# Supplementary material for: Functionalized 3-(5-ar­yloxy-3-methyl-1-phenyl-1H-pyrazol-4-yl)-1-(4-substituted-phen­yl)prop-2-en-1-ones: synthetic pathway, and the structures of six examples
Source: Acta Crystallogr E Crystallogr Commun. 2020 Apr 21;76(Pt 5):683–91. doi: 10.1107/S2056989020005113 (PMC7199250; doi:10.1107/S2056989020005113)
Supplement: Supplementary file 1 [file e-76-00683-sup1.cif]

##############################################################################
#                                                                            #
# This CIF contains the data in a paper accepted for publication in          #
# Acta Crystallographica Section E. It conforms to the requirements of       #
# Notes for Authors for Acta Crystallographica Section E, and has been       #
# peer reviewed under the auspices of the IUCr Commission on Journals.       #
#                                                                            #
# Full details of the Crystallographic Information File format               #
# are given in the paper "The Crystallographic Information File (CIF):       #
# a New Standard Archive File for Crystallography" by S. R. Hall, F. H.      #
# Allen and I. D. Brown [Acta Cryst. (1991), A47, 655-685].                  #
#                                                                            #
# The current version of the core CIF dictionary is obtainable from          #
# ftp://ftp.iucr.org/pub/cif_core.dic.                                       #
#                                                                            #
# Software is freely available for graphical display of the structure(s)     #
# in this CIF. For information consult the CIF software page                 #
# http://www.iucr.org/resources/cif/software.                                #
#                                                                            #
# This file may be used for bona fide research purposes within the           #
# scientific community so long as proper attribution is given to the journal # 
# article from which it was obtained.                                        #
#                                                                            #
##############################################################################
data_global
_audit_creation_method     'from SHELXL-2014'
_journal_date_recd_electronic     2020-04-03
_journal_date_accepted     2020-04-11
_journal_name_full     'Acta Crystallographica, Section E'
_journal_year     2020
_journal_volume     76
_journal_issue      5
_journal_page_first     683
_journal_page_last     691
_journal_paper_category     GO
_journal_paper_doi     10.1107/S2056989020005113
_journal_coeditor_code     MW2158
loop_
    _publ_contact_author_name
    _publ_contact_author_address
    _publ_contact_author_email
    'Yathirajan, Hemmige S.'
;  Department of Studies in Chemistry,
University of Mysore,
Manasagangotri, Mysuru-570 006,
India
;
 yathirajan@hotmail.com
_publ_contact_author_fax     ?
_publ_contact_author_phone     ?
_publ_section_title
;
Functionalized 3-(5-aryloxy-3-methyl-1-phenyl-1<i>H</i>-pyrazol-4-yl)-1-
(4-substituted-phenyl)prop-2-en-1-ones: synthetic pathway, and the structures
of six examples
;
loop_
    _publ_author_name
    _publ_author_footnote
    _publ_author_address
    'Kiran Kumar, Haruvegowda' .
;  Department of Studies in Chemistry,
University of Mysore,
Manasagangotri, Mysuru-570 006,
India
;
    'Yathirajan, Hemmige S.' .
;  Department of Studies in Chemistry,
University of Mysore,
Manasagangotri, Mysuru-570 006,
India
;
    'Asma' .
;  Department of Studies in Chemistry,
Mangalore University,
Mangalagangotri,
Mangalore-574199,
India
;
    'Manju, Nagaraja' .
;  Department of Studies in Chemistry,
Mangalore University,
Mangalagangotri,
Mangalore-574199,
India
;
    'Kalluraya, Balakrishna' .
;  Department of Studies in Chemistry,
Mangalore University,
Mangalagangotri,
Mangalore-574199,
India
;
    'Rathore, Ravindranath S.' .
; Department of Bioinformatics,
  School of Earth, Biological and Environmental Sciences
  Central University of South Bihar,
  Gaya-824236,
  India
;
    'Glidewell, Christopher' .
;    School of Chemistry, University of St Andrews,
     St Andrews, Fife KY16 9ST, UK
;
_publ_section_synopsis
;
Two series of functionalized chalcones have been synthesized from a common
family of precursors, and the structures of three examples from each series
have been determined. The supramolecular assembly, based upon C---H...O and
C---H...\p(arene) hydrogen bonds, is different in all of the examples
examined.
;
data_Ib
_database_code_depnum_ccdc_archive 'CCDC 1996402'
_audit_creation_method     SHELXL-2014
_chemical_name_systematic
;\
3-[5-(2-Chlorophenoxy)-3-methyl-1-phenyl-1<i>H</i>-pyrazol-4-yl]-1-\
[4-(prop-2-yn-1-yloxy)phenyl]prop-2-en-1-one
;
_chemical_name_common     ?
_chemical_formula_moiety     'C28 H21 Cl N2 O3'
_chemical_formula_sum     'C28 H21 Cl N2 O3'
_chemical_formula_iupac     'C28 H21 Cl N2 O3'
_chemical_formula_weight     468.92
_chemical_melting_point     ?
_space_group_crystal_system     triclinic
_space_group_name_H-M_alt     'P -1'
_space_group_name_Hall     '-P 1'
loop_
    _space_group_symop_operation_xyz
    'x, y, z'
    '-x, -y, -z'
_cell_length_a     9.909(7)
_cell_length_b     10.193(6)
_cell_length_c     12.024(8)
_cell_angle_alpha     90.94(2)
_cell_angle_beta     106.27(2)
_cell_angle_gamma     92.75(2)
_cell_volume     1163.9(13)
_cell_formula_units_Z     2
_cell_measurement_reflns_used     7088
_cell_measurement_theta_min     3.013
_cell_measurement_theta_max     31.020
_cell_measurement_temperature     297(2)
_exptl_crystal_description     block
_exptl_crystal_colour     colourless
_exptl_crystal_size_max     0.180
_exptl_crystal_size_mid     0.150
_exptl_crystal_size_min     0.100
_exptl_crystal_density_diffrn     1.338
_exptl_crystal_density_meas     ?
_exptl_crystal_density_method     ?
_exptl_crystal_F_000     488
_exptl_absorpt_coefficient_mu     0.198
_exptl_absorpt_correction_type     multi-scan
_exptl_absorpt_process_details
;
(SADABS; Bruker, 2016)
;
_exptl_absorpt_correction_T_min     0.833
_exptl_absorpt_correction_T_max     0.980
_exptl_special_details     ?
_diffrn_ambient_temperature     297(2)
_diffrn_source     'fine focussealed tube'
_diffrn_radiation_type     MoK\a
_diffrn_radiation_wavelength     0.71073
_diffrn_radiation_monochromator     graphite
_diffrn_measurement_device_type     'Bruker APEXII'
_diffrn_measurement_method     '\f and \w scans'
_diffrn_detector_area_resol_mean     ?
_diffrn_reflns_number     43789
_diffrn_reflns_av_R_equivalents     0.0606
_diffrn_reflns_av_unetI/netI     0.0299
_diffrn_reflns_theta_min     3.580
_diffrn_reflns_theta_max     28.548
_diffrn_reflns_theta_full     25.242
_diffrn_measured_fraction_theta_max     0.993
_diffrn_measured_fraction_theta_full     0.995
_diffrn_reflns_limit_h_min     -13
_diffrn_reflns_limit_h_max     13
_diffrn_reflns_limit_k_min     -13
_diffrn_reflns_limit_k_max     13
_diffrn_reflns_limit_l_min     -16
_diffrn_reflns_limit_l_max     16
_diffrn_standards_number     0
_diffrn_standards_interval_count     0
_diffrn_standards_interval_time     0
_diffrn_standards_decay_%     0
_refine_special_details     ?
_reflns_number_total     5884
_reflns_number_gt     4402
_reflns_threshold_expression     'I > 2\s(I)'
_refine_ls_structure_factor_coef     Fsqd
_refine_ls_matrix_type     full
_refine_ls_R_factor_all     0.0851
_refine_ls_R_factor_gt     0.0576
_refine_ls_wR_factor_gt     0.1283
_refine_ls_wR_factor_ref     0.1554
_refine_ls_goodness_of_fit_ref     1.097
_refine_ls_restrained_S_all     1.097
_refine_ls_number_reflns     5884
_refine_ls_number_parameters     309
_refine_ls_number_restraints     0
_refine_ls_hydrogen_treatment     constr
_refine_ls_weighting_scheme     calc
_refine_ls_weighting_details
              'w=1/[\s^2^(Fo^2^)+(0.0448P)^2^+0.9732P] where P=(Fo^2^+2Fc^2^)/3'
_atom_sites_solution_hydrogens     geom
_atom_sites_solution_primary     dual
_atom_sites_solution_secondary     ?
_refine_ls_shift/su_max     0.000
_refine_ls_shift/su_mean     0.000
_refine_diff_density_max     0.428
_refine_diff_density_min     -0.407
_refine_ls_extinction_method     SHELXL
_refine_ls_extinction_coef     0.154(8)
_refine_ls_extinction_expression
                                  'Fc^*^=kFc[1+0.001xFc^2^\l^3^/sin(2\q)]^-1/4^'
loop_
    _atom_type_symbol
    _atom_type_description
    _atom_type_scat_dispersion_real
    _atom_type_scat_dispersion_imag
    _atom_type_scat_source
    'C' 'C' 0.0033 0.0016
                         'International Tables Vol C Tables 4.2.6.8 and 6.1.1.4'
    'H' 'H' 0.0000 0.0000
                         'International Tables Vol C Tables 4.2.6.8 and 6.1.1.4'
    'N' 'N' 0.0061 0.0033
                         'International Tables Vol C Tables 4.2.6.8 and 6.1.1.4'
    'O' 'O' 0.0106 0.0060
                         'International Tables Vol C Tables 4.2.6.8 and 6.1.1.4'
    'Cl' 'Cl' 0.1484 0.1585
                         'International Tables Vol C Tables 4.2.6.8 and 6.1.1.4'
_computing_data_collection
;
APEX3 (Bruker, 2016)
;
_computing_cell_refinement
;
APEX3/SAINT V8.37A (Bruker, 2016)
;
_computing_data_reduction
;
SAINT/XPREP (Bruker, 2016)
;
_computing_structure_solution
;
<i>SHELXT2014/5</i> (Sheldrick, 2015a)
;
_computing_structure_refinement
;
SHELXL2014 (Sheldrick, 2015b)
;
_computing_molecular_graphics
;
PLATON (Spek, 2020)
;
_computing_publication_material
;
SHELXL2014 (Sheldrick, 2015b) and PLATON (Spek, 2020)
;
loop_
    _atom_site_type_symbol
    _atom_site_label
    _atom_site_fract_x
    _atom_site_fract_y
    _atom_site_fract_z
    _atom_site_U_iso_or_equiv
    _atom_site_adp_type
    _atom_site_calc_flag
    _atom_site_occupancy
    _atom_site_disorder_assembly
    _atom_site_disorder_group
    C C1 0.9482(2) 0.3833(2) 0.72250(19) 0.0464(5) Uani d 1 . .
    O O1 1.0416(2) 0.45886(19) 0.78220(17) 0.0709(6) Uani d 1 . .
    C C2 0.8469(2) 0.4294(2) 0.6173(2) 0.0478(5) Uani d 1 . .
    H H2 0.7655 0.3779 0.5825 0.057 Uiso calc 1 . .
    C C3 0.8698(2) 0.5434(2) 0.57132(18) 0.0405(4) Uani d 1 . .
    H H3 0.9508 0.5925 0.6116 0.049 Uiso calc 1 . .
    C C11 0.9385(2) 0.2433(2) 0.75289(18) 0.0417(5) Uani d 1 . .
    C C12 1.0483(2) 0.1947(2) 0.8398(2) 0.0486(5) Uani d 1 . .
    H H12 1.1247 0.2507 0.8778 0.058 Uiso calc 1 . .
    C C13 1.0451(2) 0.0655(2) 0.8700(2) 0.0488(5) Uani d 1 . .
    H H13 1.1197 0.0347 0.9274 0.059 Uiso calc 1 . .
    C C14 0.9314(2) -0.0192(2) 0.8155(2) 0.0446(5) Uani d 1 . .
    C C15 0.8204(3) 0.0268(2) 0.7302(2) 0.0511(6) Uani d 1 . .
    H H15 0.7431 -0.0292 0.6939 0.061 Uiso calc 1 . .
    C C16 0.8253(2) 0.1567(2) 0.6991(2) 0.0496(5) Uani d 1 . .
    H H16 0.7511 0.1868 0.6410 0.060 Uiso calc 1 . .
    O O14 0.94132(19) -0.14583(16) 0.85166(17) 0.0576(5) Uani d 1 . .
    C C17 0.8187(3) -0.2343(3) 0.8139(3) 0.0654(7) Uani d 1 . .
    H H17A 0.8452 -0.3230 0.8345 0.078 Uiso calc 1 . .
    H H17B 0.7829 -0.2328 0.7301 0.078 Uiso calc 1 . .
    C C18 0.7077(3) -0.2002(3) 0.8653(3) 0.0608(7) Uani d 1 . .
    C C19 0.6186(4) -0.1767(4) 0.9061(3) 0.0824(10) Uani d 1 . .
    H H19 0.5469 -0.1578 0.9390 0.099 Uiso calc 1 . .
    N N31 0.62180(18) 0.64397(15) 0.30547(16) 0.0394(4) Uani d 1 . .
    N N32 0.71026(19) 0.75523(16) 0.33267(16) 0.0425(4) Uani d 1 . .
    C C33 0.8087(2) 0.72855(19) 0.42829(19) 0.0394(4) Uani d 1 . .
    C C34 0.7862(2) 0.60108(18) 0.46748(18) 0.0373(4) Uani d 1 . .
    C C35 0.6653(2) 0.55241(18) 0.38607(18) 0.0368(4) Uani d 1 . .
    C C311 0.4990(2) 0.6447(2) 0.20822(19) 0.0424(5) Uani d 1 . .
    C C312 0.4418(4) 0.5309(3) 0.1454(3) 0.0775(10) Uani d 1 . .
    H H312 0.4841 0.4517 0.1647 0.093 Uiso calc 1 . .
    C C313 0.3214(4) 0.5351(3) 0.0534(3) 0.0871(11) Uani d 1 . .
    H H313 0.2826 0.4581 0.0117 0.104 Uiso calc 1 . .
    C C314 0.2589(3) 0.6505(3) 0.0231(2) 0.0684(8) Uani d 1 . .
    H H314 0.1766 0.6523 -0.0375 0.082 Uiso calc 1 . .
    C C315 0.3188(4) 0.7634(3) 0.0829(3) 0.0777(9) Uani d 1 . .
    H H315 0.2781 0.8428 0.0615 0.093 Uiso calc 1 . .
    C C316 0.4393(3) 0.7612(3) 0.1752(2) 0.0639(7) Uani d 1 . .
    H H316 0.4797 0.8390 0.2146 0.077 Uiso calc 1 . .
    C C331 0.9235(3) 0.8287(2) 0.4843(2) 0.0514(6) Uani d 1 . .
    H H33A 0.9224 0.9001 0.4330 0.077 Uiso calc 1 . .
    H H33B 1.0128 0.7893 0.5005 0.077 Uiso calc 1 . .
    H H33C 0.9093 0.8613 0.5553 0.077 Uiso calc 1 . .
    O O351 0.58686(15) 0.43808(13) 0.38387(13) 0.0395(3) Uani d 1 . .
    C C351 0.6396(2) 0.32381(17) 0.35285(17) 0.0335(4) Uani d 1 . .
    C C352 0.5909(2) 0.20629(18) 0.38930(17) 0.0358(4) Uani d 1 . .
    Cl Cl52 0.47497(6) 0.21019(6) 0.47407(5) 0.05086(19) Uani d 1 . .
    C C353 0.6332(2) 0.08826(19) 0.35823(19) 0.0431(5) Uani d 1 . .
    H H353 0.6008 0.0102 0.3832 0.052 Uiso calc 1 . .
    C C354 0.7248(3) 0.0858(2) 0.2892(2) 0.0478(5) Uani d 1 . .
    H H354 0.7528 0.0060 0.2671 0.057 Uiso calc 1 . .
    C C355 0.7740(2) 0.2023(2) 0.2537(2) 0.0455(5) Uani d 1 . .
    H H355 0.8358 0.2006 0.2081 0.055 Uiso calc 1 . .
    C C356 0.7321(2) 0.32177(19) 0.28541(18) 0.0396(4) Uani d 1 . .
    H H356 0.7659 0.3999 0.2616 0.048 Uiso calc 1 . .
loop_
    _atom_site_aniso_label
    _atom_site_aniso_U_11
    _atom_site_aniso_U_22
    _atom_site_aniso_U_33
    _atom_site_aniso_U_12
    _atom_site_aniso_U_13
    _atom_site_aniso_U_23
    C1 0.0496(12) 0.0438(12) 0.0403(11) -0.0114(9) 0.0060(9) 0.0047(9)
    O1 0.0757(13) 0.0561(11) 0.0594(11) -0.0278(9) -0.0116(9) 0.0101(9)
    C2 0.0484(12) 0.0413(11) 0.0463(12) -0.0082(9) 0.0027(10) 0.0037(9)
    C3 0.0404(10) 0.0360(10) 0.0430(11) -0.0028(8) 0.0092(8) -0.0004(8)
    C11 0.0438(11) 0.0435(11) 0.0346(10) -0.0065(9) 0.0072(8) 0.0038(8)
    C12 0.0434(11) 0.0512(13) 0.0443(11) -0.0071(9) 0.0027(9) 0.0045(10)
    C13 0.0434(12) 0.0514(13) 0.0478(12) 0.0026(10) 0.0060(9) 0.0089(10)
    C14 0.0501(12) 0.0399(11) 0.0460(11) 0.0008(9) 0.0174(10) 0.0028(9)
    C15 0.0495(13) 0.0445(12) 0.0525(13) -0.0089(10) 0.0050(10) 0.0025(10)
    C16 0.0462(12) 0.0477(12) 0.0466(12) -0.0074(10) 0.0005(10) 0.0091(10)
    O14 0.0601(10) 0.0410(9) 0.0728(12) 0.0041(7) 0.0196(9) 0.0106(8)
    C17 0.0797(19) 0.0404(13) 0.0728(18) -0.0059(12) 0.0178(15) 0.0014(12)
    C18 0.0536(15) 0.0500(14) 0.0678(17) -0.0125(11) 0.0010(13) 0.0083(12)
    C19 0.0546(17) 0.088(2) 0.096(2) -0.0109(16) 0.0100(17) 0.0045(19)
    N31 0.0418(9) 0.0256(8) 0.0468(9) -0.0026(6) 0.0067(7) 0.0027(7)
    N32 0.0465(10) 0.0249(8) 0.0515(10) -0.0059(7) 0.0079(8) 0.0017(7)
    C33 0.0426(11) 0.0283(9) 0.0468(11) -0.0032(8) 0.0127(9) -0.0023(8)
    C34 0.0393(10) 0.0273(9) 0.0443(11) -0.0002(7) 0.0104(8) 0.0000(8)
    C35 0.0401(10) 0.0243(8) 0.0460(11) -0.0019(7) 0.0127(8) 0.0007(7)
    C311 0.0429(11) 0.0378(10) 0.0443(11) -0.0002(8) 0.0085(9) 0.0063(8)
    C312 0.086(2) 0.0420(14) 0.0768(19) -0.0110(13) -0.0211(16) 0.0075(13)
    C313 0.094(2) 0.0627(18) 0.074(2) -0.0247(16) -0.0216(18) 0.0134(15)
    C314 0.0563(15) 0.089(2) 0.0507(14) -0.0010(14) 0.0002(12) 0.0174(14)
    C315 0.087(2) 0.076(2) 0.0599(17) 0.0339(17) -0.0013(15) 0.0082(15)
    C316 0.0765(18) 0.0487(14) 0.0565(15) 0.0156(13) 0.0005(13) -0.0013(11)
    C331 0.0540(13) 0.0357(11) 0.0585(14) -0.0118(9) 0.0084(11) -0.0002(10)
    O351 0.0391(7) 0.0245(6) 0.0563(9) -0.0031(5) 0.0164(6) 0.0009(6)
    C351 0.0338(9) 0.0260(8) 0.0374(9) -0.0023(7) 0.0055(7) 0.0005(7)
    C352 0.0353(9) 0.0307(9) 0.0382(10) -0.0063(7) 0.0063(8) 0.0020(7)
    Cl52 0.0522(3) 0.0465(3) 0.0582(4) -0.0102(2) 0.0248(3) 0.0016(2)
    C353 0.0521(12) 0.0265(9) 0.0479(11) -0.0043(8) 0.0106(9) 0.0040(8)
    C354 0.0604(14) 0.0322(10) 0.0508(12) 0.0068(9) 0.0149(11) 0.0003(9)
    C355 0.0481(12) 0.0432(11) 0.0486(12) 0.0061(9) 0.0187(10) 0.0035(9)
    C356 0.0409(10) 0.0322(10) 0.0460(11) -0.0023(8) 0.0129(9) 0.0062(8)
_geom_special_details
;
 All esds (except the esd in the dihedral angle between two l.s. planes)
 are estimated using the full covariance matrix.  The cell esds are taken
 into account individually in the estimation of esds in distances, angles
 and torsion angles; correlations between esds in cell parameters are only
 used when they are defined by crystal symmetry.  An approximate (isotropic)
 treatment of cell esds is used for estimating esds involving l.s. planes.
;
loop_
    _geom_bond_atom_site_label_1
    _geom_bond_atom_site_label_2
    _geom_bond_site_symmetry_2
    _geom_bond_distance
    _geom_bond_publ_flag
    C1 O1 . 1.228(3) ?
    C1 C2 . 1.477(3) ?
    C1 C11 . 1.484(3) ?
    C2 C3 . 1.331(3) ?
    C2 H2 . 0.9300 ?
    C3 C34 . 1.443(3) ?
    C3 H3 . 0.9300 ?
    C11 C16 . 1.391(3) ?
    C11 C12 . 1.398(3) ?
    C12 C13 . 1.373(3) ?
    C12 H12 . 0.9300 ?
    C13 C14 . 1.385(3) ?
    C13 H13 . 0.9300 ?
    C14 O14 . 1.368(3) ?
    C14 C15 . 1.384(3) ?
    C15 C16 . 1.384(3) ?
    C15 H15 . 0.9300 ?
    C16 H16 . 0.9300 ?
    O14 C17 . 1.438(3) ?
    C17 C18 . 1.458(4) ?
    C17 H17A . 0.9700 ?
    C17 H17B . 0.9700 ?
    C18 C19 . 1.157(5) ?
    C19 H19 . 0.9300 ?
    N31 C35 . 1.353(3) ?
    N31 N32 . 1.376(2) ?
    N31 C311 . 1.433(3) ?
    N32 C33 . 1.325(3) ?
    C33 C34 . 1.418(3) ?
    C33 C331 . 1.492(3) ?
    C34 C35 . 1.382(3) ?
    C35 O351 . 1.365(2) ?
    C311 C316 . 1.367(3) ?
    C311 C312 . 1.380(3) ?
    C312 C313 . 1.384(4) ?
    C312 H312 . 0.9300 ?
    C313 C314 . 1.363(5) ?
    C313 H313 . 0.9300 ?
    C314 C315 . 1.364(5) ?
    C314 H314 . 0.9300 ?
    C315 C316 . 1.385(4) ?
    C315 H315 . 0.9300 ?
    C316 H316 . 0.9300 ?
    C331 H33A . 0.9600 ?
    C331 H33B . 0.9600 ?
    C331 H33C . 0.9600 ?
    O351 C351 . 1.387(2) ?
    C351 C356 . 1.384(3) ?
    C351 C352 . 1.393(3) ?
    C352 C353 . 1.373(3) ?
    C352 Cl52 . 1.737(2) ?
    C353 C354 . 1.391(3) ?
    C353 H353 . 0.9300 ?
    C354 C355 . 1.382(3) ?
    C354 H354 . 0.9300 ?
    C355 C356 . 1.386(3) ?
    C355 H355 . 0.9300 ?
    C356 H356 . 0.9300 ?
loop_
    _geom_angle_atom_site_label_1
    _geom_angle_atom_site_label_2
    _geom_angle_atom_site_label_3
    _geom_angle_site_symmetry_1
    _geom_angle_site_symmetry_3
    _geom_angle
    _geom_angle_publ_flag
    O1 C1 C2 . . 120.4(2) ?
    O1 C1 C11 . . 120.4(2) ?
    C2 C1 C11 . . 119.14(19) ?
    C3 C2 C1 . . 121.3(2) ?
    C3 C2 H2 . . 119.3 ?
    C1 C2 H2 . . 119.3 ?
    C2 C3 C34 . . 128.8(2) ?
    C2 C3 H3 . . 115.6 ?
    C34 C3 H3 . . 115.6 ?
    C16 C11 C12 . . 117.7(2) ?
    C16 C11 C1 . . 123.4(2) ?
    C12 C11 C1 . . 118.86(19) ?
    C13 C12 C11 . . 121.1(2) ?
    C13 C12 H12 . . 119.5 ?
    C11 C12 H12 . . 119.5 ?
    C12 C13 C14 . . 120.4(2) ?
    C12 C13 H13 . . 119.8 ?
    C14 C13 H13 . . 119.8 ?
    O14 C14 C15 . . 125.2(2) ?
    O14 C14 C13 . . 115.0(2) ?
    C15 C14 C13 . . 119.8(2) ?
    C16 C15 C14 . . 119.5(2) ?
    C16 C15 H15 . . 120.2 ?
    C14 C15 H15 . . 120.2 ?
    C15 C16 C11 . . 121.6(2) ?
    C15 C16 H16 . . 119.2 ?
    C11 C16 H16 . . 119.2 ?
    C14 O14 C17 . . 118.3(2) ?
    O14 C17 C18 . . 112.3(2) ?
    O14 C17 H17A . . 109.1 ?
    C18 C17 H17A . . 109.1 ?
    O14 C17 H17B . . 109.1 ?
    C18 C17 H17B . . 109.1 ?
    H17A C17 H17B . . 107.9 ?
    C19 C18 C17 . . 178.1(3) ?
    C18 C19 H19 . . 180.0 ?
    C35 N31 N32 . . 110.06(17) ?
    C35 N31 C311 . . 130.75(17) ?
    N32 N31 C311 . . 118.98(16) ?
    C33 N32 N31 . . 105.58(16) ?
    N32 C33 C34 . . 112.02(18) ?
    N32 C33 C331 . . 120.60(19) ?
    C34 C33 C331 . . 127.3(2) ?
    C35 C34 C33 . . 103.31(18) ?
    C35 C34 C3 . . 130.32(19) ?
    C33 C34 C3 . . 126.33(19) ?
    N31 C35 O351 . . 120.93(18) ?
    N31 C35 C34 . . 109.00(17) ?
    O351 C35 C34 . . 129.85(19) ?
    C316 C311 C312 . . 119.3(2) ?
    C316 C311 N31 . . 119.2(2) ?
    C312 C311 N31 . . 121.5(2) ?
    C311 C312 C313 . . 119.8(3) ?
    C311 C312 H312 . . 120.1 ?
    C313 C312 H312 . . 120.1 ?
    C314 C313 C312 . . 120.9(3) ?
    C314 C313 H313 . . 119.6 ?
    C312 C313 H313 . . 119.6 ?
    C313 C314 C315 . . 119.1(3) ?
    C313 C314 H314 . . 120.5 ?
    C315 C314 H314 . . 120.5 ?
    C314 C315 C316 . . 120.9(3) ?
    C314 C315 H315 . . 119.6 ?
    C316 C315 H315 . . 119.6 ?
    C311 C316 C315 . . 120.0(3) ?
    C311 C316 H316 . . 120.0 ?
    C315 C316 H316 . . 120.0 ?
    C33 C331 H33A . . 109.5 ?
    C33 C331 H33B . . 109.5 ?
    H33A C331 H33B . . 109.5 ?
    C33 C331 H33C . . 109.5 ?
    H33A C331 H33C . . 109.5 ?
    H33B C331 H33C . . 109.5 ?
    C35 O351 C351 . . 117.09(16) ?
    C356 C351 O351 . . 123.40(17) ?
    C356 C351 C352 . . 119.82(18) ?
    O351 C351 C352 . . 116.73(18) ?
    C353 C352 C351 . . 120.49(19) ?
    C353 C352 Cl52 . . 120.13(15) ?
    C351 C352 Cl52 . . 119.38(16) ?
    C352 C353 C354 . . 119.80(19) ?
    C352 C353 H353 . . 120.1 ?
    C354 C353 H353 . . 120.1 ?
    C355 C354 C353 . . 119.8(2) ?
    C355 C354 H354 . . 120.1 ?
    C353 C354 H354 . . 120.1 ?
    C354 C355 C356 . . 120.6(2) ?
    C354 C355 H355 . . 119.7 ?
    C356 C355 H355 . . 119.7 ?
    C351 C356 C355 . . 119.51(18) ?
    C351 C356 H356 . . 120.2 ?
    C355 C356 H356 . . 120.2 ?
loop_
    _geom_torsion_atom_site_label_1
    _geom_torsion_atom_site_label_2
    _geom_torsion_atom_site_label_3
    _geom_torsion_atom_site_label_4
    _geom_torsion_site_symmetry_1
    _geom_torsion_site_symmetry_2
    _geom_torsion_site_symmetry_3
    _geom_torsion_site_symmetry_4
    _geom_torsion
    _geom_torsion_publ_flag
    O1 C1 C2 C3 . . . . 13.8(4) ?
    C11 C1 C2 C3 . . . . -164.2(2) ?
    C1 C2 C3 C34 . . . . 177.4(2) ?
    O1 C1 C11 C16 . . . . 171.0(2) ?
    C2 C1 C11 C16 . . . . -11.1(4) ?
    O1 C1 C11 C12 . . . . -9.2(4) ?
    C2 C1 C11 C12 . . . . 168.8(2) ?
    C16 C11 C12 C13 . . . . 0.7(4) ?
    C1 C11 C12 C13 . . . . -179.2(2) ?
    C11 C12 C13 C14 . . . . -0.8(4) ?
    C12 C13 C14 O14 . . . . 179.0(2) ?
    C12 C13 C14 C15 . . . . -0.1(4) ?
    O14 C14 C15 C16 . . . . -178.1(2) ?
    C13 C14 C15 C16 . . . . 0.9(4) ?
    C14 C15 C16 C11 . . . . -1.0(4) ?
    C12 C11 C16 C15 . . . . 0.1(4) ?
    C1 C11 C16 C15 . . . . -180.0(2) ?
    C15 C14 O14 C17 . . . . -11.2(4) ?
    C13 C14 O14 C17 . . . . 169.8(2) ?
    C14 O14 C17 C18 . . . . -68.7(3) ?
    C35 N31 N32 C33 . . . . 1.5(2) ?
    C311 N31 N32 C33 . . . . 176.81(18) ?
    N31 N32 C33 C34 . . . . -1.2(2) ?
    N31 N32 C33 C331 . . . . -179.43(19) ?
    N32 C33 C34 C35 . . . . 0.5(2) ?
    C331 C33 C34 C35 . . . . 178.5(2) ?
    N32 C33 C34 C3 . . . . -177.2(2) ?
    C331 C33 C34 C3 . . . . 0.9(4) ?
    C2 C3 C34 C35 . . . . -3.3(4) ?
    C2 C3 C34 C33 . . . . 173.7(2) ?
    N32 N31 C35 O351 . . . . 173.80(17) ?
    C311 N31 C35 O351 . . . . -0.8(3) ?
    N32 N31 C35 C34 . . . . -1.3(2) ?
    C311 N31 C35 C34 . . . . -175.8(2) ?
    C33 C34 C35 N31 . . . . 0.5(2) ?
    C3 C34 C35 N31 . . . . 178.0(2) ?
    C33 C34 C35 O351 . . . . -174.0(2) ?
    C3 C34 C35 O351 . . . . 3.5(4) ?
    C35 N31 C311 C316 . . . . 147.1(3) ?
    N32 N31 C311 C316 . . . . -27.1(3) ?
    C35 N31 C311 C312 . . . . -34.7(4) ?
    N32 N31 C311 C312 . . . . 151.1(3) ?
    C316 C311 C312 C313 . . . . -3.1(5) ?
    N31 C311 C312 C313 . . . . 178.7(3) ?
    C311 C312 C313 C314 . . . . 0.7(6) ?
    C312 C313 C314 C315 . . . . 1.7(6) ?
    C313 C314 C315 C316 . . . . -1.6(5) ?
    C312 C311 C316 C315 . . . . 3.1(5) ?
    N31 C311 C316 C315 . . . . -178.6(3) ?
    C314 C315 C316 C311 . . . . -0.8(5) ?
    N31 C35 O351 C351 . . . . 109.4(2) ?
    C34 C35 O351 C351 . . . . -76.7(3) ?
    C35 O351 C351 C356 . . . . -24.8(3) ?
    C35 O351 C351 C352 . . . . 157.64(18) ?
    C356 C351 C352 C353 . . . . -0.4(3) ?
    O351 C351 C352 C353 . . . . 177.27(18) ?
    C356 C351 C352 Cl52 . . . . 179.92(15) ?
    O351 C351 C352 Cl52 . . . . -2.4(2) ?
    C351 C352 C353 C354 . . . . -0.4(3) ?
    Cl52 C352 C353 C354 . . . . 179.26(17) ?
    C352 C353 C354 C355 . . . . 0.9(3) ?
    C353 C354 C355 C356 . . . . -0.5(4) ?
    O351 C351 C356 C355 . . . . -176.76(19) ?
    C352 C351 C356 C355 . . . . 0.8(3) ?
    C354 C355 C356 C351 . . . . -0.3(3) ?
loop_
    _geom_hbond_atom_site_label_D
    _geom_hbond_atom_site_label_H
    _geom_hbond_atom_site_label_A
    _geom_hbond_site_symmetry_A
    _geom_hbond_distance_DH
    _geom_hbond_distance_HA
    _geom_hbond_distance_DA
    _geom_hbond_angle_DHA
    _geom_hbond_publ_flag
    C355 H355 O14 2_756 0.93 2.59 3.468(4) 158 no
    C356 H356 O1 2_766 0.93 2.51 3.360(4) 152 no
_shelx_space_group_comment
;
The symmetry employed for this shelxl refinement is uniquely defined
by the following loop, which should always be used as a source of
symmetry information in preference to the above space-group names.
They are only intended as comments.
;
_shelx_estimated_absorpt_T_min     0.965
_shelx_estimated_absorpt_T_max     0.981
_shelx_hkl_file
;
  -2   0   0  183.68   12.40
  -2   0   0  180.08   12.10
  -2   0   0  178.38   11.60
  -2   0   0  161.78   11.40
  -2   0   0  161.48   11.70
   2   0   0  167.38   11.90
   2   0   0  152.98   11.70
   2   0   0  161.28   12.30
   2   0   0  187.48   12.00
   2   0   0  153.38   11.60
   2   0   0  175.68   11.40
  -3   0   0  170.28   11.90
  -3   0   0  163.78   11.50
  -3   0   0  183.38   12.80
  -3   0   0  164.08   11.80
  -3   0   0  150.68   12.90
   3   0   0  143.59   12.00
   3   0   0  131.19   11.80
   3   0   0  153.68   12.90
   3   0   0  171.28   12.20
   3   0   0  154.78   11.90
   3   0   0  180.98   12.60
   3   0   0  164.78   11.40
  -4   0   0  357.36   24.10
  -4   0   0  351.26   23.90
  -4   0   0  351.96   25.60
  -4   0   0  389.76   24.80
  -4   0   0  347.97   23.40
   4   0   0  384.76   24.90
   4   0   0  344.77   25.40
   4   0   0  311.37   23.70
   4   0   0  332.07   24.10
   4   0   0  381.36   24.50
  -5   0   0    7.90    3.80
  -5   0   0    8.40    5.60
  -5   0   0    3.50    6.50
  -5   0   0    7.30    2.80
  -5   0   0    5.20    2.80
   5   0   0    5.10    3.80
   5   0   0    9.10    3.90
   5   0   0    8.50    5.90
   5   0   0    3.90    2.30
   5   0   0    5.60    3.40
  -6   0   0   30.20    7.90
  -6   0   0   20.90    5.30
  -6   0   0   30.70    8.20
  -6   0   0   30.90    6.00
  -6   0   0   25.90    7.30
  -6   0   0   26.70    4.30
   6   0   0   23.90    6.10
   6   0   0   26.60    4.70
   6   0   0   34.70    6.70
   6   0   0   37.70    8.20
   6   0   0   28.70    6.70
   6   0   0   28.40    6.90
  -7   0   0  458.05   34.10
  -7   0   0  515.35   34.60
  -7   0   0  475.15   36.20
  -7   0   0  490.45   34.20
  -7   0   0  492.65   32.50
  -7   0   0  445.26   34.00
   7   0   0  455.25   33.50
   7   0   0  439.16   34.10
   7   0   0  535.55   36.00
   7   0   0  553.84   35.80
   7   0   0  472.05   34.40
   7   0   0  461.55   36.50
  -8   0   0  225.08   19.00
  -8   0   0  234.58   17.00
  -8   0   0  226.88   21.00
  -8   0   0  224.98   19.80
  -8   0   0  196.38   17.70
  -8   0   0  185.08   18.60
   8   0   0  217.48   20.70
   8   0   0  199.98   18.50
   8   0   0  192.28   17.70
   8   0   0  220.68   19.80
   8   0   0  239.78   21.60
   8   0   0  237.78   21.70
  -9   0   0  824.12   58.69
  -9   0   0  852.51   58.89
  -9   0   0  856.71   58.29
  -9   0   0  859.21   56.09
   9   0   0  934.21   62.79
   9   0   0  848.32   58.39
   9   0   0  793.12   58.59
   9   0   0  994.60   61.19
 -10   0   0   54.19    8.40
 -10   0   0   55.69    7.10
 -10   0   0   43.90    5.60
  10   0   0   45.30    6.60
  10   0   0   52.29    8.00
  10   0   0   55.89    6.30
  10   0   0   32.10   10.70
 -11   0   0    1.40    5.60
 -11   0   0    6.90    3.60
 -11   0   0   14.10    4.70
  11   0   0    7.10    5.00
  11   0   0    6.40    4.20
  11   0   0    6.40    4.30
 -12   0   0   11.30    6.40
  12   0   0   -3.00    5.10
  12   0   0   -3.30    6.60
  12   0   0    5.90    7.00
  12   0   0   12.10    5.60
 -13   0   0    3.10    8.10
  13   0   0    1.00    5.00
  13   0   0   -7.30    8.90
  13   0   0   15.40    9.00
  13  -1   0   -0.80    8.90
  13  -1   0   -1.40    6.20
  13  -1   0   -9.70    6.70
 -13   1   0    0.20    8.00
 -13   1   0    0.10    6.60
 -13   1   0   -6.60    6.50
  12  -1   0   44.10   10.20
  12  -1   0   34.80    7.90
  12  -1   0   38.60    8.60
 -12   1   0   40.70    6.40
 -12   1   0   49.50    7.30
  11  -1   0  417.76   31.40
  11  -1   0  400.46   31.90
  11  -1   0  434.36   35.50
 -11   1   0  425.06   29.70
 -11   1   0  421.16   30.90
  10  -1   0   77.79    8.40
  10  -1   0   99.09    8.90
  10  -1   0   99.99   11.40
  10  -1   0   78.49   15.40
 -10   1   0   65.19    9.90
 -10   1   0   74.39   12.00
 -10   1   0   92.19    9.10
   9  -1   0   61.29   10.70
   9  -1   0   51.69    8.10
   9  -1   0   60.29   13.50
   9  -1   0   37.90    7.70
  -9   1   0   40.80    9.70
  -9   1   0   46.00    9.00
  -9   1   0   49.80    7.70
  -9   1   0   47.70    8.60
  -9   1   0   48.50    6.90
   8  -1   0  432.96   32.30
   8  -1   0  454.15   35.50
   8  -1   0  448.06   33.30
   8  -1   0  477.45   34.70
   8  -1   0  440.06   34.80
   8  -1   0  429.36   32.70
  -8   1   0  451.05   35.80
  -8   1   0  440.16   31.20
  -8   1   0  441.36   32.60
  -8   1   0  463.35   33.10
  -8   1   0  466.65   32.50
  -8   1   0  472.35   33.10
   7  -1   0  174.28   15.70
   7  -1   0  143.69   13.80
   7  -1   0  160.38   17.20
   7  -1   0  140.09   14.60
   7  -1   0  170.18   16.50
   7  -1   0  161.38   15.60
  -7   1   0  163.38   14.20
  -7   1   0  169.18   15.10
  -7   1   0  164.08   13.40
  -7   1   0  154.28   14.70
  -7   1   0  129.89   13.50
  -7   1   0  159.48   16.90
   6  -1   0   82.79   10.50
   6  -1   0   75.29    8.70
   6  -1   0   66.39    9.30
   6  -1   0   55.99    8.20
   6  -1   0   70.99    9.30
   6  -1   0   54.99    9.90
   6  -1   0   56.59    7.10
  -6   1   0   53.69    8.60
  -6   1   0   74.19    8.20
  -6   1   0   80.69    8.60
  -6   1   0   69.99    7.80
  -6   1   0   59.99    7.00
  -6   1   0   66.49    9.40
   5  -1   0    1.10    2.90
   5  -1   0   -1.00    1.70
   5  -1   0    0.60    3.20
   5  -1   0   -8.50    6.40
   5  -1   0    0.00    3.70
   5  -1   0   -5.90    3.60
  -5   1   0    0.30    4.50
  -5   1   0   -3.50    2.10
  -5   1   0    2.80    2.50
  -5   1   0   -0.30    2.30
  -5   1   0   -0.30    3.20
  -5   1   0   -2.10    1.60
   4  -1   0  677.93   43.30
   4  -1   0  683.33   45.30
   4  -1   0  719.03   44.00
   4  -1   0  687.73   43.70
   4  -1   0  621.54   43.20
   4  -1   0  614.84   43.40
  -4   1   0  686.33   45.00
  -4   1   0  783.12   44.30
  -4   1   0  716.93   43.60
  -4   1   0  649.34   43.30
  -4   1   0  692.33   43.50
  -4   1   0  677.03   43.40
   3  -1   0  776.72   49.30
   3  -1   0  759.92   49.20
   3  -1   0  749.82   49.10
   3  -1   0  792.52   49.40
   3  -1   0  844.62   50.59
   3  -1   0  879.81   49.70
  -3   1   0  746.83   49.30
  -3   1   0  850.51   50.59
  -3   1   0  711.63   49.00
  -3   1   0  740.43   49.50
  -3   1   0  832.42   49.30
  -3   1   0  824.22   49.20
   2  -1   0 2011.40  127.99
   2  -1   0 2240.68  128.29
   2  -1   0 2428.26  129.29
   2  -1   0 1999.30  127.89
   2  -1   0 2231.98  128.09
  -2   1   0 2021.30  127.89
  -2   1   0 2205.38  128.39
  -2   1   0 1980.70  128.29
  -2   1   0 2318.67  129.29
  -2   1   0 1831.22  127.79
  -2   1   0 2133.29  127.99
  -1  -1   0  589.94   40.40
   1   1   0  716.43   40.20
  -2  -1   0  880.41   55.59
  -2  -1   0  974.30   56.59
  -2  -1   0 1048.70   56.29
  -2  -1   0  851.51   55.59
  -2  -1   0  889.31   55.79
  -2  -1   0  948.41   55.89
   2   1   0  936.21   55.89
   2   1   0  855.51   55.59
   2   1   0  855.31   56.49
   2   1   0  821.92   55.59
   2   1   0 1050.89   56.29
   2   1   0  787.62   55.49
  -3  -1   0  933.01   67.09
  -3  -1   0 1077.69   68.39
  -3  -1   0 1180.58   68.99
  -3  -1   0 1061.09   68.39
  -3  -1   0 1103.19   68.29
  -3  -1   0 1224.68   69.79
   3   1   0 1046.10   68.19
   3   1   0 1078.39   68.39
   3   1   0 1095.89   68.39
   3   1   0 1284.77   68.99
   3   1   0 1208.38   68.79
   3   1   0 1022.30   69.29
  -4  -1   0    3.20    2.10
  -4  -1   0    5.90    4.40
  -4  -1   0   -1.20    3.10
  -4  -1   0    5.80    2.90
  -4  -1   0    5.30    2.50
  -4  -1   0    4.70    3.20
   4   1   0    4.80    2.70
   4   1   0    2.30    1.70
   4   1   0    5.70    2.40
   4   1   0    6.90    2.20
   4   1   0    2.90    3.20
   4   1   0    2.60    4.30
  -5  -1   0  395.56   26.20
  -5  -1   0  406.26   28.00
  -5  -1   0  419.86   29.60
  -5  -1   0  382.66   27.50
  -5  -1   0  365.66   27.70
  -5  -1   0  441.66   28.60
   5   1   0  386.26   29.20
   5   1   0  449.66   29.40
   5   1   0  359.46   27.30
   5   1   0  425.06   28.60
   5   1   0  410.56   28.10
  -6  -1   0    2.10    3.30
  -6  -1   0   -3.30    6.10
  -6  -1   0    5.50    2.40
  -6  -1   0    4.60    5.40
  -6  -1   0    4.40    2.80
   6   1   0    1.90    3.40
   6   1   0    3.10    3.20
   6   1   0    1.50    6.10
   6   1   0    0.40    3.80
   6   1   0    3.60    2.20
   6   1   0    5.00    3.60
  -7  -1   0 1282.47   77.19
  -7  -1   0 1188.38   79.79
  -7  -1   0 1282.27   79.59
  -7  -1   0 1281.27   79.49
  -7  -1   0 1152.48   81.09
  -7  -1   0 1230.58   79.29
   7   1   0 1282.07   79.79
   7   1   0 1118.19   79.09
   7   1   0 1408.26   81.09
   7   1   0 1232.58   79.19
   7   1   0 1191.68   81.59
  -8  -1   0   13.50    4.60
  -8  -1   0   12.00    5.00
  -8  -1   0    9.00    8.60
  -8  -1   0   20.00    9.40
  -8  -1   0   11.40    3.10
   8   1   0    9.90    5.10
   8   1   0   -0.90    8.30
   8   1   0    6.60    3.40
   8   1   0    4.00    7.10
   8   1   0   12.30    5.40
  -9  -1   0  140.89   15.70
  -9  -1   0  173.88   18.70
  -9  -1   0  178.08   16.40
  -9  -1   0  182.28   13.70
   9   1   0  198.28   18.80
   9   1   0  168.38   16.00
   9   1   0  155.58   19.30
   9   1   0  178.88   16.70
 -10  -1   0  134.49   11.80
 -10  -1   0  135.49   10.40
  10   1   0  109.79   12.00
  10   1   0  139.79   15.10
  10   1   0  123.89   12.50
 -11  -1   0   55.39    6.10
 -11  -1   0   46.00    6.90
  11   1   0   45.00    7.30
  11   1   0   49.00    7.70
  11   1   0   42.90    6.70
 -12  -1   0   19.50    6.70
 -12  -1   0   15.00    4.60
 -12  -1   0   -2.00    6.90
  12   1   0    1.30    6.80
  12   1   0   -1.00    5.60
  12   1   0    7.70    7.30
  12   1   0    9.60    5.20
 -13  -1   0   -0.90    8.40
  13   1   0   10.10    9.30
  13   1   0   -9.80    8.30
  13   1   0    1.20    5.20
  13  -2   0  -13.80    8.50
  13  -2   0    6.50    6.30
 -13   2   0    4.80    7.60
 -13   2   0   -8.30    7.00
  12  -2   0   11.80    7.10
  12  -2   0    2.60    7.60
  12  -2   0   -3.00    4.80
 -12   2   0   -1.40    5.30
 -12   2   0    3.30    5.70
  11  -2   0   64.49    7.20
  11  -2   0   75.39   10.40
  11  -2   0   74.09    7.50
 -11   2   0   89.29    8.30
 -11   2   0   88.99    8.40
  10  -2   0  145.39   18.40
  10  -2   0  172.18   17.70
  10  -2   0  172.18   15.20
  10  -2   0  165.98   14.30
 -10   2   0  175.78   14.60
 -10   2   0  185.08   14.80
   9  -2   0  233.48   21.60
   9  -2   0  205.58   28.90
   9  -2   0  180.88   17.50
   9  -2   0  179.88   19.50
   9  -2   0  197.98   17.30
  -9   2   0  200.38   16.90
  -9   2   0  199.28   16.90
  -9   2   0  201.18   18.30
   8  -2   0   22.50    6.70
   8  -2   0   31.70    6.00
   8  -2   0   37.10    8.10
   8  -2   0   38.70    9.30
  -8   2   0   22.60    8.40
  -8   2   0   22.90    7.40
  -8   2   0   29.50    6.20
  -8   2   0   36.60    6.30
  -8   2   0   31.60    6.20
  -8   2   0   35.10    8.60
   7  -2   0  275.67   22.40
   7  -2   0  297.17   23.10
   7  -2   0  269.57   22.70
   7  -2   0  304.37   23.80
   7  -2   0  294.47   25.30
   7  -2   0  301.67   24.60
   7  -2   0  306.67   24.50
  -7   2   0  302.97   22.20
  -7   2   0  332.27   23.30
  -7   2   0  300.07   22.90
  -7   2   0  318.87   25.80
  -7   2   0  302.67   22.40
  -7   2   0  299.87   22.90
   6  -2   0  105.69   10.90
   6  -2   0  115.39   11.30
   6  -2   0  117.99   11.70
   6  -2   0  109.19   10.30
   6  -2   0  128.29   12.80
  -6   2   0  115.89   10.60
  -6   2   0  121.39   10.70
  -6   2   0  123.79   11.50
  -6   2   0  111.49   13.20
  -6   2   0  108.39   11.20
  -6   2   0  106.39   10.60
   5  -2   0 3388.76  197.98
   5  -2   0 2857.41  195.38
   5  -2   0 2913.11  195.18
   5  -2   0 3123.79  195.68
   5  -2   0 3012.50  199.88
   5  -2   0 3385.16  195.88
  -5   2   0 3329.87  195.48
  -5   2   0 3440.86  196.38
  -5   2   0 3508.15  195.58
  -5   2   0 3563.64  200.18
  -5   2   0 3030.10  195.08
  -5   2   0 3154.58  195.68
   4  -2   0    0.80    1.90
   4  -2   0   -0.20    3.00
   4  -2   0   -2.90    2.60
   4  -2   0    2.00    1.80
   4  -2   0    2.10    3.50
   4  -2   0   -0.30    3.50
  -4   2   0   -0.70    3.50
  -4   2   0    0.10    1.40
  -4   2   0   -3.10    2.30
  -4   2   0   -1.80    3.40
  -4   2   0   -0.70    2.30
  -4   2   0    2.30    2.70
  -4   2   0    2.60    2.30
   3  -2   0 3648.33  238.08
   3  -2   0 4200.78  239.98
   3  -2   0 3706.03  238.28
   3  -2   0 4226.68  239.08
   3  -2   0 4234.88  238.48
   3  -2   0 3924.31  238.38
  -3   2   0 3458.95  239.68
  -3   2   0 4290.97  240.18
  -3   2   0 4236.78  238.28
  -3   2   0 3923.31  239.08
  -3   2   0 3489.45  238.28
  -3   2   0 4086.99  238.08
  -3   2   0 4153.78  239.08
   2  -2   0  471.95   29.70
   2  -2   0  480.15   29.40
   2  -2   0  478.45   31.30
   2  -2   0  448.56   29.50
   2  -2   0  442.36   29.40
   2  -2   0  511.55   30.50
  -2   2   0  440.26   31.40
  -2   2   0  422.76   29.50
  -2   2   0  472.45   30.50
  -2   2   0  478.25   29.40
  -2   2   0  533.65   31.40
  -2   2   0  507.95   29.20
  -2   2   0  474.95   29.10
   1  -2   0 3198.98  192.88
   1  -2   0 3320.47  192.98
   1  -2   0 2792.22  192.68
   1  -2   0 3439.96  193.38
  -1   2   0 3025.00  192.88
  -1   2   0 3492.25  192.88
   0   2   0 3089.29  185.28
  -1  -2   0 1520.15  105.39
  -1  -2   0 1837.52  105.59
  -1  -2   0 1793.72  106.39
  -1  -2   0 1865.71  105.69
  -1  -2   0 1849.31  105.89
  -1  -2   0 1883.71  105.99
   1   2   0 1723.03  105.79
   1   2   0 1530.55  106.09
   1   2   0 1678.33  105.59
   1   2   0 1609.94  105.29
   1   2   0 1850.71  105.79
   1   2   0 1931.91  105.39
  -2  -2   0    5.00    2.10
  -2  -2   0    4.10    2.20
  -2  -2   0    5.00    3.20
  -2  -2   0    5.20    2.90
  -2  -2   0    5.00    1.80
  -2  -2   0    6.00    3.10
   2   2   0    7.50    2.80
   2   2   0   10.50    3.00
   2   2   0    6.80    3.00
   2   2   0    8.30    3.20
   2   2   0    6.50    2.00
   2   2   0    4.00    2.00
  -3  -2   0  558.74   38.50
  -3  -2   0  678.03   39.30
  -3  -2   0  633.64   38.90
  -3  -2   0  625.94   38.80
  -3  -2   0  655.93   40.30
  -3  -2   0  555.54   38.40
   3   2   0  575.64   39.70
   3   2   0  682.63   39.30
   3   2   0  514.85   38.30
   3   2   0  597.74   38.60
   3   2   0  655.83   38.80
   3   2   0  563.14   38.40
  -4  -2   0 4163.38  289.47
  -4  -2   0 4638.94  287.97
  -4  -2   0 5619.34  290.87
  -4  -2   0 5094.59  290.07
  -4  -2   0 4817.22  289.67
  -4  -2   0 4752.12  291.57
   4   2   0 4650.94  291.07
   4   2   0 5109.69  289.87
   4   2   0 4607.04  289.67
   4   2   0 4519.85  289.57
   4   2   0 4590.54  289.77
   4   2   0 5175.28  290.07
  -5  -2   0  906.11   56.19
  -5  -2   0  873.81   55.99
  -5  -2   0  862.61   55.09
  -5  -2   0  780.12   57.49
  -5  -2   0  851.81   55.69
   5   2   0 1019.80   57.19
   5   2   0  977.70   56.69
   5   2   0  872.51   57.99
   5   2   0  902.31   56.19
   5   2   0  853.91   55.79
   5   2   0  768.52   55.69
   5   2   0  817.62   55.59
  -6  -2   0   82.19    7.10
  -6  -2   0   61.79   10.10
  -6  -2   0   77.39   10.60
  -6  -2   0   87.39    9.40
  -6  -2   0   78.39    9.50
   6   2   0   90.99   11.60
   6   2   0   86.29   10.60
   6   2   0   81.39    9.70
   6   2   0   70.79    8.30
   6   2   0   85.69   10.20
   6   2   0   69.89    8.50
   6   2   0   72.39    9.10
  -7  -2   0    0.80    4.00
  -7  -2   0    3.00    5.00
  -7  -2   0    2.30    6.90
  -7  -2   0    6.20    6.00
   7   2   0    0.50    4.60
   7   2   0    4.70    6.00
   7   2   0    7.90    3.40
   7   2   0   -0.40    4.40
   7   2   0    5.30    5.00
   7   2   0    8.60    4.20
   7   2   0    8.50    7.60
  -8  -2   0   31.50    6.90
  -8  -2   0   37.70    7.60
  -8  -2   0   41.80    4.40
  -8  -2   0   36.70   11.00
  -8  -2   0   45.70   11.40
   8   2   0   49.60   12.70
   8   2   0   33.70    7.20
   8   2   0   37.70   10.00
   8   2   0   34.70    7.30
   8   2   0   38.50   10.20
   8   2   0   36.90    8.50
   8   2   0   34.30    6.60
  -9  -2   0   14.20    4.40
  -9  -2   0   12.20    3.10
  -9  -2   0   12.00    7.30
  -9  -2   0   10.20    3.80
   9   2   0   10.00    8.80
   9   2   0   19.00    5.10
   9   2   0   22.10    5.80
   9   2   0   20.40    6.00
   9   2   0    4.70    6.00
 -10  -2   0   -1.60    4.50
 -10  -2   0   -1.40    2.70
 -10  -2   0    1.90    4.40
  10   2   0    0.90    4.40
  10   2   0    5.10    4.20
  10   2   0    7.10    3.40
  10   2   0    7.70    4.80
 -11  -2   0    2.10    4.90
 -11  -2   0   10.10    9.50
 -11  -2   0    1.10    3.40
 -11  -2   0   -2.90    5.60
  11   2   0    2.80    5.70
  11   2   0    4.00    6.10
  11   2   0    6.30    3.40
  11   2   0   -0.60    3.80
 -12  -2   0   44.10    8.30
 -12  -2   0   51.39    8.80
  12   2   0   49.70    8.70
  12   2   0   35.70    6.20
  12   2   0   54.39    9.70
 -13  -2   0   14.80    8.80
  13   2   0   -4.00    7.30
  13   2   0   -2.20    9.00
  13  -3   0   32.20    9.30
  13  -3   0   37.70   10.30
 -13   3   0   18.70    7.30
 -13   3   0    8.40    7.30
  12  -3   0   -0.50    4.90
  12  -3   0    6.80    7.10
 -12   3   0   -0.10    6.10
 -12   3   0   -7.50    6.00
 -12   3   0    3.70    6.10
 -12   3   0  -11.40   12.30
  11  -3   0   -9.60    6.40
  11  -3   0    3.40    5.70
 -11   3   0   12.80    5.30
 -11   3   0    2.80    4.80
 -11   3   0   12.50    5.70
 -11   3   0    4.60    4.90
  10  -3   0  209.48   17.30
  10  -3   0  226.78   19.90
  10  -3   0  208.88   17.60
 -10   3   0  223.88   20.10
 -10   3   0  216.38   17.90
 -10   3   0  191.48   17.90
 -10   3   0  214.68   17.30
   9  -3   0   22.40    5.90
   9  -3   0   12.60    6.40
   9  -3   0   29.20    8.40
   9  -3   0   28.80    5.20
  -9   3   0   17.50    4.70
  -9   3   0   30.50    6.00
  -9   3   0   25.90    5.20
  -9   3   0   26.70    8.30
   8  -3   0   35.10    9.70
   8  -3   0   17.40    5.90
   8  -3   0   21.70    5.30
   8  -3   0   32.80    8.30
   8  -3   0   32.10    6.00
   8  -3   0   25.70    7.90
  -8   3   0   27.50    8.20
  -8   3   0   32.50    6.20
  -8   3   0   17.60    7.60
  -8   3   0   20.50    5.30
  -8   3   0   27.10    7.70
   7  -3   0  202.78   19.50
   7  -3   0  201.38   17.90
   7  -3   0  207.98   18.00
   7  -3   0  192.58   16.60
   7  -3   0  180.18   16.20
  -7   3   0  217.28   17.30
  -7   3   0  214.48   17.00
  -7   3   0  194.98   16.10
  -7   3   0  187.38   18.70
  -7   3   0  193.28   16.80
  -7   3   0  199.18   15.80
   6  -3   0  522.75   37.00
   6  -3   0  559.94   39.80
   6  -3   0  564.64   37.70
   6  -3   0  565.24   38.20
   6  -3   0  576.04   37.90
  -6   3   0  529.75   38.00
  -6   3   0  577.24   37.90
  -6   3   0  622.64   37.50
  -6   3   0  530.65   36.50
  -6   3   0  551.14   37.20
  -6   3   0  556.64   38.00
  -6   3   0  555.34   40.10
   5  -3   0  208.28   16.70
   5  -3   0  193.58   15.20
   5  -3   0  214.38   17.40
   5  -3   0  190.48   15.00
   5  -3   0  204.78   17.00
   5  -3   0  166.08   15.60
  -5   3   0  206.98   16.10
  -5   3   0  200.58   17.70
  -5   3   0  206.38   16.10
  -5   3   0  208.78   15.40
  -5   3   0  223.78   15.50
  -5   3   0  211.88   14.80
  -5   3   0  192.38   15.70
   4  -3   0 1312.97   81.49
   4  -3   0 1355.66   82.79
   4  -3   0 1143.29   81.49
   4  -3   0 1393.76   81.79
   4  -3   0 1373.36   83.89
   4  -3   0 1294.07   81.59
  -4   3   0 1302.17   80.99
  -4   3   0 1360.06   82.79
  -4   3   0 1312.07   82.49
  -4   3   0 1344.87   83.99
  -4   3   0 1135.39   81.59
  -4   3   0 1509.85   81.39
  -4   3   0 1429.36   81.59
   3  -3   0  726.03   44.30
   3  -3   0  658.73   42.10
   3  -3   0  742.83   43.90
   3  -3   0  577.54   42.10
  -3   3   0  606.14   43.30
  -3   3   0  700.23   41.70
  -3   3   0  744.23   41.80
  -3   3   0  611.34   42.40
  -3   3   0  700.93   42.10
  -3   3   0  690.03   44.40
  -3   3   0  716.23   43.50
   2  -3   0  807.12   50.49
   2  -3   0  790.12   50.59
   2  -3   0  808.02   50.39
   2  -3   0  837.02   51.99
   2  -3   0  859.81   52.29
   2  -3   0  870.71   52.99
   2  -3   0  738.63   50.69
   2  -3   0  856.41   52.09
  -2   3   0  850.81   50.49
  -2   3   0  901.41   52.19
   1  -3   0  962.00   53.39
   1  -3   0  875.41   52.79
   1  -3   0  874.61   52.69
   1  -3   0  873.21   52.79
   1  -3   0  805.42   50.79
   1  -3   0  884.21   52.59
  -1   3   0  833.32   52.59
  -1   3   0  781.92   52.79
  -1   3   0  759.92   53.29
   0  -3   0 6262.27  352.56
   0  -3   0 5722.13  352.36
   0  -3   0 6333.07  352.86
   0  -3   0 6019.10  352.26
   0   3   0 5611.14  352.16
   0   3   0 5739.63  352.56
   0   3   0 5508.25  353.16
  -1  -3   0 1478.95   90.09
  -1  -3   0 1533.15   89.69
  -1  -3   0 1496.25   89.29
  -1  -3   0 1465.95   90.39
  -1  -3   0 1536.95   89.49
  -1  -3   0 1490.65   89.89
  -1  -3   0 1357.76   89.19
  -1  -3   0 1398.36   89.59
   1   3   0 1417.16   89.59
   1   3   0 1539.05   90.59
   1   3   0 1470.55   90.09
   1   3   0 1608.84   89.99
  -2  -3   0 4546.45  264.77
  -2  -3   0 4610.74  265.67
  -2  -3   0 4676.73  264.77
  -2  -3   0 4697.43  265.27
  -2  -3   0 4388.56  265.17
  -2  -3   0 3964.20  265.37
   2   3   0 4357.26  264.77
   2   3   0 3874.91  265.57
   2   3   0 4277.47  264.37
   2   3   0 4599.54  264.37
   2   3   0 4400.76  264.77
   2   3   0 4026.10  265.37
   2   3   0 4947.21  265.27
  -3  -3   0  435.96   30.90
  -3  -3   0  510.15   32.90
  -3  -3   0  495.35   31.10
  -3  -3   0  468.95   31.20
  -3  -3   0  475.25   31.20
  -3  -3   0  492.75   31.50
   3   3   0  456.65   30.90
   3   3   0  405.86   32.10
   3   3   0  551.84   32.00
   3   3   0  508.55   31.10
   3   3   0  457.45   30.80
  -4  -3   0 1305.47   88.49
  -4  -3   0 1319.57   86.59
  -4  -3   0 1404.16   86.99
  -4  -3   0 1440.76   87.09
  -4  -3   0 1433.36   86.89
  -4  -3   0 1511.65   87.59
   4   3   0 1482.95   86.79
   4   3   0 1498.15   88.69
   4   3   0 1307.27   86.99
   4   3   0 1340.87   86.49
   4   3   0 1346.47   86.69
   4   3   0 1430.46   86.69
  -5  -3   0    4.60    4.10
  -5  -3   0   14.00    5.30
  -5  -3   0    9.40    4.80
  -5  -3   0    8.30    4.20
  -5  -3   0   14.20    3.90
   5   3   0   11.90    3.60
   5   3   0   10.20    4.30
   5   3   0    8.00    2.50
   5   3   0   13.10    6.80
   5   3   0   18.90    5.00
   5   3   0    6.10    4.50
  -6  -3   0  782.02   50.59
  -6  -3   0  712.43   47.30
  -6  -3   0  800.22   51.39
  -6  -3   0  800.52   50.79
  -6  -3   0  713.63   50.29
   6   3   0  819.92   50.79
   6   3   0  673.23   49.80
   6   3   0  735.93   50.09
   6   3   0  675.33   49.80
   6   3   0  835.42   51.49
   6   3   0  875.61   51.09
  -7  -3   0   -0.10    6.70
  -7  -3   0    9.40    5.70
  -7  -3   0    7.40    3.50
  -7  -3   0   13.30    7.60
   7   3   0    7.00    4.90
   7   3   0    7.20    5.50
   7   3   0    5.50    3.70
   7   3   0    5.00    4.10
   7   3   0    4.20    2.90
   7   3   0    8.00    4.80
   7   3   0   18.80    7.40
  -8  -3   0  424.36   31.90
  -8  -3   0  396.86   26.70
  -8  -3   0  386.66   30.30
   8   3   0  397.86   30.60
   8   3   0  371.36   30.10
   8   3   0  457.45   31.90
   8   3   0  442.36   31.80
   8   3   0  383.46   29.90
   8   3   0  445.66   32.50
  -9  -3   0    3.60    6.60
  -9  -3   0    0.00    2.00
  -9  -3   0    3.10    2.60
   9   3   0    1.60    4.30
   9   3   0    8.10    3.90
   9   3   0   -2.80    5.10
   9   3   0    3.10    3.40
 -10  -3   0  239.78   16.10
 -10  -3   0  209.28   19.30
  10   3   0  220.28   18.90
  10   3   0  237.78   19.00
  10   3   0  250.87   22.70
 -11  -3   0  177.38   14.60
 -11  -3   0  202.78   13.30
  11   3   0  172.58   15.30
  11   3   0  185.08   15.70
  11   3   0  184.78   14.90
 -12  -3   0   -5.40    6.40
  12   3   0   -2.60    6.20
  12   3   0  -12.90    7.90
  12   3   0   -4.10    6.50
 -13  -3   0   22.10   14.90
  13   3   0   -8.10    7.90
  13   3   0  -10.10   10.10
  13  -4   0   -4.40    6.30
  13  -4   0   -3.70    9.20
 -13   4   0   -3.60    8.60
 -13   4   0    6.70    7.30
 -13   4   0  -11.40    8.00
 -13   4   0   -8.70    9.40
  12  -4   0   -4.80    7.60
  12  -4   0   -4.80    4.90
 -12   4   0    5.60    5.40
 -12   4   0   -9.80    6.30
 -12   4   0  -11.70    7.00
  11  -4   0   24.00    6.80
  11  -4   0    2.40    8.00
  11  -4   0   32.00    6.50
  11  -4   0   13.10    6.10
 -11   4   0   23.20    5.40
 -11   4   0   18.20    5.00
  10  -4   0  218.08   18.30
  10  -4   0  204.88   20.90
  10  -4   0  246.28   18.80
 -10   4   0  212.58   19.00
 -10   4   0  242.78   17.50
 -10   4   0  237.68   19.60
   9  -4   0   97.89   16.30
   9  -4   0   88.79   10.10
   9  -4   0  114.79   13.00
   9  -4   0   92.59   10.90
  -9   4   0  104.89    9.80
  -9   4   0   98.09   12.90
  -9   4   0   94.89   10.20
  -9   4   0  115.29   11.30
  -9   4   0  104.99   11.10
   8  -4   0    8.80    3.80
   8  -4   0   22.30    7.60
   8  -4   0    9.80    3.40
   8  -4   0   -4.60    7.80
   8  -4   0    8.60    8.60
   8  -4   0   19.10    4.80
  -8   4   0   11.10    3.40
  -8   4   0    4.10    2.80
  -8   4   0   14.30    5.50
  -8   4   0   -1.90    6.90
   7  -4   0   19.50    8.00
   7  -4   0   18.00    7.40
   7  -4   0   23.00    5.90
   7  -4   0    8.10    5.10
   7  -4   0   22.50    5.70
   7  -4   0   16.70    5.80
  -7   4   0   19.70    4.80
  -7   4   0   14.60    7.10
  -7   4   0   28.50    6.80
  -7   4   0   19.00    4.00
  -7   4   0   24.60    7.50
  -7   4   0   26.80    6.80
  -7   4   0   14.60    4.60
   6  -4   0  292.97   21.80
   6  -4   0  276.47   21.20
   6  -4   0  279.67   22.20
   6  -4   0  300.37   23.40
   6  -4   0  304.57   24.10
  -6   4   0  307.37   22.20
  -6   4   0  284.37   22.70
  -6   4   0  312.87   21.80
  -6   4   0  320.77   21.40
  -6   4   0  308.77   20.50
  -6   4   0  286.47   22.50
   5  -4   0  294.87   21.20
   5  -4   0  316.67   23.40
   5  -4   0  310.57   23.70
   5  -4   0  291.07   21.40
   5  -4   0  304.77   22.60
  -5   4   0  330.87   21.50
  -5   4   0  346.57   21.00
  -5   4   0  280.77   22.70
  -5   4   0  263.37   24.00
  -5   4   0  327.87   20.50
  -5   4   0  298.07   22.50
   4  -4   0 1122.59   68.69
   4  -4   0 1170.48   70.69
   4  -4   0 1164.18   71.49
   4  -4   0 1009.10   68.69
   4  -4   0 1151.18   69.09
  -4   4   0  970.70   68.79
  -4   4   0 1180.08   67.79
  -4   4   0 1123.59   70.49
  -4   4   0 1131.99   70.99
  -4   4   0 1217.68   68.79
  -4   4   0 1033.10   67.59
   3  -4   0   60.69    8.20
   3  -4   0   53.59    5.00
   3  -4   0   56.79    7.70
   3  -4   0   56.79    7.00
   3  -4   0   61.79    7.00
   3  -4   0   55.39    6.10
  -3   4   0   57.69    5.50
  -3   4   0   59.59    6.80
  -3   4   0   53.49    6.30
   2  -4   0   17.10    2.90
   2  -4   0   30.90    4.60
   2  -4   0   24.50    2.50
   2  -4   0   24.60    2.60
   2  -4   0   25.30    5.10
   2  -4   0   20.30    4.30
   2  -4   0   25.00    4.90
   2  -4   0   23.40    2.70
   2  -4   0   26.90    5.80
  -2   4   0   26.40    4.40
  -2   4   0   22.40    2.80
  -2   4   0   25.30    2.60
  -2   4   0   21.10    4.50
   1  -4   0 1667.93   97.69
   1  -4   0 1601.04   97.49
   1  -4   0 1651.23   97.39
   1  -4   0 1720.73   97.79
  -1   4   0 1509.25   97.59
  -1   4   0 1441.86   97.49
  -1   4   0 1563.04   97.89
   0  -4   0 1450.85   91.99
   0  -4   0 1513.55   91.89
   0  -4   0 1626.04   90.09
   0  -4   0 1538.25   91.89
   0  -4   0 1462.45   89.89
   0  -4   0 1595.54   91.69
   0  -4   0 1563.84   92.29
   0   4   0 1518.65   89.89
   0   4   0 1403.86   91.89
   0   4   0 1502.15   91.99
   0   4   0 1337.97   91.39
  -1  -4   0  282.77   18.60
  -1  -4   0  314.87   20.40
  -1  -4   0  285.57   18.40
  -1  -4   0  262.07   19.40
  -1  -4   0  300.87   18.40
  -1  -4   0  284.07   18.80
  -1  -4   0  297.07   19.90
  -1  -4   0  298.27   19.20
   1   4   0  298.47   19.40
   1   4   0  291.37   18.90
   1   4   0  280.07   19.70
  -2  -4   0    0.20    2.10
  -2  -4   0   -0.60    2.10
  -2  -4   0    0.50    1.40
  -2  -4   0   -0.50    1.60
  -2  -4   0    1.80    2.90
  -2  -4   0    1.90    3.10
  -2  -4   0    2.00    3.10
   2   4   0   -1.60    1.90
   2   4   0   -1.10    1.80
   2   4   0    0.70    1.50
   2   4   0    1.70    2.30
   2   4   0   -1.60    2.50
   2   4   0   -0.70    2.00
   2   4   0   -0.90    1.80
  -3  -4   0  565.44   35.70
  -3  -4   0  501.65   35.20
  -3  -4   0  562.24   35.60
  -3  -4   0  544.55   35.80
  -3  -4   0  535.55   37.50
  -3  -4   0  594.14   35.80
   3   4   0  511.75   34.90
   3   4   0  525.85   34.70
   3   4   0  550.24   35.30
   3   4   0  574.44   34.90
   3   4   0  589.14   36.20
   3   4   0  538.05   35.90
  -4  -4   0 2471.85  145.39
  -4  -4   0 2274.67  144.89
  -4  -4   0 2303.97  144.99
  -4  -4   0 2577.14  145.99
   4   4   0 2256.87  144.89
   4   4   0 2169.98  144.29
   4   4   0 2434.36  144.89
   4   4   0 2506.35  145.89
   4   4   0 2276.47  145.49
   4   4   0 2494.95  144.59
  -5  -4   0    0.10    5.60
  -5  -4   0    1.00    4.10
  -5  -4   0   -2.10    3.90
  -5  -4   0   -1.10    1.30
  -5  -4   0   -1.90    2.30
   5   4   0    0.50    3.00
   5   4   0   -5.50    8.10
   5   4   0    1.50    3.60
   5   4   0    6.00    3.50
   5   4   0   -1.70    3.80
   5   4   0    2.20    1.50
  -6  -4   0   -5.40    5.60
  -6  -4   0    1.80    6.80
  -6  -4   0    1.60    2.70
  -6  -4   0   -0.20    2.70
   6   4   0   -3.00    3.20
   6   4   0   -2.60    2.10
   6   4   0   -3.50    2.70
   6   4   0    0.00    2.80
   6   4   0   -5.50    5.90
  -7  -4   0  568.94   39.70
  -7  -4   0  465.25   39.30
  -7  -4   0  572.44   40.20
  -7  -4   0  552.44   36.60
   7   4   0  549.65   39.10
   7   4   0  594.24   39.80
   7   4   0  532.45   39.10
   7   4   0  634.04   40.20
   7   4   0  541.85   39.20
   7   4   0  652.43   41.50
  -8  -4   0  871.31   56.59
  -8  -4   0  937.91   61.89
  -8  -4   0  844.62   61.79
   8   4   0 1026.80   62.29
   8   4   0 1028.30   62.09
   8   4   0  875.21   61.09
   8   4   0  925.81   61.49
   8   4   0  857.41   60.69
  -9  -4   0  520.95   34.40
  -9  -4   0  518.15   39.10
  -9  -4   0  591.34   41.10
   9   4   0  545.25   39.40
   9   4   0  582.14   41.00
   9   4   0  503.15   41.00
   9   4   0  578.54   39.40
 -10  -4   0  110.79    8.50
 -10  -4   0  121.49   11.30
  10   4   0  121.29   10.50
  10   4   0  123.09   10.80
  10   4   0  110.19   12.70
 -11  -4   0   53.69    7.20
  11   4   0   44.60    6.90
  11   4   0   38.60    7.20
 -12  -4   0    0.30    7.70
  12   4   0   -5.90    6.50
  12   4   0   -9.80    7.30
  12   4   0   -8.40    8.50
  12  -5   0    3.10    5.00
  12  -5   0    8.40    7.40
 -12   5   0    1.30    6.80
 -12   5   0    9.60    5.70
 -12   5   0   -0.70    6.80
 -12   5   0    2.20    7.40
  11  -5   0   47.00    7.40
  11  -5   0   39.80    7.10
 -11   5   0   57.89    6.10
 -11   5   0   37.50    7.40
  10  -5   0   -2.40    5.90
  10  -5   0    8.70    5.20
  10  -5   0   18.50    5.20
 -10   5   0   13.50    4.90
 -10   5   0   10.00    4.20
 -10   5   0    2.60    4.10
   9  -5   0   55.19    8.50
   9  -5   0   53.39    9.40
   9  -5   0   60.29    8.10
  -9   5   0   64.59    7.30
  -9   5   0   51.89    5.40
  -9   5   0   56.39    9.10
  -9   5   0   72.89    7.50
   8  -5   0  147.19   15.70
   8  -5   0  147.49   15.70
   8  -5   0  136.19   12.50
   8  -5   0  137.99   12.90
   8  -5   0  141.59   16.50
  -8   5   0  144.89   15.00
  -8   5   0  121.19   11.60
  -8   5   0  133.29   14.50
  -8   5   0  120.99   13.40
  -8   5   0  140.99   10.80
  -8   5   0  158.58   14.30
   7  -5   0   -1.00    2.80
   7  -5   0   -3.60    6.60
   7  -5   0   -6.20    6.80
  -7   5   0    1.30    1.70
  -7   5   0    2.00    4.10
  -7   5   0   -1.00    5.90
  -7   5   0    3.50    3.30
   6  -5   0   99.79    9.50
   6  -5   0  105.79   12.70
   6  -5   0  110.49   12.00
   6  -5   0  114.09   11.90
   6  -5   0  108.29   10.30
   6  -5   0  106.59   13.10
  -6   5   0  103.59   12.20
  -6   5   0  107.19   10.30
  -6   5   0   91.89    8.90
  -6   5   0  108.39    8.20
  -6   5   0   99.79   11.00
   5  -5   0    2.90    2.30
   5  -5   0   -1.50    4.90
   5  -5   0   -1.40    4.40
   5  -5   0   -3.30    2.70
   5  -5   0    0.20    2.30
   5  -5   0   -1.00    1.50
   5  -5   0   -0.90    1.80
   5  -5   0   -3.00    5.50
  -5   5   0   -1.30    2.00
  -5   5   0    0.10    3.10
  -5   5   0   -0.80    2.50
  -5   5   0   -2.30    4.10
  -5   5   0    1.50    2.20
  -5   5   0   -0.60    3.60
  -5   5   0   -5.80    3.60
   4  -5   0  577.24   36.60
   4  -5   0  583.14   39.60
   4  -5   0  614.54   39.60
   4  -5   0  555.24   36.80
   4  -5   0  598.44   40.00
  -4   5   0  621.84   36.70
  -4   5   0  549.35   39.10
  -4   5   0  533.55   38.50
   3  -5   0 4804.42  287.47
   3  -5   0 4828.32  284.67
   3  -5   0 4748.62  284.77
   3  -5   0 5029.30  287.97
   3  -5   0 5063.59  287.37
   3  -5   0 5090.59  288.47
   3  -5   0 5184.08  287.07
   3  -5   0 4298.37  284.67
  -3   5   0 4196.78  284.47
  -3   5   0 4373.16  287.57
  -3   5   0 4982.70  284.57
  -3   5   0 4475.45  287.07
   2  -5   0 3131.39  183.68
   2  -5   0 3027.00  183.08
   2  -5   0 2707.43  179.68
   2  -5   0 3017.40  182.88
   2  -5   0 3231.78  182.98
   2  -5   0 3081.69  182.48
  -2   5   0 3052.79  183.08
  -2   5   0 2828.72  182.68
   1  -5   0   11.50    4.30
   1  -5   0    4.80    4.40
   1  -5   0    8.60    4.30
   1  -5   0    7.80    4.30
  -1   5   0    7.90    3.30
  -1   5   0   15.40    3.50
  -1   5   0   15.70    3.90
   0  -5   0 4937.71  295.97
   0  -5   0 5068.59  296.07
   0  -5   0 5148.58  296.57
   0  -5   0 4670.53  295.27
   0  -5   0 5011.80  295.67
   0   5   0 4841.42  296.07
   0   5   0 4747.23  296.37
  -1  -5   0  325.87   20.60
  -1  -5   0  319.77   21.50
  -1  -5   0  277.57   20.20
  -1  -5   0  325.47   22.70
  -1  -5   0  339.37   22.40
  -1  -5   0  344.57   20.80
  -1  -5   0  310.27   22.90
  -1  -5   0  327.47   21.50
  -1  -5   0  327.27   20.40
   1   5   0  337.87   21.90
   1   5   0  301.67   22.60
   1   5   0  319.87   22.20
  -2  -5   0   27.90    4.90
  -2  -5   0   36.20    4.40
  -2  -5   0   40.50    4.30
  -2  -5   0   29.60    6.20
  -2  -5   0   29.90    5.20
  -2  -5   0   32.00    4.20
  -2  -5   0   28.90    5.00
   2   5   0   36.90    5.00
   2   5   0   31.80    5.00
   2   5   0   36.20    4.90
   2   5   0   29.80    4.90
  -3  -5   0   97.99    7.80
  -3  -5   0   82.59    9.30
  -3  -5   0   94.19    9.40
  -3  -5   0   94.89    8.30
  -3  -5   0   96.59   10.40
  -3  -5   0   96.19    8.70
  -3  -5   0   99.89    8.50
   3   5   0  101.19    8.50
   3   5   0   90.89    8.20
   3   5   0   78.89    9.60
   3   5   0   88.59    7.60
   3   5   0   84.99    9.00
   3   5   0   86.39    9.30
  -4  -5   0   51.29    7.80
  -4  -5   0   43.40    5.80
  -4  -5   0   41.00    7.80
  -4  -5   0   51.69    6.40
  -4  -5   0   50.59    6.00
  -4  -5   0   46.30    7.70
   4   5   0   48.70    8.10
   4   5   0   57.59    7.00
   4   5   0   56.59    5.70
   4   5   0   51.59    5.50
   4   5   0   42.90    6.60
   4   5   0   50.19    5.80
   4   5   0   56.99    6.70
  -5  -5   0   -1.20    3.90
  -5  -5   0   -0.90    2.60
  -5  -5   0   -3.10    3.20
  -5  -5   0    0.00    1.30
  -5  -5   0   -2.40    5.90
  -5  -5   0   -3.60    5.50
   5   5   0   -3.00    4.80
   5   5   0    0.20    2.40
   5   5   0   -2.10    2.60
   5   5   0    1.80    1.70
   5   5   0   -2.20    4.30
  -6  -5   0   26.40    3.90
  -6  -5   0   20.80    6.40
  -6  -5   0   21.60    7.90
  -6  -5   0   17.00    5.50
  -6  -5   0   30.60    6.20
   6   5   0   25.40    7.20
   6   5   0   27.90    7.30
   6   5   0   15.40    4.20
   6   5   0   16.10    5.30
   6   5   0   21.60    4.70
   6   5   0   24.00    6.50
  -7  -5   0  427.56   35.60
  -7  -5   0  507.85   36.10
  -7  -5   0  540.25   36.80
  -7  -5   0  473.15   31.00
   7   5   0  466.85   35.50
   7   5   0  521.35   35.40
   7   5   0  558.74   36.10
   7   5   0  465.95   34.60
   7   5   0  529.45   35.30
  -8  -5   0   13.10    5.20
  -8  -5   0   18.50    3.40
   8   5   0   16.00    4.30
   8   5   0   22.60    4.90
   8   5   0   14.00    5.10
   8   5   0   20.90    5.30
   8   5   0   21.10    8.40
  -9  -5   0  274.97   23.70
  -9  -5   0  249.08   21.80
   9   5   0  286.97   21.60
   9   5   0  261.27   21.40
   9   5   0  267.77   21.80
   9   5   0  267.87   25.50
   9   5   0  279.07   24.10
  10   5   0   12.30    8.20
  10   5   0   36.50    6.50
  10   5   0   24.20    6.30
 -11  -5   0   91.39    9.70
  11   5   0   97.59    9.90
  11   5   0  100.99    9.90
  11   5   0  108.49   11.70
 -12  -5   0   -2.60    8.30
 -12  -5   0    7.10    8.50
  12   5   0    0.00    7.30
  12   5   0    2.60    9.20
  12   5   0   -2.80    8.30
  12  -6   0    3.10    8.80
 -12   6   0   -7.20    7.20
 -12   6   0  -11.60    8.30
  11  -6   0   73.19    7.90
 -11   6   0   62.19    9.00
 -11   6   0   56.19   11.40
 -11   6   0   67.59    6.90
  10  -6   0  178.18   13.50
  10  -6   0  128.29   15.10
  10  -6   0  158.48   12.90
 -10   6   0  128.39   13.80
 -10   6   0  161.18   11.60
 -10   6   0  161.68   13.50
 -10   6   0  164.78   12.90
   9  -6   0    2.20    5.00
   9  -6   0   -0.90    4.80
   9  -6   0    8.40    3.20
   9  -6   0   -0.70    7.90
  -9   6   0    1.30    5.30
  -9   6   0   -2.90    5.50
  -9   6   0    1.70    2.60
  -9   6   0    2.00    4.40
  -9   6   0    6.30    3.30
   8  -6   0   55.69   10.30
   8  -6   0   54.29    9.30
   8  -6   0   65.69    7.50
   8  -6   0   69.49    7.30
  -8   6   0   55.79    8.40
  -8   6   0   56.49    6.90
  -8   6   0   33.10   10.30
  -8   6   0   61.29    7.30
  -8   6   0   45.90    6.80
  -8   6   0   53.29    4.80
   7  -6   0   48.60    9.50
   7  -6   0   64.69    8.80
   7  -6   0   61.09   10.70
   7  -6   0   64.19    7.00
   7  -6   0   72.69    8.00
  -7   6   0   53.39    8.80
  -7   6   0   47.60    8.00
  -7   6   0   48.80    8.00
  -7   6   0   64.19    5.80
   6  -6   0  193.38   15.10
   6  -6   0  224.98   16.90
   6  -6   0  199.28   19.50
   6  -6   0  178.98   17.80
   6  -6   0  190.48   15.50
   6  -6   0  181.98   18.30
  -6   6   0  206.68   17.80
  -6   6   0  208.28   15.60
  -6   6   0  179.18   16.90
   5  -6   0    6.70    6.80
   5  -6   0    6.90    3.00
   5  -6   0    9.90    6.90
   5  -6   0   12.70    5.80
  -5   6   0   12.20    4.10
  -5   6   0    6.10    5.20
  -5   6   0    5.20    5.00
  -5   6   0    3.10    2.80
   4  -6   0  142.99   14.60
   4  -6   0  148.89   14.60
   4  -6   0  153.68   14.00
   4  -6   0  144.29   11.30
   4  -6   0  160.78   14.30
   4  -6   0  172.28   15.40
   4  -6   0  155.88   10.90
  -4   6   0  148.69   11.30
  -4   6   0  135.69   13.60
  -4   6   0  158.28   13.70
  -4   6   0  160.68   11.10
   3  -6   0   98.99    8.00
   3  -6   0   95.09    8.00
   3  -6   0  100.89    7.10
   3  -6   0  109.19    9.60
   3  -6   0  104.19   10.80
   3  -6   0   97.19   12.00
   3  -6   0  106.69   11.30
   3  -6   0  115.39   10.70
   3  -6   0  103.29   11.60
  -3   6   0  106.69    7.00
  -3   6   0   93.79   10.10
  -3   6   0  121.89    7.20
  -3   6   0   93.39   10.00
   2  -6   0  305.97   22.80
   2  -6   0  338.17   23.10
   2  -6   0  288.17   23.60
   2  -6   0  302.27   22.20
   2  -6   0  291.17   24.20
  -2   6   0  304.77   22.30
  -2   6   0  292.37   22.10
   1  -6   0  122.89   12.00
   1  -6   0  109.19    9.50
   1  -6   0  118.69   12.80
   1  -6   0  118.49   12.10
  -1   6   0  107.79   10.10
  -1   6   0  112.89   10.40
  -1   6   0  111.09   10.50
   0  -6   0   66.99    4.80
   0  -6   0   72.39    8.60
   0  -6   0   74.59    8.10
   0  -6   0   74.29    6.60
   0  -6   0   64.99   11.70
   0  -6   0   71.69    8.50
   0   6   0   69.09    7.70
   0   6   0   76.19    7.70
  -1  -6   0   -0.40    1.60
  -1  -6   0   -0.30    2.40
  -1  -6   0    0.00    3.50
  -1  -6   0   -0.30    0.80
  -1  -6   0   -3.30    4.50
  -1  -6   0    0.00    2.40
  -1  -6   0    3.10    4.70
  -1  -6   0    2.10    4.00
  -1  -6   0    0.90    1.00
   1   6   0   -3.00    2.80
   1   6   0   -0.20    1.70
   1   6   0    0.20    2.20
   1   6   0   -0.60    1.60
  -2  -6   0 2050.99  119.39
  -2  -6   0 1954.70  117.09
  -2  -6   0 1906.71  117.09
  -2  -6   0 1734.03  117.59
  -2  -6   0 1940.41  117.39
  -2  -6   0 1918.21  117.39
  -2  -6   0 1842.52  116.89
   2   6   0 1915.61  119.39
   2   6   0 1926.01  118.39
   2   6   0 2064.59  117.99
   2   6   0 1960.10  117.19
  -3  -6   0   26.90    6.40
  -3  -6   0   21.90    6.80
  -3  -6   0   32.20    7.60
  -3  -6   0   27.60    5.00
  -3  -6   0   24.80    6.10
  -3  -6   0   21.20    4.00
  -3  -6   0   19.80    3.90
  -3  -6   0   21.80    4.20
   3   6   0   27.30    5.70
   3   6   0   29.50    5.40
   3   6   0   26.20    3.80
   3   6   0   22.10    6.00
  -4  -6   0   92.89    7.80
  -4  -6   0   97.69    9.90
  -4  -6   0   65.59   11.30
  -4  -6   0   91.29    9.10
  -4  -6   0   88.39    8.40
  -4  -6   0   92.39    8.70
  -4  -6   0   90.79   10.10
   4   6   0   83.79    7.90
   4   6   0   79.89   10.70
   4   6   0   95.99    8.70
   4   6   0   84.59   10.60
   4   6   0   76.29    7.00
   4   6   0  102.19    9.40
   4   6   0   85.99    8.00
  -5  -6   0  117.69   11.60
  -5  -6   0  110.99   12.60
  -5  -6   0  113.19    8.50
  -5  -6   0  101.19   12.40
  -5  -6   0   95.39   10.20
  -5  -6   0   90.69   10.10
   5   6   0   98.49    8.90
   5   6   0  118.69   10.60
   5   6   0  108.09    9.40
   5   6   0  113.59   10.20
   5   6   0  105.89   11.20
   5   6   0  113.49   10.90
  -6  -6   0  142.89   15.00
  -6  -6   0  176.88   15.40
  -6  -6   0  187.68   15.00
  -6  -6   0  177.98   11.90
  -6  -6   0  178.48   17.20
  -6  -6   0  179.08   16.40
   6   6   0  195.88   16.20
   6   6   0  176.38   14.00
   6   6   0  171.48   13.90
   6   6   0  163.98   17.40
   6   6   0  201.28   15.50
   6   6   0  187.48   14.70
   6   6   0  157.98   15.60
  -7  -6   0  262.07   22.20
  -7  -6   0  256.57   21.20
  -7  -6   0  197.78   14.40
  -7  -6   0  209.58   14.50
   7   6   0  224.88   19.40
   7   6   0  261.77   19.80
   7   6   0  241.08   18.40
   7   6   0  253.27   20.00
   7   6   0  235.68   18.60
   7   6   0  233.08   17.60
  -8  -6   0  212.78   19.10
   8   6   0  207.68   18.50
   8   6   0  195.68   17.30
   8   6   0  186.38   16.60
   8   6   0  211.18   17.30
   8   6   0  199.08   18.70
   8   6   0  206.48   16.20
  -9  -6   0  101.99    9.50
  -9  -6   0  132.89   16.90
   9   6   0   97.59    9.70
   9   6   0   93.29   10.80
   9   6   0  111.39   15.20
   9   6   0   98.19   10.20
   9   6   0  104.79   10.10
 -10  -6   0  110.19    9.10
  10   6   0   83.99    9.80
  10   6   0   85.09    9.50
  10   6   0   86.59   14.30
  10   6   0   97.19    9.40
 -11  -6   0    4.70    6.50
  11   6   0   -6.90    7.10
  11   6   0   -3.60    6.20
  11   6   0   -9.00    6.80
  11   6   0   -1.20    6.60
 -12  -6   0   59.79   16.80
  12   6   0   40.70   11.50
  12  -7   0   -6.80    5.80
  12  -7   0   -9.00    9.80
 -12   7   0  -12.00    9.20
 -12   7   0   -1.30    8.60
  11  -7   0   11.50    7.40
  11  -7   0    2.20    4.70
 -11   7   0   -2.30    6.60
 -11   7   0   -0.60    6.70
  10  -7   0   -0.40    6.30
 -10   7   0   11.10    5.30
 -10   7   0    7.30    5.10
   9  -7   0   65.89    7.00
   9  -7   0   76.19    8.00
  -9   7   0   57.19    7.40
  -9   7   0   60.59    7.20
   8  -7   0  127.29   14.80
   8  -7   0  161.48   12.90
   8  -7   0  158.08   13.40
   8  -7   0  155.48   16.50
  -8   7   0  154.38   14.10
  -8   7   0  151.78   14.10
   7  -7   0   87.79    8.00
   7  -7   0   80.29   11.30
   7  -7   0   66.69    9.70
   7  -7   0   76.59    8.20
  -7   7   0   79.19    9.60
  -7   7   0   65.69    9.30
  -7   7   0   93.69    9.70
   6  -7   0   -5.50    6.00
   6  -7   0   -1.60    2.70
   6  -7   0    4.00    2.50
  -6   7   0    3.90    3.30
  -6   7   0    5.30    4.00
  -6   7   0    8.10    3.80
  -6   7   0    7.60    7.20
  -6   7   0   -0.40    3.00
   5  -7   0  370.86   23.70
   5  -7   0  341.27   27.30
   5  -7   0  353.06   28.60
   5  -7   0  322.47   27.80
   5  -7   0  366.96   29.00
   5  -7   0  354.76   24.30
   5  -7   0  411.16   28.10
  -5   7   0  336.17   23.90
  -5   7   0  345.97   27.40
  -5   7   0  375.16   27.60
  -5   7   0  376.06   23.80
   4  -7   0   72.39   11.40
   4  -7   0   76.99    9.20
   4  -7   0   84.39    7.00
   4  -7   0   80.09    6.20
   4  -7   0   89.59   11.40
   4  -7   0   83.69   12.70
   4  -7   0   76.49   11.50
  -4   7   0   84.49    6.30
  -4   7   0   91.49    9.60
  -4   7   0   88.49    6.60
  -4   7   0   68.19   10.40
   3  -7   0  871.91   59.19
   3  -7   0  929.81   60.09
   3  -7   0  899.71   59.09
   3  -7   0  952.00   58.89
   3  -7   0  853.11   55.29
   3  -7   0  992.30   60.59
  -3   7   0  889.11   59.09
  -3   7   0  867.51   59.19
   2  -7   0   -1.00    1.10
   2  -7   0   -2.50    4.90
   2  -7   0    2.20    5.20
   2  -7   0    5.30    6.20
   2  -7   0    6.90    6.00
   2  -7   0   -1.60    2.00
  -2   7   0   -1.30    2.60
  -2   7   0   -0.10    2.80
   1  -7   0  631.44   42.30
   1  -7   0  668.53   43.40
   1  -7   0  663.33   43.30
   1  -7   0  652.23   43.80
   1  -7   0  645.54   43.60
   0  -7   0  611.44   39.70
   0  -7   0  712.03   43.80
   0  -7   0  710.83   44.20
   0  -7   0  704.93   44.80
   0  -7   0  595.84   39.70
   0  -7   0  679.83   42.70
   0  -7   0  596.44   39.70
   0  -7   0  708.53   44.30
   0   7   0  672.83   43.90
   0   7   0  667.83   44.20
  -1  -7   0 2494.25  148.39
  -1  -7   0 2618.04  151.78
  -1  -7   0 2712.33  148.59
  -1  -7   0 2238.48  148.19
  -1  -7   0 2501.15  151.88
  -1  -7   0 2492.75  150.38
  -1  -7   0 2370.36  148.29
  -1  -7   0 2223.18  149.79
  -1  -7   0 2540.35  151.08
   1   7   0 2557.34  151.38
   1   7   0 2488.65  148.29
   1   7   0 2360.56  151.78
  -2  -7   0  712.53   39.90
  -2  -7   0  619.54   42.10
  -2  -7   0  626.34   41.20
  -2  -7   0  627.34   39.50
  -2  -7   0  562.54   39.00
  -2  -7   0  620.34   40.20
  -2  -7   0  577.64   39.20
  -2  -7   0  597.74   42.20
  -2  -7   0  621.74   40.20
   2   7   0  640.24   40.60
   2   7   0  637.24   41.00
   2   7   0  598.44   42.00
  -3  -7   0 1283.17   73.59
  -3  -7   0 1215.98   73.89
  -3  -7   0 1155.98   72.69
  -3  -7   0 1018.50   72.89
  -3  -7   0 1161.78   72.29
  -3  -7   0 1189.28   72.89
  -3  -7   0 1138.39   74.89
   3   7   0 1176.28   73.69
   3   7   0 1106.39   75.19
   3   7   0 1246.58   73.49
   3   7   0 1167.58   72.89
  -4  -7   0 3560.74  202.18
  -4  -7   0 3136.09  201.78
  -4  -7   0 3315.07  201.58
  -4  -7   0 3237.28  199.78
  -4  -7   0 3277.27  201.48
  -4  -7   0 3324.67  202.28
   4   7   0 3372.46  201.68
   4   7   0 3245.88  201.58
   4   7   0 3394.76  203.48
  -5  -7   0   -4.90    2.80
  -5  -7   0   -6.50    7.00
  -5  -7   0   -1.10    4.00
  -5  -7   0   -1.00    2.50
  -5  -7   0   -1.20    1.60
  -5  -7   0   -3.80    2.80
   5   7   0   -3.90    3.50
   5   7   0    2.90    3.60
   5   7   0    0.40    1.70
   5   7   0   -1.10    2.80
   5   7   0    1.90    2.10
  -6  -7   0   40.80   10.70
  -6  -7   0   31.80    7.10
  -6  -7   0   52.69    6.30
  -6  -7   0   49.00    4.40
  -6  -7   0   55.59   11.60
  -6  -7   0   45.40    6.60
   6   7   0   45.30    5.10
   6   7   0   47.00    4.50
   6   7   0   48.00    7.50
   6   7   0   43.80    5.40
   6   7   0   55.59    8.00
   6   7   0   42.50    6.80
  -7  -7   0   10.00    3.50
  -7  -7   0   11.10    5.90
   7   7   0    4.00    3.70
   7   7   0   14.10    3.70
   7   7   0   14.70    5.80
   7   7   0    3.70    3.10
   7   7   0    8.60    2.90
   7   7   0   13.70    4.10
  -8  -7   0  126.99   15.00
   8   7   0  132.89   13.60
   8   7   0  127.69   12.30
   8   7   0  154.38   15.50
   8   7   0  136.59   13.40
   8   7   0  135.09   11.50
   8   7   0  133.09   11.60
  -9  -7   0   -1.80    8.20
  -9  -7   0    0.40    5.00
  -9  -7   0   -2.80    5.40
   9   7   0    0.90    5.30
   9   7   0   -5.20    4.80
   9   7   0  -15.20   11.00
   9   7   0   -8.20    4.80
   9   7   0    0.40    4.30
 -10  -7   0    7.20    6.60
  10   7   0   -3.80    6.20
  10   7   0   -3.40    6.50
  10   7   0    2.00    5.40
  10   7   0    9.90    6.50
 -11  -7   0    8.90    8.10
 -11  -7   0   -3.20    7.70
  11   7   0    7.00    6.40
  11   7   0   -0.80    7.80
  11   7   0   -6.10    7.40
  11  -8   0   -2.10    4.70
  11  -8   0    1.50    8.60
 -11   8   0   -0.50    7.50
 -11   8   0  -11.00    8.00
  10  -8   0   33.20    7.00
  10  -8   0   35.70    8.10
 -10   8   0   32.50    8.10
   9  -8   0   47.30    6.30
   9  -8   0   54.29    6.50
  -9   8   0   36.20    7.10
  -9   8   0   41.50    7.30
   8  -8   0   67.99   13.00
   8  -8   0   62.59    9.10
   8  -8   0   92.39    8.40
   8  -8   0   80.79    7.30
  -8   8   0   84.49    8.20
  -8   8   0   85.79    9.50
  -8   8   0   55.79   11.70
   7  -8   0  172.18   13.00
   7  -8   0  171.88   16.70
   7  -8   0  174.68   16.70
   7  -8   0  178.98   14.00
   7  -8   0  156.98   16.90
  -7   8   0  149.19   15.00
  -7   8   0  176.78   13.80
  -7   8   0  178.78   15.60
   6  -8   0  162.28   16.60
   6  -8   0  150.68   11.70
   6  -8   0  148.89   11.40
   6  -8   0  145.89   13.80
   6  -8   0  130.09   13.90
  -6   8   0  143.29   11.70
  -6   8   0  137.19   13.70
  -6   8   0  134.89   11.70
  -6   8   0  154.98   14.10
   5  -8   0   78.89    6.60
   5  -8   0   76.09    6.00
   5  -8   0   81.59   10.00
   5  -8   0   76.89   12.20
   5  -8   0   70.79   13.10
   5  -8   0   96.69   12.40
  -5   8   0   72.59   10.00
  -5   8   0   72.29    6.30
  -5   8   0   68.49    6.60
  -5   8   0   80.89    9.40
   4  -8   0  239.78   15.60
   4  -8   0  224.98   19.10
   4  -8   0  199.68   18.70
   4  -8   0  206.78   18.40
   4  -8   0  204.78   19.40
   4  -8   0  219.18   20.70
   4  -8   0  198.08   14.60
  -4   8   0  209.38   18.50
  -4   8   0  221.48   18.50
   3  -8   0   36.00   10.10
   3  -8   0   38.20    4.50
   3  -8   0   38.70    9.40
   3  -8   0   49.50   11.10
   3  -8   0   50.49    7.20
   3  -8   0   42.30   10.10
  -3   8   0   50.39    7.40
  -3   8   0   33.30    7.80
   2  -8   0   98.49   13.10
   2  -8   0  111.09   12.50
   2  -8   0  111.49   12.90
   2  -8   0  104.09   13.20
   2  -8   0   88.79    9.80
   2  -8   0  113.29   11.80
  -2   8   0  106.49   11.10
  -2   8   0  104.59   11.20
   1  -8   0  490.15   34.70
   1  -8   0  478.55   33.30
   1  -8   0  490.85   35.40
   1  -8   0  536.55   35.20
   1  -8   0  483.45   35.10
   0  -8   0  407.36   27.20
   0  -8   0  446.76   29.40
   0  -8   0  365.96   24.50
   0  -8   0  409.56   29.50
   0  -8   0  403.86   29.30
   0  -8   0  413.16   30.00
   0  -8   0  389.16   24.60
   0   8   0  396.16   29.10
   0   8   0  381.36   28.60
  -1  -8   0   -1.00    6.90
  -1  -8   0    2.30    1.30
  -1  -8   0    0.10    1.00
  -1  -8   0   -1.20    1.80
  -1  -8   0   -5.80    5.60
  -1  -8   0    0.80    3.20
  -1  -8   0   -1.60    6.00
  -1  -8   0    1.00    5.20
  -1  -8   0    0.80    1.90
  -1  -8   0   -0.80    3.40
   1   8   0   -4.70    4.50
   1   8   0    4.80    3.00
  -2  -8   0   29.70    4.10
  -2  -8   0   30.80    3.70
  -2  -8   0   27.60    7.40
  -2  -8   0   20.30    7.80
  -2  -8   0   19.60    5.20
  -2  -8   0   20.40    4.10
  -2  -8   0   38.60    8.50
  -2  -8   0   23.00    9.60
  -2  -8   0   19.50    5.60
   2   8   0   13.40    5.60
   2   8   0   30.40    7.60
   2   8   0   27.00    5.00
  -3  -8   0   -1.10    4.50
  -3  -8   0    4.00    3.20
  -3  -8   0   -3.10    3.20
  -3  -8   0    5.50    2.10
  -3  -8   0    3.30    5.40
  -3  -8   0    3.10    1.60
  -3  -8   0   -6.60    5.20
   3   8   0   -2.20    3.60
   3   8   0    3.20    3.20
   3   8   0   -1.60    3.10
  -4  -8   0    2.60    5.70
  -4  -8   0    6.90    1.80
  -4  -8   0    9.40    7.10
  -4  -8   0    8.10    4.00
  -4  -8   0   12.50    6.50
  -4  -8   0    4.70    4.10
  -4  -8   0   15.60    4.60
   4   8   0   14.00    4.80
   4   8   0    4.20    3.60
   4   8   0    1.70    4.20
  -5  -8   0   29.30    5.70
  -5  -8   0   25.70    5.70
  -5  -8   0   32.80    8.30
  -5  -8   0   28.40    7.80
  -5  -8   0   33.50    5.30
  -5  -8   0   29.80    5.00
   5   8   0   35.10    3.80
   5   8   0   31.20    4.30
   5   8   0   32.10    5.20
  -6  -8   0  133.19   14.20
  -6  -8   0  119.19   10.80
  -6  -8   0  119.59    8.30
  -6  -8   0  149.19   17.10
  -6  -8   0  120.49   15.40
   6   8   0  136.09   12.80
   6   8   0  107.99    9.20
   6   8   0  120.99    9.60
   6   8   0  107.59   10.70
   6   8   0  120.59   11.30
   6   8   0   98.69    8.40
  -7  -8   0  119.69   15.10
   7   8   0   99.09   11.90
   7   8   0  126.29   10.70
   7   8   0  108.59    8.80
   7   8   0  106.59   11.10
   7   8   0  137.49   11.90
  -8  -8   0    3.20    5.10
   8   8   0    6.70    6.80
   8   8   0    9.30    4.40
   8   8   0   13.90    4.20
   8   8   0   19.50    5.60
   8   8   0   10.90    4.00
  -9  -8   0   64.29    8.10
   9   8   0   66.99   10.10
   9   8   0   76.59    8.80
   9   8   0   65.49    7.70
   9   8   0   68.89    7.70
 -10  -8   0   -5.40    7.30
  10   8   0   -1.20    7.50
  10   8   0    1.70    7.40
  11  -9   0   -1.80    9.10
  11  -9   0   -5.30    4.80
 -11   9   0    2.80    8.30
 -11   9   0   -8.80    9.20
  10  -9   0    1.00    4.10
  10  -9   0   13.30    7.70
 -10   9   0   -3.70    7.60
 -10   9   0    6.60    7.60
   9  -9   0    4.70    6.60
   9  -9   0   -3.20    3.30
  -9   9   0   -0.10    4.70
  -9   9   0    0.00    6.00
   8  -9   0  142.29   11.00
   8  -9   0  124.19   10.40
   8  -9   0  140.89   18.50
  -8   9   0  146.59   12.40
  -8   9   0  130.69   11.90
   7  -9   0   45.70    8.80
   7  -9   0   46.20    5.10
   7  -9   0   46.90   12.30
  -7   9   0   29.20    8.50
  -7   9   0   46.40    7.00
  -7   9   0   39.40    6.00
  -7   9   0   56.09    6.50
   6  -9   0   78.39    6.40
   6  -9   0   67.99    5.80
   6  -9   0   72.19   10.00
   6  -9   0   51.79    8.40
   6  -9   0   62.59   11.70
  -6   9   0   70.99    7.90
  -6   9   0   58.99    8.30
   5  -9   0  222.58   19.20
   5  -9   0  238.58   20.40
   5  -9   0  241.48   15.90
   5  -9   0  210.88   19.10
  -5   9   0  225.28   19.60
  -5   9   0  214.58   18.90
   4  -9   0    7.10   10.00
   4  -9   0    8.40    2.00
   4  -9   0    1.30    3.80
   4  -9   0   18.10    4.60
   4  -9   0    2.40    8.70
   4  -9   0   12.30    7.10
   4  -9   0    7.70    7.40
  -4   9   0    3.40    2.90
   3  -9   0   -2.00    6.80
   3  -9   0   -1.30    6.80
  -3   9   0   -1.30    2.60
   2  -9   0   -6.50    5.00
   2  -9   0   -4.70    6.90
   2  -9   0    1.00    1.70
   2  -9   0   -9.60    7.20
   2  -9   0   -2.10    7.30
   2  -9   0   -1.10    2.90
   2  -9   0   -2.10    1.60
   1  -9   0  191.68   18.40
   1  -9   0  188.58   14.70
   1  -9   0  186.48   17.50
   1  -9   0  180.28   18.30
   1  -9   0  182.48   17.80
   0  -9   0 1095.19   72.99
   0  -9   0 1085.59   67.59
   0  -9   0 1125.49   72.49
   0  -9   0 1173.28   71.99
   0  -9   0 1166.68   70.69
   0  -9   0 1112.29   72.39
   0  -9   0 1090.89   67.59
   0   9   0 1136.09   72.49
   0   9   0 1064.59   72.49
  -1  -9   0 1770.52  111.69
  -1  -9   0 1740.83  112.59
  -1  -9   0 1927.91  111.19
  -1  -9   0 1820.52  112.39
  -1  -9   0 1706.13  109.89
  -1  -9   0 1781.92  108.19
   1   9   0 1724.93  112.49
   1   9   0 1785.22  111.69
  -2  -9   0   87.29    9.20
  -2  -9   0   92.99    7.30
  -2  -9   0  102.09   10.70
  -2  -9   0   82.99    8.00
  -2  -9   0   65.89    7.90
  -2  -9   0   93.69   13.40
  -2  -9   0   76.29    7.10
  -2  -9   0  104.39   13.60
   2   9   0   76.29    8.00
   2   9   0   98.69    9.40
   2   9   0   74.09   10.00
  -3  -9   0   -6.90    4.50
  -3  -9   0    1.20    1.70
  -3  -9   0   -7.60    6.40
  -3  -9   0   -0.40    2.40
  -3  -9   0   -6.30    8.40
  -3  -9   0   -7.70    5.10
   3   9   0   -2.30    2.80
   3   9   0    2.70    2.60
  -4  -9   0   47.50    7.30
  -4  -9   0   48.00    9.60
  -4  -9   0   45.00    5.40
  -4  -9   0   57.69    5.50
  -4  -9   0   45.40    8.00
   4   9   0   45.70    8.10
   4   9   0   42.00    9.30
   4   9   0   55.59    6.70
   4   9   0   46.90    5.90
  -5  -9   0   -1.90    6.20
  -5  -9   0   -1.70    2.90
  -5  -9   0   -8.40    6.70
  -5  -9   0    3.00    3.10
  -5  -9   0    2.30    3.70
  -5  -9   0    0.90    3.70
  -5  -9   0    0.20    2.10
   5   9   0   -3.30    3.10
   5   9   0    7.90    4.10
   5   9   0    1.10    2.90
   5   9   0    3.40    3.30
  -6  -9   0    4.00    2.40
  -6  -9   0   10.50    2.80
  -6  -9   0    0.60    4.20
  -6  -9   0   -1.80    3.30
  -6  -9   0   -7.30   11.60
   6   9   0   13.50    4.60
   6   9   0    8.60    3.80
   6   9   0   -0.30    3.50
   6   9   0    5.30    3.50
  -7  -9   0  455.85   38.00
   7   9   0  467.05   32.10
   7   9   0  472.15   35.20
   7   9   0  432.36   34.50
   7   9   0  507.25   33.60
  -8  -9   0   16.20    6.10
  -8  -9   0   -2.70    4.30
   8   9   0   -0.10    4.70
   8   9   0    8.20    5.70
   8   9   0   -4.00    5.60
  -9  -9   0   -8.80    7.20
   9   9   0   -2.00    7.10
   9   9   0   12.50    7.00
 -10  -9   0    6.00    8.70
 -10  -9   0  -16.50   10.30
  10   9   0   -5.50    9.40
  10 -10   0   -8.00    8.80
  10 -10   0    1.40    4.20
 -10  10   0   -9.30    8.50
 -10  10   0   14.20    8.90
  -9  10   0    1.70    7.10
  -9  10   0    4.40    7.00
   8 -10   0   -8.40    5.80
   8 -10   0    2.80    2.60
   8 -10   0    6.70    5.60
  -8  10   0   -1.10    5.90
  -8  10   0   -0.50    4.70
   7 -10   0   -3.20    2.20
   7 -10   0    1.70    4.50
   7 -10   0   -0.20    2.10
  -7  10   0    8.60    4.10
  -7  10   0   -1.40    5.20
   6 -10   0   90.49   10.40
   6 -10   0   92.49    7.90
  -6  10   0   91.79    9.10
   5 -10   0   42.70    6.80
   5 -10   0   36.80    6.20
   5 -10   0   20.20   10.40
   5 -10   0   29.80    6.30
  -5  10   0   35.60    6.10
  -5  10   0   42.90    6.10
   4 -10   0  221.08   20.50
   4 -10   0  197.68   18.50
   4 -10   0  218.28   14.30
   4 -10   0  231.38   15.20
   4 -10   0  190.58   20.40
  -4  10   0  177.78   17.60
   3 -10   0  106.29    8.30
   3 -10   0  116.19    8.50
   3 -10   0  140.69   13.80
   3 -10   0  121.79   15.00
   3 -10   0  118.19   14.50
   3 -10   0   93.59   11.50
   2 -10   0    9.80    3.90
   2 -10   0    6.50    1.30
   2 -10   0    0.50    7.40
   2 -10   0    1.60    8.80
   2 -10   0    6.30    8.50
   2 -10   0    7.30    7.90
   1 -10   0  194.88   17.90
   1 -10   0  189.28   18.10
   1 -10   0  196.68   18.40
   1 -10   0  177.88   14.60
   1 -10   0  161.98   11.10
   1 -10   0  189.98   19.00
   0 -10   0  110.09    9.10
   0 -10   0   92.49   13.50
   0 -10   0   97.59    7.70
   0 -10   0  102.99   13.30
   0 -10   0  104.29   12.40
   0 -10   0  103.59   13.00
   0 -10   0   96.59    7.80
  -1 -10   0    2.80   12.40
  -1 -10   0    2.30    6.00
  -1 -10   0   -6.00    7.90
  -1 -10   0   -0.20    5.50
  -1 -10   0   -2.40    3.70
  -1 -10   0   -0.20    1.80
  -1 -10   0   -2.90    2.40
   1  10   0    2.10    4.00
   1  10   0    1.00    3.10
  -2 -10   0    9.60    5.80
  -2 -10   0    1.40    2.30
  -2 -10   0    5.60    1.90
  -2 -10   0    6.10    2.40
  -2 -10   0    5.90    8.90
   2  10   0    6.90    2.20
   2  10   0   10.50    3.50
   2  10   0   12.70    3.40
   2  10   0    0.80    2.50
  -3 -10   0    8.60    5.20
  -3 -10   0    2.20    2.10
  -3 -10   0   -3.40    4.10
  -3 -10   0    7.30    6.00
  -3 -10   0    5.80    2.90
  -3 -10   0   -0.60    5.80
  -3 -10   0   -0.60    2.00
  -3 -10   0    1.20    2.60
   3  10   0   -4.20    2.70
   3  10   0    8.70    3.60
   3  10   0   -4.00    4.30
  -4 -10   0   70.19    8.30
  -4 -10   0   98.79    8.00
  -4 -10   0  101.89   11.60
  -4 -10   0   96.39   13.30
  -4 -10   0   71.39    9.40
   4  10   0   88.19    8.70
   4  10   0   90.19    8.50
   4  10   0   61.89   11.20
  -5 -10   0    8.50    3.40
  -5 -10   0   13.60    4.00
  -5 -10   0    3.40    4.60
   5  10   0    9.30    4.20
   6  10   0   54.99    6.20
   6  10   0   56.99    7.50
   6  10   0   41.40    7.90
  -7 -10   0   90.59    8.20
   7  10   0   73.19    8.10
   7  10   0   76.49    9.10
  -8 -10   0  110.99   10.90
   8  10   0   80.99    9.20
   8  10   0  123.79   12.00
  -9 -10   0    3.80    8.50
   9  10   0   28.50    8.80
  -9  11   0   -1.70    8.40
   8 -11   0   -4.70    6.70
  -8  11   0  -11.00    7.20
   7 -11   0   -7.80    5.90
   7 -11   0    0.70    5.30
  -7  11   0   -7.00    6.50
   6 -11   0   28.90    5.10
  -6  11   0   24.60    7.00
   5 -11   0   10.70    4.70
   5 -11   0    8.50    3.40
   5 -11   0    3.90    7.00
  -5  11   0   24.90    7.20
   4 -11   0  128.69   13.10
   4 -11   0  127.09    9.00
   4 -11   0   98.69    9.90
   3 -11   0   30.40    3.40
   2 -11   0   -1.10    2.60
   2 -11   0   -1.00    1.00
   2 -11   0   -2.70    4.40
   2 -11   0    0.00    1.00
   1 -11   0    1.70    2.80
   1 -11   0    0.90    3.60
   1 -11   0   -3.40    7.80
   1 -11   0    0.60    1.40
   0 -11   0   62.49    5.80
   0 -11   0   61.69    6.10
   0 -11   0   72.79   11.00
   0 -11   0   53.09   12.00
  -1 -11   0   -2.90    6.70
  -1 -11   0   -0.10    3.00
  -1 -11   0    8.20    3.90
  -1 -11   0   -0.70    7.40
   1  11   0    2.10    4.30
  -2 -11   0    0.50    2.20
  -2 -11   0    4.60    4.70
  -2 -11   0   13.20    5.90
  -2 -11   0   -2.50    3.00
  -2 -11   0    0.80    1.00
   2  11   0    0.00    4.10
   2  11   0   -2.30    4.80
  -3 -11   0   16.60    6.00
  -3 -11   0    2.10    2.60
  -3 -11   0    7.90    9.40
   3  11   0    7.80    3.60
   3  11   0   13.50    4.20
  -4 -11   0   -2.90    5.80
  -4 -11   0   -3.60    2.60
  -4 -11   0   -2.60    7.20
  -4 -11   0    0.40    2.60
   4  11   0    3.90    4.00
   4  11   0    6.20    5.00
  -5 -11   0   -2.60    3.90
  -5 -11   0    1.40    2.90
  -5 -11   0   -4.00    4.00
   5  11   0    3.10    6.00
   5  11   0    1.00    4.80
   6  11   0   23.60    6.90
  -7 -11   0   20.10    7.50
   7  11   0   26.40    8.90
   7  11   0   21.40    7.80
  -8 -11   0   10.40    8.90
   8  11   0   14.00    6.80
  -8  12   0   -2.10    8.40
  -7  12   0   -5.80    7.50
   6 -12   0   -9.50    6.20
   6 -12   0   -8.60    5.80
  -6  12   0    5.80    6.80
   5 -12   0   -5.60    4.70
   5 -12   0   -3.30    3.60
   5 -12   0   11.30    7.90
   4 -12   0    4.50    5.30
   4 -12   0    3.10    3.70
   4 -12   0    5.00    3.50
   3 -12   0   84.79   11.80
   3 -12   0  117.09   10.70
   2 -12   0  293.87   21.90
   2 -12   0  285.47   23.50
   1 -12   0   62.49    7.00
   1 -12   0   51.79    8.60
   0 -12   0    0.80    5.70
   0 -12   0    6.30    3.70
  -1 -12   0    6.70    2.70
  -1 -12   0   15.30    9.50
  -2 -12   0   43.70   16.40
  -2 -12   0   47.20    6.90
   2  12   0   66.39    7.60
  -3 -12   0    3.40    4.00
  -3 -12   0    2.80    2.90
   3  12   0    5.60    4.80
   3  12   0   -1.40    6.00
  -4 -12   0  155.18   14.00
   4  12   0  188.38   15.20
   4  12   0  162.48   13.80
  -5 -12   0   12.00    6.20
   5  12   0    8.30    5.70
   5  12   0   -4.70    7.20
  -6 -12   0    0.50    5.20
  -6 -12   0   16.00    7.10
   6  12   0    7.60    8.00
  -7 -12   0    5.10    8.40
   7 -13   0  -10.30    8.30
   6 -13   0   -4.30    6.60
   5 -13   0   -7.40    5.00
   4 -13   0    9.90    4.10
   4 -13   0   -0.70    4.60
   3 -13   0    8.80    9.10
   3 -13   0    0.40    4.40
   3 -13   0    6.20    4.40
   2 -13   0    0.60    6.30
   1 -13   0    1.50    3.70
   1 -13   0   -5.20    4.20
   0 -13   0    3.80    7.20
   2  13   0   36.30    8.70
  -4 -13   0   -5.40    5.00
   4  13   0    3.60    6.80
   4  13   0    3.20    8.30
  -5 -13   0   -4.60    6.10
   5  13   0   18.60    6.90
   4 -14   0    1.50    5.60
   4 -14   0   -6.90    8.70
   3 -14   0   -8.60    8.30
   2 -14   0   31.50    8.40
   1 -14   0   48.40   12.10
  -1 -14   0   -4.60    5.80
  -1 -14   0   -5.20    8.30
  -2 -14   0   -0.10    9.50
   3  14   0   12.00    9.80
   3  14  -1    2.00    8.40
  -2 -14   1    3.90   13.30
  -2 -14   1   -5.10    6.10
  -1 -14   1   19.80   12.10
   0 -14   1    5.00   11.10
   1 -14   1   32.40   13.70
   2 -14   1   -6.90    5.50
   2 -14   1    2.60    5.30
   3 -14   1   26.00    6.20
   4 -14   1   46.50   13.00
   4  13  -1   21.00    8.10
   3  13  -1   47.40    9.40
  -3 -13   1   68.19   15.00
   2  13  -1   51.39    8.90
  -2 -13   1   63.19    8.10
  -1 -13   1   -2.00    6.00
  -1 -13   1   -2.50    4.30
  -1 -13   1   -3.40    3.70
   0 -13   1    2.30    5.30
   0 -13   1   -6.10    4.30
   0 -13   1   -0.70    3.80
   1 -13   1   -1.10    5.80
   1 -13   1    5.60    5.50
   1 -13   1    3.30    3.90
   2 -13   1    2.00    6.00
   2 -13   1   -3.60    4.00
   3 -13   1   -3.20    4.00
   3 -13   1    7.40    6.30
   3 -13   1    1.60    4.20
   4 -13   1   -7.50    7.00
   4 -13   1   -0.40    4.50
   5 -13   1   -3.00    6.30
   5 -13   1   -9.70    7.50
  -6  13  -1   -5.50    8.60
   7  12  -1   45.80   11.60
  -7 -12   1   69.69   10.60
   6  12  -1    9.40    8.00
  -6 -12   1   -4.80    4.90
   5  12  -1    2.80    7.10
  -5 -12   1   11.50    3.80
   4  12  -1   14.90    4.80
  -4 -12   1    2.40    3.20
  -4 -12   1    6.60    3.50
   3  12  -1   11.90    6.00
  -3 -12   1    6.00    3.90
  -3 -12   1    5.10    3.20
   2  12  -1  505.65   37.10
  -2 -12   1  584.64   34.30
  -2 -12   1  534.45   41.20
  -2 -12   1  467.85   35.80
   1  12  -1  120.89   11.70
  -1 -12   1  147.69   10.00
  -1 -12   1  143.29   12.40
   0 -12   1    5.00    5.20
   0 -12   1   -0.80    3.00
   0 -12   1   -1.70    3.20
   1 -12   1   -0.90    3.30
   1 -12   1   -2.50    3.10
   1 -12   1   -0.70    2.50
   1 -12   1   -0.50    4.70
   2 -12   1   -6.80    4.90
   2 -12   1   -3.90    3.10
   2 -12   1   -4.00    3.50
   3 -12   1   45.20    8.70
   3 -12   1   55.39    8.50
   4 -12   1    9.50    3.10
   4 -12   1    4.10    5.40
   4 -12   1    0.50    3.90
  -5  12  -1   -6.30    6.50
   5 -12   1   -0.20    5.00
   6 -12   1   27.90    9.10
  -7  12  -1    3.80    7.60
  -8  12  -1   -0.70    9.10
   8  11  -1   12.70    6.90
  -8 -11   1    7.40    8.00
   7  11  -1    4.50    7.40
   6  11  -1   83.19    8.10
   6  11  -1   69.09    8.80
  -6 -11   1   63.49    8.90
   5  11  -1   40.10    6.30
   5  11  -1   41.40    7.30
  -5 -11   1   38.70    6.70
  -5 -11   1   43.00   23.20
   4  11  -1    1.10    4.80
   4  11  -1    2.90    4.00
  -4 -11   1    8.00    4.40
  -4 -11   1    4.10   11.00
  -4 -11   1    4.30    7.00
  -4 -11   1    2.70    2.60
  -4 -11   1   -2.50    5.70
   3  11  -1   14.30    3.50
  -3 -11   1   20.10    3.80
  -3 -11   1   10.70    2.90
  -3 -11   1    5.90    7.00
  -2 -11   1   -0.50    2.40
  -2 -11   1    5.20    6.00
  -2 -11   1   -0.20    2.80
  -2 -11   1   -1.80    4.20
  -2 -11   1    0.50    4.70
   1  11  -1  179.48   17.50
  -1 -11   1  175.38   11.90
  -1 -11   1  174.18   12.80
  -1 -11   1  166.88   16.60
  -1 -11   1  160.68   14.00
  -1 -11   1  167.88   17.60
   0 -11   1    6.10    2.50
   0 -11   1   13.50    3.10
   0 -11   1    6.20    4.60
   0 -11   1   16.20    8.90
   0 -11   1    8.40    2.90
   0 -11   1   12.40    8.90
   1 -11   1    3.00    9.30
   1 -11   1    2.10    2.70
   1 -11   1    5.40    3.70
   1 -11   1    2.60    1.40
   1 -11   1    2.80    1.60
   2 -11   1    0.20    1.60
   2 -11   1   -2.20    2.80
   2 -11   1   -1.40    3.60
   2 -11   1   12.90   15.50
   2 -11   1    1.50    2.80
   2 -11   1    0.80    1.40
   3 -11   1    1.70    2.70
   3 -11   1    6.30    4.40
   3 -11   1   -3.50   13.00
   3 -11   1    0.80    2.80
   3 -11   1    1.10    2.70
  -4  11  -1  240.68   19.10
   4 -11   1  222.18   18.00
   4 -11   1  227.48   18.80
   4 -11   1  190.08   18.40
  -5  11  -1   24.60    6.60
   5 -11   1   24.70    7.60
   5 -11   1   32.10    4.70
  -6  11  -1   17.40    6.10
   6 -11   1   26.60    5.80
  -7  11  -1   -1.70    6.60
   7 -11   1    4.70    5.70
  -8  11  -1    0.10    7.80
   8 -11   1   30.90    8.50
  -9  11  -1    4.30    8.40
   9  10  -1   21.10    8.40
  -9 -10   1   20.20    8.10
   8  10  -1   20.30    5.30
  -8 -10   1   -0.50    5.70
   7  10  -1   38.90    6.50
   7  10  -1   55.99    7.80
  -7 -10   1   42.30    7.70
   6  10  -1  162.58   12.80
   6  10  -1  162.58   13.30
   6  10  -1  153.28   13.40
  -6 -10   1  177.18   13.20
  -6 -10   1  146.39   13.20
   5  10  -1   62.19    6.90
   5  10  -1   61.89    7.00
   5  10  -1   56.09    9.80
   5  10  -1   42.80   10.10
  -5 -10   1   70.59    8.40
  -5 -10   1   39.00   11.10
  -5 -10   1   56.99   11.30
  -5 -10   1   73.09    7.20
  -5 -10   1   70.29    7.30
   4  10  -1    2.80    4.10
   4  10  -1   -3.50    3.30
   4  10  -1   -2.60    3.90
   4  10  -1   -5.30    5.00
  -4 -10   1   -2.60    3.10
  -4 -10   1   -2.70    6.20
  -4 -10   1    0.50    4.60
  -4 -10   1   -5.60    3.40
  -4 -10   1   -1.90    2.30
  -4 -10   1   -3.70    2.90
   3  10  -1   77.89    8.10
   3  10  -1   62.79    7.30
   3  10  -1   65.69    9.40
  -3 -10   1   77.19    9.60
  -3 -10   1   79.59    6.30
  -3 -10   1   69.79    7.00
  -3 -10   1   68.79    7.20
  -3 -10   1   65.59   11.20
  -3 -10   1   53.39    7.40
  -3 -10   1   74.99   10.70
   2  10  -1  323.57   23.20
   2  10  -1  284.87   23.90
  -2 -10   1  329.57   37.80
  -2 -10   1  319.37   23.90
  -2 -10   1  273.47   22.00
  -2 -10   1  306.57   24.20
  -2 -10   1  305.07   20.60
  -2 -10   1  326.67   21.90
   1  10  -1   -1.60    4.00
  -1 -10   1    8.50    9.40
  -1 -10   1    3.80    3.60
  -1 -10   1   -5.40    6.60
  -1 -10   1    4.90    6.10
  -1 -10   1   17.90    9.20
  -1 -10   1    5.30    2.00
  -1 -10   1    1.50    2.20
   0  10  -1   15.10    3.90
   0 -10   1   23.30    7.70
   0 -10   1   23.10    7.70
   0 -10   1   22.10    3.60
   0 -10   1   15.60    4.10
   0 -10   1   20.10    8.20
   0 -10   1   17.90    3.40
   0 -10   1   11.50    8.30
   1 -10   1  385.86   30.90
   1 -10   1  387.46   22.60
   1 -10   1  373.76   28.30
   1 -10   1  359.66   29.10
   1 -10   1  375.76   27.50
   1 -10   1  385.46   28.50
   1 -10   1  390.66   29.30
   1 -10   1  321.97   22.40
   2 -10   1  152.68   16.60
   2 -10   1  156.28   14.40
   2 -10   1  144.09   10.00
   2 -10   1  159.88   14.40
   2 -10   1  154.68   15.80
   2 -10   1  151.28    9.90
   2 -10   1  164.98   18.30
   2 -10   1  156.08   18.20
  -3  10  -1  105.19   11.50
   3 -10   1  104.39    8.80
   3 -10   1  120.99   29.20
   3 -10   1  111.29   16.00
   3 -10   1  112.59   11.90
   3 -10   1  114.89   13.00
   3 -10   1   95.79   11.00
   3 -10   1  121.09    8.60
  -4  10  -1  256.97   22.40
   4 -10   1  298.37   18.60
   4 -10   1  269.47   20.90
   4 -10   1  244.58   21.80
   4 -10   1  302.67   23.20
   5 -10   1    5.30    4.00
   5 -10   1   14.90    5.20
   5 -10   1   10.60    7.70
  -6  10  -1    8.70    5.00
   6 -10   1    6.20    4.30
   6 -10   1    8.70    3.90
   6 -10   1   24.00    8.90
   6 -10   1   15.70    6.80
  -7  10  -1   -2.40    5.50
   7 -10   1    1.80    2.50
   7 -10   1    9.70   13.90
   7 -10   1    6.10    2.50
   7 -10   1    6.10    4.70
  -8  10  -1   -4.00    6.40
   8 -10   1   -8.40    5.80
   8 -10   1    2.70    3.20
   8 -10   1   -8.20    5.90
  -9  10  -1    8.00    7.50
   9 -10   1    8.90    3.50
   9 -10   1   14.50    6.90
 -10  10  -1  -14.90    9.30
  10 -10   1  -15.20    9.40
  10 -10   1   -4.30    4.50
  10   9  -1  -10.00    8.60
 -10  -9   1   -0.30    8.50
   9   9  -1   -3.60    6.90
   9   9  -1   11.80    6.90
   8   9  -1    6.90    4.50
   8   9  -1    7.10    4.70
   7   9  -1   62.69   12.30
   7   9  -1   57.09    7.30
   7   9  -1   61.39    7.40
   7   9  -1   47.70    6.20
  -7  -9   1   60.59   13.90
  -7  -9   1   66.59    7.10
  -7  -9   1   56.69    7.70
  -7  -9   1   77.79    8.10
   6   9  -1  124.59   12.50
   6   9  -1  105.19    9.50
   6   9  -1  111.59   10.30
   6   9  -1  108.39    9.30
  -6  -9   1  101.09   11.90
  -6  -9   1  129.09   10.70
  -6  -9   1   96.49   10.80
  -6  -9   1  124.39   10.20
  -6  -9   1  120.39   15.20
  -6  -9   1  118.09   11.40
   5   9  -1   39.00    4.80
   5   9  -1   39.50    8.70
   5   9  -1   40.80    6.20
   5   9  -1   50.09    6.50
  -5  -9   1   34.30    8.20
  -5  -9   1   35.20    6.20
  -5  -9   1   48.60    7.60
  -5  -9   1   40.50    6.40
  -5  -9   1   51.69    5.90
  -5  -9   1   44.60    9.50
   4   9  -1    2.80    3.30
   4   9  -1   -5.90    4.20
   4   9  -1   -2.50    2.50
   4   9  -1    5.40    3.30
  -4  -9   1   -3.30    5.50
  -4  -9   1   -7.50    5.20
  -4  -9   1   -0.90    2.10
  -4  -9   1   -1.90    2.90
  -4  -9   1    1.30    4.60
   3   9  -1   65.59    8.40
   3   9  -1   82.99    7.80
  -3  -9   1   61.49    7.80
  -3  -9   1   69.79    8.90
  -3  -9   1   73.39   11.00
  -3  -9   1   90.99   10.20
  -3  -9   1   82.99   11.70
  -3  -9   1   66.79    7.50
  -3  -9   1   63.59   13.20
  -3  -9   1   58.99    7.90
  -3  -9   1   82.19    6.80
   2   9  -1   53.99    7.40
   2   9  -1   58.89    5.20
   2   9  -1   41.60    5.80
  -2  -9   1   52.39    5.00
  -2  -9   1   48.80    9.50
  -2  -9   1   44.10    4.80
  -2  -9   1   54.99    5.90
  -2  -9   1   52.69    9.50
  -2  -9   1   44.20    5.80
  -2  -9   1   42.70    8.90
  -2  -9   1   41.90   10.20
  -2  -9   1   47.00    7.10
   1   9  -1 2140.99  135.29
  -1  -9   1 2219.28  134.49
  -1  -9   1 2211.38  135.09
  -1  -9   1 2116.99  133.69
  -1  -9   1 2342.47  134.79
  -1  -9   1 2007.40  131.49
  -1  -9   1 2135.79  135.99
  -1  -9   1 2178.18  131.09
   0   9  -1 2064.29  128.09
   0  -9   1 2108.19  127.79
   0  -9   1 1922.11  122.99
   0  -9   1 2101.09  129.29
   0  -9   1 1924.01  122.99
   0  -9   1 1962.40  126.69
   0  -9   1 2214.58  128.09
   0  -9   1 2117.09  127.89
   1  -9   1 1122.29   71.99
   1  -9   1 1072.69   71.99
   1  -9   1 1181.28   72.29
   1  -9   1 1030.00   70.49
   1  -9   1 1059.99   72.59
   1  -9   1 1151.48   71.49
   2  -9   1   10.30    7.90
   2  -9   1   10.80    2.20
   2  -9   1   19.10    4.40
   2  -9   1    1.10    8.70
   2  -9   1   13.30    2.10
   2  -9   1   21.70    7.50
   2  -9   1   10.20    8.00
  -3   9  -1   11.70    4.50
   3  -9   1   18.50    8.90
   3  -9   1   11.70    7.10
   3  -9   1   14.10    3.50
   3  -9   1    1.90    8.40
   3  -9   1    7.30    3.70
   3  -9   1    3.80    8.70
   3  -9   1   11.30    3.60
  -4   9  -1   -6.30    3.80
   4  -9   1    7.50    3.30
   4  -9   1   -3.20    8.30
   4  -9   1   10.90    7.10
   4  -9   1    1.30    1.60
   4  -9   1    0.70    9.00
   4  -9   1    1.90    2.00
  -5   9  -1   58.69    8.70
   5  -9   1   78.39   11.30
   5  -9   1   77.89    6.50
   5  -9   1   67.09    9.20
   5  -9   1   68.29    9.10
  -6   9  -1   15.10    3.50
  -6   9  -1   19.30    5.20
  -6   9  -1    8.80    2.80
  -6   9  -1    6.70    4.30
   6  -9   1   12.50    3.40
   6  -9   1   20.30    7.50
   6  -9   1   16.00    4.20
   6  -9   1   18.40    6.80
   6  -9   1   12.30    3.90
  -7   9  -1   22.00    6.10
  -7   9  -1   35.00    6.40
  -7   9  -1   27.80    5.70
   7  -9   1   36.80   10.00
   7  -9   1   28.00    6.60
   7  -9   1   24.70    5.60
   7  -9   1   27.90    7.90
   7  -9   1   31.60    4.90
  -8   9  -1  178.38   14.50
  -8   9  -1  156.58   13.90
   8  -9   1  132.59   15.80
   8  -9   1  197.98   26.00
   8  -9   1  191.28   14.20
  -9   9  -1   30.50    8.30
   9  -9   1   33.30    6.20
   9  -9   1   39.30    7.50
 -10   9  -1   -5.80    7.30
  10  -9   1    6.40    8.30
  11   8  -1  170.08   15.90
 -11  -8   1  155.48   14.00
  10   8  -1   -3.50    7.40
  10   8  -1   -2.90    6.40
 -10  -8   1   -8.30    7.10
   9   8  -1   59.39    9.30
   9   8  -1   49.20    7.10
   9   8  -1   59.69    6.90
   9   8  -1   47.00    7.70
   8   8  -1   49.30    5.80
   8   8  -1   68.89   13.70
   8   8  -1   55.39    5.90
  -8  -8   1   42.00    7.90
  -8  -8   1   49.20    4.20
  -8  -8   1   47.30   11.20
   7   8  -1   90.19    7.60
   7   8  -1   83.89    8.40
   7   8  -1   97.59    8.80
   7   8  -1   80.69    8.90
   7   8  -1   87.49   10.90
  -7  -8   1  101.29    9.70
  -7  -8   1   89.09   11.80
  -7  -8   1   85.09    7.70
  -7  -8   1  100.09    9.10
   6   8  -1  819.12   51.59
   6   8  -1  839.22   52.49
   6   8  -1  753.32   54.29
   6   8  -1  662.93   47.70
   6   8  -1  828.12   50.39
  -6  -8   1  785.22   49.10
  -6  -8   1  864.81   52.99
  -6  -8   1  819.52   51.89
  -6  -8   1  703.43   51.69
  -6  -8   1  799.62   52.09
  -6  -8   1  702.03   51.79
   5   8  -1    1.70    2.30
   5   8  -1    6.00    4.20
   5   8  -1    1.70    3.20
   5   8  -1   -1.50    2.40
  -5  -8   1   -3.80    2.90
  -5  -8   1   -0.30    3.80
  -5  -8   1    0.30    2.00
  -5  -8   1   -1.70    3.10
  -5  -8   1   -5.60    4.10
   4   8  -1   54.49    5.20
   4   8  -1   33.50    6.40
   4   8  -1   53.89    7.60
   4   8  -1   31.50    8.20
  -4  -8   1   46.40    5.70
  -4  -8   1   39.60    7.90
  -4  -8   1   35.50    6.70
  -4  -8   1   47.80    5.10
  -4  -8   1   55.29    8.70
  -4  -8   1   39.50    7.30
   3   8  -1  194.38   15.90
   3   8  -1  194.48   16.60
   3   8  -1  196.78   14.60
   3   8  -1  173.38   14.80
  -3  -8   1  185.48   17.40
  -3  -8   1  186.08   16.60
  -3  -8   1  191.18   18.10
  -3  -8   1  166.28   16.80
  -3  -8   1  206.58   14.60
  -3  -8   1  166.48   14.50
  -3  -8   1  182.78   13.70
  -3  -8   1  163.98   14.40
   2   8  -1 1920.91  119.99
   2   8  -1 1944.61  118.59
   2   8  -1 1974.10  116.39
  -2  -8   1 1926.51  118.29
  -2  -8   1 2068.79  116.89
  -2  -8   1 1688.33  115.99
  -2  -8   1 2015.70  118.59
  -2  -8   1 1916.51  116.79
  -2  -8   1 2069.89  120.09
  -2  -8   1 1810.42  120.09
  -2  -8   1 1825.02  118.29
  -2  -8   1 1848.42  116.49
   1   8  -1   -1.10    1.70
   1   8  -1   -7.20    4.90
   1   8  -1   -2.00    2.30
   1   8  -1   -1.80    1.30
  -1  -8   1   -1.30    3.00
  -1  -8   1   -1.60    1.30
  -1  -8   1   -1.70    5.20
  -1  -8   1    0.40    0.90
  -1  -8   1   -0.20    3.00
  -1  -8   1   -5.50    6.00
  -1  -8   1   -2.00    1.60
  -1  -8   1   -6.20    6.60
  -1  -8   1   -4.60    5.60
   0   8  -1  198.68   16.70
   0  -8   1  206.58   18.10
   0  -8   1  206.68   17.50
   0  -8   1  188.78   12.60
   0  -8   1  199.98   18.60
   0  -8   1  191.88   15.50
   0  -8   1  224.08   18.10
   1  -8   1  500.85   35.20
   1  -8   1  515.65   36.00
   1  -8   1  523.15   35.70
   1  -8   1  518.65   36.40
   1  -8   1  510.55   37.00
   1  -8   1  524.85   36.00
  -2   8  -1  686.23   49.00
   2  -8   1  801.72   49.60
   2  -8   1  772.52   49.60
   2  -8   1  723.23   49.40
   2  -8   1  770.32   48.20
   2  -8   1  636.94   43.70
   2  -8   1  727.73   49.20
   2  -8   1  689.23   43.70
  -3   8  -1    7.00    4.80
   3  -8   1    9.70    3.50
   3  -8   1    8.50    6.50
   3  -8   1    7.10    7.80
   3  -8   1   13.80    3.70
   3  -8   1    7.20    7.40
   3  -8   1   10.70    7.50
   3  -8   1    5.70    2.80
  -4   8  -1  208.88   18.80
  -4   8  -1  200.28   18.10
   4  -8   1  237.08   21.30
   4  -8   1  205.28   19.00
   4  -8   1  214.28   15.00
   4  -8   1  205.38   17.50
   4  -8   1  206.58   18.20
   4  -8   1  231.88   15.80
   4  -8   1  210.38   19.30
  -5   8  -1  467.55   34.90
  -5   8  -1  472.95   35.40
  -5   8  -1  511.25   30.30
   5  -8   1  499.65   31.80
   5  -8   1  429.26   34.40
   5  -8   1  459.15   30.50
   5  -8   1  511.65   34.60
   5  -8   1  484.75   37.60
  -6   8  -1  806.62   56.39
  -6   8  -1  721.63   52.59
  -6   8  -1  778.22   48.60
  -6   8  -1  717.73   48.60
   6  -8   1  716.83   48.70
   6  -8   1  827.12   50.79
   6  -8   1  848.32   50.39
   6  -8   1  804.42   52.19
   6  -8   1  723.93   52.99
  -7   8  -1    4.20    4.50
  -7   8  -1    0.50    4.50
  -7   8  -1   -4.00    3.40
  -7   8  -1   20.40    9.60
   7  -8   1    2.90    2.20
   7  -8   1    2.00    4.20
   7  -8   1    5.80    4.00
   7  -8   1   -0.60    4.10
   7  -8   1    4.80    7.50
   7  -8   1   -1.10    7.30
  -8   8  -1    9.00    4.60
  -8   8  -1    7.80    5.00
   8  -8   1   16.70    4.80
   8  -8   1   19.70   10.90
  -9   8  -1   62.49    7.80
  -9   8  -1   50.69    7.60
 -10   8  -1   10.50    7.00
 -10   8  -1   16.00    6.90
  10  -8   1   37.50    8.80
  10  -8   1   26.40    7.30
 -11   8  -1    2.90    8.10
 -11   8  -1   -9.10    8.10
  11  -8   1    2.60    8.80
  11   7  -1   -4.80    7.10
  11   7  -1   -5.50    7.80
  11   7  -1   -4.70    7.40
 -11  -7   1    0.70    7.10
 -11  -7   1   -8.90    7.50
  10   7  -1    3.90    5.50
  10   7  -1   -0.20    5.90
  10   7  -1   -0.80    4.70
  10   7  -1    2.90    6.40
 -10  -7   1   -2.90    6.10
 -10  -7   1   14.80    6.40
   9   7  -1    2.70    3.70
   9   7  -1    4.00    5.30
   9   7  -1    4.60    4.30
   9   7  -1    3.20    4.80
   9   7  -1    5.80   10.10
  -9  -7   1   -7.30    7.10
  -9  -7   1    2.60    4.30
   8   7  -1   93.49    8.30
   8   7  -1   94.99   11.20
   8   7  -1  102.59   12.70
   8   7  -1   92.99   10.70
   8   7  -1   97.69   10.10
   8   7  -1  104.29    9.10
  -8  -7   1   74.59   12.50
  -8  -7   1   86.09   13.00
  -8  -7   1   89.79    8.60
   7   7  -1   93.09   10.20
   7   7  -1   75.39    7.70
   7   7  -1  104.99   11.80
   7   7  -1   94.89    8.20
   7   7  -1   85.69    8.40
   7   7  -1  104.39   10.40
  -7  -7   1   94.89   10.30
  -7  -7   1   84.39   14.10
  -7  -7   1   91.19    9.70
  -7  -7   1  103.09   12.90
   6   7  -1  146.99   13.40
   6   7  -1  130.79   13.10
   6   7  -1  131.09   11.30
   6   7  -1  125.39   10.30
   6   7  -1  104.69    9.60
   6   7  -1  122.99   11.40
  -6  -7   1  126.99   14.50
  -6  -7   1  146.19   10.90
  -6  -7   1  119.39   13.10
  -6  -7   1  125.29   12.10
  -6  -7   1  132.49   15.20
  -6  -7   1  125.39   11.90
   5   7  -1  622.54   46.60
   5   7  -1  677.73   50.79
   5   7  -1  790.02   49.99
   5   7  -1  784.82   49.30
   5   7  -1  773.72   48.30
   5   7  -1  710.53   46.70
  -5  -7   1  783.72   49.40
  -5  -7   1  718.83   49.90
  -5  -7   1  792.32   50.09
  -5  -7   1  787.52   47.90
  -5  -7   1  798.62   49.80
  -5  -7   1  814.62   50.59
   4   7  -1  498.85   31.60
   4   7  -1  452.75   33.80
   4   7  -1  477.25   32.60
  -4  -7   1  522.35   32.90
  -4  -7   1  482.45   31.40
  -4  -7   1  423.56   32.20
  -4  -7   1  451.15   31.70
  -4  -7   1  469.85   32.20
  -4  -7   1  462.55   32.50
   3   7  -1  195.58   16.10
   3   7  -1  197.98   17.90
   3   7  -1  231.78   16.10
  -3  -7   1  223.68   18.90
  -3  -7   1  213.58   15.90
  -3  -7   1  229.58   16.60
  -3  -7   1  191.08   15.80
  -3  -7   1  222.68   18.90
  -3  -7   1  214.98   16.50
  -3  -7   1  228.48   16.60
  -3  -7   1  194.48   15.40
   2   7  -1 1077.49   66.89
   2   7  -1 1127.69   67.59
   2   7  -1 1043.20   68.09
  -2  -7   1  944.21   66.59
  -2  -7   1 1104.49   66.99
  -2  -7   1 1095.49   65.79
  -2  -7   1 1016.60   68.49
  -2  -7   1 1114.69   67.09
  -2  -7   1 1127.59   68.39
  -2  -7   1  985.90   65.19
  -2  -7   1 1111.49   65.69
  -2  -7   1  985.80   65.19
   1   7  -1  404.56   28.30
   1   7  -1  404.76   25.00
   1   7  -1  413.96   27.50
  -1  -7   1  412.86   28.10
  -1  -7   1  370.26   25.10
  -1  -7   1  406.06   25.30
  -1  -7   1  412.06   28.20
  -1  -7   1  428.56   29.80
  -1  -7   1  373.16   25.00
  -1  -7   1  389.56   25.20
  -1  -7   1  370.36   29.70
  -1  -7   1  397.86   27.10
   0   7  -1  114.69   10.80
   0  -7   1  118.69   11.70
   0  -7   1  107.59   11.50
   0  -7   1  114.59    9.60
   0  -7   1  106.69   11.40
   0  -7   1  102.09   11.50
  -1   7  -1  711.43   48.40
   1  -7   1  728.73   48.10
   1  -7   1  755.82   48.40
   1  -7   1  747.33   48.80
   1  -7   1  728.53   47.40
   1  -7   1  665.63   47.20
   1  -7   1  763.02   48.30
  -2   7  -1   42.70    6.60
   2  -7   1   47.50    9.70
   2  -7   1   41.60    7.80
   2  -7   1   45.40    9.20
   2  -7   1   44.50    9.60
   2  -7   1   30.90    5.30
   2  -7   1   39.20    3.60
   2  -7   1   42.10    3.50
   2  -7   1   49.30    6.10
  -3   7  -1   38.70    8.20
  -3   7  -1   42.20    6.80
   3  -7   1   41.50    8.10
   3  -7   1   40.70    5.10
   3  -7   1   35.70    9.90
   3  -7   1   46.70   10.00
   3  -7   1   39.30    9.50
   3  -7   1   45.50    6.10
   3  -7   1   31.90    5.10
  -4   7  -1    5.40    5.20
  -4   7  -1    0.10    2.20
  -4   7  -1    7.70    5.30
   4  -7   1   -4.00    6.70
   4  -7   1    1.60    6.00
   4  -7   1   -0.30    4.40
   4  -7   1   -0.20    6.40
   4  -7   1    0.80    1.20
   4  -7   1    1.90    2.30
   4  -7   1   -2.30    2.70
   4  -7   1    8.80    7.60
   4  -7   1   -0.70    1.60
  -5   7  -1  101.99   11.80
  -5   7  -1  121.79   12.60
  -5   7  -1  106.19    9.60
  -5   7  -1  109.49   12.50
   5  -7   1  104.69    8.70
   5  -7   1  110.49   11.20
   5  -7   1  103.99    9.30
   5  -7   1  129.89   15.30
   5  -7   1  109.89   13.00
  -6   7  -1  189.18   15.80
  -6   7  -1  172.88   17.20
  -6   7  -1  200.08   15.40
  -6   7  -1  204.38   18.30
   6  -7   1  190.18   17.80
   6  -7   1  197.18   15.10
   6  -7   1  203.68   21.20
   6  -7   1  191.68   15.40
   6  -7   1  234.08   17.40
  -7   7  -1   -1.10    4.60
  -7   7  -1    5.30    7.10
  -7   7  -1   -2.30    3.50
  -7   7  -1   -3.00    3.50
   7  -7   1    7.30    4.30
   7  -7   1    0.90    2.30
   7  -7   1   -0.50    7.00
   7  -7   1    1.60    5.40
  -8   7  -1   40.30    6.60
  -8   7  -1   33.20    8.30
   8  -7   1   33.30    6.10
   8  -7   1   29.20    5.20
   8  -7   1   21.10    9.60
  -9   7  -1  124.09   12.00
  -9   7  -1  141.49   11.90
   9  -7   1  146.29   11.90
   9  -7   1  120.79   13.90
   9  -7   1  137.79   11.20
 -10   7  -1   27.70    7.60
 -10   7  -1   16.60    6.30
  10  -7   1   32.20    7.00
 -11   7  -1    0.10    6.60
 -11   7  -1   -9.70    7.70
  11  -7   1   -2.80    4.80
  11  -7   1    3.80    8.30
 -12   7  -1   -8.40    8.90
 -12   7  -1   -7.40    9.70
  12  -7   1   -3.00   10.30
  12  -7   1   -1.10    5.50
  12   6  -1   -6.50    7.90
  12   6  -1   -3.50    8.60
  12   6  -1    0.60    8.60
 -12  -6   1    3.90    8.90
 -12  -6   1   24.20   10.60
  11   6  -1   26.30    7.10
  11   6  -1   45.10   10.70
  11   6  -1   21.30    6.80
 -11  -6   1   26.50    7.40
  10   6  -1   30.30    7.10
  10   6  -1   28.10    8.60
  10   6  -1   46.30    6.80
  10   6  -1   39.10    5.80
 -10  -6   1   26.90    6.30
   9   6  -1   93.19   10.10
   9   6  -1  100.29    9.60
   9   6  -1  115.29   13.10
   9   6  -1   96.69    8.60
   9   6  -1   90.59    9.50
  -9  -6   1   89.09   12.90
   8   6  -1  125.29   12.60
   8   6  -1  114.29   12.00
   8   6  -1  133.39   11.20
   8   6  -1  120.89   14.20
   8   6  -1  125.49   10.20
   8   6  -1  136.69   13.70
  -8  -6   1  116.49   15.20
  -8  -6   1  121.89   11.80
  -8  -6   1  116.09    8.80
   7   6  -1  190.08   16.90
   7   6  -1  177.48   13.80
   7   6  -1  187.58   15.50
   7   6  -1  171.18   16.30
   7   6  -1  180.08   16.30
   7   6  -1  176.98   14.90
  -7  -6   1  195.48   16.20
  -7  -6   1  171.08   16.50
  -7  -6   1  182.08   17.70
  -7  -6   1  187.38   16.60
  -7  -6   1  197.18   18.70
   6   6  -1   28.20    4.70
   6   6  -1   40.90    4.40
   6   6  -1   38.30    7.50
   6   6  -1   31.40    8.10
   6   6  -1   31.30    4.80
   6   6  -1   36.20    6.70
  -6  -6   1   32.80    6.20
  -6  -6   1   38.70    6.60
  -6  -6   1   29.80    6.70
  -6  -6   1   33.70    9.60
   5   6  -1  572.14   36.00
   5   6  -1  506.75   34.40
   5   6  -1  550.84   34.80
   5   6  -1  517.85   37.30
   5   6  -1  538.15   34.40
   5   6  -1  538.75   36.30
  -5  -6   1  567.84   36.70
  -5  -6   1  560.04   37.10
  -5  -6   1  489.35   36.20
  -5  -6   1  509.35   36.10
  -5  -6   1  484.15   35.50
   4   6  -1    5.00    3.20
   4   6  -1    3.70    2.40
   4   6  -1    5.80    3.50
   4   6  -1    6.50    2.00
   4   6  -1    2.00    3.50
   4   6  -1    6.10    2.20
   4   6  -1    3.40    3.10
  -4  -6   1   -0.20    2.30
  -4  -6   1    3.00    3.30
  -4  -6   1    1.70    5.20
  -4  -6   1    2.10    1.50
  -4  -6   1    2.60    2.30
  -4  -6   1   -0.70    4.80
   3   6  -1   50.79    6.90
   3   6  -1   50.09    7.00
   3   6  -1   44.80    6.50
   3   6  -1   51.39    5.60
  -3  -6   1   49.40    6.90
  -3  -6   1   40.70    5.30
  -3  -6   1   48.10    7.10
  -3  -6   1   56.29    8.00
  -3  -6   1   43.10    5.60
  -3  -6   1   45.30    5.40
  -3  -6   1   46.20    6.90
   2   6  -1  900.11   52.99
   2   6  -1  801.52   53.59
   2   6  -1  864.91   52.49
  -2  -6   1  821.32   53.99
  -2  -6   1  827.02   52.19
  -2  -6   1  740.03   52.19
  -2  -6   1  736.13   51.39
  -2  -6   1  815.62   51.19
  -2  -6   1  867.91   52.39
  -2  -6   1  886.21   51.49
  -2  -6   1  791.72   51.19
  -2  -6   1  854.91   53.49
   1   6  -1    1.90    1.60
   1   6  -1    5.00    2.40
   1   6  -1   -1.80    2.10
   1   6  -1    2.10    1.80
  -1  -6   1    2.80    1.10
  -1  -6   1    2.20    1.10
  -1  -6   1    4.30    3.80
  -1  -6   1    2.40    1.70
  -1  -6   1   -0.70    4.70
  -1  -6   1    6.30    4.60
  -1  -6   1    3.50    2.30
  -1  -6   1    3.60    2.30
  -1  -6   1    0.50    3.80
   0   6  -1  457.05   30.60
   0  -6   1  456.25   30.50
   0  -6   1  441.86   32.60
   0  -6   1  441.66   31.30
   0  -6   1  462.65   30.70
   0  -6   1  456.15   30.30
  -1   6  -1  166.68   14.50
   1  -6   1  191.88   15.70
   1  -6   1  177.18   14.20
   1  -6   1  182.38   15.00
   1  -6   1  167.88   17.70
  -2   6  -1  208.68   17.10
  -2   6  -1  209.88   17.40
   2  -6   1  251.07   17.40
   2  -6   1  213.78   13.80
   2  -6   1  209.88   17.90
   2  -6   1  229.28   17.00
   2  -6   1  206.88   17.70
   2  -6   1  211.48   13.80
   2  -6   1  213.98   17.70
  -3   6  -1  106.99    7.50
  -3   6  -1   90.39   10.10
  -3   6  -1   97.09   10.50
  -3   6  -1  116.19    7.80
   3  -6   1  105.59   11.90
   3  -6   1  102.09    7.50
   3  -6   1  108.59   10.80
   3  -6   1  109.09   11.50
   3  -6   1  110.19   12.10
   3  -6   1   84.99    8.60
   3  -6   1  107.49   10.10
   3  -6   1  110.19    8.50
  -4   6  -1  253.17   20.80
  -4   6  -1  263.97   19.70
  -4   6  -1  260.47   20.70
   4  -6   1  275.87   20.60
   4  -6   1  272.47   18.40
   4  -6   1  260.67   21.50
   4  -6   1  273.27   17.80
   4  -6   1  241.48   20.80
   4  -6   1  262.37   21.70
   4  -6   1  268.97   18.80
   4  -6   1  250.87   22.30
  -5   6  -1   92.59   11.50
  -5   6  -1   88.99    9.30
  -5   6  -1   81.09   11.00
  -5   6  -1   88.59    8.70
   5  -6   1   92.89    8.60
   5  -6   1   96.99   12.00
   5  -6   1   97.09   10.10
   5  -6   1   89.09    7.90
   5  -6   1   90.79   11.30
  -6   6  -1   44.90    6.90
  -6   6  -1   29.30    8.00
  -6   6  -1   39.60    7.10
  -6   6  -1   37.30    7.10
   6  -6   1   32.00    5.60
   6  -6   1   47.80    7.60
   6  -6   1   34.10    5.70
   6  -6   1   40.10    8.80
   6  -6   1   39.00    9.10
   6  -6   1   38.80    8.30
  -7   6  -1    1.60    2.70
  -7   6  -1    1.20    3.10
  -7   6  -1   -1.50    5.70
  -7   6  -1    3.20    3.60
  -7   6  -1    4.90    2.50
  -7   6  -1    4.70    3.40
  -7   6  -1    1.80    1.50
   7  -6   1    3.10    6.70
   7  -6   1    0.50    4.20
   7  -6   1   -0.80    5.80
   7  -6   1   -1.50    2.20
   7  -6   1   -2.60    3.50
  -8   6  -1    0.80    2.70
  -8   6  -1    1.20    7.10
  -8   6  -1    4.40    3.80
  -8   6  -1   -1.60    3.70
  -8   6  -1    5.10    2.00
  -8   6  -1    0.20    3.50
   8  -6   1    2.20    2.40
   8  -6   1    1.50    5.50
   8  -6   1    3.70    4.40
   8  -6   1   10.50    3.80
   8  -6   1    7.80    8.80
  -9   6  -1   23.00    3.80
  -9   6  -1   35.10    5.80
  -9   6  -1   28.60    5.70
   9  -6   1   28.20    5.30
   9  -6   1   15.00    7.80
   9  -6   1   24.20    5.80
 -10   6  -1   87.89   11.00
 -10   6  -1  104.49    8.20
 -10   6  -1   99.09   10.30
 -10   6  -1  118.69    9.70
  10  -6   1  124.89    9.80
  10  -6   1  108.09    9.30
  10  -6   1   82.79   11.80
 -11   6  -1   15.10    6.80
 -11   6  -1   21.10    6.60
 -11   6  -1   23.30    5.80
 -11   6  -1    8.30    6.60
  11  -6   1   36.90    9.30
 -12   6  -1   -5.00    8.00
 -12   6  -1    0.60    8.00
  12  -6   1    2.30    6.10
  12  -6   1    5.20    9.40
  12   5  -1    3.20    8.70
  12   5  -1   20.00    6.90
  11   5  -1   59.69    8.00
  11   5  -1   37.50    9.60
  11   5  -1   48.50    8.60
 -11  -5   1   46.40    7.80
  10   5  -1   36.70    6.20
  10   5  -1   33.60    7.90
 -10  -5   1   43.30    4.90
 -10  -5   1   35.10    3.90
   9   5  -1   26.30   10.70
   9   5  -1   12.80    8.50
   9   5  -1   25.60    4.20
   9   5  -1   34.90    6.30
  -9  -5   1   33.30    5.30
  -9  -5   1   28.60    3.30
  -9  -5   1   13.40    6.90
   8   5  -1   48.10    7.00
   8   5  -1   45.10   10.70
   8   5  -1   42.90    9.40
   8   5  -1   47.40    6.30
   8   5  -1   42.80    5.40
  -8  -5   1   57.09    8.00
  -8  -5   1   37.50    7.00
  -8  -5   1   48.70   11.20
  -8  -5   1   42.60    4.20
  -8  -5   1   21.80   11.00
   7   5  -1  542.45   38.10
   7   5  -1  538.15   37.90
   7   5  -1  588.94   38.40
   7   5  -1  594.14   39.10
   7   5  -1  498.45   38.60
  -7  -5   1  470.35   38.80
  -7  -5   1  525.65   38.30
  -7  -5   1  577.34   39.40
  -7  -5   1  573.64   35.10
  -7  -5   1  594.94   39.80
   6   5  -1  128.29   11.90
   6   5  -1  130.09   15.10
   6   5  -1  143.79   12.20
   6   5  -1  155.78   13.30
   6   5  -1  125.69   13.30
   6   5  -1  143.29   11.10
   6   5  -1  159.88   13.90
  -6  -5   1  147.09   14.60
  -6  -5   1  147.19   14.50
  -6  -5   1  115.69   12.60
  -6  -5   1  153.78   14.10
  -6  -5   1  138.59   13.10
   5   5  -1   33.10    6.80
   5   5  -1   39.40    4.40
   5   5  -1   41.50    6.60
   5   5  -1   35.70    7.10
   5   5  -1   28.20    7.80
   5   5  -1   38.30    5.20
  -5  -5   1   21.50    7.20
  -5  -5   1   37.80    5.50
  -5  -5   1   30.70    7.70
  -5  -5   1   34.30    5.20
  -5  -5   1   40.90    6.70
  -5  -5   1   33.90    7.90
   4   5  -1   45.30    6.10
   4   5  -1   36.20    4.80
   4   5  -1   45.00    5.70
   4   5  -1   41.90    6.80
   4   5  -1   43.50    6.00
   4   5  -1   27.40    7.10
   4   5  -1   45.70    4.80
  -4  -5   1   42.20    5.10
  -4  -5   1   41.50    7.10
  -4  -5   1   34.60    5.30
  -4  -5   1   34.00    7.80
  -4  -5   1   32.30    7.90
  -4  -5   1   41.30    5.70
   3   5  -1   23.90    3.90
   3   5  -1   24.00    4.10
   3   5  -1   26.00    3.90
   3   5  -1   21.60    5.80
   3   5  -1   31.10    4.90
   3   5  -1   33.40    5.50
  -3  -5   1   19.60    4.00
  -3  -5   1   32.10    6.70
  -3  -5   1   26.80    5.80
  -3  -5   1   22.10    4.40
  -3  -5   1   29.20    5.70
  -3  -5   1   28.60    6.10
   2   5  -1 1268.17   85.69
   2   5  -1 1508.55   85.59
   2   5  -1 1407.56   84.39
   2   5  -1 1321.07   84.79
  -2  -5   1 1428.86   84.39
  -2  -5   1 1417.16   84.39
  -2  -5   1 1429.06   84.89
  -2  -5   1 1224.08   84.49
  -2  -5   1 1394.06   88.79
  -2  -5   1 1348.77   85.49
  -2  -5   1 1458.85   84.99
   1   5  -1 1138.79   70.39
   1   5  -1 1099.99   69.49
   1   5  -1 1276.57   70.49
  -1  -5   1 1045.40   69.59
  -1  -5   1 1130.79   67.99
  -1  -5   1 1097.89   70.09
  -1  -5   1 1142.99   69.79
  -1  -5   1 1130.29   70.89
  -1  -5   1 1086.59   67.99
  -1  -5   1 1157.18   69.59
  -1  -5   1 1066.79   68.19
   0   5  -1 2622.54  161.28
   0  -5   1 2540.65  161.28
   0  -5   1 2676.43  161.18
   0  -5   1 2769.52  161.28
   0  -5   1 2506.65  161.18
   0  -5   1 2830.92  162.28
  -1   5  -1 2116.89  136.29
   1  -5   1 2263.77  135.49
   1  -5   1 2222.98  136.09
   1  -5   1 2291.07  136.19
   1  -5   1 2249.87  136.49
  -2   5  -1  368.66   21.70
  -2   5  -1  347.37   24.80
  -2   5  -1  353.26   25.00
   2  -5   1  357.96   26.30
   2  -5   1  356.96   24.10
   2  -5   1  325.77   22.00
   2  -5   1  352.86   25.20
   2  -5   1  370.66   25.00
   2  -5   1  333.97   21.90
   2  -5   1  358.66   22.00
   2  -5   1  357.86   25.20
  -3   5  -1    5.70    1.90
  -3   5  -1    3.70    2.90
  -3   5  -1    0.10    3.10
  -3   5  -1    7.30    3.60
   3  -5   1    8.80    4.30
   3  -5   1    2.40    1.90
   3  -5   1    6.60    3.30
   3  -5   1   14.50    4.60
   3  -5   1    3.20    2.20
   3  -5   1   12.20    5.50
   3  -5   1    9.50    4.60
  -4   5  -1 1593.44  110.69
  -4   5  -1 1859.51  108.89
  -4   5  -1 1753.42  110.29
  -4   5  -1 1777.02  111.09
   4  -5   1 1820.82  108.69
   4  -5   1 1806.72  111.29
   4  -5   1 1782.72  108.99
   4  -5   1 1745.33  110.99
   4  -5   1 1902.81  108.99
  -5   5  -1  407.76   26.10
  -5   5  -1  351.16   27.60
  -5   5  -1  372.26   28.10
  -5   5  -1  386.76   24.40
  -5   5  -1  379.76   26.60
   5  -5   1  362.66   27.90
   5  -5   1  381.76   28.30
   5  -5   1  394.96   26.00
   5  -5   1  408.06   26.60
  -6   5  -1  131.79   11.20
  -6   5  -1  141.39   12.80
  -6   5  -1  131.79   14.00
  -6   5  -1  133.09   10.20
  -6   5  -1  162.28   14.40
  -6   5  -1  127.19   13.70
   6  -5   1  134.29   12.20
   6  -5   1  137.29   15.10
   6  -5   1  152.38   13.90
   6  -5   1  149.59   14.10
   6  -5   1  129.59   12.30
  -7   5  -1  358.46   23.90
  -7   5  -1  357.26   25.90
  -7   5  -1  387.66   25.00
  -7   5  -1  340.87   26.90
  -7   5  -1  324.57   26.90
  -7   5  -1  315.47   25.20
   7  -5   1  365.26   27.20
   7  -5   1  380.26   26.90
   7  -5   1  345.17   25.40
   7  -5   1  372.16   29.30
   7  -5   1  368.16   28.30
  -8   5  -1  278.17   23.10
  -8   5  -1  294.97   20.20
  -8   5  -1  281.17   23.70
  -8   5  -1  244.08   20.70
  -8   5  -1  300.37   21.60
  -8   5  -1  269.37   26.20
   8  -5   1  318.37   26.00
   8  -5   1  284.77   22.10
   8  -5   1  334.37   25.40
   8  -5   1  250.17   25.00
   8  -5   1  288.87   22.60
  -9   5  -1   85.79    9.60
  -9   5  -1   82.89    8.00
  -9   5  -1   80.99   10.50
  -9   5  -1   98.29   10.20
   9  -5   1   77.19   10.70
   9  -5   1   92.79    8.80
   9  -5   1   84.59    9.00
 -10   5  -1  215.58   16.00
 -10   5  -1  173.18   16.40
 -10   5  -1  192.08   18.10
 -10   5  -1  183.28   14.20
  10  -5   1  187.88   16.20
  10  -5   1  207.78   16.60
  10  -5   1  195.68   19.10
 -11   5  -1   -4.30    5.90
 -11   5  -1    1.10    6.20
 -11   5  -1    4.10    4.80
 -11   5  -1   -8.80    6.00
  11  -5   1    2.30    6.80
  11  -5   1   -0.10    6.20
  11  -5   1    3.20    4.20
 -12   5  -1   -9.30    8.00
 -12   5  -1    1.30    8.30
 -12   5  -1    8.10    6.00
 -12   5  -1   -9.70    7.30
  12  -5   1    1.90    5.40
  12  -5   1    2.00    8.80
  13   4  -1  -12.70    9.70
  13   4  -1   -1.30    8.90
  13   4  -1   -4.90    8.10
 -13  -4   1   13.00    7.10
  12   4  -1    3.10    4.80
  12   4  -1   -6.70    7.90
 -12  -4   1    3.80    7.40
  11   4  -1    1.30    6.30
  11   4  -1    5.60    5.80
  11   4  -1    2.40    4.90
 -11  -4   1    4.20    3.10
 -11  -4   1    3.10    5.70
 -11  -4   1    0.10    6.00
  10   4  -1  205.88   16.00
  10   4  -1  164.58   15.80
  10   4  -1  190.48   16.20
 -10  -4   1  181.98   16.20
 -10  -4   1  172.88   12.90
   9   4  -1  110.29   15.00
   9   4  -1   94.09   14.10
   9   4  -1  109.49   11.40
   9   4  -1   98.49   10.00
  -9  -4   1   97.89    7.90
  -9  -4   1  115.69   15.30
   8   4  -1  138.89   17.90
   8   4  -1  128.29   13.40
   8   4  -1  140.69   15.20
   8   4  -1  128.09   15.20
   8   4  -1  138.99   13.70
   8   4  -1  152.28   13.70
  -8  -4   1  107.39   14.00
  -8  -4   1  112.59   18.80
  -8  -4   1  150.38   10.50
  -8  -4   1  138.19   16.30
  -8  -4   1  132.49   13.60
  -8  -4   1  150.58   16.70
   7   4  -1  445.06   35.90
   7   4  -1  602.44   38.80
   7   4  -1  546.45   36.90
   7   4  -1  469.05   36.00
   7   4  -1  479.75   35.90
   7   4  -1  579.54   37.40
  -7  -4   1  487.45   36.40
  -7  -4   1  529.75   37.30
  -7  -4   1  518.45   37.40
  -7  -4   1  514.45   37.20
  -7  -4   1  534.05   33.40
   6   4  -1  233.58   18.40
   6   4  -1  264.37   20.70
   6   4  -1  240.78   19.40
   6   4  -1  254.37   19.50
   6   4  -1  255.67   19.70
   6   4  -1  230.18   18.30
  -6  -4   1  234.78   19.70
  -6  -4   1  238.88   19.10
  -6  -4   1  222.28   18.70
  -6  -4   1  235.88   19.80
  -6  -4   1  259.87   20.20
  -6  -4   1  190.38   20.90
   5   4  -1  278.97   19.70
   5   4  -1  272.57   20.90
   5   4  -1  248.28   19.30
   5   4  -1  237.18   19.70
   5   4  -1  264.67   19.30
   5   4  -1  279.47   20.00
  -5  -4   1  231.88   21.60
  -5  -4   1  262.37   20.30
  -5  -4   1  271.07   20.30
  -5  -4   1  290.97   20.50
  -5  -4   1  256.37   19.60
  -5  -4   1  263.87   20.00
   4   4  -1 1846.62  104.39
   4   4  -1 1748.93  105.49
   4   4  -1 1721.13  104.79
   4   4  -1 1701.73  105.29
   4   4  -1 1661.13  104.09
   4   4  -1 1570.64  103.29
   4   4  -1 1767.52  104.99
  -4  -4   1 1742.73  104.79
  -4  -4   1 1748.13  104.79
  -4  -4   1 1740.33  106.69
  -4  -4   1 1681.33  105.29
  -4  -4   1 1613.24  105.39
  -4  -4   1 1587.94  104.49
   3   4  -1 2426.86  147.39
   3   4  -1 2444.76  148.49
   3   4  -1 2500.75  148.49
   3   4  -1 2520.95  147.39
   3   4  -1 2357.36  147.99
   3   4  -1 2374.26  147.39
   3   4  -1 2179.58  148.59
  -3  -4   1 2639.94  148.19
  -3  -4   1 2644.84  148.19
  -3  -4   1 2163.28  147.69
  -3  -4   1 2466.05  148.89
  -3  -4   1 2375.66  148.39
  -3  -4   1 2644.44  149.88
   2   4  -1 1270.67   88.69
   2   4  -1 1424.66   87.59
   2   4  -1 1619.04   89.69
   2   4  -1 1510.55   89.99
   2   4  -1 1316.67   87.59
   2   4  -1 1571.04   88.79
  -2  -4   1 1560.84   88.69
  -2  -4   1 1328.17   88.99
  -2  -4   1 1562.34   89.99
  -2  -4   1 1463.45   89.79
  -2  -4   1 1272.37   88.69
  -2  -4   1 1588.44   88.79
   1   4  -1 1496.35   93.39
   1   4  -1 1662.43   94.19
  -1  -4   1 1427.16   93.19
  -1  -4   1 1413.26   92.69
  -1  -4   1 1604.54   92.59
  -1  -4   1 1330.37   92.19
  -1  -4   1 1424.76   92.29
  -1  -4   1 1735.03   93.89
  -1  -4   1 1580.44   93.89
  -1  -4   1 1680.03   94.89
   0   4  -1  208.78   15.40
   0   4  -1  217.08   15.00
   0   4  -1  211.98   13.10
   0  -4   1  204.08   14.80
   0  -4   1  231.08   13.50
   0  -4   1  195.38   14.70
   0  -4   1  208.68   15.70
   0  -4   1  210.88   15.20
   0  -4   1  200.98   14.80
  -1   4  -1  308.07   22.60
  -1   4  -1  356.46   20.40
  -1   4  -1  343.87   20.40
   1  -4   1  325.77   22.80
   1  -4   1  350.96   22.30
   1  -4   1  374.36   20.80
   1  -4   1  330.27   23.10
   1  -4   1  305.47   20.50
   1  -4   1  323.67   22.90
  -2   4  -1   24.40    5.60
  -2   4  -1   33.50    4.60
  -2   4  -1   33.90    3.80
  -2   4  -1   29.60    5.20
  -2   4  -1   23.60    3.30
   2  -4   1   34.20    5.00
   2  -4   1   27.70    3.40
   2  -4   1   31.10    6.00
   2  -4   1   30.00    5.20
   2  -4   1   25.20    3.50
   2  -4   1   28.40    4.80
   2  -4   1   26.70    3.20
  -3   4  -1 1454.05   96.09
  -3   4  -1 1416.06   93.69
  -3   4  -1 1403.96   95.39
  -3   4  -1 1659.73   93.79
  -3   4  -1 1555.14   95.89
   3  -4   1 1663.33   93.99
   3  -4   1 1658.33   96.09
   3  -4   1 1374.26   96.39
   3  -4   1 1659.43   96.09
   3  -4   1 1556.34   93.79
   3  -4   1 1569.24   93.99
  -4   4  -1  111.19   10.10
  -4   4  -1  120.09   10.90
  -4   4  -1  110.49    9.80
  -4   4  -1  116.29    8.70
  -4   4  -1  101.09   10.40
  -4   4  -1  115.19   11.80
   4  -4   1  107.59    9.00
   4  -4   1   90.49    9.90
   4  -4   1  121.19    9.80
   4  -4   1  123.19   10.80
   4  -4   1  112.49   10.80
   4  -4   1  107.49    9.40
  -5   4  -1   -2.60    3.40
  -5   4  -1   -0.80    3.10
  -5   4  -1    0.80    2.00
  -5   4  -1    0.70    2.70
  -5   4  -1    1.20    4.30
  -5   4  -1   -1.50    3.80
  -5   4  -1   -3.70    3.80
   5  -4   1   -1.80    1.60
   5  -4   1   -0.20    2.20
   5  -4   1   -1.70    3.00
   5  -4   1   -5.90    5.40
   5  -4   1   -0.70    2.60
  -6   4  -1   27.10    8.40
  -6   4  -1   29.00    6.50
  -6   4  -1   37.60    4.40
  -6   4  -1   36.90    6.70
  -6   4  -1   25.80    6.70
  -6   4  -1   33.00    5.10
  -6   4  -1   33.70    6.30
   6  -4   1   23.30    5.10
   6  -4   1   31.00    5.40
   6  -4   1   41.60    6.10
   6  -4   1   32.80    7.10
   6  -4   1   28.80    8.30
  -7   4  -1  162.58   15.70
  -7   4  -1  173.58   14.80
  -7   4  -1  199.38   15.40
  -7   4  -1  192.18   14.10
  -7   4  -1  181.38   19.00
  -7   4  -1  187.08   16.00
  -7   4  -1  170.08   16.30
   7  -4   1  204.58   18.60
   7  -4   1  165.18   15.20
   7  -4   1  177.08   16.90
   7  -4   1  167.98   15.90
   7  -4   1  162.18   16.80
  -8   4  -1  410.26   33.70
  -8   4  -1  487.35   33.70
  -8   4  -1  499.05   37.50
  -8   4  -1  497.95   33.00
  -8   4  -1  431.26   33.10
  -8   4  -1  455.15   31.50
   8  -4   1  442.66   32.80
   8  -4   1  475.75   34.50
   8  -4   1  441.06   33.20
   8  -4   1  460.65   34.10
   8  -4   1  494.35   36.90
  -9   4  -1  174.38   13.50
  -9   4  -1  151.58   15.20
  -9   4  -1  153.38   18.20
  -9   4  -1  133.49   13.20
  -9   4  -1  161.28   14.80
   9  -4   1  159.68   15.30
   9  -4   1  160.18   24.70
   9  -4   1  178.08   16.60
   9  -4   1  163.58   14.40
 -10   4  -1   62.59    8.70
 -10   4  -1   71.89    7.40
 -10   4  -1   83.69    8.30
 -10   4  -1   57.29   10.40
 -10   4  -1   71.79   12.20
  10  -4   1   54.59   12.90
  10  -4   1   74.19    9.80
  10  -4   1   72.79    8.10
  10  -4   1   74.69    7.80
 -11   4  -1   79.59    9.60
 -11   4  -1  102.09    9.10
 -11   4  -1   99.29    9.60
  11  -4   1   85.79   11.80
  11  -4   1  102.49   10.00
  11  -4   1  104.29    9.70
 -12   4  -1    9.50    6.20
 -12   4  -1    4.60    6.90
 -12   4  -1  -10.50    7.10
  12  -4   1   -8.00    8.30
  12  -4   1    3.00    8.20
  12  -4   1   -5.30    5.30
 -13   4  -1    8.60   15.00
  13   3  -1   -4.80    7.40
  13   3  -1  -13.80    9.50
 -13  -3   1    4.10    9.20
  12   3  -1   -7.10    6.60
  12   3  -1    8.00    7.30
  12   3  -1    4.20    5.90
 -12  -3   1    2.60    6.80
 -12  -3   1   -2.80    6.70
  11   3  -1   35.70    6.80
  11   3  -1   39.20    8.10
  11   3  -1   39.90    6.60
 -11  -3   1   35.20    5.00
 -11  -3   1   29.20    8.60
 -11  -3   1   42.80    6.70
  10   3  -1  551.64   40.00
  10   3  -1  484.05   36.80
  10   3  -1  477.75   36.60
  10   3  -1  496.55   36.30
 -10  -3   1  521.05   33.50
 -10  -3   1  518.95   37.20
   9   3  -1  125.79   17.30
   9   3  -1  135.39   15.30
   9   3  -1  145.39   13.50
   9   3  -1  143.19   16.70
   9   3  -1  147.59   14.30
   9   3  -1  141.09   13.50
  -9  -3   1  145.49   16.00
  -9  -3   1  122.59   13.00
  -9  -3   1  149.49   11.10
   8   3  -1   10.80    7.30
   8   3  -1   23.00    6.80
   8   3  -1   23.20    6.90
   8   3  -1   15.20    8.40
   8   3  -1   19.90    5.40
   8   3  -1   20.60    5.60
  -8  -3   1   16.80    5.80
  -8  -3   1   11.50    7.60
  -8  -3   1   11.20    8.30
  -8  -3   1   20.10    3.00
  -8  -3   1   10.90    4.00
   7   3  -1    1.80    4.40
   7   3  -1   -2.90    5.10
   7   3  -1   -2.00    4.80
   7   3  -1   -2.10    3.10
   7   3  -1   -5.00    3.80
  -7  -3   1   -5.60    4.80
  -7  -3   1    2.50    6.60
  -7  -3   1   -5.30    6.90
  -7  -3   1   -1.60    1.60
  -7  -3   1   -5.10    4.90
  -7  -3   1   -4.10    3.60
   6   3  -1    2.10    3.10
   6   3  -1   -7.10    5.60
   6   3  -1   -0.50    2.50
   6   3  -1    4.60    3.50
  -6  -3   1   -5.20    5.90
  -6  -3   1   -1.80    3.00
  -6  -3   1   -1.20    1.80
  -6  -3   1   -2.50    3.50
  -6  -3   1   -1.10    1.40
  -6  -3   1   -2.30    5.10
   5   3  -1 1161.38   75.39
   5   3  -1 1354.46   75.19
   5   3  -1 1098.59   73.79
   5   3  -1 1141.39   73.69
   5   3  -1 1100.99   73.49
   5   3  -1 1266.47   74.49
  -5  -3   1 1184.38   75.89
  -5  -3   1 1066.39   73.59
  -5  -3   1 1190.08   74.49
  -5  -3   1 1208.28   73.99
  -5  -3   1 1148.69   73.89
   4   3  -1  707.63   43.80
   4   3  -1  664.13   43.80
   4   3  -1  655.53   43.60
   4   3  -1  583.74   43.80
   4   3  -1  635.34   45.00
   4   3  -1  716.83   44.30
  -4  -3   1  679.83   44.40
  -4  -3   1  768.52   45.00
  -4  -3   1  642.04   43.80
  -4  -3   1  767.52   46.30
  -4  -3   1  705.83   44.10
  -4  -3   1  690.53   44.00
   3   3  -1 1385.76   98.79
   3   3  -1 1545.95   99.19
   3   3  -1 1767.82   98.69
   3   3  -1 1691.63   99.39
   3   3  -1 1673.73   99.19
  -3  -3   1 1702.83  100.29
  -3  -3   1 1583.94   99.19
  -3  -3   1 1487.65   98.69
  -3  -3   1 1619.84   98.89
  -3  -3   1 1656.63   98.89
  -3  -3   1 1691.43   99.59
   2   3  -1 4137.39  232.48
   2   3  -1 4031.20  232.88
   2   3  -1 3964.30  232.38
   2   3  -1 4251.97  233.48
   2   3  -1 3730.73  232.38
   2   3  -1 3551.24  232.88
   2   3  -1 3442.56  233.48
  -2  -3   1 4002.10  233.58
  -2  -3   1 3928.21  233.88
  -2  -3   1 3802.82  232.78
  -2  -3   1 3798.22  232.98
  -2  -3   1 3880.21  232.78
  -2  -3   1 3901.21  233.68
   1   3  -1 2491.15  146.29
   1   3  -1 2335.67  146.09
   1   3  -1 2344.77  146.99
  -1  -3   1 2402.66  145.79
  -1  -3   1 2695.83  147.09
  -1  -3   1 2540.15  146.39
  -1  -3   1 2343.37  145.79
  -1  -3   1 2561.84  145.99
  -1  -3   1 2178.08  146.29
   0   3  -1    1.50    0.80
   0   3  -1    1.50    2.20
   0   3  -1    5.90    2.80
   0   3  -1    0.90    1.10
   0  -3   1    2.40    3.20
   0  -3   1   -0.30    2.30
   0  -3   1    0.70    2.40
   0  -3   1    1.20    1.10
   0  -3   1    3.20    2.50
  -1   3  -1  438.96   25.00
  -1   3  -1  387.16   26.60
   1  -3   1  421.36   26.90
   1  -3   1  423.86   26.50
   1  -3   1  400.56   25.90
   1  -3   1  427.86   25.10
   1  -3   1  438.86   27.10
   1  -3   1  369.36   24.70
   1  -3   1  414.86   25.10
   1  -3   1  365.06   24.70
  -2   3  -1  237.78   15.80
  -2   3  -1  216.48   13.10
  -2   3  -1  200.08   15.50
  -2   3  -1  221.38   14.00
  -2   3  -1  218.98   13.10
   2  -3   1  190.18   15.40
   2  -3   1  207.88   16.80
   2  -3   1  210.18   14.00
   2  -3   1  210.58   14.10
   2  -3   1  189.78   13.80
   2  -3   1  217.08   15.70
  -3   3  -1   16.20    3.30
  -3   3  -1   20.40    4.80
  -3   3  -1   19.90    5.10
  -3   3  -1   17.60    3.50
  -3   3  -1   18.20    3.70
  -3   3  -1   19.10    3.70
  -3   3  -1   17.60    4.50
   3  -3   1   18.20    4.00
   3  -3   1   18.60    4.20
   3  -3   1   25.70    4.20
   3  -3   1   20.20    5.70
   3  -3   1   18.40    3.20
  -4   3  -1   90.79    7.30
  -4   3  -1   89.29    8.00
  -4   3  -1   76.69    8.10
  -4   3  -1   84.79    9.30
  -4   3  -1   79.69    8.80
  -4   3  -1   83.99    8.10
  -4   3  -1   74.59    8.60
   4  -3   1   98.89    9.70
   4  -3   1   81.59    7.90
   4  -3   1   94.09    9.60
   4  -3   1   86.19    7.70
  -5   3  -1  870.91   54.89
  -5   3  -1  908.51   53.99
  -5   3  -1  827.82   54.79
  -5   3  -1  895.01   56.69
  -5   3  -1  908.21   53.79
  -5   3  -1  823.32   55.39
  -5   3  -1  863.31   54.19
   5  -3   1  821.22   54.49
   5  -3   1  884.51   56.69
   5  -3   1  807.72   54.09
   5  -3   1  871.41   54.59
   5  -3   1  762.62   54.39
   5  -3   1  836.92   54.89
  -6   3  -1 1082.09   67.79
  -6   3  -1 1093.39   67.79
  -6   3  -1 1090.49   66.69
  -6   3  -1 1000.90   68.09
  -6   3  -1 1063.99   67.19
  -6   3  -1 1129.29   70.09
   6  -3   1  904.21   67.29
   6  -3   1 1114.49   67.89
   6  -3   1 1014.60   67.49
   6  -3   1 1002.80   67.09
   6  -3   1 1038.70   67.59
   6  -3   1 1165.48   70.59
  -7   3  -1  419.96   32.60
  -7   3  -1  480.05   34.70
  -7   3  -1  452.85   31.60
  -7   3  -1  437.26   31.50
  -7   3  -1  442.86   30.60
  -7   3  -1  469.25   31.40
  -7   3  -1  461.65   31.90
   7  -3   1  393.76   31.50
   7  -3   1  485.55   32.80
   7  -3   1  452.95   32.30
   7  -3   1  413.76   31.30
   7  -3   1  449.66   34.60
  -8   3  -1    1.70    3.30
  -8   3  -1    2.40    4.20
  -8   3  -1    5.10    6.40
  -8   3  -1   -0.30    2.00
  -8   3  -1   11.70    6.60
  -8   3  -1    6.30    2.90
  -8   3  -1    1.70    4.10
  -8   3  -1    9.10    4.10
   8  -3   1    1.20    4.90
   8  -3   1    0.10    6.20
   8  -3   1    7.50    7.40
   8  -3   1    1.60    3.00
   8  -3   1    4.90    4.20
   8  -3   1    1.50    4.10
  -9   3  -1   57.39    7.00
  -9   3  -1   45.10    7.00
  -9   3  -1   53.49    9.90
  -9   3  -1   49.60    7.00
  -9   3  -1   67.79    7.60
   9  -3   1   52.59    7.10
   9  -3   1   56.69   11.50
   9  -3   1   59.19   10.70
 -10   3  -1  175.48   19.00
 -10   3  -1  177.78   15.20
 -10   3  -1  180.18   16.30
 -10   3  -1  185.08   14.10
  10  -3   1  186.28   17.70
  10  -3   1  166.88   15.50
  10  -3   1  182.18   14.90
 -11   3  -1   -1.60    5.50
 -11   3  -1    7.30    4.80
 -11   3  -1   19.20    5.30
  11  -3   1   20.90   13.60
  11  -3   1   10.00    4.00
  11  -3   1   20.00    6.10
  11  -3   1    4.00    5.90
 -12   3  -1   19.70    6.10
 -12   3  -1   18.30    6.40
  12  -3   1   12.20    7.20
  12  -3   1   13.40    5.10
  12  -3   1   15.10    8.40
 -13   3  -1    7.70    7.60
 -13   3  -1    2.50    8.00
  13  -3   1   -9.00    9.00
  13  -3   1    0.80   10.00
  13  -3   1   -0.30    5.10
  13   2  -1   -4.80    8.10
  13   2  -1    0.50    6.90
  13   2  -1   22.40    8.30
 -13  -2   1   21.40    7.70
  12   2  -1    3.20    5.10
  12   2  -1    8.30    4.10
  12   2  -1   10.20    7.10
  12   2  -1    1.10    6.30
 -12  -2   1   -1.40    4.50
 -12  -2   1    1.70    6.80
 -12  -2   1   15.10    6.60
  11   2  -1   -6.80    5.20
  11   2  -1   -1.60    4.30
  11   2  -1   -5.00    5.60
  11   2  -1   -5.90    4.80
 -11  -2   1    4.20    5.50
 -11  -2   1   -6.00    7.90
 -11  -2   1   -4.60    5.30
 -11  -2   1   -0.50    3.60
  10   2  -1    6.30    4.70
  10   2  -1    4.50    4.80
  10   2  -1    5.90    4.30
  10   2  -1    2.60    4.20
 -10  -2   1    0.80    3.10
 -10  -2   1   -1.40    3.90
 -10  -2   1    0.10    2.90
   9   2  -1   51.69    7.30
   9   2  -1   60.79    8.80
   9   2  -1   47.10   12.10
   9   2  -1   48.40   11.40
  -9  -2   1   54.59    5.80
  -9  -2   1   53.99   12.80
  -9  -2   1   41.80    8.50
   8   2  -1   10.40    4.30
   8   2  -1   17.20    6.10
   8   2  -1    6.50    4.10
   8   2  -1   14.10    6.10
   8   2  -1   15.30    8.30
  -8  -2   1   12.60    3.00
  -8  -2   1    4.10   11.80
  -8  -2   1    6.50    3.90
  -8  -2   1   14.40    7.60
  -8  -2   1    9.20    4.90
   7   2  -1 1044.50   71.49
   7   2  -1 1198.98   72.59
   7   2  -1 1087.59   72.19
   7   2  -1 1205.18   75.09
   7   2  -1 1158.28   72.89
  -7  -2   1 1042.80   69.49
  -7  -2   1 1061.79   74.09
  -7  -2   1 1099.99   72.09
  -7  -2   1 1131.89   72.29
  -7  -2   1 1114.19   71.99
  -7  -2   1 1165.78   73.09
   6   2  -1  455.75   31.70
   6   2  -1  418.56   30.90
   6   2  -1  502.25   32.40
   6   2  -1  481.45   32.10
   6   2  -1  447.86   33.00
   6   2  -1  423.76   31.20
  -6  -2   1  442.86   31.60
  -6  -2   1  481.75   32.20
  -6  -2   1  414.76   33.00
  -6  -2   1  437.96   31.30
  -6  -2   1  438.26   29.40
  -6  -2   1  468.25   31.90
   5   2  -1  781.82   53.99
   5   2  -1  960.10   55.49
   5   2  -1  794.72   54.19
   5   2  -1  763.42   55.99
   5   2  -1  880.21   55.49
   5   2  -1  880.11   56.19
  -5  -2   1  815.62   54.29
  -5  -2   1  796.32   55.89
  -5  -2   1  889.51   54.99
  -5  -2   1  827.82   54.39
  -5  -2   1  960.20   55.69
   4   2  -1  258.27   17.70
   4   2  -1  229.28   16.70
   4   2  -1  240.88   17.20
   4   2  -1  253.97   17.30
   4   2  -1  198.48   16.30
   4   2  -1  218.08   17.70
  -4  -2   1  232.28   17.30
  -4  -2   1  216.08   16.70
  -4  -2   1  221.78   16.90
  -4  -2   1  227.38   18.10
  -4  -2   1  252.27   17.20
  -4  -2   1  205.28   16.70
   3   2  -1   67.59    7.00
   3   2  -1   66.39    7.40
   3   2  -1   71.89    7.00
   3   2  -1   79.69    7.10
   3   2  -1   81.79    7.80
   3   2  -1   76.69    7.30
  -3  -2   1   73.29    7.10
  -3  -2   1   79.19    7.30
  -3  -2   1   67.89    7.00
  -3  -2   1   79.79    8.20
  -3  -2   1   71.09    7.10
  -3  -2   1   72.89    6.80
   2   2  -1 5716.73  323.37
   2   2  -1 5477.55  322.87
   2   2  -1 5605.84  323.07
   2   2  -1 5271.97  322.87
   2   2  -1 5417.56  322.67
  -2  -2   1 5369.86  323.37
  -2  -2   1 5394.86  322.57
  -2  -2   1 5507.55  322.87
  -2  -2   1 4980.60  322.57
  -2  -2   1 5143.69  322.47
  -1  -2   1 5145.39  308.27
  -1   2  -1    2.80    1.90
  -1   2  -1    3.60    1.30
  -1   2  -1    1.90    3.20
  -1   2  -1    0.30    2.20
  -1   2  -1    5.60    1.30
  -1   2  -1    3.20    1.00
   1  -2   1    2.30    2.20
   1  -2   1    2.10    1.70
   1  -2   1    3.70    1.60
   1  -2   1    1.60    1.90
   1  -2   1    1.00    3.00
   1  -2   1    1.30    1.60
   1  -2   1    2.00    1.30
   1  -2   1    3.10    1.40
  -2   2  -1 1423.66   86.49
  -2   2  -1 1439.86   86.29
  -2   2  -1 1415.96   86.29
  -2   2  -1 1566.24   87.69
  -2   2  -1 1623.64   87.89
   2  -2   1 1585.94   87.89
   2  -2   1 1242.28   86.49
   2  -2   1 1456.45   87.69
   2  -2   1 1420.76   87.29
   2  -2   1 1312.27   86.49
   2  -2   1 1362.26   86.39
   2  -2   1 1300.37   86.39
  -3   2  -1   77.19    7.80
  -3   2  -1   75.49    7.30
  -3   2  -1   65.89    6.90
  -3   2  -1   66.79    6.30
  -3   2  -1   67.39    6.60
  -3   2  -1   70.59    7.10
  -3   2  -1   68.49    6.50
   3  -2   1   64.89    6.20
   3  -2   1   66.29    6.60
   3  -2   1   59.49    6.90
   3  -2   1   73.79    7.40
   3  -2   1   70.29    7.20
   3  -2   1   62.29    6.40
  -4   2  -1 3394.06  184.08
  -4   2  -1 3002.70  183.08
  -4   2  -1 2678.93  183.08
  -4   2  -1 2846.02  182.88
  -4   2  -1 3445.46  185.28
  -4   2  -1 3073.89  183.08
   4  -2   1 2840.12  183.08
   4  -2   1 3080.49  183.48
   4  -2   1 3030.90  185.28
   4  -2   1 2895.21  183.38
  -5   2  -1   62.19    8.00
  -5   2  -1   57.89    6.90
  -5   2  -1   72.39    9.60
  -5   2  -1   63.39    8.00
  -5   2  -1   78.69    7.20
   5  -2   1   59.59    7.40
   5  -2   1   74.19    9.10
   5  -2   1   61.29    7.10
   5  -2   1   65.89    8.30
   5  -2   1   61.69    8.40
   5  -2   1   54.39    8.80
  -6   2  -1  632.14   41.10
  -6   2  -1  523.75   38.40
  -6   2  -1  594.34   38.10
  -6   2  -1  530.25   37.90
  -6   2  -1  589.64   38.40
  -6   2  -1  563.14   38.00
   6  -2   1  540.25   38.10
   6  -2   1  600.34   41.00
   6  -2   1  592.54   39.00
   6  -2   1  550.54   38.60
   6  -2   1  582.74   38.40
   6  -2   1  554.74   39.10
  -7   2  -1  350.96   25.80
  -7   2  -1  342.87   25.50
  -7   2  -1  325.17   24.50
  -7   2  -1  382.16   26.10
  -7   2  -1  373.96   25.20
  -7   2  -1  364.06   27.90
   7  -2   1  355.66   25.60
   7  -2   1  352.06   28.20
   7  -2   1  346.37   26.30
   7  -2   1  291.87   24.80
   7  -2   1  291.47   25.40
   7  -2   1  329.17   25.80
  -8   2  -1   48.70    9.40
  -8   2  -1   41.20   10.80
  -8   2  -1   50.29    7.30
  -8   2  -1   36.60    6.10
  -8   2  -1   43.00    6.20
   8  -2   1   31.40    6.70
   8  -2   1   50.79   10.00
   8  -2   1   45.60    8.90
   8  -2   1   36.10   10.80
   8  -2   1   36.60    6.50
   8  -2   1   46.60    9.10
  -9   2  -1  113.69   12.70
  -9   2  -1   70.69    9.70
  -9   2  -1   97.09    9.80
  -9   2  -1   83.99    9.20
   9  -2   1   88.69    9.40
   9  -2   1   73.39    9.00
   9  -2   1  101.59   12.60
   9  -2   1   74.49   13.70
 -10   2  -1   78.39    9.10
 -10   2  -1   64.49    8.60
 -10   2  -1   65.09    8.00
  10  -2   1   68.29   14.10
  10  -2   1   69.79    9.50
  10  -2   1   76.39    7.90
 -11   2  -1   13.10    5.00
 -11   2  -1   -0.10    5.70
 -11   2  -1    6.50    4.60
  11  -2   1    7.10    4.20
  11  -2   1   -1.60    6.20
  11  -2   1   -3.50    6.10
 -12   2  -1    0.20    6.30
 -12   2  -1    8.70    5.40
  12  -2   1   -6.10    5.30
  12  -2   1    8.20    7.50
  12  -2   1   -6.50    7.00
 -13   2  -1   -5.00    8.00
  13  -2   1   -0.60    6.80
  13  -2   1   -2.10    8.60
  13   1  -1   20.80    8.80
  13   1  -1    2.90    8.50
 -13  -1   1   14.90    8.20
 -13  -1   1   23.50    8.00
  12   1  -1    8.60    6.70
  12   1  -1   -1.70    5.90
  12   1  -1    2.00    5.10
  12   1  -1   -2.70    6.70
 -12  -1   1   13.50    5.80
 -12  -1   1    3.40    4.60
  11   1  -1    2.30    5.20
  11   1  -1    7.80    4.10
  11   1  -1   -0.60    5.10
 -11  -1   1   -0.60    6.00
 -11  -1   1    6.00    5.20
 -11  -1   1    9.50    3.30
 -11  -1   1   -4.80    3.80
  10   1  -1  130.69   12.40
  10   1  -1  150.08   15.10
  10   1  -1  119.89   15.20
 -10  -1   1  129.69   11.40
 -10  -1   1  129.59   13.10
   9   1  -1    9.40    8.00
   9   1  -1    7.70    9.10
   9   1  -1   18.70    6.10
   9   1  -1    7.80    3.80
   9   1  -1    7.50    4.60
  -9  -1   1    5.30    4.20
  -9  -1   1   16.10    5.50
  -9  -1   1   11.10    6.80
  -9  -1   1    2.80    7.70
  -9  -1   1    9.30    6.00
   8   1  -1  212.28   20.00
   8   1  -1  212.68   19.90
   8   1  -1  189.38   17.60
   8   1  -1  204.18   19.50
   8   1  -1  197.38   18.10
   8   1  -1  218.58   19.30
  -8  -1   1  184.38   17.90
  -8  -1   1  194.08   18.10
  -8  -1   1  210.48   20.70
  -8  -1   1  200.58   18.20
  -8  -1   1  205.88   15.80
   7   1  -1  568.44   42.50
   7   1  -1  647.44   43.60
   7   1  -1  636.94   43.60
   7   1  -1  727.73   45.00
   7   1  -1  586.24   45.30
   7   1  -1  685.83   44.70
  -7  -1   1  633.94   43.30
  -7  -1   1  612.64   43.20
  -7  -1   1  698.13   44.30
  -7  -1   1  608.24   43.10
  -7  -1   1  604.94   45.00
  -7  -1   1  637.54   41.40
   6   1  -1  779.42   46.90
   6   1  -1  733.73   47.70
   6   1  -1  764.42   47.00
   6   1  -1  750.72   46.40
   6   1  -1  623.14   45.00
   6   1  -1  663.33   45.50
  -6  -1   1  653.83   44.00
  -6  -1   1  576.34   45.00
  -6  -1   1  712.13   46.30
  -6  -1   1  664.83   45.50
  -6  -1   1  673.53   47.40
  -6  -1   1  714.93   45.80
   5   1  -1 1858.61  112.19
   5   1  -1 1775.52  110.39
   5   1  -1 1652.03  109.89
   5   1  -1 1959.80  111.29
   5   1  -1 1744.93  112.39
  -5  -1   1 1812.02  110.19
  -5  -1   1 1666.23  115.79
  -5  -1   1 1678.63  108.89
  -5  -1   1 2081.99  111.39
  -5  -1   1 1782.92  110.29
  -5  -1   1 1665.23  112.29
   4   1  -1 1854.21  120.09
   4   1  -1 1705.13  120.09
   4   1  -1 1904.81  121.69
   4   1  -1 2223.48  121.29
   4   1  -1 2114.99  120.79
  -4  -1   1 1760.12  120.09
  -4  -1   1 2186.98  120.99
  -4  -1   1 1930.11  120.79
  -4  -1   1 1901.41  120.29
  -4  -1   1 1993.50  120.29
  -4  -1   1 2119.49  121.99
   3   1  -1   39.80    5.80
   3   1  -1   27.70    5.30
   3   1  -1   29.90    4.60
   3   1  -1   40.20    5.30
   3   1  -1   30.80    4.60
   3   1  -1   46.80    5.40
  -3  -1   1   36.90    4.60
  -3  -1   1   37.80    4.90
  -3  -1   1   29.10    4.70
  -3  -1   1   33.20    5.10
  -3  -1   1   42.20    5.00
  -3  -1   1   33.90    5.60
   2   1  -1 1901.91  123.59
   2   1  -1 2155.58  123.29
   2   1  -1 1865.31  123.09
   2   1  -1 2316.57  123.59
   2   1  -1 2125.79  123.49
  -2  -1   1 1979.90  123.19
  -2  -1   1 1970.10  123.69
  -2  -1   1 2068.29  123.69
  -2  -1   1 2050.69  123.19
  -2  -1   1 1979.70  123.09
  -2  -1   1 2056.39  123.39
  -1   1  -1  523.65   37.50
   1  -1   1  596.24   37.70
   1  -1   1  697.03   37.60
   1  -1   1  597.54   37.80
   1  -1   1  693.03   38.20
   1  -1   1  559.44   37.60
   1  -1   1  642.24   37.70
  -2   1  -1 2171.88  116.39
  -2   1  -1 1978.60  115.29
  -2   1  -1 1693.83  115.19
  -2   1  -1 2089.59  115.69
  -2   1  -1 1967.60  115.29
  -2   1  -1 1910.51  115.39
   2  -1   1 1783.92  115.29
   2  -1   1 1862.21  115.49
   2  -1   1 1827.82  115.59
   2  -1   1 1905.21  116.39
   2  -1   1 1927.71  115.29
   2  -1   1 1796.12  115.39
  -3   1  -1   74.89    7.30
  -3   1  -1   77.89    7.10
  -3   1  -1   81.19    8.50
  -3   1  -1   78.49    7.10
  -3   1  -1   79.69    7.50
  -3   1  -1   88.69    8.50
   3  -1   1   81.59    8.40
   3  -1   1   83.09    7.30
   3  -1   1   77.59    7.40
   3  -1   1   75.89    8.10
   3  -1   1   84.89    7.30
  -4   1  -1  203.58   15.60
  -4   1  -1  241.48   17.20
  -4   1  -1  197.98   14.90
  -4   1  -1  206.38   15.70
  -4   1  -1  236.48   16.20
  -4   1  -1  219.68   15.40
   4  -1   1  223.28   17.10
   4  -1   1  210.38   15.30
   4  -1   1  196.08   15.40
   4  -1   1  197.78   15.60
   4  -1   1  214.78   15.90
   4  -1   1  180.68   15.60
  -5   1  -1   98.39    9.70
  -5   1  -1  114.39    9.60
  -5   1  -1  112.09   11.20
  -5   1  -1  124.29   12.10
  -5   1  -1  111.49   10.60
  -5   1  -1  119.99   10.80
   5  -1   1  115.69   11.10
   5  -1   1  123.99   11.70
   5  -1   1  101.39    9.80
   5  -1   1  110.09   10.40
   5  -1   1  107.49    9.90
   5  -1   1   90.39   10.40
  -6   1  -1   35.40    7.30
  -6   1  -1   35.50    5.50
  -6   1  -1   35.20    7.40
  -6   1  -1   45.40    5.30
  -6   1  -1   36.60    6.30
  -6   1  -1   46.70    8.60
   6  -1   1   37.50    5.40
   6  -1   1   39.20    7.20
   6  -1   1   23.90    7.20
   6  -1   1   39.60    6.90
   6  -1   1   42.10    7.30
   6  -1   1   34.50    5.80
  -7   1  -1  235.28   19.90
  -7   1  -1  246.08   19.60
  -7   1  -1  236.08   18.20
  -7   1  -1  257.27   20.30
  -7   1  -1  236.78   21.30
  -7   1  -1  232.58   19.70
   7  -1   1  251.37   21.70
   7  -1   1  238.08   19.70
   7  -1   1  217.98   19.30
   7  -1   1  262.47   21.10
   7  -1   1  224.78   19.80
   7  -1   1  245.78   21.90
   7  -1   1  267.77   19.40
  -8   1  -1  989.90   63.29
  -8   1  -1 1062.09   65.39
  -8   1  -1  969.00   64.49
  -8   1  -1  988.20   67.59
  -8   1  -1 1016.40   64.99
  -8   1  -1  902.11   64.99
   8  -1   1  986.60   64.99
   8  -1   1 1082.19   65.99
   8  -1   1  942.91   65.49
   8  -1   1  954.00   66.39
   8  -1   1  906.61   64.89
   8  -1   1 1055.99   68.89
  -9   1  -1   51.89    7.90
  -9   1  -1   65.39    7.60
  -9   1  -1   53.89   12.30
  -9   1  -1   60.09    8.30
   9  -1   1   55.29    7.80
   9  -1   1   58.59    7.40
   9  -1   1   83.39   14.60
   9  -1   1   73.09   10.60
 -10   1  -1   80.39    8.60
 -10   1  -1   81.49    7.40
  10  -1   1   83.19   10.70
  10  -1   1   70.89    8.90
  10  -1   1   75.19    8.10
  10  -1   1   88.69   16.90
 -11   1  -1   45.10    6.70
 -11   1  -1   59.39    6.70
  11  -1   1   47.80    7.60
  11  -1   1   54.49    6.50
  11  -1   1   51.89    7.30
 -12   1  -1   -1.10    5.40
 -12   1  -1   -0.80    6.40
  12  -1   1   -5.20    5.10
  12  -1   1   -5.00    7.50
 -13   1  -1    5.30    8.60
  13  -1   1   -1.70    9.40
  13  -1   1   11.80    6.80
  13  -1   1   -8.50    9.60
  13   0  -1   -4.60    4.70
 -13   0   1   16.60    7.90
 -13   0   1   -9.00    6.30
  12   0  -1    9.50    6.80
  12   0  -1    6.20    5.00
  12   0  -1   20.80    5.30
 -12   0   1   11.90    6.70
 -12   0   1   14.30    5.00
  11   0  -1   51.69    7.00
  11   0  -1   75.29    9.30
  11   0  -1   60.99    7.80
 -11   0   1   70.09    7.10
 -11   0   1   57.69    6.70
  10   0  -1  147.19   16.20
  10   0  -1  121.49   17.40
  10   0  -1  153.48   20.30
  10   0  -1  145.89   14.30
 -10   0   1  155.28   13.00
 -10   0   1  123.69   16.20
   9   0  -1  134.29   15.60
   9   0  -1  110.39   15.60
   9   0  -1   98.69   11.90
   9   0  -1   98.69   11.30
   9   0  -1  108.39   17.00
  -9   0   1   97.59    9.40
  -9   0   1   97.49   12.90
  -9   0   1  100.69   11.20
  -9   0   1  103.69   14.50
  -9   0   1   94.49   12.00
   8   0  -1  187.98   17.10
   8   0  -1  197.28   17.90
   8   0  -1  207.18   19.80
   8   0  -1  199.48   19.80
   8   0  -1  167.68   16.30
   8   0  -1  220.48   19.10
  -8   0   1  203.78   15.80
  -8   0   1  201.78   18.10
  -8   0   1  201.28   18.50
  -8   0   1  191.78   20.10
  -8   0   1  185.58   18.20
   7   0  -1 1175.68   77.69
   7   0  -1 1144.69   75.39
   7   0  -1 1116.99   74.59
   7   0  -1 1037.10   74.69
   7   0  -1 1313.07   76.29
   7   0  -1 1159.18   76.19
  -7   0   1 1134.49   73.59
  -7   0   1 1199.38   75.09
  -7   0   1 1189.68   74.99
  -7   0   1 1246.38   75.89
  -7   0   1 1180.28   77.09
   6   0  -1  879.11   55.59
   6   0  -1  938.91   56.79
   6   0  -1  746.83   54.89
   6   0  -1  812.62   54.89
   6   0  -1  798.82   56.99
  -6   0   1  857.41   56.99
  -6   0   1  869.31   54.29
  -6   0   1  986.60   56.39
  -6   0   1  813.62   55.09
  -6   0   1  844.72   54.89
  -6   0   1  854.01   55.19
   5   0  -1  185.18   15.90
   5   0  -1  193.38   15.80
   5   0  -1  229.38   17.20
   5   0  -1  214.88   17.80
   5   0  -1  225.98   17.10
   5   0  -1  246.68   18.50
  -5   0   1  193.88   16.00
  -5   0   1  221.48   19.00
  -5   0   1  216.98   16.60
  -5   0   1  208.38   15.40
  -5   0   1  207.58   16.40
  -5   0   1  208.28   16.20
   4   0  -1   41.00    5.40
   4   0  -1   42.30    5.80
   4   0  -1   42.20    5.60
   4   0  -1   41.60    6.40
   4   0  -1   46.80    6.70
   4   0  -1   47.10    6.20
  -4   0   1   44.90    5.90
  -4   0   1   40.60    6.70
  -4   0   1   39.60    5.30
  -4   0   1   39.20    5.50
  -4   0   1   40.50    6.10
  -4   0   1   46.20    5.00
   3   0  -1 7165.88  455.45
   3   0  -1 8210.78  455.95
   3   0  -1 8191.48  455.85
  -3   0   1 7846.12  457.45
  -3   0   1 7335.17  455.55
  -3   0   1 7539.45  455.45
  -3   0   1 7364.76  456.75
  -3   0   1 7252.57  455.55
   1   0   1  275.77   17.90
   2   0   1 6602.14  396.06
  -3   0  -1  827.92   56.09
  -3   0  -1  932.41   57.39
  -3   0  -1  952.50   57.19
  -3   0  -1 1014.10   58.59
   3   0   1  865.21   56.99
   3   0   1  870.81   57.09
   3   0   1  960.30   57.29
   3   0   1  929.71   58.39
   3   0   1  933.51   56.39
   3   0   1  907.11   57.49
  -4   0  -1 1337.87   82.19
  -4   0  -1 1404.26   83.99
  -4   0  -1 1332.37   81.99
  -4   0  -1 1377.76   82.49
  -4   0  -1 1516.05   83.09
  -4   0  -1 1183.08   80.79
   4   0   1 1187.58   82.19
   4   0   1 1375.06   82.39
   4   0   1 1374.16   83.79
   4   0   1 1237.78   82.39
   4   0   1 1253.97   81.99
   4   0   1 1349.07   81.19
  -5   0  -1   87.49    7.90
  -5   0  -1   85.49   10.10
  -5   0  -1   95.09    9.30
  -5   0  -1  103.69   11.00
  -5   0  -1  105.09    9.90
  -5   0  -1  103.79    9.40
   5   0   1   72.19    9.00
   5   0   1   85.49    9.80
   5   0   1   97.79    8.60
   5   0   1   84.69    9.80
   5   0   1   85.29    9.00
   5   0   1  102.29   11.20
  -6   0  -1   66.69   10.90
  -6   0  -1   54.09    7.60
  -6   0  -1   58.29    9.40
  -6   0  -1   52.69    7.70
  -6   0  -1   58.19    7.80
  -6   0  -1   56.29    5.90
   6   0   1   53.09    6.80
   6   0   1   64.19    9.30
   6   0   1   59.69    9.30
   6   0   1   59.29    8.60
   6   0   1   50.99   10.20
   6   0   1   41.60    7.30
  -7   0  -1  252.67   19.00
  -7   0  -1  268.27   21.90
  -7   0  -1  258.27   23.00
  -7   0  -1  274.37   21.50
  -7   0  -1  273.07   21.40
  -7   0  -1  251.37   21.10
   7   0   1  269.67   23.30
   7   0   1  253.27   21.20
   7   0   1  246.68   21.90
   7   0   1  269.67   22.30
   7   0   1  285.97   23.50
   7   0   1  296.57   23.10
  -8   0  -1   13.90    4.80
  -8   0  -1   12.20    7.10
  -8   0  -1   20.30    8.80
  -8   0  -1   24.20    3.90
  -8   0  -1   22.50    5.70
   8   0   1   29.30    6.00
   8   0   1   20.90    8.00
   8   0   1   31.60    7.00
   8   0   1   35.70    9.10
  -9   0  -1   32.40    5.50
  -9   0  -1   25.70    5.60
  -9   0  -1   29.50    4.20
  -9   0  -1   45.60   12.10
   9   0   1   18.50    8.00
   9   0   1   40.20    6.10
   9   0   1   32.20    5.40
 -10   0  -1    5.00    4.20
 -10   0  -1    7.70    3.30
  10   0   1   14.50    4.70
 -11   0  -1   14.70    5.40
 -11   0  -1    8.70    3.80
  11   0   1    2.10    5.00
  11   0   1    9.40    3.50
  11   0   1   10.80    5.90
  11   0   1    9.50    6.00
  12   0   1   -1.90    6.50
  12   0   1    1.50    4.20
  12   0   1    8.10    7.50
  12   0   1   -0.40    7.30
 -13   0  -1    4.80    8.50
  13   0   1    4.40    9.70
  13  -1  -1   -5.10    8.40
  13  -1  -1    4.20    4.50
 -13   1   1    5.70    7.40
 -13   1   1   -7.50    6.70
  12  -1  -1    2.10    5.00
  12  -1  -1    7.40    4.80
 -12   1   1   -7.70    6.70
 -12   1   1    2.40    6.70
 -12   1   1    7.30    5.90
  11  -1  -1  330.97   27.70
  11  -1  -1  305.67   24.60
  11  -1  -1  319.57   24.60
 -11   1   1  324.87   23.70
 -11   1   1  311.87   24.60
  10  -1  -1    1.60    3.40
  10  -1  -1    6.70    3.40
  10  -1  -1    5.80    5.30
  10  -1  -1   10.60    4.40
   9  -1  -1  271.47   24.10
   9  -1  -1  271.37   23.40
   9  -1  -1  275.97   22.80
   9  -1  -1  330.97   27.20
  -9   1   1  288.37   22.10
  -9   1   1  298.17   24.30
  -9   1   1  302.27   24.00
  -9   1   1  262.07   22.20
  -9   1   1  265.37   23.30
   8  -1  -1   23.70    7.50
   8  -1  -1   28.40    8.20
   8  -1  -1   33.10    9.40
   8  -1  -1   16.90    6.10
   8  -1  -1   27.00    6.50
   8  -1  -1   36.70    5.70
  -8   1   1   26.00    6.80
  -8   1   1   31.30    5.40
  -8   1   1   28.10    5.20
  -8   1   1   28.80    8.70
  -8   1   1   22.80    7.60
  -8   1   1   29.70    8.60
   7  -1  -1  265.37   21.40
   7  -1  -1  244.38   20.50
   7  -1  -1  273.17   21.40
   7  -1  -1  294.67   22.80
   7  -1  -1  315.77   24.20
   7  -1  -1  255.87   22.70
  -7   1   1  265.17   23.50
  -7   1   1  260.87   20.70
  -7   1   1  262.37   20.70
  -7   1   1  310.87   22.10
  -7   1   1  270.67   21.40
  -7   1   1  269.17   20.40
   6  -1  -1 2889.41  173.78
   6  -1  -1 2983.30  171.18
   6  -1  -1 2527.55  170.08
   6  -1  -1 2396.26  170.18
   6  -1  -1 3021.70  171.08
  -6   1   1 2944.81  170.58
  -6   1   1 2774.02  171.08
  -6   1   1 2630.14  169.98
  -6   1   1 2805.02  170.28
  -6   1   1 2962.10  173.08
   5  -1  -1  194.18   15.10
   5  -1  -1  189.38   18.70
   5  -1  -1  186.18   14.50
   5  -1  -1  214.28   16.70
   5  -1  -1  165.78   14.10
   5  -1  -1  192.68   15.50
  -5   1   1  199.08   15.10
  -5   1   1  177.88   18.00
  -5   1   1  190.58   14.80
  -5   1   1  170.08   16.70
  -5   1   1  183.68   14.30
  -5   1   1  179.18   14.70
   4  -1  -1   42.10    5.30
   4  -1  -1   38.40    5.50
   4  -1  -1   29.70    4.60
   4  -1  -1   37.20    6.40
   4  -1  -1   34.00    4.60
   4  -1  -1   34.00    6.10
  -4   1   1   38.80    6.90
  -4   1   1   30.00    4.60
  -4   1   1   36.40    5.70
  -4   1   1   36.80    4.70
  -4   1   1   27.30    4.70
  -4   1   1   34.30    5.50
   3  -1  -1 1677.53   93.39
   3  -1  -1 1611.64   93.19
   3  -1  -1 1618.54   93.49
   3  -1  -1 1518.35   94.39
   3  -1  -1 1389.76   92.79
   3  -1  -1 1432.56   93.09
  -3   1   1 1464.35   92.99
  -3   1   1 1447.76   94.39
  -3   1   1 1661.13   93.09
  -3   1   1 1527.05   93.39
  -3   1   1 1557.34   93.09
  -3   1   1 1447.76   93.19
   2  -1  -1 1683.63   94.69
   2  -1  -1 1489.25   94.59
   2  -1  -1 1486.95   94.39
   2  -1  -1 1567.64   94.79
   2  -1  -1 1679.83   95.29
   2  -1  -1 1589.24   94.49
   2  -1  -1 1555.44   95.79
   2  -1  -1 1415.16   94.39
  -2   1   1 1611.64   95.89
  -2   1   1 1584.34   94.49
  -2   1   1 1452.75   94.39
  -2   1   1 1499.75   94.39
  -2   1   1 1728.83   94.79
  -1  -1  -1 2890.41  180.08
  -1  -1  -1 2895.01  180.08
  -1  -1  -1 3130.39  180.18
  -1  -1  -1 2656.63  180.18
  -1  -1  -1 3331.77  180.38
   1   1   1 3388.36  180.48
   1   1   1 2736.03  180.18
  -2  -1  -1 1997.90  114.09
  -2  -1  -1 1843.52  112.89
  -2  -1  -1 2018.90  113.19
  -2  -1  -1 1642.24  112.79
   2   1   1 1660.53  112.59
   2   1   1 1980.70  112.99
   2   1   1 1766.22  112.89
   2   1   1 2012.70  113.39
  -3  -1  -1  910.01   56.49
  -3  -1  -1 1017.50   57.29
  -3  -1  -1  847.52   56.49
  -3  -1  -1  907.41   58.09
   3   1   1  841.62   56.29
   3   1   1  964.10   56.69
   3   1   1  825.52   56.09
   3   1   1  996.70   57.29
   3   1   1  915.31   57.89
   3   1   1  787.02   56.29
   3   1   1  956.30   56.69
  -4  -1  -1  991.00   69.19
  -4  -1  -1 1264.77   70.39
  -4  -1  -1 1051.79   67.69
  -4  -1  -1 1172.38   71.49
  -4  -1  -1 1078.79   69.59
  -4  -1  -1 1150.78   69.49
   4   1   1 1051.29   70.79
   4   1   1 1108.99   69.49
   4   1   1 1154.28   69.69
   4   1   1 1101.69   69.89
  -5  -1  -1  467.55   36.00
  -5  -1  -1  476.95   32.10
  -5  -1  -1  467.65   34.00
  -5  -1  -1  554.34   35.00
  -5  -1  -1  523.25   34.60
  -5  -1  -1  506.05   35.00
   5   1   1  580.94   36.50
   5   1   1  483.65   34.00
   5   1   1  514.85   36.40
   5   1   1  516.95   34.40
   5   1   1  475.85   34.30
   5   1   1  522.45   34.80
  -6  -1  -1 1062.19   68.19
  -6  -1  -1 1134.59   68.89
  -6  -1  -1 1012.00   65.89
  -6  -1  -1  966.10   70.09
  -6  -1  -1 1061.99   68.39
  -6  -1  -1 1106.49   69.19
   6   1   1  987.80   70.09
   6   1   1  936.01   67.79
   6   1   1 1162.68   69.39
   6   1   1 1161.18   69.09
   6   1   1  993.10   68.69
   6   1   1 1228.28   69.69
  -7  -1  -1   55.89   11.20
  -7  -1  -1   36.50   10.00
  -7  -1  -1   50.19    5.10
  -7  -1  -1   39.00    8.10
  -7  -1  -1   43.70   10.10
  -7  -1  -1   38.80    8.10
   7   1   1   42.70    8.50
   7   1   1   36.90    8.30
   7   1   1   53.99   10.10
   7   1   1   43.30   12.00
   7   1   1   32.80    8.20
  -8  -1  -1 1103.89   74.79
  -8  -1  -1 1049.99   71.59
  -8  -1  -1 1123.79   74.79
  -8  -1  -1 1202.78   75.69
   8   1   1 1200.18   75.79
   8   1   1 1172.98   78.09
   8   1   1 1276.17   76.79
   8   1   1 1089.99   74.79
   8   1   1 1075.89   74.99
   8   1   1 1134.29   73.99
   8   1   1 1257.97   76.89
  -9  -1  -1   16.00    3.40
  -9  -1  -1   19.80    4.80
   9   1   1   29.00    5.40
   9   1   1   19.80    5.10
   9   1   1    7.90    6.60
   9   1   1    4.90    9.40
   9   1   1   29.20    5.10
 -10  -1  -1   20.60    4.00
 -10  -1  -1   16.40    3.80
 -10  -1  -1    7.50    8.20
  10   1   1   15.70    5.00
  10   1   1   15.00    5.00
  10   1   1   23.40    4.90
 -11  -1  -1    0.20    5.70
 -11  -1  -1    2.50    3.70
 -11  -1  -1   13.40    5.50
  11   1   1   -0.10    3.50
  11   1   1   -4.00    5.90
  11   1   1   -5.50    5.00
  11   1   1    4.80    6.10
 -12  -1  -1   34.50    8.10
  12   1   1   31.90    8.70
  12   1   1   22.90    7.10
  12   1   1   33.60    7.30
 -13  -1  -1   16.10    8.70
  13   1   1   -9.20    8.20
  13   1   1   -5.40   10.00
  13   1   1   -6.60    7.20
  13  -2  -1   33.30    9.40
 -13   2   1   15.30    6.60
 -13   2   1   15.30    7.30
  12  -2  -1    5.40    6.80
  12  -2  -1    3.70    6.30
  12  -2  -1    9.80    4.50
 -12   2   1    8.10    6.00
 -12   2   1   -3.80    5.20
 -12   2   1   -3.70    6.70
  11  -2  -1   80.09    8.50
  11  -2  -1  107.19   12.20
  11  -2  -1   93.89    9.00
  11  -2  -1   81.49   18.60
 -11   2   1   68.59   10.00
 -11   2   1   94.69    9.30
 -11   2   1   99.99    8.10
  10  -2  -1    6.20    3.50
  10  -2  -1   18.10    5.00
 -10   2   1   -4.00    6.10
 -10   2   1   10.30    4.00
 -10   2   1   18.10   10.60
 -10   2   1   11.10    3.80
 -10   2   1    6.10    3.90
   9  -2  -1   -7.40    5.60
   9  -2  -1    2.40    4.10
   9  -2  -1    3.60    3.10
   9  -2  -1    8.30    5.10
   9  -2  -1   -7.40    6.20
  -9   2   1   -2.80    3.10
  -9   2   1   -0.40    7.70
  -9   2   1   -3.60    3.20
  -9   2   1   -3.70    3.10
  -9   2   1   -0.30    7.10
  -9   2   1    7.30    4.60
   8  -2  -1   -8.20    6.50
   8  -2  -1   -1.60    3.70
   8  -2  -1    1.40    2.40
   8  -2  -1    2.00    4.60
   8  -2  -1    3.80    4.40
  -8   2   1   -1.40    4.10
  -8   2   1    1.90    5.20
  -8   2   1   -0.90    3.30
  -8   2   1    6.00    4.10
  -8   2   1    0.90    6.20
  -8   2   1   -2.50    3.30
  -8   2   1    1.10    2.70
   7  -2  -1   98.29   12.40
   7  -2  -1   64.79   17.30
   7  -2  -1   84.09   10.20
   7  -2  -1  100.09   12.10
   7  -2  -1   93.59   12.80
   7  -2  -1   90.99   10.20
  -7   2   1   93.19    9.40
  -7   2   1   92.89    9.80
  -7   2   1   93.49   12.10
  -7   2   1  108.59   11.30
  -7   2   1   90.09    9.70
  -7   2   1   98.19   10.10
   6  -2  -1  422.16   33.00
   6  -2  -1  432.86   32.20
   6  -2  -1  498.35   33.40
   6  -2  -1  465.85   32.90
   6  -2  -1  502.95   33.40
   6  -2  -1  508.25   35.30
   6  -2  -1  559.04   34.90
  -6   2   1  457.95   34.90
  -6   2   1  511.95   33.40
  -6   2   1  514.75   32.70
  -6   2   1  484.05   32.70
  -6   2   1  452.35   32.70
   5  -2  -1  246.98   18.80
   5  -2  -1  269.77   19.80
   5  -2  -1  277.67   20.10
   5  -2  -1  292.37   21.40
   5  -2  -1  249.97   19.10
   5  -2  -1  255.07   19.80
  -5   2   1  291.07   19.70
  -5   2   1  243.18   19.50
  -5   2   1  272.17   19.60
  -5   2   1  267.97   23.00
  -5   2   1  266.37   18.90
  -5   2   1  284.27   19.80
   4  -2  -1  950.70   58.99
   4  -2  -1  890.01   56.59
   4  -2  -1  898.91   57.29
   4  -2  -1  862.21   56.79
   4  -2  -1  930.31   56.89
   4  -2  -1  821.02   56.59
  -4   2   1  874.81   58.69
  -4   2   1  957.00   56.69
  -4   2   1  951.80   57.39
  -4   2   1  952.00   56.69
   3  -2  -1 4839.52  292.77
   3  -2  -1 5262.27  293.97
   3  -2  -1 5000.50  292.17
   3  -2  -1 4781.02  291.97
   3  -2  -1 4521.65  291.77
   3  -2  -1 4874.41  292.07
  -3   2   1 5220.28  291.87
  -3   2   1 4383.56  293.77
  -3   2   1 4652.03  292.07
  -3   2   1 4918.31  291.87
  -3   2   1 5114.49  292.87
   2  -2  -1 1334.27   80.69
   2  -2  -1 1249.97   80.79
   2  -2  -1 1376.66   80.69
   2  -2  -1 1497.55   81.69
   2  -2  -1 1196.38   80.49
   2  -2  -1 1353.86   81.69
  -2   2   1 1306.57   81.09
  -2   2   1 1352.06   80.39
  -2   2   1 1210.08   81.49
  -2   2   1 1275.17   80.69
  -2   2   1 1456.05   80.59
  -2   2   1 1397.86   82.79
   1  -2  -1 2414.46  139.89
   1  -2  -1 2268.77  139.89
   1  -2  -1 2475.05  139.09
   1  -2  -1 2339.27  139.29
   1  -2  -1 2489.35  141.09
   1  -2  -1 2572.84  140.49
   1  -2  -1 2174.18  138.89
  -1   2   1 2095.89  139.29
  -1   2   1 2333.77  139.99
  -1   2   1 2047.90  139.79
   0  -2  -1 2604.04  147.69
   0  -2  -1 2448.85  146.89
   0  -2  -1 2217.58  147.39
   0  -2  -1 2678.93  146.79
   0  -2  -1 2183.18  147.99
   0   2   1 2707.73  146.89
   0   2   1 2337.47  146.89
   0   2   1 2419.96  147.59
  -1  -2  -1 3590.64  225.78
  -1  -2  -1 3806.32  225.38
  -1  -2  -1 4178.18  226.88
  -1  -2  -1 3799.92  225.38
   1   2   1 3543.15  225.38
   1   2   1 3639.84  225.08
   1   2   1 3578.24  225.58
   1   2   1 3953.60  225.68
  -2  -2  -1  280.97   19.90
  -2  -2  -1  341.27   20.70
  -2  -2  -1  292.87   20.30
  -2  -2  -1  313.47   20.40
  -2  -2  -1  311.87   21.50
   2   2   1  264.87   20.10
   2   2   1  332.67   19.80
   2   2   1  311.17   20.70
   2   2   1  330.07   20.20
   2   2   1  287.67   20.30
   2   2   1  280.07   20.10
  -3  -2  -1    1.30    2.10
  -3  -2  -1   -0.10    3.50
  -3  -2  -1    1.60    3.80
  -3  -2  -1    1.60    1.10
  -3  -2  -1    0.30    2.50
   3   2   1    2.10    2.10
   3   2   1    1.20    1.90
   3   2   1    2.40    2.80
   3   2   1   -3.60    3.50
   3   2   1    2.30    1.80
   3   2   1    0.90    3.10
  -4  -2  -1  755.72   50.69
  -4  -2  -1  880.61   51.69
  -4  -2  -1  804.62   51.09
  -4  -2  -1  804.92   53.19
   4   2   1  896.31   51.79
   4   2   1  720.83   50.39
   4   2   1  801.42   50.89
   4   2   1  721.53   50.49
   4   2   1  872.71   50.99
   4   2   1  711.73   50.59
  -5  -2  -1   39.40    6.30
  -5  -2  -1   22.70    8.30
  -5  -2  -1   43.70    4.90
  -5  -2  -1   48.10    8.20
  -5  -2  -1   39.30    6.10
  -5  -2  -1   31.60    8.50
   5   2   1   48.20    8.50
   5   2   1   37.30    6.70
   5   2   1   37.50    6.30
   5   2   1   38.00    5.50
   5   2   1   41.30    5.50
   5   2   1   47.00    7.10
   5   2   1   44.10    7.70
  -6  -2  -1   26.50    5.20
  -6  -2  -1   32.00    6.60
  -6  -2  -1   26.50    6.70
  -6  -2  -1   30.20    4.10
  -6  -2  -1   31.50    6.90
   6   2   1   33.80    8.60
   6   2   1   34.10    9.30
   6   2   1   23.50    6.70
   6   2   1   40.90    7.50
   6   2   1   28.50    5.40
   6   2   1   29.00    6.00
   6   2   1   28.40    5.50
  -7  -2  -1  180.88   15.80
  -7  -2  -1  137.39   15.40
  -7  -2  -1  136.69   18.20
  -7  -2  -1  180.08   16.70
  -7  -2  -1  178.18   16.70
  -7  -2  -1  164.68   11.90
   7   2   1  155.28   15.50
   7   2   1  156.78   17.40
   7   2   1  198.28   18.30
   7   2   1  180.88   16.70
   7   2   1  154.48   15.00
   7   2   1  161.88   15.00
  -8  -2  -1  147.69   11.40
  -8  -2  -1  137.59   15.50
  -8  -2  -1  157.08   15.10
   8   2   1  161.78   16.50
   8   2   1  158.58   15.20
   8   2   1  133.29   14.30
   8   2   1  180.38   19.00
   8   2   1  162.28   14.50
   8   2   1  164.98   17.00
   8   2   1  179.28   17.50
  -9  -2  -1    9.20    9.70
  -9  -2  -1   14.40    4.00
  -9  -2  -1   23.30    3.20
   9   2   1   16.90    5.00
   9   2   1   26.60    6.60
   9   2   1   14.40    6.40
 -10  -2  -1   -0.70    3.50
 -10  -2  -1    8.50    4.40
  10   2   1    0.30    4.50
  10   2   1    4.60    3.90
  10   2   1    7.90    4.10
  11   2   1   29.70    6.60
  11   2   1   34.50    7.10
  11   2   1   29.10    8.50
 -12  -2  -1    3.90    7.30
  12   2   1   -2.00    6.10
  12   2   1    5.80    6.90
  12   2   1   -1.60    7.80
  13   2   1   -6.70    7.90
  13   2   1  -12.60    8.80
  13   2   1    6.90    9.90
  13  -3  -1   12.90    8.30
  13  -3  -1   -0.60    5.90
 -13   3   1   16.40    7.40
 -13   3   1   -3.60    7.60
  12  -3  -1    4.20    4.60
  12  -3  -1    4.10    5.70
  12  -3  -1   -1.60    6.90
 -12   3   1   -4.40    6.30
 -12   3   1   -0.40    5.60
 -12   3   1    3.40    5.80
  11  -3  -1   22.60    6.00
  11  -3  -1   22.10    4.80
  11  -3  -1   11.90    5.70
  11  -3  -1   13.80    8.30
 -11   3   1   27.40    5.20
  10  -3  -1   -1.20    4.60
  10  -3  -1    7.60    6.70
  10  -3  -1    2.50    3.40
  10  -3  -1    6.60    3.30
 -10   3   1    1.20    3.80
 -10   3   1   12.40    4.60
 -10   3   1   -1.70    2.70
 -10   3   1    0.00    8.10
 -10   3   1   -3.60    3.70
   9  -3  -1    8.20    5.50
   9  -3  -1   -1.10    9.10
   9  -3  -1   13.00    4.60
   9  -3  -1    5.00    6.00
   9  -3  -1    7.50    3.20
  -9   3   1    7.10    3.20
  -9   3   1    6.10    3.40
  -9   3   1    8.20    7.20
  -9   3   1   14.30    3.80
   8  -3  -1   69.49   10.50
   8  -3  -1  100.29   12.80
   8  -3  -1   80.79    9.60
   8  -3  -1   86.29   12.20
   8  -3  -1   71.69   12.00
   8  -3  -1   85.59    9.40
  -8   3   1   94.19   10.50
  -8   3   1   69.69    8.50
  -8   3   1   98.69   11.30
  -8   3   1   92.29   11.80
  -8   3   1   97.29    9.20
  -8   3   1   56.49   13.60
   7  -3  -1  135.19   14.70
   7  -3  -1  148.49   15.00
   7  -3  -1  134.09   13.90
   7  -3  -1  117.89   12.00
   7  -3  -1  124.19   14.20
   7  -3  -1  120.59   12.00
  -7   3   1  141.59   11.70
  -7   3   1  141.79   13.20
  -7   3   1  124.09   11.80
  -7   3   1  109.89   14.20
  -7   3   1  141.99   13.00
  -7   3   1  147.19   13.20
   6  -3  -1  350.46   25.10
   6  -3  -1  329.37   25.90
   6  -3  -1  320.37   23.60
   6  -3  -1  322.57   23.30
   6  -3  -1  336.97   24.40
  -6   3   1  327.37   24.20
  -6   3   1  343.87   23.80
  -6   3   1  282.87   26.20
  -6   3   1  343.07   23.10
  -6   3   1  358.96   23.90
   5  -3  -1  781.52   48.20
   5  -3  -1  737.03   50.59
   5  -3  -1  697.53   47.40
   5  -3  -1  675.13   47.50
   5  -3  -1  737.23   48.70
   5  -3  -1  646.44   47.70
  -5   3   1  751.92   48.40
  -5   3   1  781.32   48.90
  -5   3   1  796.72   48.00
  -5   3   1  756.62   47.60
  -5   3   1  812.22   47.40
  -5   3   1  788.12   49.90
  -5   3   1  775.02   47.50
   4  -3  -1  139.09   12.10
   4  -3  -1  133.69   12.10
   4  -3  -1  132.09   10.00
   4  -3  -1  120.09   10.10
   4  -3  -1  132.99   12.00
   4  -3  -1  106.19   10.60
   4  -3  -1  136.69   10.70
  -4   3   1  134.59    9.90
  -4   3   1  131.79   10.30
  -4   3   1  107.99   12.30
  -4   3   1  149.19   10.20
  -4   3   1  129.19   10.70
  -4   3   1  125.19   11.30
   3  -3  -1 1450.95   81.39
   3  -3  -1 1172.58   79.59
   3  -3  -1 1297.77   80.89
   3  -3  -1 1472.85   82.39
   3  -3  -1 1369.36   79.79
   3  -3  -1 1123.19   80.59
   3  -3  -1 1312.77   79.59
  -3   3   1 1209.18   79.69
  -3   3   1 1281.77   79.09
  -3   3   1 1379.56   79.59
  -3   3   1 1339.77   80.69
  -3   3   1 1414.16   79.19
  -3   3   1 1188.28   81.79
   2  -3  -1 2890.71  151.98
   2  -3  -1 2469.85  151.38
   2  -3  -1 2589.54  150.98
   2  -3  -1 2575.74  151.48
   2  -3  -1 2204.28  149.99
   2  -3  -1 2409.76  149.88
   2  -3  -1 2414.16  149.88
   2  -3  -1 2301.77  149.79
   2  -3  -1 2870.51  152.78
  -2   3   1 2195.48  151.28
  -2   3   1 2611.24  149.88
  -2   3   1 2491.05  151.58
  -2   3   1 2482.05  152.48
   1  -3  -1   43.80    2.90
   1  -3  -1   39.10    4.80
   1  -3  -1   41.10    4.80
   1  -3  -1   39.10    4.50
   1  -3  -1   44.10    3.40
   1  -3  -1   43.20    5.10
   1  -3  -1   42.20    3.60
   1  -3  -1   39.80    2.90
  -1   3   1   39.30    5.40
  -1   3   1   47.00    3.50
  -1   3   1   42.90    5.10
  -1   3   1   46.00    5.10
   0  -3  -1  539.25   33.90
   0  -3  -1  503.65   32.30
   0  -3  -1  593.14   32.80
   0  -3  -1  508.45   33.90
   0  -3  -1  515.35   32.60
   0  -3  -1  548.35   32.40
   0  -3  -1  501.35   32.60
   0  -3  -1  523.95   33.60
   0  -3  -1  534.95   33.30
   0   3   1  605.34   32.90
   0   3   1  482.95   34.00
   0   3   1  532.55   33.30
  -1  -3  -1 1071.29   63.59
  -1  -3  -1 1037.60   62.69
  -1  -3  -1 1062.39   62.59
  -1  -3  -1 1085.09   62.89
  -1  -3  -1  917.21   62.09
  -1  -3  -1 1095.19   62.69
  -1  -3  -1 1063.99   62.29
   1   3   1 1070.49   62.79
   1   3   1 1027.60   62.09
   1   3   1 1019.50   62.19
   1   3   1 1002.30   63.49
   1   3   1  900.51   61.99
   1   3   1 1011.30   62.99
  -2  -3  -1   18.10    4.30
  -2  -3  -1   19.50    4.70
  -2  -3  -1   16.00    3.50
  -2  -3  -1   19.80    5.00
  -2  -3  -1   25.60    3.70
  -2  -3  -1   19.30    2.10
  -2  -3  -1   17.90    3.50
   2   3   1   16.10    3.90
   2   3   1   20.60    4.80
   2   3   1   14.00    4.10
   2   3   1   21.70    3.50
   2   3   1   19.40    3.90
   2   3   1   18.70    3.10
   2   3   1   19.00    4.10
  -3  -3  -1 5276.27  339.37
  -3  -3  -1 6055.09  338.57
  -3  -3  -1 5751.32  337.97
  -3  -3  -1 5879.81  338.27
  -3  -3  -1 5572.14  337.87
  -3  -3  -1 5878.41  337.87
   3   3   1 6228.88  338.67
   3   3   1 5767.52  337.57
   3   3   1 5574.54  337.87
   3   3   1 4860.41  337.87
   3   3   1 5121.59  337.07
   3   3   1 5517.15  337.57
  -4  -3  -1  190.98   14.70
  -4  -3  -1  183.38   19.20
  -4  -3  -1  164.98   11.30
  -4  -3  -1  183.68   14.80
  -4  -3  -1  162.58   15.70
   4   3   1  176.88   13.90
   4   3   1  193.98   14.60
   4   3   1  173.98   14.70
   4   3   1  170.28   14.20
   4   3   1  174.48   14.10
   4   3   1  210.58   14.50
  -5  -3  -1 1086.79   76.49
  -5  -3  -1 1302.67   80.69
  -5  -3  -1 1362.36   80.59
  -5  -3  -1 1273.57   79.89
   5   3   1 1267.47   79.89
   5   3   1 1416.96   80.09
   5   3   1 1168.38   79.59
   5   3   1 1352.76   80.09
   5   3   1 1212.88   79.69
  -6  -3  -1  153.28   11.50
  -6  -3  -1  180.28   16.20
  -6  -3  -1  167.28   15.90
  -6  -3  -1  153.88   14.60
  -6  -3  -1  184.08   16.40
   6   3   1  183.48   16.00
   6   3   1  159.78   14.20
   6   3   1  158.38   14.50
   6   3   1  166.08   14.80
   6   3   1  193.58   15.50
  -7  -3  -1  545.25   38.20
  -7  -3  -1  529.85   37.40
  -7  -3  -1  513.55   37.20
   7   3   1  530.35   37.50
   7   3   1  553.04   37.90
   7   3   1  484.45   36.70
   7   3   1  505.35   37.10
   7   3   1  570.24   38.10
  -8  -3  -1   20.10    5.30
  -8  -3  -1   24.40    2.80
  -8  -3  -1   15.40    7.00
   8   3   1   13.50    5.40
   8   3   1   28.70    6.40
   8   3   1   12.80    8.30
   8   3   1   20.50    5.00
   8   3   1   27.00    8.50
   8   3   1   21.80    6.00
  -9  -3  -1   -0.10    3.90
  -9  -3  -1   -0.30    1.80
  -9  -3  -1    0.30    7.20
   9   3   1    0.80    4.50
   9   3   1   -3.30    3.80
   9   3   1    2.90    2.70
   9   3   1   -0.90    4.80
 -10  -3  -1   -3.30    4.90
 -10  -3  -1    6.70    4.90
  10   3   1    5.60    4.50
  10   3   1   -0.70    5.30
  10   3   1    3.00    4.20
 -11  -3  -1   -1.50    6.00
  11   3   1    5.10    5.20
  11   3   1   12.00    6.70
  11   3   1    9.50    5.60
 -12  -3  -1   92.79   10.00
  12   3   1  112.89   10.60
  12   3   1   89.69   12.40
  12   3   1   73.09   11.10
  13  -4  -1   -1.80    9.20
  13  -4  -1   -5.60    5.90
 -13   4   1    0.30    6.70
 -13   4   1    0.50    7.80
  12  -4  -1    6.50    5.10
  12  -4  -1    5.50    8.70
  12  -4  -1   13.70    7.10
 -12   4   1   -0.80    5.70
 -12   4   1  -10.80    6.70
 -12   4   1   -9.70    6.40
 -12   4   1   -6.60    6.30
  11  -4  -1   22.50    6.40
  11  -4  -1   22.80    6.30
 -11   4   1   15.30    5.10
 -11   4   1   21.00    5.50
 -11   4   1   18.00   15.00
  10  -4  -1   -3.90    6.20
  10  -4  -1   -1.60    3.60
  10  -4  -1   -4.90    4.80
  10  -4  -1    2.70    3.00
 -10   4   1    4.60    4.50
 -10   4   1   -0.60    3.70
 -10   4   1    1.90    6.70
 -10   4   1    1.70    2.50
 -10   4   1    3.70    6.70
   9  -4  -1  367.06   27.30
   9  -4  -1  381.26   32.50
   9  -4  -1  387.66   28.40
   9  -4  -1  410.06   31.90
  -9   4   1  320.97   26.40
  -9   4   1  357.86   28.50
  -9   4   1  377.96   28.40
  -9   4   1  351.06   26.10
  -9   4   1  393.06   27.80
   8  -4  -1  958.30   65.09
   8  -4  -1  935.21   62.69
   8  -4  -1  976.30   63.29
   8  -4  -1  921.61   61.89
   8  -4  -1  975.80   63.79
   8  -4  -1  963.10   66.09
  -8   4   1  928.51   61.99
  -8   4   1  952.30   60.89
  -8   4   1 1074.39   61.99
  -8   4   1  898.41   62.89
  -8   4   1  929.91   62.99
   7  -4  -1   65.49    8.00
   7  -4  -1   58.39    9.30
   7  -4  -1   43.60    7.20
   7  -4  -1   63.59   10.50
   7  -4  -1   57.19   10.60
  -7   4   1   45.40   11.00
  -7   4   1   78.19    9.60
  -7   4   1   63.29    8.10
  -7   4   1   42.60    6.60
  -7   4   1   47.90    9.10
  -7   4   1   63.69    6.40
   6  -4  -1  556.74   36.90
   6  -4  -1  616.04   39.80
   6  -4  -1  498.95   36.90
   6  -4  -1  543.15   38.40
   6  -4  -1  540.25   39.60
   6  -4  -1  619.34   38.10
  -6   4   1  547.95   37.90
  -6   4   1  539.65   38.30
  -6   4   1  481.15   37.10
  -6   4   1  601.54   37.30
  -6   4   1  602.14   36.70
  -6   4   1  571.74   36.10
   5  -4  -1  346.07   25.60
   5  -4  -1  326.07   23.30
   5  -4  -1  336.57   25.70
   5  -4  -1  341.77   25.30
   5  -4  -1  339.67   24.00
   5  -4  -1  333.57   23.10
  -5   4   1  348.07   23.30
  -5   4   1  349.67   24.30
  -5   4   1  344.97   22.40
  -5   4   1  353.46   22.60
  -5   4   1  329.37   25.20
   4  -4  -1  248.78   19.30
   4  -4  -1  241.58   17.50
   4  -4  -1  252.87   20.00
   4  -4  -1  272.07   18.00
   4  -4  -1  244.58   17.30
   4  -4  -1  271.97   20.10
  -4   4   1  264.37   16.70
  -4   4   1  273.07   17.80
  -4   4   1  242.78   18.60
  -4   4   1  257.17   16.70
   3  -4  -1   38.40    5.70
   3  -4  -1   45.10    4.70
   3  -4  -1   39.40    4.00
   3  -4  -1   36.80    5.80
   3  -4  -1   37.40    4.80
   3  -4  -1   29.00    4.40
   3  -4  -1   41.00    6.30
  -3   4   1   44.10    5.40
  -3   4   1   36.80    5.10
  -3   4   1   40.60    4.50
   2  -4  -1  656.13   42.10
   2  -4  -1  553.34   39.90
   2  -4  -1  736.03   43.50
   2  -4  -1  659.03   39.90
   2  -4  -1  630.44   42.10
   2  -4  -1  689.63   41.70
   2  -4  -1  643.44   39.90
   2  -4  -1  717.83   42.30
   2  -4  -1  665.03   39.90
  -2   4   1  667.23   41.60
  -2   4   1  688.93   42.20
  -2   4   1  581.44   39.90
  -2   4   1  644.54   42.30
   1  -4  -1  370.36   26.00
   1  -4  -1  406.06   25.60
   1  -4  -1  384.26   25.60
   1  -4  -1  381.66   23.70
   1  -4  -1  387.66   23.80
   1  -4  -1  387.46   26.00
  -1   4   1  383.46   25.50
  -1   4   1  425.66   23.70
  -1   4   1  370.96   25.40
  -1   4   1  380.46   26.10
   0  -4  -1  144.79   11.40
   0  -4  -1  136.19   10.90
   0  -4  -1  139.99    9.00
   0  -4  -1  135.19   11.20
   0  -4  -1  131.49   10.50
   0  -4  -1  160.68    9.50
   0  -4  -1  131.09    9.70
   0  -4  -1  132.59    8.90
   0  -4  -1  146.49    9.40
   0   4   1  145.29   10.50
   0   4   1  123.79   11.00
   0   4   1  136.79    9.60
   0   4   1  142.99   11.30
   0   4   1  136.29   10.40
  -1  -4  -1  883.41   53.39
  -1  -4  -1  787.22   53.19
  -1  -4  -1  844.92   54.59
  -1  -4  -1  856.01   53.39
  -1  -4  -1  892.01   54.99
  -1  -4  -1  965.20   53.89
  -1  -4  -1  885.61   53.39
  -1  -4  -1  895.91   53.59
   1   4   1  880.31   53.59
   1   4   1  829.62   53.29
   1   4   1  838.62   53.79
   1   4   1  902.71   55.09
  -2  -4  -1  285.97   19.40
  -2  -4  -1  296.87   19.60
  -2  -4  -1  316.47   19.80
  -2  -4  -1  294.87   20.30
  -2  -4  -1  268.27   19.10
  -2  -4  -1  263.67   18.00
  -2  -4  -1  296.57   19.20
   2   4   1  261.67   19.90
   2   4   1  299.87   18.60
   2   4   1  265.27   18.60
   2   4   1  278.17   19.70
   2   4   1  292.67   19.60
   2   4   1  297.97   18.90
  -3  -4  -1  568.24   35.60
  -3  -4  -1  558.44   35.00
  -3  -4  -1  551.14   35.20
  -3  -4  -1  555.94   35.90
  -3  -4  -1  517.05   34.50
  -3  -4  -1  504.35   32.60
  -3  -4  -1  557.24   35.40
  -3  -4  -1  515.45   38.60
   3   4   1  472.55   35.30
   3   4   1  575.84   34.60
   3   4   1  528.85   35.10
   3   4   1  558.14   34.60
   3   4   1  501.15   34.80
   3   4   1  567.54   34.60
  -4  -4  -1  258.77   20.80
  -4  -4  -1  293.87   21.40
  -4  -4  -1  297.37   21.30
   4   4   1  269.47   21.10
   4   4   1  298.67   20.40
   4   4   1  334.17   22.30
   4   4   1  270.97   20.10
   4   4   1  297.97   20.80
   4   4   1  261.07   20.40
  -5  -4  -1  628.34   43.10
  -5  -4  -1  606.34   43.50
  -5  -4  -1  635.54   43.40
   5   4   1  699.63   42.90
   5   4   1  652.13   42.90
   5   4   1  664.03   43.10
   5   4   1  600.84   43.30
   5   4   1  644.64   43.10
   5   4   1  725.83   44.60
  -6  -4  -1   37.60    7.80
  -6  -4  -1   33.10    7.20
  -6  -4  -1   38.60    3.20
  -6  -4  -1   45.30   10.00
  -6  -4  -1   45.80    9.80
   6   4   1   38.80    6.50
   6   4   1   40.20    8.20
   6   4   1   47.60    7.70
   6   4   1   49.99    9.90
   6   4   1   52.49    7.90
   6   4   1   34.90    5.50
  -7  -4  -1  143.19   13.60
  -7  -4  -1  123.09    9.10
  -7  -4  -1  157.08   15.90
  -7  -4  -1  114.89   13.30
  -7  -4  -1  144.69   15.60
   7   4   1  169.98   15.00
   7   4   1  129.59   13.40
   7   4   1  152.68   16.30
   7   4   1  136.19   13.20
   7   4   1  143.79   13.50
  -8  -4  -1  717.53   50.19
  -8  -4  -1  732.13   50.59
   8   4   1  755.42   50.59
   8   4   1  703.23   50.09
   8   4   1  847.62   51.39
   8   4   1  699.73   49.90
   8   4   1  684.63   49.80
  -9  -4  -1   69.09    7.90
  -9  -4  -1   51.19   14.10
   9   4   1   48.10    9.40
   9   4   1   48.30    7.60
   9   4   1   53.09   11.90
   9   4   1   58.89    7.00
 -10  -4  -1  328.47   26.60
  10   4   1  328.27   26.00
  10   4   1  325.57   25.30
  10   4   1  371.06   25.80
 -11  -4  -1   31.40    7.50
  11   4   1   46.70    9.70
 -12  -4  -1   18.60    8.10
  12   4   1   -4.40    8.20
  12   4   1    1.40    9.10
  12   4   1   -8.70    7.10
  13  -5  -1  -11.20    9.80
  13  -5  -1   -7.90    5.90
 -13   5   1    5.10    9.10
 -13   5   1  -14.10    8.70
 -13   5   1   -3.20    8.40
  12  -5  -1   -5.70    5.20
  12  -5  -1  -11.20    7.60
 -12   5   1   -4.00    6.50
 -12   5   1    2.70    7.00
  11  -5  -1   11.30    5.70
  11  -5  -1    2.70    3.80
 -11   5   1   -6.90    4.70
 -11   5   1   -5.60    5.50
 -11   5   1    5.70    4.30
 -11   5   1    8.30    5.50
  10  -5  -1  412.16   33.60
  10  -5  -1  399.36   29.80
  10  -5  -1  453.75   31.70
 -10   5   1  420.16   28.70
 -10   5   1  441.96   30.60
 -10   5   1  419.36   31.00
 -10   5   1  397.96   31.40
   9  -5  -1   12.80    5.10
   9  -5  -1   13.00    4.40
   9  -5  -1    8.30    2.90
   9  -5  -1    2.10   12.70
  -9   5   1    2.80    5.60
  -9   5   1    0.10    4.20
  -9   5   1    3.80    3.20
  -9   5   1    4.10    2.80
   8  -5  -1   -0.90    2.90
   8  -5  -1    5.00    4.10
   8  -5  -1    3.10    2.90
   8  -5  -1   -5.90    4.60
   8  -5  -1    1.10    8.20
   8  -5  -1    6.90    8.70
   8  -5  -1    3.40    8.40
  -8   5   1    3.70    2.60
  -8   5   1    2.90    7.20
  -8   5   1    2.50    3.30
  -8   5   1    1.10    3.50
  -8   5   1    3.60    2.20
   7  -5  -1   -6.70    6.60
   7  -5  -1   -5.40    3.10
   7  -5  -1   -3.10    5.30
   7  -5  -1   -8.00    6.70
   7  -5  -1    0.60    3.60
   7  -5  -1   -2.90    2.10
  -7   5   1    6.90    6.30
  -7   5   1    0.00    4.10
  -7   5   1    0.20    3.50
  -7   5   1   -2.00    2.10
   6  -5  -1   48.10    9.30
   6  -5  -1   49.90    6.30
   6  -5  -1   48.30    7.60
   6  -5  -1   43.10    5.40
   6  -5  -1   56.59   10.90
   6  -5  -1   52.59    8.60
  -6   5   1   45.20    6.00
  -6   5   1   40.00    7.50
  -6   5   1   38.90    8.00
  -6   5   1   53.89    6.80
  -6   5   1   44.40    4.40
   5  -5  -1    4.20    2.40
   5  -5  -1   -0.60    5.50
   5  -5  -1   -1.20    1.40
   5  -5  -1    1.90    3.00
   5  -5  -1    1.30    4.50
   5  -5  -1   -1.20    2.30
   5  -5  -1    1.90    4.30
  -5   5   1   -1.20    4.20
  -5   5   1   -4.70    3.20
  -5   5   1   -1.70    1.80
  -5   5   1    1.00    2.50
  -5   5   1   -0.20    2.60
  -5   5   1   -1.10    3.40
  -5   5   1    1.90    1.90
  -5   5   1    1.30    1.80
   4  -5  -1   -3.10    3.70
   4  -5  -1    0.50    1.50
   4  -5  -1   -1.60    2.00
   4  -5  -1    1.00    2.30
   4  -5  -1   -2.10    2.50
   4  -5  -1    0.90    3.70
   4  -5  -1    0.80    5.20
  -4   5   1    3.60    1.80
  -4   5   1   -3.10    2.00
  -4   5   1    0.40    2.30
  -4   5   1    2.90    2.80
  -4   5   1   -2.70    4.00
   3  -5  -1 3241.08  190.28
   3  -5  -1 2916.11  188.18
   3  -5  -1 3267.27  190.88
   3  -5  -1 3053.99  188.18
   3  -5  -1 3180.58  192.18
   3  -5  -1 3293.57  191.28
   3  -5  -1 3011.30  187.98
  -3   5   1 3073.59  187.88
  -3   5   1 3274.77  191.08
  -3   5   1 3047.50  190.38
   2  -5  -1  153.28   12.20
   2  -5  -1  148.29   12.60
   2  -5  -1  155.18   12.80
   2  -5  -1  136.89    9.40
   2  -5  -1  143.49   12.90
   2  -5  -1  141.69    9.50
  -2   5   1  138.99   12.10
  -2   5   1  148.19   12.20
  -2   5   1  154.88   11.90
   1  -5  -1 2876.11  169.58
   1  -5  -1 2831.12  169.18
   1  -5  -1 2803.82  169.18
   1  -5  -1 2779.92  169.68
  -1   5   1 2713.93  169.18
  -1   5   1 2737.33  169.78
   0  -5  -1   21.60    4.00
   0  -5  -1   23.10    2.50
   0  -5  -1   19.60    4.90
   0  -5  -1   21.60    2.50
   0  -5  -1   23.60    2.40
   0  -5  -1   21.80    5.50
   0  -5  -1   18.20    3.00
   0  -5  -1   14.00    4.40
   0  -5  -1   13.00    4.60
   0   5   1   15.80    4.30
   0   5   1   18.70    3.90
   0   5   1   18.90    3.60
   0   5   1   20.00    3.10
  -1  -5  -1 1103.29   67.49
  -1  -5  -1 1016.00   65.59
  -1  -5  -1 1071.69   65.89
  -1  -5  -1 1210.18   66.19
  -1  -5  -1  998.30   65.79
  -1  -5  -1 1049.79   66.09
  -1  -5  -1 1115.29   65.69
   1   5   1 1029.30   67.79
   1   5   1 1094.19   67.69
  -2  -5  -1 1888.21  109.69
  -2  -5  -1 1937.81  111.39
  -2  -5  -1 1878.31  109.69
  -2  -5  -1 1639.34  109.29
  -2  -5  -1 1664.73  110.09
  -2  -5  -1 1776.42  108.69
  -2  -5  -1 2037.70  110.19
   2   5   1 1751.02  110.39
   2   5   1 1783.52  109.19
   2   5   1 1638.64  107.79
   2   5   1 1853.11  109.79
   2   5   1 1523.75  107.69
   2   5   1 2059.89  110.39
   2   5   1 1772.52  111.39
  -3  -5  -1 2181.28  133.19
  -3  -5  -1 2088.59  132.99
  -3  -5  -1 2298.47  134.59
  -3  -5  -1 2382.96  133.09
  -3  -5  -1 2386.26  133.89
  -3  -5  -1 1879.91  130.99
  -3  -5  -1 2482.95  133.59
   3   5   1 2077.09  131.89
   3   5   1 2058.69  133.29
   3   5   1 2151.18  133.69
   3   5   1 1997.30  134.29
   3   5   1 2251.07  131.99
   3   5   1 2153.58  132.49
  -4  -5  -1  406.46   27.80
  -4  -5  -1  438.66   28.70
  -4  -5  -1  358.66   24.50
  -4  -5  -1  439.66   27.50
  -4  -5  -1  407.56   28.20
  -4  -5  -1  420.66   28.30
   4   5   1  402.46   27.10
   4   5   1  387.56   26.80
   4   5   1  385.96   27.60
   4   5   1  396.16   28.70
   4   5   1  402.86   27.50
   4   5   1  379.96   28.60
   4   5   1  421.36   27.20
  -5  -5  -1   99.79   11.10
  -5  -5  -1  101.09   11.80
  -5  -5  -1   94.49   10.30
   5   5   1   89.29   10.30
   5   5   1   99.09    9.50
   5   5   1   81.79    8.70
   5   5   1   81.19    8.80
   5   5   1   93.69   11.60
   5   5   1   87.69    8.80
  -6  -5  -1  117.39   14.10
  -6  -5  -1  120.29   13.70
  -6  -5  -1  111.69   11.80
   6   5   1  121.09   12.60
   6   5   1  127.99   12.70
   6   5   1  122.99   12.90
   6   5   1  119.19   11.40
   6   5   1  126.09   11.10
   6   5   1  100.99   11.50
  -7  -5  -1   93.59   12.60
  -7  -5  -1  101.79   14.30
  -7  -5  -1   72.09   10.30
  -7  -5  -1   73.69    9.40
   7   5   1   86.79   10.30
   7   5   1   91.59   11.70
   7   5   1   84.29    9.70
   7   5   1   85.69    9.40
   7   5   1   81.39   11.40
  -8  -5  -1  430.86   32.90
  -8  -5  -1  476.45   35.20
   8   5   1  429.76   34.30
   8   5   1  488.05   34.20
   8   5   1  492.45   34.40
   8   5   1  465.15   33.10
   8   5   1  431.96   33.40
  -9  -5  -1    7.70    3.30
  -9  -5  -1    9.00    4.70
  -9  -5  -1    1.60    5.90
   9   5   1    8.40    5.30
   9   5   1    0.00    4.10
   9   5   1   13.20    4.30
 -10  -5  -1   10.90    5.30
 -10  -5  -1    8.80    5.40
  10   5   1   12.80    4.90
  10   5   1   11.90    5.60
  10   5   1    2.30    5.60
 -11  -5  -1   70.59    8.90
  11   5   1   66.69    9.30
  11   5   1   79.79    9.50
  11   5   1   81.19    9.00
 -12  -5  -1   20.80    9.00
 -12  -5  -1   -8.50    8.60
  12   5   1   16.30    9.80
  12   5   1    7.40    7.90
  12   5   1   12.70    8.90
  12  -6  -1    4.70    8.30
  12  -6  -1   -2.50    5.30
 -12   6   1   -5.70    7.20
 -12   6   1    2.00    7.30
  11  -6  -1    6.40    4.30
  11  -6  -1   -5.30    6.70
  11  -6  -1    6.00    6.50
 -11   6   1   -4.50    6.20
 -11   6   1    6.40    6.00
  10  -6  -1    5.00    7.50
 -10   6   1   16.00   13.20
 -10   6   1   14.20    5.00
 -10   6   1    9.40    4.50
   9  -6  -1  458.95   31.00
   9  -6  -1  366.76   35.70
   9  -6  -1  423.86   32.40
  -9   6   1  441.66   31.10
  -9   6   1  428.06   31.50
  -9   6   1  344.57   28.30
  -9   6   1  424.46   26.90
  -9   6   1  400.46   27.60
   8  -6  -1  211.58   17.30
   8  -6  -1  218.88   16.50
   8  -6  -1  207.38   19.00
   8  -6  -1  202.18   19.70
  -8   6   1  211.08   14.10
  -8   6   1  200.38   17.60
  -8   6   1  201.58   15.00
  -8   6   1  197.88   17.60
  -8   6   1  223.68   18.10
  -8   6   1  187.08   15.90
   7  -6  -1    3.80    4.20
   7  -6  -1   -0.90    6.40
   7  -6  -1    5.20    3.20
   7  -6  -1   -1.50    2.90
   7  -6  -1    4.20    1.90
  -7   6   1   -3.40    5.50
  -7   6   1   -3.00    2.20
  -7   6   1   -4.60    3.70
  -7   6   1    1.00    2.30
  -7   6   1   -2.90    2.30
  -7   6   1   -4.30    4.50
  -7   6   1    1.40    3.30
   6  -6  -1   -0.20    3.30
   6  -6  -1   -8.10    6.10
   6  -6  -1    1.30    5.30
   6  -6  -1   -2.60    4.00
   6  -6  -1   -2.30    1.60
   6  -6  -1    1.10    5.70
   6  -6  -1    0.30    1.60
  -6   6   1    0.00    3.70
  -6   6   1   -2.30    3.30
  -6   6   1    0.60    3.10
  -6   6   1   -4.30    4.00
  -6   6   1   -0.70    2.20
   5  -6  -1   56.69    5.60
   5  -6  -1   57.99    7.90
   5  -6  -1   60.19    9.20
   5  -6  -1   69.19    8.30
   5  -6  -1   57.89    9.50
   5  -6  -1   48.90    6.00
  -5   6   1   60.69    9.10
  -5   6   1   58.59    7.40
  -5   6   1   62.89    7.10
   4  -6  -1  267.57   21.40
   4  -6  -1  276.07   20.90
   4  -6  -1  269.47   18.10
   4  -6  -1  268.97   17.60
   4  -6  -1  252.57   21.20
   4  -6  -1  259.57   21.30
   4  -6  -1  268.97   18.50
  -4   6   1  256.07   21.10
  -4   6   1  280.67   17.80
  -4   6   1  266.27   20.10
   3  -6  -1   42.20    8.00
   3  -6  -1   40.50    5.20
   3  -6  -1   40.80    6.30
   3  -6  -1   40.00    8.40
   3  -6  -1   27.10    4.40
   3  -6  -1   31.20    4.40
   3  -6  -1   37.20    6.60
   3  -6  -1   36.70    3.10
   3  -6  -1   38.90    8.80
  -3   6   1   46.00    5.80
  -3   6   1   28.20    5.90
   2  -6  -1  229.68   17.60
   2  -6  -1  199.18   17.10
   2  -6  -1  203.98   12.90
   2  -6  -1  198.88   16.50
   2  -6  -1  213.68   16.80
   2  -6  -1  209.98   16.40
  -2   6   1  209.08   16.30
  -2   6   1  199.88   15.70
  -2   6   1  197.78   16.60
   1  -6  -1  138.49   12.60
   1  -6  -1  137.29   12.20
   1  -6  -1  132.79   12.70
   1  -6  -1  139.49   10.60
   1  -6  -1  136.19   12.10
  -1   6   1  130.69   12.00
  -1   6   1  135.59   11.30
   0  -6  -1  825.32   53.09
   0  -6  -1  778.92   50.99
   0  -6  -1  879.31   54.19
   0  -6  -1  819.22   51.19
   0  -6  -1  867.51   52.39
   0  -6  -1  841.72   55.49
   0  -6  -1  844.22   54.09
   0  -6  -1  809.62   50.99
   0   6   1  853.91   53.29
   0   6   1  870.01   54.59
   0   6   1  893.41   54.59
  -1  -6  -1  380.66   23.80
  -1  -6  -1  361.16   24.40
  -1  -6  -1  372.66   24.00
  -1  -6  -1  366.46   23.70
  -1  -6  -1  365.66   26.20
  -1  -6  -1  341.57   28.50
  -1  -6  -1  369.76   23.70
   1   6   1  366.66   25.70
   1   6   1  369.06   26.30
  -2  -6  -1    8.50    3.30
  -2  -6  -1    6.00    2.80
  -2  -6  -1   10.30    5.60
  -2  -6  -1    7.70    4.30
  -2  -6  -1    3.20    1.80
  -2  -6  -1   10.80    2.90
  -2  -6  -1    4.20    2.50
   2   6   1    1.90    2.80
   2   6   1    7.80    3.20
   2   6   1    6.30    3.10
   2   6   1   13.40    3.80
   2   6   1    7.20    2.80
  -3  -6  -1  130.19   10.30
  -3  -6  -1  146.59   12.80
  -3  -6  -1  131.39   10.50
  -3  -6  -1  122.09   12.50
  -3  -6  -1  129.39   10.90
  -3  -6  -1  135.89   11.70
  -3  -6  -1  124.39    9.50
   3   6   1  117.59    8.80
   3   6   1  116.09    8.90
   3   6   1  138.79   10.60
   3   6   1  138.39   12.10
   3   6   1  116.19   12.10
   3   6   1  129.19   11.20
   3   6   1  122.29   12.60
  -4  -6  -1  319.07   22.10
  -4  -6  -1  301.17   19.80
  -4  -6  -1  309.57   23.20
  -4  -6  -1  337.27   23.40
  -4  -6  -1  346.47   23.80
  -4  -6  -1  316.47   24.60
   4   6   1  280.47   23.40
   4   6   1  293.77   20.90
   4   6   1  312.67   21.40
   4   6   1  316.17   24.10
   4   6   1  305.17   22.60
   4   6   1  334.17   22.70
   4   6   1  331.27   22.30
  -5  -6  -1  259.27   20.20
  -5  -6  -1  275.27   20.90
  -5  -6  -1  216.58   19.20
   5   6   1  215.58   19.80
   5   6   1  255.27   20.90
   5   6   1  254.57   18.90
   5   6   1  244.58   17.80
   5   6   1  249.48   18.50
   5   6   1  250.57   18.60
  -6  -6  -1   20.80    8.90
  -6  -6  -1   21.30    6.30
  -6  -6  -1   21.80    6.00
   6   6   1   29.90    6.20
   6   6   1   31.10    6.70
   6   6   1   27.70    7.80
   6   6   1   29.20    3.90
   6   6   1   32.00    4.20
   6   6   1   16.00    6.80
  -7  -6  -1   -1.80    3.80
  -7  -6  -1  -11.50   10.20
  -7  -6  -1   -3.40    2.10
  -7  -6  -1   -0.80    5.30
   7   6   1    1.20    3.60
   7   6   1    4.90    3.20
   7   6   1   -4.10    3.50
   7   6   1   -5.40    6.20
  -8  -6  -1   68.39    7.50
  -8  -6  -1   56.09   12.50
   8   6   1   63.59    7.30
   8   6   1   58.69    9.40
   8   6   1   63.89    6.60
   8   6   1   56.89    7.00
   8   6   1   63.19   10.40
   8   6   1   59.49    8.30
  -9  -6  -1   69.89    8.00
  -9  -6  -1   71.29   16.60
   9   6   1   65.69    9.20
   9   6   1   47.50   14.10
   9   6   1   83.79    8.80
   9   6   1   86.89    7.60
  10   6   1   34.00    7.00
  10   6   1   45.50    8.00
  10   6   1   42.10    9.60
 -11  -6  -1    1.40    7.70
  11   6   1    1.00    7.60
  11   6   1   -2.80    8.00
  11   6   1   -6.30    6.30
  11   6   1   -6.10    7.00
  12  -7  -1   -3.70    9.00
  12  -7  -1   -5.20    4.90
 -12   7   1  -13.70    8.50
 -12   7   1   -8.10    8.20
  11  -7  -1    3.10    7.20
  11  -7  -1   27.90    6.50
  11  -7  -1   27.60    7.00
 -11   7   1   18.60    6.60
 -11   7   1   11.70    6.60
 -10   7   1    5.00    4.60
 -10   7   1    7.70    5.50
 -10   7   1    9.70    4.20
   9  -7  -1    9.70    5.10
   9  -7  -1   -8.70    5.50
  -9   7   1    9.90    4.70
  -9   7   1    3.60    3.60
   8  -7  -1  213.78   16.00
   8  -7  -1  193.98   18.30
   8  -7  -1  220.68   16.70
   8  -7  -1  194.88   18.50
  -8   7   1  179.08   16.80
  -8   7   1  179.88   17.30
  -8   7   1  217.48   18.10
   7  -7  -1  101.89   12.40
   7  -7  -1   93.49   11.90
   7  -7  -1  106.89    9.40
   7  -7  -1  111.09    9.80
  -7   7   1  109.19   11.00
  -7   7   1   97.69   10.50
  -7   7   1  114.69   11.00
   6  -7  -1  922.61   66.49
   6  -7  -1  979.00   62.09
   6  -7  -1 1092.99   63.59
   6  -7  -1  974.40   62.89
  -6   7   1 1009.00   65.19
  -6   7   1 1030.00   62.19
  -6   7   1  941.21   66.29
   5  -7  -1    2.60    2.60
   5  -7  -1    0.80    6.80
   5  -7  -1   -0.70    1.40
   5  -7  -1   -4.40    4.90
   5  -7  -1   -1.50    6.20
   5  -7  -1    1.50    2.20
   5  -7  -1    6.40    7.40
  -5   7   1   -5.00    3.80
  -5   7   1    2.90    2.90
   4  -7  -1  123.19    8.80
   4  -7  -1  138.39   14.00
   4  -7  -1  138.09   13.10
   4  -7  -1  128.79    9.90
   4  -7  -1  139.09   14.50
   4  -7  -1  133.29   10.60
   4  -7  -1  123.89   14.20
   4  -7  -1  136.29   13.20
  -4   7   1  115.89    9.00
  -4   7   1  131.29   12.10
  -4   7   1  118.69   12.70
   3  -7  -1  102.99   12.00
   3  -7  -1  101.99   10.00
   3  -7  -1  102.89    7.80
   3  -7  -1  102.49   11.90
   3  -7  -1  100.29   12.90
   3  -7  -1  101.49   11.50
   3  -7  -1  111.29   11.20
   3  -7  -1   83.39    7.70
  -3   7   1   91.99   10.20
  -3   7   1   99.39   10.00
   2  -7  -1  794.82   49.90
   2  -7  -1  772.12   49.90
   2  -7  -1  860.61   54.39
   2  -7  -1  851.01   54.89
   2  -7  -1  823.32   53.89
   2  -7  -1  807.52   53.79
   2  -7  -1  966.30   56.39
  -2   7   1  840.92   54.09
  -2   7   1  787.22   54.59
  -2   7   1  804.52   53.69
   1  -7  -1   80.59    9.40
   1  -7  -1   71.39    9.80
   1  -7  -1   71.39    7.00
   1  -7  -1   71.39   10.10
   1  -7  -1   75.99   10.30
  -1   7   1   74.19    8.10
  -1   7   1   75.29    8.80
   0  -7  -1  206.38   16.90
   0  -7  -1  177.88   16.80
   0  -7  -1  190.58   16.60
   0  -7  -1  186.68   12.50
   0  -7  -1  194.28   12.50
   0  -7  -1  196.28   16.50
   0  -7  -1  178.38   12.40
   0  -7  -1  194.28   13.80
   0   7   1  204.88   15.90
   0   7   1  180.38   15.90
  -1  -7  -1 1121.19   71.29
  -1  -7  -1 1150.88   71.29
  -1  -7  -1 1217.88   74.19
  -1  -7  -1 1162.88   71.99
  -1  -7  -1 1102.89   71.19
  -1  -7  -1 1179.98   74.29
  -1  -7  -1 1258.07   72.79
  -1  -7  -1 1146.69   74.09
   1   7   1 1113.59   71.29
   1   7   1 1188.98   75.09
   1   7   1 1195.18   74.19
  -2  -7  -1  585.84   34.90
  -2  -7  -1  486.95   34.20
  -2  -7  -1  542.55   34.50
  -2  -7  -1  539.85   34.50
  -2  -7  -1  591.14   34.80
  -2  -7  -1  556.84   37.30
  -2  -7  -1  496.55   34.10
   2   7   1  465.15   36.80
   2   7   1  523.75   34.60
   2   7   1  536.35   36.20
  -3  -7  -1  125.79   10.30
  -3  -7  -1  122.29   12.80
  -3  -7  -1  132.19   12.10
  -3  -7  -1  135.89   12.10
  -3  -7  -1  122.69   10.70
  -3  -7  -1  118.79   10.20
   3   7   1  121.59   13.30
   3   7   1  128.89   11.40
   3   7   1  126.89   12.20
   3   7   1  135.19   11.10
  -4  -7  -1   55.09    9.00
  -4  -7  -1   72.09    5.90
  -4  -7  -1   60.29    8.90
  -4  -7  -1   58.79    6.60
  -4  -7  -1   57.49   10.30
  -4  -7  -1   76.49    8.10
   4   7   1   55.19    5.40
   4   7   1   57.09    7.60
   4   7   1   57.89    6.70
   4   7   1   69.59    7.40
   4   7   1   51.39   10.20
   4   7   1   60.19    8.80
   4   7   1   73.59    7.00
  -5  -7  -1   -2.00    4.10
  -5  -7  -1   -3.50    6.70
  -5  -7  -1    1.90    2.60
  -5  -7  -1   -7.70    6.70
   5   7   1    2.20    3.80
   5   7   1   -3.50    2.20
   5   7   1   -1.20    4.30
   5   7   1   -4.30    3.60
   5   7   1   -1.80    1.80
   5   7   1   -1.50    2.30
   5   7   1    2.80    2.80
  -6  -7  -1    9.30    5.00
  -6  -7  -1   21.30    4.30
  -6  -7  -1   21.70    8.90
  -6  -7  -1    0.40    9.00
   6   7   1   24.70    4.20
   6   7   1   29.00    6.80
   6   7   1   17.90    4.60
   6   7   1   14.30    3.40
  -7  -7  -1    3.40    4.00
  -7  -7  -1    0.80    3.10
  -7  -7  -1   -3.00    6.00
   7   7   1   -0.70    3.40
   7   7   1    6.40    3.50
   7   7   1   -1.90    3.20
   7   7   1   -2.30    3.00
   7   7   1    4.10    3.50
   7   7   1    1.90    5.50
  -8  -7  -1   31.20    7.40
  -8  -7  -1   50.69    6.00
   8   7   1   34.90    9.60
   8   7   1   46.00   10.20
   8   7   1   43.00    6.10
   8   7   1   41.60    6.30
   8   7   1   33.10    5.70
   8   7   1   35.70    7.50
  -9  -7  -1    8.50    5.40
   9   7   1    3.60    5.10
   9   7   1   13.50    5.70
   9   7   1    0.00    4.50
   9   7   1   -4.90    5.20
 -10  -7  -1   10.40    6.70
  10   7   1    5.00    7.80
  10   7   1    2.10    6.30
  10   7   1    4.80    7.00
  10   7   1   13.80    6.80
 -11  -7  -1    7.50    9.30
 -11  -7  -1   -2.50    8.80
  11   7   1   -2.90    8.10
  11   7   1    5.80    7.90
  11   7   1   14.70    9.00
  12  -8  -1   -1.40    5.00
  11  -8  -1   18.30    8.30
  11  -8  -1   16.20    4.40
 -11   8   1   -1.90    7.60
 -11   8   1    3.20    5.70
  10  -8  -1    2.30    6.60
  10  -8  -1   -4.00    3.60
 -10   8   1   -3.00    6.40
 -10   8   1   -4.30    6.10
   9  -8  -1   52.79    6.20
   9  -8  -1   44.60    8.40
  -9   8   1   40.10   11.50
  -9   8   1   36.90    7.60
   8  -8  -1   22.00    5.10
   8  -8  -1    9.80    8.70
   8  -8  -1    1.90    5.20
  -8   8   1   19.50    5.50
  -8   8   1    1.20    6.10
  -8   8   1    1.20    5.20
  -8   8   1   10.80    4.20
   7  -8  -1  231.68   23.30
   7  -8  -1  303.67   19.60
   7  -8  -1  292.57   22.50
   7  -8  -1  296.57   20.60
  -7   8   1  256.67   21.80
  -7   8   1  287.07   20.20
  -7   8   1  259.77   22.80
   6  -8  -1    3.80    1.50
   6  -8  -1   17.30    8.40
   6  -8  -1   -1.70    5.80
   6  -8  -1    1.60    2.70
   6  -8  -1    4.90    2.00
  -6   8   1    3.30    2.60
  -6   8   1    1.50    2.90
  -6   8   1    3.60    2.90
   5  -8  -1  508.05   34.20
   5  -8  -1  512.85   31.00
   5  -8  -1  402.36   33.60
   5  -8  -1  439.76   34.90
   5  -8  -1  436.06   28.20
   5  -8  -1  436.06   33.40
   5  -8  -1  453.65   29.40
   5  -8  -1  389.96   31.50
  -5   8   1  459.75   33.30
  -5   8   1  459.65   28.10
  -5   8   1  443.36   32.40
   4  -8  -1   -5.60    6.20
   4  -8  -1   -2.00    2.00
   4  -8  -1    0.60    1.50
   4  -8  -1   -3.40    3.50
   4  -8  -1   -0.70    3.50
   4  -8  -1   -5.50    5.00
   4  -8  -1    4.80    7.10
   4  -8  -1   -3.40    5.00
  -4   8   1   -3.40    2.50
   3  -8  -1   44.40    7.10
   3  -8  -1   57.99   10.70
   3  -8  -1   66.19   11.70
   3  -8  -1   53.39   10.30
   3  -8  -1   54.49   10.30
   3  -8  -1   64.09    5.50
   3  -8  -1   62.19    8.60
   3  -8  -1   56.99    5.60
  -3   8   1   55.79    7.00
  -3   8   1   53.39    7.90
   2  -8  -1  333.27   24.70
   2  -8  -1  316.87   25.50
   2  -8  -1  335.77   25.70
   2  -8  -1  329.27   25.00
   2  -8  -1  299.97   22.90
   2  -8  -1  322.47   25.00
   2  -8  -1  308.27   19.80
   2  -8  -1  322.37   19.80
  -2   8   1  338.67   24.40
   1  -8  -1    0.90    1.60
   1  -8  -1    2.10    2.50
   1  -8  -1    0.20    6.50
   1  -8  -1   -0.90    5.70
   1  -8  -1    1.30    6.40
   1  -8  -1    1.40    1.50
   1  -8  -1   -1.00    6.30
  -1   8   1    0.30    3.90
  -1   8   1    2.50    2.90
   0  -8  -1  543.55   36.80
   0  -8  -1  604.44   39.90
   0  -8  -1  592.24   35.50
   0  -8  -1  563.64   39.60
   0  -8  -1  587.14   39.90
   0  -8  -1  582.84   38.60
   0  -8  -1  538.15   35.30
   0   8   1  592.74   39.60
   0   8   1  544.95   39.70
  -1  -8  -1  636.74   43.10
  -1  -8  -1  566.64   38.80
  -1  -8  -1  658.93   42.40
  -1  -8  -1  654.73   43.00
  -1  -8  -1  681.03   39.60
  -1  -8  -1  595.14   39.80
  -1  -8  -1  654.73   42.70
  -1  -8  -1  614.14   39.10
   1   8   1  591.04   43.10
   1   8   1  674.33   42.60
   1   8   1  543.95   38.80
  -2  -8  -1  149.99   12.90
  -2  -8  -1  146.49   11.30
  -2  -8  -1  133.79   15.10
  -2  -8  -1  132.29   11.70
  -2  -8  -1  154.48   11.40
  -2  -8  -1  151.38   12.70
  -2  -8  -1  135.29   14.30
   2   8   1  158.08   13.30
   2   8   1  141.89   14.60
  -3  -8  -1 2305.07  132.39
  -3  -8  -1 2065.19  134.19
  -3  -8  -1 2365.86  132.49
  -3  -8  -1 2213.98  130.99
  -3  -8  -1 2033.80  131.49
  -3  -8  -1 2028.50  131.59
   3   8   1 2198.78  133.39
   3   8   1 2115.39  131.69
   3   8   1 2159.58  131.99
   3   8   1 2042.10  134.79
  -4  -8  -1  235.88   17.60
  -4  -8  -1  237.88   16.50
  -4  -8  -1  212.78   18.20
  -4  -8  -1  262.87   20.20
  -4  -8  -1  230.28   19.10
   4   8   1  256.07   18.80
   4   8   1  244.68   20.80
   4   8   1  247.38   18.60
   4   8   1  261.77   18.60
  -5  -8  -1  192.98   17.50
  -5  -8  -1  173.48   15.70
  -5  -8  -1  197.68   17.60
   5   8   1  197.18   15.80
   5   8   1  194.68   15.70
   5   8   1  180.88   16.80
   5   8   1  193.18   15.10
  -6  -8  -1   67.09   10.60
  -6  -8  -1   74.69   13.30
  -6  -8  -1   56.09    7.70
   6   8   1   69.09    8.00
   6   8   1   63.09    7.50
   6   8   1   68.29    5.90
   6   8   1   77.99    7.30
   6   8   1   81.29    9.60
  -7  -8  -1   87.59   11.50
  -7  -8  -1   84.09   11.90
   7   8   1   82.09   10.90
   7   8   1   70.39    6.70
   7   8   1   61.09    6.10
   7   8   1   57.29    7.70
   7   8   1   67.09    7.20
  -8  -8  -1   53.49    6.60
  -8  -8  -1   40.70   13.00
   8   8   1   45.50    6.30
   8   8   1   49.90    7.10
   8   8   1   56.09    7.40
   8   8   1   51.59    8.50
  -9  -8  -1   62.09    8.10
   9   8   1   59.09    7.80
   9   8   1   41.80    8.20
   9   8   1   59.59    8.60
   9   8   1   80.69   12.20
 -10  -8  -1    4.60    8.10
  10   8   1   15.60    7.40
  10   8   1   10.90    7.40
  10   8   1    1.20    7.30
  11  -9  -1   11.50    4.80
  11  -9  -1   18.90    8.70
 -11   9   1    4.20    8.30
 -11   9   1    6.90    8.60
  10  -9  -1    6.70    3.90
  10  -9  -1   13.90    7.50
 -10   9   1    0.10    6.80
 -10   9   1    3.30    7.20
   9  -9  -1    2.90    3.10
   9  -9  -1   -8.50    5.60
   9  -9  -1    4.00    6.00
  -9   9   1    2.10    4.50
   8  -9  -1  124.19    9.70
   8  -9  -1  123.49   16.00
   8  -9  -1  126.69   10.00
  -8   9   1  109.49   11.00
  -8   9   1  105.49   13.60
  -8   9   1  117.19   10.10
   7  -9  -1   82.89   10.30
   7  -9  -1   64.09    8.40
   7  -9  -1   74.59    6.50
   7  -9  -1   72.49    7.20
  -7   9   1   64.29    7.80
  -7   9   1   83.29    8.20
  -7   9   1   70.19    7.10
  -7   9   1   88.39    8.70
   6  -9  -1   33.40    4.50
   6  -9  -1   43.50    7.30
   6  -9  -1   35.20    8.50
   6  -9  -1   25.20   10.10
   6  -9  -1   34.80    3.70
  -6   9   1   34.70    3.90
  -6   9   1   37.00    5.50
  -6   9   1   47.20    6.00
   5  -9  -1  147.29   16.40
   5  -9  -1  146.79   10.30
   5  -9  -1  113.69   13.90
  -5   9   1  139.89   13.00
  -5   9   1  137.39   13.40
   4  -9  -1    3.90    7.50
   4  -9  -1   -3.50    6.70
   4  -9  -1   -2.30    3.70
   4  -9  -1   -3.10    5.60
   4  -9  -1    2.30    3.50
  -4   9   1   -4.50    3.20
   3  -9  -1   -5.80    7.00
   3  -9  -1   -0.70    2.60
   3  -9  -1    0.90    5.10
   3  -9  -1   -0.90    2.30
   3  -9  -1    0.70    6.10
  -3   9   1   -4.10    2.40
   2  -9  -1    6.00    4.20
   2  -9  -1    4.50    7.20
   2  -9  -1   10.20    2.20
   2  -9  -1    7.10    7.30
   2  -9  -1    6.90    1.90
   2  -9  -1    5.10    6.40
   2  -9  -1    8.50    6.30
   1  -9  -1  609.24   41.10
   1  -9  -1  654.23   43.50
   1  -9  -1  651.63   43.90
   1  -9  -1  609.04   43.90
   1  -9  -1  655.23   38.50
   1  -9  -1  612.14   38.40
   1  -9  -1  630.44   43.90
  -1   9   1  619.34   43.80
   0  -9  -1  358.46   25.90
   0  -9  -1  413.86   30.00
   0  -9  -1  411.36   25.00
   0  -9  -1  383.76   29.30
   0  -9  -1  382.26   29.80
   0  -9  -1  378.96   28.70
   0   9   1  397.16   29.30
   0   9   1  383.46   29.10
  -1  -9  -1  335.87   23.60
  -1  -9  -1  361.56   27.40
  -1  -9  -1  379.36   25.80
  -1  -9  -1  314.17   22.40
  -1  -9  -1  355.46   27.70
  -1  -9  -1  360.66   27.60
  -1  -9  -1  363.86   23.70
   1   9   1  336.47   26.90
   1   9   1  357.46   26.60
  -2  -9  -1 1914.51  116.69
  -2  -9  -1 2036.60  114.19
  -2  -9  -1 1707.03  112.39
  -2  -9  -1 1883.91  113.39
  -2  -9  -1 1921.01  116.99
   2   9   1 1559.54  112.39
   2   9   1 1939.81  116.09
   2   9   1 1842.92  117.29
  -3  -9  -1   92.39   10.80
  -3  -9  -1   77.29    8.70
  -3  -9  -1   76.09   12.50
  -3  -9  -1   83.49    7.50
  -3  -9  -1   82.99    9.40
   3   9   1   78.09   10.70
   3   9   1  101.49    9.40
   3   9   1  108.99   10.80
  -4  -9  -1  301.37   19.80
  -4  -9  -1  309.47   23.10
  -4  -9  -1  301.67   22.10
  -4  -9  -1  244.58   21.10
  -4  -9  -1  301.77   20.60
   4   9   1  286.17   27.30
   4   9   1  323.27   22.20
   4   9   1  247.48   22.00
   4   9   1  291.07   22.50
  -5  -9  -1   -2.20    3.60
  -5  -9  -1   -3.70    6.40
  -5  -9  -1   -4.20    3.30
   5   9   1    1.30    3.10
   5   9   1   -0.20    2.70
   5   9   1    6.00    4.10
  -6  -9  -1    7.80    4.20
  -6  -9  -1    2.00    3.60
  -6  -9  -1   -3.70    6.50
   6   9   1    5.80    3.90
   6   9   1    6.60    3.90
   6   9   1   17.00    4.80
   6   9   1    3.10    3.80
  -7  -9  -1  109.09   10.90
   7   9   1  138.99   10.90
   7   9   1  142.29   12.20
   7   9   1  130.89   11.50
  -8  -9  -1   37.40    7.00
   8   9   1   51.79    9.80
   8   9   1   36.70    7.30
   8   9   1   34.40    8.20
  -9  -9  -1   30.10    8.40
   9   9   1   25.80    8.70
  10 -10  -1   -3.80    4.00
  10 -10  -1    1.40    8.40
 -10  10   1    0.80    7.80
 -10  10   1   -9.00    8.50
   9 -10  -1    2.40    3.20
   9 -10  -1    2.70    8.40
  -9  10   1   -5.50    6.90
  -9  10   1   -1.50    7.00
   8 -10  -1   13.70    5.50
   8 -10  -1   -3.80    5.40
  -8  10   1   -0.50    5.90
  -8  10   1    3.00    5.70
   7 -10  -1   50.99    4.70
   7 -10  -1   48.40    5.90
   7 -10  -1   54.29   14.00
   7 -10  -1   48.50    4.70
  -7  10   1   49.20    8.50
  -7  10   1   67.39    7.40
   6 -10  -1   13.80    4.30
   6 -10  -1   18.30    6.10
  -6  10   1   23.70    5.90
  -6  10   1   20.00    5.50
   5 -10  -1  106.89   13.50
   5 -10  -1  118.89   12.60
   5 -10  -1  139.29    9.50
   5 -10  -1  139.19   12.20
  -5  10   1  132.09   12.40
  -5  10   1  112.49   11.20
   4 -10  -1   99.09   14.90
   4 -10  -1   88.79    7.00
   4 -10  -1   93.69    8.30
   4 -10  -1   72.99   10.20
   4 -10  -1  104.79   10.40
   4 -10  -1   82.29   12.30
  -4  10   1   89.79    9.40
  -4  10   1   89.29    8.80
   3 -10  -1   82.79   12.10
   3 -10  -1   77.59    9.00
   3 -10  -1   87.79    7.00
   3 -10  -1   78.79   10.10
   3 -10  -1   73.89   14.10
   3 -10  -1   89.49   14.70
   3 -10  -1   81.19    7.00
  -3  10   1   83.89    9.80
   2 -10  -1  310.97   26.50
   2 -10  -1  328.87   27.80
   2 -10  -1  355.46   24.10
   2 -10  -1  311.07   28.30
   2 -10  -1  324.67   20.60
   2 -10  -1  333.27   20.70
   2 -10  -1  343.47   26.60
   1 -10  -1  112.69    8.90
   1 -10  -1  100.69   12.70
   1 -10  -1  100.99   13.50
   1 -10  -1   79.99   13.80
   1 -10  -1   93.39    7.20
   1 -10  -1   91.39   14.90
   1 -10  -1   93.49    7.20
   0 -10  -1  464.05   34.20
   0 -10  -1  448.06   29.60
   0 -10  -1  476.25   38.90
   0 -10  -1  470.75   29.20
   0 -10  -1  450.55   33.90
   0 -10  -1  474.15   33.10
   0 -10  -1  432.76   30.40
   0  10   1  440.96   33.10
  -1 -10  -1    8.70    6.30
  -1 -10  -1    7.00    1.50
  -1 -10  -1   12.10    4.60
  -1 -10  -1    5.60    6.60
  -1 -10  -1   12.10    5.90
   1  10   1    6.90    3.00
  -2 -10  -1  144.29   16.60
  -2 -10  -1  140.29   11.40
  -2 -10  -1  168.28   13.30
  -2 -10  -1  148.09   11.40
   2  10   1  131.89   11.10
   2  10   1  150.58   13.20
  -3 -10  -1    0.20    2.50
  -3 -10  -1    2.60    1.80
  -3 -10  -1    7.90    4.70
  -3 -10  -1    3.10    6.00
  -3 -10  -1    1.40    2.80
  -3 -10  -1   -0.10    2.50
   3  10   1    4.80    3.30
   3  10   1    7.40    4.30
  -4 -10  -1  356.96   25.80
  -4 -10  -1  347.17   22.40
  -4 -10  -1  366.66   24.20
  -4 -10  -1  321.07   23.80
  -4 -10  -1  310.27   22.60
   4  10   1  339.07   24.20
   4  10   1  321.17   26.10
   4  10   1  267.77   24.50
  -5 -10  -1   13.30    9.40
  -5 -10  -1    0.70    6.70
   5  10   1   15.60    5.10
  -6 -10  -1    1.30    3.60
  -6 -10  -1   -0.60    5.60
   6  10   1    1.70    4.10
   6  10   1    4.00    5.80
   6  10   1    3.60    4.70
  -8 -10  -1    5.30    7.30
   8  10   1   11.90    7.40
   8  10   1   20.50    9.50
  -9 -10  -1   18.60    8.90
   9 -11  -1   -2.20   14.10
  -9  11   1   -4.00    7.70
  -9  11   1   -2.40    8.40
   8 -11  -1   32.20    7.20
  -8  11   1   18.00    7.10
  -8  11   1    5.70    6.90
   7 -11  -1    8.80    6.50
  -7  11   1   30.30    7.90
  -7  11   1   15.40    6.30
   6 -11  -1   -0.40    5.10
  -6  11   1    6.80    5.60
   5 -11  -1   -5.40    5.50
   5 -11  -1   -0.90    5.20
   5 -11  -1    6.30    3.00
  -5  11   1   -5.90    4.90
  -5  11   1    9.10    5.20
   4 -11  -1  186.28   14.80
   4 -11  -1  182.58   16.50
   4 -11  -1  236.48   19.90
   4 -11  -1  221.68   14.20
   3 -11  -1  100.59   15.20
   3 -11  -1  102.69   10.40
   3 -11  -1  110.49   12.30
   3 -11  -1  100.69    7.90
   2 -11  -1   19.00    5.00
   2 -11  -1   18.30    2.90
   2 -11  -1   20.90    3.00
   2 -11  -1   12.60    4.80
   2 -11  -1   21.40    9.80
   1 -11  -1   90.39    7.60
   1 -11  -1  122.89   15.60
   1 -11  -1  105.89    7.80
   1 -11  -1   79.39   11.40
   1 -11  -1  114.09    9.40
   1 -11  -1  135.09   14.50
   0 -11  -1  116.39    9.40
   0 -11  -1  118.79    8.30
   0 -11  -1   99.49    9.30
   0 -11  -1  105.49   15.70
   0 -11  -1  124.29   13.10
   0  11   1  115.29   10.30
  -1 -11  -1   17.60   11.40
  -1 -11  -1   20.20    5.60
  -1 -11  -1   26.00    3.30
  -1 -11  -1   18.40    6.20
   1  11   1   22.30    5.80
  -2 -11  -1   11.70    5.70
  -2 -11  -1   13.90    3.90
  -2 -11  -1    8.60    5.30
   2  11   1    7.20    4.70
  -3 -11  -1   71.59   10.40
  -3 -11  -1   95.79   13.50
  -3 -11  -1   67.49    7.30
   3  11   1   79.99    8.60
   3  11   1   84.49    7.60
  -4 -11  -1    7.60    8.00
  -4 -11  -1   12.80    4.60
   4  11   1    9.50    5.70
   4  11   1   13.60    4.80
   5  11   1   11.70    6.30
   5  11   1   14.80    4.70
  -6 -11  -1   18.50    6.40
   6  11   1   -1.80    5.80
   6  11   1   11.50    6.90
  -7 -11  -1  109.89   10.90
   7  11   1   79.89   10.50
   7  11   1   96.29   11.00
  -8 -11  -1    5.40    8.60
  -8  12   1  -11.40    8.60
  -7  12   1   -8.60    7.20
   6 -12  -1   38.00    9.40
   5 -12  -1   -3.30    6.00
   5 -12  -1    0.20    3.80
   5 -12  -1    1.50    5.90
   4 -12  -1   61.89    8.80
   4 -12  -1   43.50   10.90
   4 -12  -1   73.09    8.60
   3 -12  -1    1.30    3.50
   3 -12  -1    7.00    5.10
   3 -12  -1    7.70    3.30
   3 -12  -1    5.80    6.90
   2 -12  -1   14.70    4.10
   2 -12  -1   18.20    5.60
   1 -12  -1  101.59    8.70
   1 -12  -1   93.59   11.40
   0 -12  -1    4.00    2.50
   0 -12  -1   23.40   10.70
  -1 -12  -1   28.40    9.40
  -1 -12  -1    3.70    2.40
   1  12   1    8.80    5.20
  -2 -12  -1    0.60    3.80
  -2 -12  -1    9.50    3.90
  -2 -12  -1    2.50    2.40
   2  12   1   13.70    4.90
   2  12   1    4.50    6.10
  -3 -12  -1  133.99   13.60
  -4 -12  -1   82.29    8.10
   4  12   1   66.69    7.80
   4  12   1   74.39    9.50
  -5 -12  -1   17.60    7.40
   5  12   1    0.50    6.30
   5  12   1    5.80    7.00
   6  12   1   40.30    7.60
   6  12   1   22.20    7.30
   7 -13  -1    3.10    7.20
   7 -13  -1  -12.60    9.00
   5 -13  -1    2.40    4.90
   5 -13  -1  -11.60    7.70
   4 -13  -1   -4.70    4.30
   4 -13  -1   -3.80    4.40
   3 -13  -1    1.30    4.00
   2 -13  -1    7.50    3.60
   2 -13  -1   -1.30    4.10
   2 -13  -1   -8.90    6.60
   1 -13  -1   -1.90    3.20
   0 -13  -1    4.70    4.10
  -1 -13  -1   -3.20    4.60
  -2 -13  -1   -0.70    4.60
   2  13   1    5.70    6.10
   3  13   1  162.78   14.00
   3  13   1  174.58   14.70
   4  13   1   28.50    7.50
   4  13   1   39.50    7.50
   5  13   1   35.80   12.90
   3 -14  -1   -4.10    5.60
   2 -14  -1   -6.50    5.10
   2 -14  -1   -7.00    7.20
   3  14  -2  -10.70    9.00
  -2 -14   2    1.90    5.70
  -1 -14   2   -6.40    8.60
  -1 -14   2   -7.10    5.40
   1 -14   2   -1.50    5.20
   1 -14   2    5.90    5.60
   2 -14   2    1.20    5.30
   3 -14   2   -7.60    5.70
   4 -14   2    7.20    6.80
   5  13  -2    3.90    8.00
   4  13  -2   -2.90    7.80
  -4 -13   2    1.90    5.20
  -4 -13   2   -6.10    5.20
   3  13  -2   45.50    8.50
  -3 -13   2   44.30    9.60
   2  13  -2   -1.10    6.90
  -2 -13   2    0.00    4.10
  -2 -13   2    2.10    4.40
  -2 -13   2    7.30    6.50
  -1 -13   2    8.00    4.00
  -1 -13   2   14.30    6.40
  -1 -13   2    1.40    4.40
   0 -13   2   -3.20    4.20
   0 -13   2    1.80    4.00
   1 -13   2    5.20    6.20
   1 -13   2   -1.80    4.50
   1 -13   2    7.00    5.30
   2 -13   2   36.90    9.20
   2 -13   2   46.50    9.70
   3 -13   2   17.10    5.00
   3 -13   2   -0.40    5.40
   3 -13   2    8.30    5.80
   4 -13   2    1.50    4.70
   5 -13   2   -6.60    6.40
  -6  13  -2    6.50    8.90
   6 -13   2   -5.30    7.40
   7  12  -2   23.20    8.40
   6  12  -2   -3.60    7.60
  -6 -12   2    6.90    7.20
  -6 -12   2   -5.90    4.90
   5  12  -2  130.89   10.90
  -5 -12   2  143.89   13.90
   4  12  -2   -0.20    6.30
  -4 -12   2    4.80    5.40
   3  12  -2  117.09   10.60
  -3 -12   2  110.09   11.50
   2  12  -2   53.39    7.00
  -2 -12   2   41.20    5.40
  -2 -12   2   59.59   13.60
  -2 -12   2   43.90    7.10
  -2 -12   2   28.90   13.70
   1  12  -2  192.28   16.20
  -1 -12   2  178.28   21.70
  -1 -12   2  209.98   14.00
  -1 -12   2  209.78   16.20
   0 -12   2   23.80    5.90
   0 -12   2   34.10    7.20
   1 -12   2    3.20    3.20
   1 -12   2   -3.50    3.20
   1 -12   2   -0.70    4.00
   1 -12   2    1.00    5.20
   2 -12   2   -1.00    3.40
   2 -12   2    8.10    4.80
   2 -12   2    1.80    8.70
   3 -12   2    0.20    4.90
   3 -12   2    1.00    3.40
   3 -12   2    2.20    3.90
   4 -12   2   43.20    8.40
   4 -12   2   50.89    8.40
  -5  12  -2    0.10    6.90
   5 -12   2   -5.20    5.50
   5 -12   2   -0.90    5.50
  -6  12  -2   -0.30    7.30
   6 -12   2   -6.30    6.10
  -7  12  -2    3.00    8.40
   7 -12   2  -11.30    6.80
   8  11  -2   -1.10    8.20
   7  11  -2    2.80    6.80
  -7 -11   2   14.10    6.60
  -7 -11   2   -5.90    6.40
   6  11  -2    3.00    4.50
   6  11  -2   -2.90    6.20
  -6 -11   2    0.20    5.90
  -6 -11   2   -4.30    4.10
   5  11  -2   42.40    5.30
  -5 -11   2   27.10    6.90
  -5 -11   2   34.00    7.20
  -4 -11   2   13.10    4.20
  -4 -11   2    8.80    3.10
  -4 -11   2    5.30    3.00
  -4 -11   2    6.60    6.90
  -4 -11   2   -2.50    6.40
  -4 -11   2    3.50    7.00
   3  11  -2   53.09    7.00
   3  11  -2   70.19    7.10
  -3 -11   2   67.59    7.50
  -3 -11   2   57.69    9.30
  -3 -11   2   80.39   11.50
  -3 -11   2   69.29    6.00
  -3 -11   2   66.49    6.10
   2  11  -2  175.08   14.70
  -2 -11   2  181.38   17.50
  -2 -11   2  176.58   16.50
  -2 -11   2  178.38   12.70
  -2 -11   2  182.08   14.10
  -2 -11   2  160.28   16.40
  -2 -11   2  178.38   14.60
   1  11  -2   37.00    5.70
  -1 -11   2   39.00    3.80
  -1 -11   2   48.20    6.40
  -1 -11   2   37.80    5.60
  -1 -11   2   48.10   11.20
  -1 -11   2   53.69   10.70
   0 -11   2   56.29   11.70
   0 -11   2   36.80    4.90
   0 -11   2   40.70    4.60
   0 -11   2   27.30    6.20
   1 -11   2   90.29   14.00
   1 -11   2   91.99   14.90
   1 -11   2   97.69    9.00
   1 -11   2   95.79    7.00
   1 -11   2   89.39    9.70
   2 -11   2    5.80    2.70
   2 -11   2    6.30    3.60
   2 -11   2    1.60    2.30
   2 -11   2   -0.80    2.80
   2 -11   2    8.60    8.40
   2 -11   2    0.10    3.00
   3 -11   2   -2.70    2.90
   3 -11   2    1.90    2.70
   3 -11   2   -0.90    3.80
   3 -11   2    0.10    2.40
   3 -11   2    3.60    2.90
   3 -11   2   12.40    8.70
  -4  11  -2   38.50    6.80
   4 -11   2   31.50    6.70
  -5  11  -2   20.90    5.60
   5 -11   2   25.10   13.00
   5 -11   2   14.50    4.70
  -6  11  -2   26.10    7.80
   6 -11   2   40.50    6.40
   6 -11   2   31.00    8.70
  -7  11  -2   -2.80    6.50
   7 -11   2   22.50    6.30
  -8  11  -2    4.40    8.10
   8 -11   2   28.30    9.10
   8  10  -2   -2.30    6.40
  -8 -10   2   -7.70    4.90
  -8 -10   2    0.50    4.30
  -8 -10   2   -3.60    7.10
   7  10  -2  161.08   11.90
   7  10  -2  155.38   13.60
  -7 -10   2  164.98   14.20
  -7 -10   2  128.09   13.70
   6  10  -2  224.08   16.20
   6  10  -2  205.68   21.70
   6  10  -2  225.08   17.20
   6  10  -2  225.28   18.70
  -6 -10   2  239.68   18.10
  -6 -10   2  228.18   24.60
  -6 -10   2  208.78   18.20
   5  10  -2  183.48   14.00
   5  10  -2  181.48   15.90
   5  10  -2  159.68   17.10
  -5 -10   2  195.78   17.50
  -5 -10   2  220.68   19.10
  -5 -10   2  200.08   16.40
  -5 -10   2  179.88   15.20
  -5 -10   2  202.48   15.50
   4  10  -2   69.99    7.10
   4  10  -2   69.39    6.90
  -4 -10   2   74.29    7.90
  -4 -10   2   86.19   10.70
  -4 -10   2   78.59    6.90
  -4 -10   2   66.99   10.30
  -4 -10   2   59.49    8.20
  -4 -10   2   63.89    8.00
   3  10  -2  134.59   11.60
   3  10  -2  148.39   13.00
  -3 -10   2  175.58   14.00
  -3 -10   2  170.18   15.70
  -3 -10   2  146.99   13.30
  -3 -10   2  159.48   11.90
  -3 -10   2  128.19   11.80
   2  10  -2  703.93   48.80
   2  10  -2  809.72   54.59
  -2 -10   2  833.62   50.69
  -2 -10   2  785.92   53.09
  -2 -10   2  845.92   54.19
  -2 -10   2  921.81   49.80
  -2 -10   2  773.32   54.99
  -2 -10   2  864.31   51.29
  -2 -10   2  709.33   52.89
  -1 -10   2   -3.50    5.70
  -1 -10   2   -2.70   16.80
  -1 -10   2   -1.90    6.20
  -1 -10   2   -1.60    2.20
  -1 -10   2   -6.20    6.80
  -1 -10   2    3.60    2.00
  -1 -10   2   -1.00    3.60
   0  10  -2  144.49   13.70
   0 -10   2  158.88   14.10
   0 -10   2  143.09   17.30
   0 -10   2  159.68   15.60
   0 -10   2  150.88   11.10
   0 -10   2  156.38   15.90
   0 -10   2  156.78   11.00
   0 -10   2  163.98   16.70
   1 -10   2   10.40    9.10
   1 -10   2    4.80    2.40
   1 -10   2    2.90    2.90
   1 -10   2    0.20    2.40
   1 -10   2    6.90    6.90
   1 -10   2    3.00    2.70
   1 -10   2    3.00    7.20
   1 -10   2    3.30    2.40
   1 -10   2   -2.40   10.30
   2 -10   2    0.40    2.20
   2 -10   2    2.50    2.80
   2 -10   2    3.30    2.50
   2 -10   2    3.20    2.20
   2 -10   2    9.00   17.50
   2 -10   2    2.50    7.00
   2 -10   2   -0.80    7.90
   2 -10   2    1.00    3.20
  -3  10  -2   25.10    5.80
   3 -10   2   42.40   20.60
   3 -10   2   22.00    4.60
   3 -10   2   19.00    5.00
   3 -10   2   20.40    5.70
   3 -10   2   28.90    3.10
   3 -10   2   35.10    8.90
   4 -10   2   25.50    8.20
   4 -10   2   34.50    6.00
   4 -10   2   28.70    3.80
   4 -10   2   29.20    6.00
   4 -10   2   21.20    6.50
  -5  10  -2   -4.00    4.60
   5 -10   2    0.20    2.90
   5 -10   2   -1.90    3.70
   5 -10   2    0.30    3.50
   5 -10   2   -3.20    7.10
  -6  10  -2    6.30    4.80
   6 -10   2   18.30    9.20
   6 -10   2   12.60    4.30
  -7  10  -2   -6.50    5.80
   7 -10   2    0.80    3.10
   7 -10   2    7.80    5.30
   7 -10   2   -4.10   10.30
  -8  10  -2    1.40    6.50
   8 -10   2    7.40    3.90
   8 -10   2   23.30    6.80
  -9  10  -2    3.10    7.80
   9 -10   2    9.10    4.00
   9 -10   2   -0.10    8.20
  10   9  -2    0.20    8.30
 -10  -9   2   -8.50    7.00
   9   9  -2   16.30    6.80
   9   9  -2    6.10    6.80
   8   9  -2   -0.30    4.50
   8   9  -2   -1.70    4.30
  -8  -9   2    3.00    5.90
  -8  -9   2   -4.60    3.40
  -8  -9   2   -1.20    4.60
   7   9  -2   32.20    7.50
   7   9  -2   45.80    6.50
   7   9  -2   38.20   10.10
   7   9  -2   36.80    4.80
  -7  -9   2   42.50    6.50
  -7  -9   2   31.50    6.20
   6   9  -2   28.40    5.00
   6   9  -2   21.40    4.10
   6   9  -2   27.20    7.50
   6   9  -2   29.30    5.40
  -6  -9   2   28.00    6.10
  -6  -9   2   35.70    5.30
  -6  -9   2   26.20    9.80
  -6  -9   2   16.30    5.40
  -6  -9   2   31.50    6.90
   5   9  -2   41.80    8.10
   5   9  -2   29.60    4.10
   5   9  -2   24.90    5.20
  -5  -9   2   49.50    9.50
  -5  -9   2   32.00    7.70
  -5  -9   2   19.00    8.10
  -5  -9   2   32.80    5.60
  -5  -9   2   36.40    6.90
  -5  -9   2   34.20    6.50
  -5  -9   2   46.60    8.50
   4   9  -2   71.19    9.10
   4   9  -2   65.69    9.40
   4   9  -2   65.89   10.50
  -4  -9   2   83.69   10.30
  -4  -9   2   87.49    7.20
  -4  -9   2   66.99    8.90
  -4  -9   2   58.69    8.90
  -4  -9   2   68.89    8.10
  -4  -9   2   80.29   10.20
   3   9  -2   10.70    3.80
   3   9  -2    9.30    4.30
  -3  -9   2    4.90    5.30
  -3  -9   2   13.70    6.30
  -3  -9   2    8.60    9.20
  -3  -9   2    5.00    2.40
  -3  -9   2    6.20    3.30
  -3  -9   2   16.10    5.80
  -3  -9   2   17.10    7.70
   2   9  -2  209.18   15.00
   2   9  -2  217.98   18.30
  -2  -9   2  229.98   16.40
  -2  -9   2  245.48   20.50
  -2  -9   2  225.78   18.10
  -2  -9   2  220.08   21.60
  -2  -9   2  215.78   15.30
  -2  -9   2  207.28   17.20
  -2  -9   2  185.28   14.90
  -2  -9   2  224.68   15.10
  -2  -9   2  227.58   19.40
   1   9  -2  287.27   21.40
  -1  -9   2  242.78   16.20
  -1  -9   2  273.17   22.30
  -1  -9   2  265.17   21.70
  -1  -9   2  247.38   17.90
  -1  -9   2  281.97   21.60
  -1  -9   2  270.37   23.70
  -1  -9   2  254.07   20.10
   0   9  -2  166.58   14.20
   0  -9   2  173.68   16.80
   0  -9   2  146.09   10.80
   0  -9   2  169.58   16.20
   0  -9   2  142.79   15.60
   0  -9   2  154.28   16.30
   0  -9   2  150.18   13.60
   1  -9   2 1230.98   77.49
   1  -9   2 1144.19   77.59
   1  -9   2 1302.07   78.79
   1  -9   2 1106.49   72.99
   1  -9   2 1233.68   77.19
   1  -9   2 1225.88   78.39
   1  -9   2 1178.58   72.99
   1  -9   2 1257.07   79.69
  -2   9  -2 1609.24  105.69
   2  -9   2 1534.05   99.89
   2  -9   2 1642.54   99.79
   2  -9   2 1801.42  106.09
   2  -9   2 1642.24  104.19
   2  -9   2 1607.54  103.39
   2  -9   2 1643.04  105.89
   2  -9   2 1759.42  105.89
  -3   9  -2   36.30    7.10
   3  -9   2   29.90   10.10
   3  -9   2   24.90    5.90
   3  -9   2   32.30    8.10
   3  -9   2   43.30    4.20
   3  -9   2   37.80    5.80
   3  -9   2   33.10    5.50
   3  -9   2   34.30    9.70
   3  -9   2   28.90   10.80
  -4   9  -2  132.09   13.70
   4  -9   2  137.49    9.80
   4  -9   2  127.39   18.80
   4  -9   2  124.29   17.70
   4  -9   2  138.09   13.70
   4  -9   2  114.79   11.50
   4  -9   2  152.78   11.70
   4  -9   2  103.59   10.80
  -5   9  -2   36.90    6.80
   5  -9   2   49.20    5.20
   5  -9   2   49.80    8.20
   5  -9   2   62.49   10.40
  -6   9  -2   -1.00    2.80
  -6   9  -2   -5.30    4.40
   6  -9   2    7.70    7.10
   6  -9   2    9.30    6.90
   6  -9   2   -0.70    3.80
   6  -9   2   -1.80    2.30
   6  -9   2   -4.10    4.10
   6  -9   2    0.30    3.70
  -7   9  -2   -0.70    4.50
  -7   9  -2   -3.70    4.90
  -7   9  -2   -6.20    3.80
   7  -9   2   15.50    8.90
   7  -9   2   -2.80    4.50
   7  -9   2    1.00    2.50
   7  -9   2   -2.80    4.30
   7  -9   2   -6.50    8.10
   7  -9   2    2.40    4.80
  -8   9  -2   -7.10    5.90
   8  -9   2    5.50    5.80
   8  -9   2  -10.10    9.40
   8  -9   2   -1.80    3.10
   9  -9   2   58.59    8.20
   9  -9   2   65.49    9.10
 -10   9  -2   -0.80    6.30
  10  -9   2   -3.80    4.60
  10  -9   2    6.80    8.80
  11   8  -2   18.60   11.20
  11   8  -2   19.50    8.80
 -11  -8   2   17.00    8.70
  10   8  -2   34.00    8.70
   9   8  -2  236.08   19.10
   9   8  -2  250.27   19.20
   9   8  -2  243.28   17.30
  -9  -8   2  239.58   19.40
   8   8  -2   27.50    5.00
   8   8  -2   30.80    6.00
   8   8  -2   39.30    4.50
   8   8  -2   32.90    6.80
   8   8  -2   33.10   10.40
  -8  -8   2   42.70    6.60
  -8  -8   2   33.60    6.00
  -8  -8   2   18.10    6.90
  -8  -8   2   18.50    7.00
   7   8  -2   87.09   12.00
   7   8  -2   67.39    6.20
   7   8  -2   66.29    7.90
   7   8  -2   81.59    7.40
   7   8  -2   71.79    6.50
   7   8  -2   62.99    8.10
  -7  -8   2   66.49    8.70
  -7  -8   2   74.99    8.40
  -7  -8   2   79.19   11.20
  -7  -8   2   77.29    8.50
   6   8  -2  552.74   38.40
   6   8  -2  562.24   35.00
   6   8  -2  578.04   36.80
   6   8  -2  467.65   33.20
  -6  -8   2  537.95   36.90
  -6  -8   2  557.54   37.90
  -6  -8   2  585.74   38.20
  -6  -8   2  533.85   37.70
  -6  -8   2  442.96   37.10
   5   8  -2  784.82   51.19
   5   8  -2  754.92   53.29
   5   8  -2  830.32   50.39
   5   8  -2  854.81   53.09
  -5  -8   2  771.32   52.39
  -5  -8   2  794.52   51.79
  -5  -8   2  825.32   51.19
  -5  -8   2  835.02   52.39
  -5  -8   2  753.42   51.39
  -5  -8   2  693.43   52.39
   4   8  -2   10.00    3.80
   4   8  -2    1.60    4.00
   4   8  -2    8.50    3.30
  -4  -8   2   13.70    5.30
  -4  -8   2   13.60    3.10
  -4  -8   2    6.60    5.40
  -4  -8   2   10.90    6.50
  -4  -8   2   11.60    6.20
   3   8  -2    5.90    3.60
   3   8  -2   13.10    4.30
  -3  -8   2    6.70    3.50
  -3  -8   2   10.00    5.60
  -3  -8   2   13.90    6.60
  -3  -8   2   13.40    4.00
  -3  -8   2    8.90    6.20
  -3  -8   2   18.20    8.00
  -3  -8   2    8.30    2.60
   2   8  -2   53.69    6.50
   2   8  -2   58.09    8.40
  -2  -8   2   44.80    5.80
  -2  -8   2   46.00    6.40
  -2  -8   2   66.89   12.10
  -2  -8   2   63.49    6.90
  -2  -8   2   68.79    9.90
  -2  -8   2   54.19    5.90
  -2  -8   2   54.99    7.40
  -2  -8   2   78.19   10.90
   1   8  -2   55.29    4.60
   1   8  -2   53.69    7.60
  -1  -8   2   50.49   10.60
  -1  -8   2   51.09    6.20
  -1  -8   2   57.09   11.90
  -1  -8   2   68.39   10.10
  -1  -8   2   49.80    6.50
  -1  -8   2   51.59    5.90
  -1  -8   2   52.99    9.10
  -1  -8   2   48.60    4.50
   0   8  -2  537.55   36.60
   0  -8   2  550.84   36.90
   0  -8   2  515.05   33.10
   0  -8   2  564.94   37.80
   0  -8   2  549.54   39.00
   0  -8   2  543.15   33.30
   0  -8   2  536.25   37.00
   0  -8   2  509.25   36.50
   1  -8   2   86.19    6.60
   1  -8   2   98.29   11.10
   1  -8   2  103.79    9.40
   1  -8   2   83.59    9.20
   1  -8   2   97.49   12.60
   1  -8   2   95.59   13.70
   1  -8   2  101.69   12.70
   1  -8   2   85.29    6.80
  -2   8  -2  467.25   35.50
   2  -8   2  511.25   36.10
   2  -8   2  486.55   36.30
   2  -8   2  504.95   30.70
   2  -8   2  505.55   33.90
   2  -8   2  481.25   30.90
   2  -8   2  501.85   36.00
   2  -8   2  476.75   34.00
  -3   8  -2   22.60    6.40
   3  -8   2   28.90    7.60
   3  -8   2   31.40    5.00
   3  -8   2   16.10    8.90
   3  -8   2   28.20    3.70
   3  -8   2   17.60    7.00
   3  -8   2   21.10    4.70
   3  -8   2   16.50    8.60
  -4   8  -2    8.40    3.70
  -4   8  -2   -2.10    2.30
   4  -8   2   -0.80    5.80
   4  -8   2    4.60    2.10
   4  -8   2   -0.30    2.50
   4  -8   2  -10.10    6.90
   4  -8   2    0.00    4.30
   4  -8   2   -2.50    5.60
   4  -8   2   -3.60    5.30
  -5   8  -2   80.99    9.50
  -5   8  -2   77.89    7.40
   5  -8   2   72.49    6.90
   5  -8   2   82.19   15.40
   5  -8   2   71.99   11.00
   5  -8   2   88.49    9.70
   5  -8   2   69.19    8.70
   5  -8   2   77.89    7.20
  -6   8  -2  126.49   11.50
  -6   8  -2  127.89   12.60
   6  -8   2  134.09   13.80
   6  -8   2  143.59   10.90
   6  -8   2  133.89   14.30
   6  -8   2  129.49   10.90
  -7   8  -2   63.49    9.60
  -7   8  -2   67.49    7.00
   7  -8   2   59.59   10.90
   7  -8   2   81.89    9.00
   7  -8   2   78.19    7.60
   7  -8   2   64.39    8.40
   7  -8   2   91.39   12.10
  -8   8  -2   -2.10    4.90
  -8   8  -2    2.90    4.70
   8  -8   2    0.90    5.20
   8  -8   2   -4.90    8.00
   8  -8   2    1.30    3.00
   8  -8   2   -2.60    4.90
  -9   8  -2   24.10    5.60
   9  -8   2   33.50    7.80
   9  -8   2   26.90    7.20
 -10   8  -2   -9.90    7.50
  10  -8   2   -7.50    8.00
  10  -8   2   -1.20    4.50
 -11   8  -2   -8.40    8.90
  11  -8   2   -8.40    5.50
  11  -8   2   -3.70   10.00
  11   7  -2   -7.30    7.50
  11   7  -2    3.10    6.80
 -11  -7   2   -5.10    7.40
  10   7  -2   83.89    9.10
  10   7  -2   84.39    8.20
  10   7  -2   78.89   10.60
   9   7  -2    3.40    3.20
   9   7  -2   -2.80    4.40
   9   7  -2   -0.90    4.90
   9   7  -2   -4.00    8.50
  -9  -7   2    7.20    5.20
  -9  -7   2   -4.70    4.00
  -9  -7   2    3.40    2.50
  -9  -7   2   -6.30    7.10
   8   7  -2    7.60    4.00
   8   7  -2   11.00    2.70
   8   7  -2    9.80    5.30
   8   7  -2   10.70    3.70
   8   7  -2   17.00    6.00
  -8  -7   2   16.40    5.10
  -8  -7   2   23.80    6.30
  -8  -7   2   18.20    5.40
  -8  -7   2    7.80    6.10
   7   7  -2   68.49    7.70
   7   7  -2   81.09    7.40
   7   7  -2   74.59    9.40
   7   7  -2   97.39   11.30
   7   7  -2   67.49    6.40
  -7  -7   2   95.69   12.80
  -7  -7   2   67.49   14.20
  -7  -7   2   94.39   13.60
  -7  -7   2   93.09    9.20
   6   7  -2  212.18   16.90
   6   7  -2  275.87   21.00
   6   7  -2  245.18   17.40
   6   7  -2  263.97   21.00
   6   7  -2  260.37   18.90
   6   7  -2  235.18   18.10
  -6  -7   2  266.97   20.80
  -6  -7   2  275.87   22.20
  -6  -7   2  263.97   20.80
  -6  -7   2  241.38   19.70
  -6  -7   2  228.08   20.30
   5   7  -2 1572.84   90.59
   5   7  -2 1560.54   91.59
   5   7  -2 1281.47   87.49
   5   7  -2 1571.24   88.99
   5   7  -2 1432.86   92.09
   5   7  -2 1320.47   87.59
  -5  -7   2 1259.87   90.99
  -5  -7   2 1342.07   90.89
  -5  -7   2 1515.75   90.59
  -5  -7   2 1405.26   90.29
  -5  -7   2 1609.14   91.29
   4   7  -2    9.70    3.60
   4   7  -2    6.90    5.70
   4   7  -2    1.60    4.80
  -4  -7   2    5.40    4.00
  -4  -7   2    8.10    6.10
  -4  -7   2    6.80    2.30
  -4  -7   2    2.10    4.00
  -4  -7   2    5.50    6.00
   3   7  -2 1382.26   85.89
   3   7  -2 1471.05   84.39
   3   7  -2 1354.06   84.09
   3   7  -2 1371.56   86.29
  -3  -7   2 1404.06   84.39
  -3  -7   2 1318.07   83.89
  -3  -7   2 1317.47   86.99
  -3  -7   2 1312.37   83.99
  -3  -7   2 1332.47   85.79
  -3  -7   2 1354.26   87.59
   2   7  -2   54.09    7.90
   2   7  -2   52.19    6.00
   2   7  -2   55.79    7.00
  -2  -7   2   68.79    8.20
  -2  -7   2   45.80    6.10
  -2  -7   2   54.49    6.20
  -2  -7   2   56.99    8.60
  -2  -7   2   52.89    6.90
  -2  -7   2   52.69    5.70
  -2  -7   2   68.09    9.80
  -2  -7   2   55.69    8.70
   1   7  -2   73.19    7.90
   1   7  -2   60.99    5.70
  -1  -7   2   67.09    9.20
  -1  -7   2   60.69    6.50
  -1  -7   2   66.19    8.50
  -1  -7   2   66.09    6.20
  -1  -7   2   77.99    8.50
  -1  -7   2   57.89    5.80
  -1  -7   2   69.49    9.40
  -1  -7   2   65.79    7.00
   0   7  -2  201.88   15.30
   0  -7   2  173.08   14.90
   0  -7   2  187.08   12.30
   0  -7   2  201.38   16.80
   0  -7   2  188.28   15.60
   0  -7   2  192.58   16.30
   0  -7   2  189.48   17.50
   0  -7   2  180.78   12.30
  -1   7  -2  276.27   22.40
   1  -7   2  299.47   21.50
   1  -7   2  300.87   18.40
   1  -7   2  307.47   22.70
   1  -7   2  239.98   21.20
   1  -7   2  299.87   22.40
   1  -7   2  287.17   18.40
   1  -7   2  303.17   23.10
   1  -7   2  316.07   21.50
  -2   7  -2  692.73   48.70
   2  -7   2  721.93   48.60
   2  -7   2  806.42   49.30
   2  -7   2  722.43   49.10
   2  -7   2  720.33   47.40
   2  -7   2  738.93   44.60
   2  -7   2  730.93   47.00
   2  -7   2  674.93   44.60
  -3   7  -2   38.90    7.20
  -3   7  -2   42.50    3.90
   3  -7   2   42.80    5.00
   3  -7   2   51.09    8.80
   3  -7   2   45.00    8.80
   3  -7   2   44.10    5.70
   3  -7   2   47.00    7.90
   3  -7   2   40.40    8.10
   3  -7   2   39.30    5.00
   3  -7   2   33.50    3.70
  -4   7  -2  735.03   44.30
  -4   7  -2  668.63   48.50
   4  -7   2  774.02   45.80
   4  -7   2  714.43   45.30
   4  -7   2  739.53   49.80
   4  -7   2  673.93   48.90
   4  -7   2  688.83   44.60
   4  -7   2  757.22   46.90
   4  -7   2  673.23   47.50
   4  -7   2  678.83   49.10
  -5   7  -2  491.75   38.40
  -5   7  -2  567.14   35.20
  -5   7  -2  517.25   39.00
   5  -7   2  590.74   40.90
   5  -7   2  596.14   36.80
   5  -7   2  535.95   36.00
   5  -7   2  549.95   37.00
   5  -7   2  506.55   37.90
   5  -7   2  532.25   35.30
  -6   7  -2  306.07   26.80
  -6   7  -2  306.37   25.10
  -6   7  -2  351.66   27.60
  -6   7  -2  366.06   24.60
   6  -7   2  366.96   24.60
   6  -7   2  351.46   27.80
   6  -7   2  361.76   26.40
   6  -7   2  361.76   25.10
   6  -7   2  389.06   34.50
  -7   7  -2  155.68   15.60
  -7   7  -2  166.48   15.00
  -7   7  -2  132.79   14.30
  -7   7  -2  163.78   19.50
   7  -7   2  188.18   16.20
   7  -7   2  170.38   13.60
   7  -7   2  145.49   15.00
   7  -7   2  181.08   14.60
  -8   7  -2   14.00    4.90
  -8   7  -2    6.70    3.30
  -8   7  -2   13.70    4.50
   8  -7   2    9.10    5.90
   8  -7   2    5.70    5.00
  -9   7  -2    6.20    4.80
  -9   7  -2   10.20    5.50
   9  -7   2   -2.90    5.60
 -10   7  -2    4.20    4.90
  10  -7   2    2.40    4.40
 -11   7  -2   -6.00    8.10
  11  -7   2   11.00    8.50
  11  -7   2    1.30    5.30
  12   6  -2   -9.90    8.30
  12   6  -2   -7.20    7.50
 -12  -6   2    1.10    8.60
  11   6  -2    1.20    6.10
  11   6  -2   23.00    6.50
  11   6  -2   13.80    6.70
  10   6  -2    3.90    4.90
  10   6  -2    0.80    3.60
  10   6  -2   -8.00    4.80
  10   6  -2    5.10    5.70
 -10  -6   2    2.80    2.90
 -10  -6   2   -4.40    4.20
   9   6  -2   -6.00    4.30
   9   6  -2   -2.80    3.30
   9   6  -2   -2.40    8.30
   9   6  -2    3.30    3.80
   9   6  -2   -2.20    2.80
  -9  -6   2   -2.30    2.50
  -9  -6   2    3.90    6.60
  -9  -6   2    4.60    4.70
  -9  -6   2    0.80    3.80
   8   6  -2   98.89   10.40
   8   6  -2  121.79   13.70
   8   6  -2  100.09   11.00
   8   6  -2  107.09   11.10
   8   6  -2  124.49   13.40
   8   6  -2  110.49    8.50
  -8  -6   2  137.29   12.70
  -8  -6   2  105.49   14.40
  -8  -6   2   69.39   18.20
  -8  -6   2  108.39   11.00
  -8  -6   2   91.49   11.30
   7   6  -2  113.39   12.80
   7   6  -2   98.29   11.50
   7   6  -2  107.19   10.00
   7   6  -2  105.49    8.50
   7   6  -2   96.59   11.60
   7   6  -2  101.79    9.90
  -7  -6   2  111.99   10.80
  -7  -6   2   98.09   11.50
  -7  -6   2  113.49   12.10
  -7  -6   2   99.99   14.50
  -7  -6   2  104.69   13.30
  -7  -6   2   93.59   15.40
   6   6  -2  177.68   13.90
   6   6  -2  154.98   15.10
   6   6  -2  157.68   12.30
   6   6  -2  148.79   16.30
   6   6  -2  175.38   13.40
   6   6  -2  173.48   16.10
  -6  -6   2  161.88   14.90
  -6  -6   2  158.18   15.20
  -6  -6   2  192.08   15.90
  -6  -6   2  179.08   16.70
  -6  -6   2  168.98   17.00
   5   6  -2  641.84   42.10
   5   6  -2  680.23   40.60
   5   6  -2  566.54   40.40
   5   6  -2  664.43   40.90
   5   6  -2  599.94   43.40
   5   6  -2  704.23   43.30
  -5  -6   2  549.15   42.70
  -5  -6   2  679.83   43.50
  -5  -6   2  684.33   42.70
  -5  -6   2  636.64   42.20
  -5  -6   2  690.83   43.20
  -5  -6   2  546.25   44.10
   4   6  -2   48.40    7.60
   4   6  -2   58.49    7.70
   4   6  -2   63.39    5.50
   4   6  -2   54.09    4.90
   4   6  -2   52.79    6.00
   4   6  -2   48.60    5.60
  -4  -6   2   34.50    8.60
  -4  -6   2   44.30    5.70
  -4  -6   2   47.70    6.50
  -4  -6   2   56.59    8.30
  -4  -6   2   58.89    8.20
  -4  -6   2   57.59    6.70
   3   6  -2  784.22   48.70
   3   6  -2  769.82   48.20
   3   6  -2  769.92   50.79
   3   6  -2  759.42   50.09
  -3  -6   2  746.53   49.90
  -3  -6   2  792.52   48.70
  -3  -6   2  761.52   48.60
  -3  -6   2  791.02   48.80
  -3  -6   2  733.63   50.29
   2   6  -2   31.30    5.90
   2   6  -2   16.70    3.90
   2   6  -2   26.90    3.90
   2   6  -2   21.70    4.50
  -2  -6   2   29.50    6.80
  -2  -6   2   20.10    4.90
  -2  -6   2   28.60    3.80
  -2  -6   2   20.40    4.30
  -2  -6   2   28.50    5.70
  -2  -6   2   25.90    7.40
  -2  -6   2   30.80    6.50
  -2  -6   2   22.90    4.90
   1   6  -2   92.79    8.50
   1   6  -2   97.59    7.10
  -1  -6   2   84.59    7.20
  -1  -6   2   84.39   11.20
  -1  -6   2   93.29   10.70
  -1  -6   2   85.39    7.10
  -1  -6   2   93.09    8.50
  -1  -6   2   90.29   10.20
  -1  -6   2   80.19    6.80
  -1  -6   2   95.89    7.40
  -1  -6   2   92.49    8.90
   0   6  -2   19.40    2.30
   0   6  -2   15.80    3.60
   0   6  -2   18.20    2.50
   0   6  -2   19.60    2.50
   0  -6   2   19.10    5.30
   0  -6   2   18.50    2.60
   0  -6   2   19.00    2.80
   0  -6   2   20.40    5.80
   0  -6   2   18.70    5.50
   0  -6   2   12.70    2.70
   0  -6   2   20.70    5.50
  -1   6  -2  150.98   13.40
   1  -6   2  133.09   12.30
   1  -6   2  168.58   12.20
   1  -6   2  156.78   12.30
   1  -6   2  147.29    9.70
   1  -6   2  155.78   13.80
   1  -6   2  144.19    9.80
   1  -6   2  138.69   15.10
   1  -6   2  131.09    9.60
   1  -6   2  146.89   13.50
  -2   6  -2  295.17   18.30
  -2   6  -2  284.17   22.20
   2  -6   2  283.27   20.50
   2  -6   2  275.37   19.00
   2  -6   2  274.97   22.30
   2  -6   2  315.37   22.70
   2  -6   2  300.37   21.00
   2  -6   2  295.47   18.90
   2  -6   2  299.47   22.80
  -3   6  -2  109.09    8.00
  -3   6  -2   94.29   10.30
   3  -6   2   88.79   11.60
   3  -6   2  104.09    9.90
   3  -6   2   87.89   10.90
   3  -6   2  101.89   11.60
   3  -6   2  104.89    9.60
   3  -6   2   94.89    7.60
   3  -6   2  102.89    8.80
   3  -6   2  102.19    8.50
  -4   6  -2  592.54   44.70
  -4   6  -2  632.84   45.30
  -4   6  -2  698.23   42.20
   4  -6   2  693.63   44.90
   4  -6   2  687.33   42.90
   4  -6   2  652.83   42.20
   4  -6   2  689.23   42.90
   4  -6   2  689.13   43.60
   4  -6   2  680.63   45.80
   4  -6   2  638.64   45.70
  -5   6  -2   74.39    9.40
  -5   6  -2   77.69    9.70
  -5   6  -2   84.99    8.70
  -5   6  -2   79.99   10.70
   5  -6   2   82.49    9.90
   5  -6   2   76.69    8.20
   5  -6   2   83.29   11.10
   5  -6   2   80.09    7.90
   5  -6   2   88.89    9.60
  -6   6  -2  415.46   29.10
  -6   6  -2  474.25   32.70
  -6   6  -2  394.36   28.70
  -6   6  -2  519.15   32.00
  -6   6  -2  439.86   33.90
  -6   6  -2  499.65   34.50
   6  -6   2  445.06   34.10
   6  -6   2  498.25   32.50
   6  -6   2  523.55   35.20
   6  -6   2  476.15   31.90
  -7   6  -2  634.74   45.00
  -7   6  -2  626.34   49.70
  -7   6  -2  782.62   48.30
  -7   6  -2  722.53   50.19
  -7   6  -2  753.62   48.00
   7  -6   2  764.92   51.89
   7  -6   2  772.92   49.20
   7  -6   2  731.73   48.10
   7  -6   2  766.32   49.70
  -8   6  -2   28.50    3.50
  -8   6  -2   32.90    6.40
  -8   6  -2   35.50    9.80
  -8   6  -2   33.40    5.20
   8  -6   2   29.00    8.80
   8  -6   2   20.10   10.40
   8  -6   2   29.80    5.70
   8  -6   2   34.50    5.60
  -9   6  -2   30.30    6.10
  -9   6  -2   26.10    5.80
  -9   6  -2   23.10    3.90
  -9   6  -2   15.40    4.40
  -9   6  -2   24.40    7.80
   9  -6   2    9.70    7.70
   9  -6   2   41.10    8.20
   9  -6   2   27.40    6.30
 -10   6  -2    6.80    4.00
 -10   6  -2   -1.30    6.00
 -10   6  -2   -4.80    5.30
 -10   6  -2    0.50    5.60
  10  -6   2   -2.00    6.10
  10  -6   2    3.30    4.20
  10  -6   2    8.40    6.40
 -11   6  -2   22.00    7.50
  11  -6   2   10.30    7.30
  11  -6   2   39.80    8.20
 -12   6  -2   11.20    9.40
  12  -6   2    3.60    5.70
  12  -6   2   -6.10   10.00
  12   5  -2    0.80    5.60
  12   5  -2   -9.20    6.60
  12   5  -2  -12.60    8.20
 -12  -5   2    0.10    7.60
  11   5  -2   35.80    8.30
  11   5  -2   45.40    9.30
 -11  -5   2   41.90    5.80
  10   5  -2   92.59   10.10
  10   5  -2  106.09    9.50
  10   5  -2  102.19   10.20
 -10  -5   2  104.49    8.00
   9   5  -2  251.47   20.40
   9   5  -2  224.38   19.60
   9   5  -2  258.47   22.40
   9   5  -2  252.57   19.90
  -9  -5   2  249.97   20.80
  -9  -5   2  248.18   17.60
  -9  -5   2  278.57   23.30
   8   5  -2  656.33   47.60
   8   5  -2  695.33   46.80
   8   5  -2  692.43   47.70
   8   5  -2  686.63   48.00
   8   5  -2  768.22   47.90
  -8  -5   2  707.93   48.00
  -8  -5   2  710.43   51.29
  -8  -5   2  617.04   47.80
  -8  -5   2  705.63   48.60
  -8  -5   2  656.83   47.40
  -8  -5   2  728.43   44.50
   7   5  -2  131.59   12.80
   7   5  -2  103.09   10.80
   7   5  -2  125.49    8.90
   7   5  -2   96.09   11.00
   7   5  -2  113.49   12.00
   7   5  -2  118.09   12.70
  -7  -5   2  112.39   12.30
  -7  -5   2  106.99   12.30
  -7  -5   2  107.89   13.60
  -7  -5   2  100.99   13.70
  -7  -5   2   98.19   11.20
  -7  -5   2   94.29   15.50
   6   5  -2  709.83   44.90
   6   5  -2  691.93   43.80
   6   5  -2  608.54   44.50
   6   5  -2  601.04   45.00
   6   5  -2  685.03   43.50
   6   5  -2  672.33   41.70
   6   5  -2  706.73   44.20
  -6  -5   2  770.72   46.00
  -6  -5   2  610.64   44.70
  -6  -5   2  621.04   44.00
  -6  -5   2  578.44   47.00
  -6  -5   2  702.83   44.90
  -6  -5   2  602.54   46.30
   5   5  -2  622.34   39.60
   5   5  -2  614.14   38.90
   5   5  -2  583.34   40.00
   5   5  -2  546.85   39.60
   5   5  -2  576.44   36.90
   5   5  -2  672.63   38.60
   5   5  -2  564.84   37.90
  -5  -5   2  501.95   39.30
  -5  -5   2  626.34   39.50
  -5  -5   2  562.44   38.80
  -5  -5   2  630.54   39.40
  -5  -5   2  500.95   40.40
  -5  -5   2  591.64   39.70
   4   5  -2 2133.79  128.89
   4   5  -2 2109.79  129.89
   4   5  -2 2148.39  131.09
   4   5  -2 1994.50  128.39
   4   5  -2 2255.87  130.79
   4   5  -2 1884.21  130.19
   4   5  -2 2264.47  128.99
  -4  -5   2 2193.78  134.39
  -4  -5   2 1895.31  130.79
  -4  -5   2 1971.60  130.29
  -4  -5   2 2247.38  130.19
  -4  -5   2 2324.67  132.09
  -4  -5   2 2189.48  129.99
   3   5  -2  332.87   24.00
   3   5  -2  325.87   22.80
   3   5  -2  315.57   23.20
   3   5  -2  327.27   21.90
   3   5  -2  363.96   22.40
   3   5  -2  383.26   24.40
  -3  -5   2  332.27   23.20
  -3  -5   2  351.06   23.40
  -3  -5   2  332.67   23.30
  -3  -5   2  339.27   24.20
  -3  -5   2  359.36   24.60
  -3  -5   2  341.57   23.10
   2   5  -2  657.93   42.40
   2   5  -2  759.02   44.40
   2   5  -2  668.63   42.40
   2   5  -2  629.84   43.50
  -2  -5   2  642.04   42.30
  -2  -5   2  685.53   43.90
  -2  -5   2  685.53   42.40
  -2  -5   2  680.53   44.90
  -2  -5   2  682.03   42.50
  -2  -5   2  667.73   43.90
  -2  -5   2  650.43   42.40
  -2  -5   2  729.03   43.90
   1   5  -2 1201.88   72.89
   1   5  -2 1211.68   73.59
  -1  -5   2 1121.29   71.99
  -1  -5   2 1122.39   76.19
  -1  -5   2 1234.98   73.19
  -1  -5   2 1128.19   71.09
  -1  -5   2 1224.98   72.89
  -1  -5   2 1189.48   71.29
  -1  -5   2 1100.39   72.99
  -1  -5   2 1179.88   71.09
   0   5  -2  631.04   36.70
   0   5  -2  627.64   36.80
   0   5  -2  619.74   38.60
   0   5  -2  605.44   39.70
   0  -5   2  609.04   38.40
   0  -5   2  583.94   38.50
   0  -5   2  556.34   36.50
   0  -5   2  593.74   39.90
   0  -5   2  577.24   36.60
   0  -5   2  644.64   39.50
   0  -5   2  550.64   39.00
  -1   5  -2  750.02   40.10
  -1   5  -2  670.43   39.90
  -1   5  -2  627.74   43.30
   1  -5   2  638.04   44.70
   1  -5   2  661.53   40.10
   1  -5   2  637.54   41.40
   1  -5   2  552.04   42.50
   1  -5   2  680.53   42.70
   1  -5   2  709.23   40.30
   1  -5   2  646.64   40.00
   1  -5   2  625.64   45.10
  -2   5  -2  397.96   23.40
  -2   5  -2  393.56   26.50
   2  -5   2  364.66   24.40
   2  -5   2  375.56   23.50
   2  -5   2  365.16   25.00
   2  -5   2  368.56   26.50
   2  -5   2  350.26   26.10
   2  -5   2  327.37   23.50
  -3   5  -2  113.59   11.60
  -3   5  -2  109.69   11.00
  -3   5  -2  125.29    9.50
   3  -5   2  121.79   12.50
   3  -5   2  128.39   12.90
   3  -5   2  113.69    9.30
   3  -5   2  126.89   10.60
   3  -5   2  116.09    9.70
   3  -5   2  117.49    9.00
   3  -5   2  121.39   10.50
  -4   5  -2   62.79    5.10
  -4   5  -2   64.99    8.60
  -4   5  -2   78.29    7.70
  -4   5  -2   68.89    8.30
  -4   5  -2   74.39    8.20
   4  -5   2   76.79   10.50
   4  -5   2   82.39    8.70
   4  -5   2   72.29    6.80
   4  -5   2   81.09    8.10
   4  -5   2   80.89    7.60
  -5   5  -2  568.84   41.70
  -5   5  -2  561.24   41.30
  -5   5  -2  509.75   42.00
  -5   5  -2  579.74   38.00
  -5   5  -2  678.73   40.70
  -5   5  -2  609.24   38.30
  -5   5  -2  656.33   40.00
   5  -5   2  653.33   40.50
   5  -5   2  627.14   40.30
   5  -5   2  609.44   39.80
   5  -5   2  643.54   42.40
   5  -5   2  610.64   42.10
  -6   5  -2  253.07   21.30
  -6   5  -2  250.37   17.50
  -6   5  -2  231.98   22.10
  -6   5  -2  249.78   19.40
  -6   5  -2  263.67   20.10
  -6   5  -2  257.17   18.50
  -6   5  -2  248.98   20.90
   6  -5   2  292.87   22.40
   6  -5   2  244.98   22.00
   6  -5   2  274.87   20.00
   6  -5   2  248.38   19.40
  -7   5  -2   -5.70    3.40
  -7   5  -2    0.50    3.20
  -7   5  -2   -3.30    2.00
  -7   5  -2    0.10    4.90
  -7   5  -2   -3.10    5.30
  -7   5  -2    2.90    3.90
   7  -5   2   -5.20    6.40
   7  -5   2   -2.20    4.20
   7  -5   2   -3.70    5.60
   7  -5   2   -3.50    2.30
   7  -5   2   -1.10    7.90
   7  -5   2    1.00    3.90
  -8   5  -2    1.70    3.10
  -8   5  -2    5.70    5.80
  -8   5  -2    3.40    7.30
  -8   5  -2   -1.20    2.90
  -8   5  -2   12.40    4.00
  -8   5  -2    4.20    2.60
   8  -5   2   -0.60    2.80
   8  -5   2    3.20    4.50
   8  -5   2   -4.30    7.60
   8  -5   2    7.00    9.50
  -9   5  -2  224.98   17.50
  -9   5  -2  177.98   17.30
  -9   5  -2  210.28   19.10
  -9   5  -2  200.38   15.50
   9  -5   2  207.28   24.80
   9  -5   2  209.08   17.10
 -10   5  -2   11.00   15.80
 -10   5  -2   12.40    5.10
 -10   5  -2   13.80    5.20
 -10   5  -2   11.20    5.30
 -10   5  -2   13.70    4.20
  10  -5   2   22.20    6.40
  10  -5   2   17.60    6.00
  10  -5   2   16.30    5.90
 -11   5  -2   13.40    6.60
 -11   5  -2   24.40    6.00
  11  -5   2   16.40    7.00
 -12   5  -2   -9.60    8.20
 -12   5  -2    8.70    6.90
  12  -5   2    8.10    6.50
  12  -5   2    4.70    9.20
  13   4  -2   -8.40    9.50
  13   4  -2   -6.60    7.80
  13   4  -2   -7.10    8.50
 -13  -4   2   18.30   12.10
  12   4  -2    5.90    7.60
 -12  -4   2  -10.40    7.30
 -12  -4   2   16.30    7.30
  11   4  -2    7.70    4.80
  11   4  -2   10.40    5.80
 -11  -4   2    2.40    4.80
 -11  -4   2   10.80    3.60
  10   4  -2   44.30    7.20
  10   4  -2   52.39    6.20
  10   4  -2   45.80    6.20
   9   4  -2    9.70    3.30
   9   4  -2   19.40    4.30
   9   4  -2   13.80    9.70
   9   4  -2   13.30    4.70
   9   4  -2   -2.80    6.30
  -9  -4   2   13.70    3.40
  -9  -4   2    8.10    6.10
  -9  -4   2   10.10    5.30
   8   4  -2   83.69   10.20
   8   4  -2   93.89   10.10
   8   4  -2   67.59   16.80
   8   4  -2   98.29   12.10
   8   4  -2   92.69   10.40
   8   4  -2   82.39   12.10
   8   4  -2   84.09   12.00
  -8  -4   2   86.89   10.80
  -8  -4   2   78.09    9.90
  -8  -4   2   68.29   13.00
  -8  -4   2   93.39    7.90
  -8  -4   2   78.69   14.40
  -8  -4   2   68.29   12.90
   7   4  -2  306.47   24.80
   7   4  -2  351.26   25.40
   7   4  -2  321.37   24.70
   7   4  -2  379.36   27.70
   7   4  -2  321.87   26.70
   7   4  -2  357.26   26.20
   7   4  -2  364.06   25.90
  -7  -4   2  342.87   26.30
  -7  -4   2  343.67   26.30
  -7  -4   2  323.57   25.80
  -7  -4   2  316.47   25.80
  -7  -4   2  305.07   25.10
  -7  -4   2  285.67   27.10
   6   4  -2  285.07   22.20
   6   4  -2  250.47   19.90
   6   4  -2  250.87   20.60
   6   4  -2  297.77   21.40
   6   4  -2  263.47   20.20
   6   4  -2  266.97   21.70
   6   4  -2  291.97   21.40
  -6  -4   2  299.77   22.10
  -6  -4   2  251.37   21.00
  -6  -4   2  239.98   22.40
  -6  -4   2  255.37   21.20
  -6  -4   2  260.17   20.60
  -6  -4   2  276.47   21.60
   5   4  -2  111.49   11.20
   5   4  -2  118.09    9.00
   5   4  -2  117.59   10.20
   5   4  -2  119.99   12.40
   5   4  -2  109.69   10.30
   5   4  -2  123.19   11.20
   5   4  -2  130.89   11.80
  -5  -4   2  107.39   12.70
  -5  -4   2  114.89   11.80
  -5  -4   2  111.99   11.00
  -5  -4   2  124.99   12.00
  -5  -4   2  121.19   11.00
  -5  -4   2  119.59   10.90
   4   4  -2 1026.70   64.89
   4   4  -2 1181.48   67.49
   4   4  -2  981.10   65.89
   4   4  -2 1103.29   66.79
   4   4  -2 1051.19   67.19
   4   4  -2  941.51   66.89
   4   4  -2 1107.19   66.19
  -4  -4   2 1072.09   66.69
  -4  -4   2 1095.69   67.29
  -4  -4   2  955.30   66.39
  -4  -4   2 1152.08   68.49
  -4  -4   2 1083.59   66.79
  -4  -4   2 1087.99   67.89
   3   4  -2  616.64   36.40
   3   4  -2  601.84   35.80
   3   4  -2  498.95   37.10
   3   4  -2  578.84   37.70
   3   4  -2  567.44   36.20
   3   4  -2  565.74   37.00
   3   4  -2  566.54   37.60
  -3  -4   2  539.55   36.80
  -3  -4   2  609.44   37.00
  -3  -4   2  619.34   38.40
  -3  -4   2  591.94   38.20
  -3  -4   2  527.05   37.00
  -3  -4   2  597.04   37.00
   2   4  -2 3210.68  212.38
   2   4  -2 3976.50  214.58
   2   4  -2 3484.65  211.98
   2   4  -2 3659.03  212.08
   2   4  -2 3358.66  213.78
   2   4  -2 3656.53  213.08
   2   4  -2 3506.55  213.38
  -2  -4   2 3609.74  212.58
  -2  -4   2 3604.44  212.98
  -2  -4   2 3671.83  213.78
  -2  -4   2 3607.44  212.98
  -2  -4   2 3273.17  213.18
  -2  -4   2 3371.16  214.78
  -2  -4   2 3615.64  214.58
   1   4  -2 1169.08   71.49
   1   4  -2 1249.88   72.49
  -1  -4   2 1223.58   71.69
  -1  -4   2 1165.38   72.19
  -1  -4   2 1121.09   70.29
  -1  -4   2 1109.89   70.39
  -1  -4   2 1198.48   70.59
  -1  -4   2 1092.49   70.69
  -1  -4   2 1072.99   70.69
  -1  -4   2 1208.28   72.89
   0   4  -2  159.48   12.50
   0   4  -2  134.69   10.30
   0   4  -2  154.08   11.10
   0  -4   2  143.59    9.90
   0  -4   2  168.98   12.50
   0  -4   2  143.89   11.60
   0  -4   2  161.08   11.80
   0  -4   2  132.69   10.30
   0  -4   2  153.28   12.70
   0  -4   2  167.18   11.50
   0  -4   2  144.49    9.90
  -1   4  -2 4308.87  294.47
   1  -4   2 5226.88  292.37
   1  -4   2 4819.82  292.87
   1  -4   2 4649.43  294.17
   1  -4   2 5497.15  293.57
   1  -4   2 4827.12  292.57
   1  -4   2 5140.19  294.77
   1  -4   2 4622.94  292.07
  -2   4  -2 3211.38  183.68
  -2   4  -2 3088.99  186.48
   2  -4   2 3229.88  184.08
   2  -4   2 2996.70  184.88
   2  -4   2 2730.53  183.68
   2  -4   2 2922.61  183.78
   2  -4   2 3198.58  185.78
   2  -4   2 3209.38  186.18
   2  -4   2 2930.81  183.58
  -3   4  -2  681.03   44.60
  -3   4  -2  750.42   43.10
  -3   4  -2  649.74   41.80
  -3   4  -2  693.63   45.10
  -3   4  -2  624.44   41.80
  -3   4  -2  774.72   43.40
  -3   4  -2  705.63   44.80
   3  -4   2  704.13   44.70
   3  -4   2  628.44   42.80
   3  -4   2  644.94   44.40
   3  -4   2  722.53   45.50
   3  -4   2  681.43   43.00
   3  -4   2  639.14   43.00
  -4   4  -2  576.34   39.70
  -4   4  -2  602.54   37.10
  -4   4  -2  593.94   37.80
  -4   4  -2  503.65   38.60
  -4   4  -2  574.64   36.80
  -4   4  -2  666.63   38.60
  -4   4  -2  632.94   40.40
   4  -4   2  539.75   39.10
   4  -4   2  598.84   38.00
   4  -4   2  590.34   38.20
   4  -4   2  554.04   38.00
   4  -4   2  614.54   40.00
  -5   4  -2   68.69   10.10
  -5   4  -2   60.89    8.90
  -5   4  -2   66.79    8.20
  -5   4  -2   81.89    9.10
  -5   4  -2   75.59    6.70
  -5   4  -2   85.19    8.10
  -5   4  -2   79.19    8.30
   5  -4   2   81.29    8.20
   5  -4   2   77.89    9.40
   5  -4   2   62.89    7.10
   5  -4   2   81.59    9.30
   5  -4   2   71.09    9.00
  -6   4  -2  268.47   22.00
  -6   4  -2  300.97   21.20
  -6   4  -2  273.67   20.10
  -6   4  -2  298.37   22.10
  -6   4  -2  311.17   24.50
  -6   4  -2  259.27   22.60
  -6   4  -2  311.87   21.60
   6  -4   2  309.87   23.90
   6  -4   2  273.37   21.40
   6  -4   2  287.37   23.20
   6  -4   2  273.77   21.50
  -7   4  -2    9.60    6.20
  -7   4  -2   10.20    3.90
  -7   4  -2    5.60    2.70
  -7   4  -2    8.50    4.40
  -7   4  -2   11.30    6.20
  -7   4  -2   13.00    2.60
   7  -4   2    6.00    7.90
   7  -4   2    1.70    5.10
   7  -4   2    5.60    6.80
   7  -4   2    7.80    3.10
   7  -4   2   10.80    5.20
  -8   4  -2  172.18   16.50
  -8   4  -2  183.18   16.50
  -8   4  -2  176.68   19.60
  -8   4  -2  184.48   15.70
  -8   4  -2  178.98   14.60
   8  -4   2  181.18   17.80
   8  -4   2  171.98   15.80
   8  -4   2  163.78   18.60
   8  -4   2  180.78   15.70
   8  -4   2  175.18   17.30
  -9   4  -2   40.80    6.40
  -9   4  -2   48.30    6.80
  -9   4  -2   37.10    9.30
  -9   4  -2   49.80    4.90
  -9   4  -2   45.70    6.80
   9  -4   2   47.00    7.80
   9  -4   2   38.30    6.50
 -10   4  -2   44.10    6.10
 -10   4  -2   31.40    8.20
 -10   4  -2   55.89   12.20
 -10   4  -2   38.80    6.50
  10  -4   2   42.60    6.90
  10  -4   2   45.00    6.80
 -11   4  -2   41.50    7.80
 -11   4  -2   37.90    6.60
 -11   4  -2   35.70    7.10
  11  -4   2   38.40    7.80
  11  -4   2   32.70    7.90
 -12   4  -2   21.30    6.90
 -12   4  -2    5.40    5.90
 -12   4  -2    1.00    8.10
  12  -4   2    9.40    8.80
  12  -4   2   18.00    5.60
  13   3  -2   -1.00    9.20
  13   3  -2   -3.30    7.00
 -13  -3   2  -14.00    8.80
 -13  -3   2    4.50    8.60
  12   3  -2   -7.90    6.90
  12   3  -2   -1.90    5.60
  12   3  -2   -6.00    6.80
 -12  -3   2   -0.80    6.80
 -12  -3   2   10.30    4.70
 -12  -3   2   -1.10    5.20
  11   3  -2    4.40    5.30
  11   3  -2    1.30    3.30
  11   3  -2   11.00    5.40
 -11  -3   2   -1.70    4.50
 -11  -3   2    5.30    3.80
  10   3  -2  552.84   41.10
  10   3  -2  492.15   37.70
  10   3  -2  525.45   38.00
  10   3  -2  530.95   37.60
 -10  -3   2  538.05   35.20
   9   3  -2 1148.99   73.49
   9   3  -2 1066.39   72.49
   9   3  -2 1105.39   75.39
   9   3  -2 1062.49   72.39
   9   3  -2 1076.89   73.69
   9   3  -2 1050.89   71.99
  -9  -3   2 1184.88   87.49
  -9  -3   2 1221.08   73.79
  -9  -3   2 1153.88   69.79
  -9  -3   2  950.10   72.59
  -9  -3   2 1128.19   72.89
   8   3  -2  788.92   48.90
   8   3  -2  685.73   48.70
   8   3  -2  704.43   47.60
   8   3  -2  652.83   46.30
   8   3  -2  622.24   45.80
   8   3  -2  657.23   46.20
   8   3  -2  730.13   47.20
  -8  -3   2  689.13   46.70
  -8  -3   2  614.84   46.80
  -8  -3   2  671.23   46.80
  -8  -3   2  649.34   49.10
  -8  -3   2  639.64   46.30
  -8  -3   2  702.73   44.00
   7   3  -2   63.39    9.10
   7   3  -2   75.69   10.30
   7   3  -2   68.99   10.00
   7   3  -2   56.19    7.60
   7   3  -2   63.49   10.40
   7   3  -2   57.29   10.10
  -7  -3   2   49.70   11.20
  -7  -3   2   66.59    9.90
  -7  -3   2   50.29    8.70
  -7  -3   2   49.20   10.70
  -7  -3   2   57.79    8.80
  -7  -3   2   62.49    6.30
  -7  -3   2   56.79   10.30
   6   3  -2   -6.10    5.10
   6   3  -2    4.00    3.00
   6   3  -2   -3.90    3.00
   6   3  -2   -3.80    3.60
   6   3  -2    1.60    3.10
  -6  -3   2   -4.10    3.60
  -6  -3   2    1.10    5.10
  -6  -3   2   -0.60    5.90
  -6  -3   2    1.00    1.90
  -6  -3   2   -4.30    3.90
   5   3  -2 1078.19   71.39
   5   3  -2 1066.39   72.69
   5   3  -2 1063.29   71.39
   5   3  -2 1207.48   72.69
   5   3  -2 1267.07   71.89
   5   3  -2 1202.48   72.29
  -5  -3   2 1143.49   71.79
  -5  -3   2 1035.80   71.49
  -5  -3   2 1170.18   72.79
  -5  -3   2 1171.28   71.89
  -5  -3   2 1185.38   72.39
  -5  -3   2 1082.79   73.79
   4   3  -2   68.39    7.40
   4   3  -2   53.99    7.10
   4   3  -2   48.80    6.20
   4   3  -2   48.60    6.90
   4   3  -2   57.39    6.70
   4   3  -2   58.99    6.40
  -4  -3   2   59.59    6.70
  -4  -3   2   56.99    7.20
  -4  -3   2   52.59    6.30
  -4  -3   2   61.19    7.00
  -4  -3   2   48.80    7.30
   3   3  -2  208.98   14.90
   3   3  -2  189.38   15.00
   3   3  -2  205.58   14.00
   3   3  -2  183.88   14.40
   3   3  -2  189.48   13.70
   3   3  -2  194.28   14.50
   3   3  -2  191.68   14.70
   3   3  -2  190.18   12.50
  -3  -3   2  209.18   15.20
  -3  -3   2  180.08   14.00
  -3  -3   2  182.38   14.10
  -3  -3   2  189.48   14.90
  -3  -3   2  204.28   14.40
  -3  -3   2  184.08   14.20
   2   3  -2   36.20    5.20
   2   3  -2   43.70    3.70
   2   3  -2   39.10    4.90
   2   3  -2   43.50    4.70
   2   3  -2   45.70    5.20
   2   3  -2   39.80    4.80
   2   3  -2   46.40    4.90
  -2  -3   2   46.30    5.20
  -2  -3   2   38.60    4.80
  -2  -3   2   44.90    3.80
  -2  -3   2   39.70    4.70
  -2  -3   2   49.80    5.30
  -2  -3   2   39.70    5.20
   1   3  -2  435.96   27.80
   1   3  -2  500.85   30.00
   1   3  -2  475.95   27.90
   1   3  -2  474.35   29.30
   1   3  -2  459.15   28.50
   1   3  -2  436.26   28.80
  -1  -3   2  436.16   29.80
  -1  -3   2  437.06   28.30
  -1  -3   2  490.35   28.60
  -1  -3   2  473.25   30.20
  -1  -3   2  496.25   28.60
  -1  -3   2  498.85   29.20
  -1  -3   2  426.26   28.30
  -1  -3   2  422.56   28.50
  -1  -3   2  383.76   28.50
   0   3  -2 3348.06  197.48
   0   3  -2 3290.77  198.98
   0   3  -2 3459.55  197.28
   0  -3   2 3375.46  196.98
   0  -3   2 3166.88  196.88
   0  -3   2 3383.66  197.38
   0  -3   2 3321.47  197.38
   0  -3   2 3150.08  198.78
   0  -3   2 3108.89  198.38
  -1   3  -2 2772.12  190.48
  -1   3  -2 3131.29  192.08
  -1   3  -2 3477.35  190.38
   1  -3   2 3084.39  190.18
   1  -3   2 2778.82  189.98
   1  -3   2 3393.86  191.98
   1  -3   2 3072.89  190.08
   1  -3   2 3315.27  190.48
   1  -3   2 3514.25  190.78
   1  -3   2 3258.47  190.38
   1  -3   2 3095.19  191.48
  -2   3  -2 1070.59   62.79
  -2   3  -2 1182.88   63.09
  -2   3  -2  926.71   61.99
  -2   3  -2 1103.39   63.79
  -2   3  -2  947.41   62.09
  -2   3  -2 1022.50   64.39
   2  -3   2  933.11   62.59
   2  -3   2  931.81   62.79
   2  -3   2 1051.59   64.49
   2  -3   2 1026.20   64.09
   2  -3   2  935.61   62.49
   2  -3   2 1162.68   64.89
  -3   3  -2  759.62   46.80
  -3   3  -2  747.23   47.50
  -3   3  -2  849.81   48.90
  -3   3  -2  657.13   47.90
  -3   3  -2  790.32   46.70
  -3   3  -2  770.72   47.20
   3  -3   2  730.83   47.20
   3  -3   2  700.53   47.10
   3  -3   2  736.33   48.20
   3  -3   2  797.32   48.70
   3  -3   2  740.53   47.40
  -4   3  -2  147.99   13.20
  -4   3  -2  170.68   12.40
  -4   3  -2  164.98   13.10
  -4   3  -2  171.58   12.90
  -4   3  -2  178.58   14.70
  -4   3  -2  148.09   13.80
   4  -3   2  165.58   13.30
   4  -3   2  144.19   15.70
   4  -3   2  170.08   13.00
   4  -3   2  185.78   14.50
   4  -3   2  159.58   12.70
  -5   3  -2   67.39    7.90
  -5   3  -2   67.69    8.50
  -5   3  -2   70.49    8.40
  -5   3  -2   69.79    9.40
  -5   3  -2   66.29    7.70
  -5   3  -2   71.59    6.90
  -5   3  -2   65.09    7.30
   5  -3   2   59.99    7.10
   5  -3   2   59.29    9.00
   5  -3   2   52.09    7.10
   5  -3   2   71.89    8.60
  -6   3  -2   12.60    4.40
  -6   3  -2   12.70    5.80
  -6   3  -2   11.60    5.70
  -6   3  -2   16.40    4.10
  -6   3  -2   17.80    4.50
  -6   3  -2   15.80    6.20
  -6   3  -2   12.50    3.70
   6  -3   2    6.30    4.80
   6  -3   2   19.10    7.80
   6  -3   2   17.40    6.60
   6  -3   2    9.50    3.90
   6  -3   2   20.50    4.80
   6  -3   2   21.70    4.70
  -7   3  -2   23.40    4.60
  -7   3  -2   21.80    7.10
  -7   3  -2   24.90    5.70
  -7   3  -2   39.00    9.90
  -7   3  -2    8.80    5.00
  -7   3  -2   15.40    5.40
   7  -3   2   28.50    6.20
   7  -3   2   17.50    5.00
   7  -3   2   18.80    6.80
   7  -3   2   12.40    4.80
   7  -3   2   22.30    8.50
   7  -3   2   27.90    7.40
  -8   3  -2    4.20    3.30
  -8   3  -2   10.60    3.70
  -8   3  -2    9.90    7.10
  -8   3  -2   11.90    6.90
  -8   3  -2    8.10    2.90
   8  -3   2   22.30    6.70
   8  -3   2    4.20    3.10
   8  -3   2    2.70    5.60
   8  -3   2   11.10    4.90
   8  -3   2   11.90    6.40
   8  -3   2   24.60    9.80
  -9   3  -2   17.00    4.10
  -9   3  -2   25.30    8.10
  -9   3  -2    8.70    3.90
  -9   3  -2    8.40    4.60
  -9   3  -2    8.10    3.70
   9  -3   2    3.80    6.10
   9  -3   2   18.10    6.40
   9  -3   2   25.00    8.00
   9  -3   2    3.70    4.60
   9  -3   2    4.00    2.30
 -10   3  -2   12.30    4.80
 -10   3  -2    8.60    4.10
 -10   3  -2    8.10    5.00
 -10   3  -2    7.80    4.50
  10  -3   2   -1.60    5.10
  10  -3   2   11.10    5.10
  10  -3   2    9.80    5.80
 -11   3  -2   10.00    5.10
 -11   3  -2    2.90    5.00
 -11   3  -2    0.50    5.80
 -11   3  -2    3.60    6.20
  11  -3   2    3.40    6.50
  11  -3   2   15.50    6.70
 -12   3  -2   -5.10    7.00
  12  -3   2    3.50    8.50
  12  -3   2    2.30    5.50
  12  -3   2  -10.60    8.40
 -13   3  -2  -14.20    9.30
  13   2  -2  -11.60    8.20
  13   2  -2   -0.20    6.60
  13   2  -2   -2.30    8.80
 -13  -2   2    6.80    7.70
  12   2  -2    0.30    5.00
  12   2  -2   -2.50    6.90
  12   2  -2   -9.60    5.80
 -12  -2   2   -5.40    6.10
 -12  -2   2   -5.40    4.80
 -12  -2   2  -10.10    6.80
  11   2  -2   94.89    9.30
  11   2  -2   88.29   11.00
 -11  -2   2   93.69    8.80
 -11  -2   2   98.19    9.10
  10   2  -2  174.98   16.10
  10   2  -2  184.98   17.90
  10   2  -2  172.28   15.30
 -10  -2   2  169.38   14.30
   9   2  -2   -0.90    5.00
   9   2  -2   -9.30    8.40
   9   2  -2   -4.40    7.60
   9   2  -2   -3.80    4.10
   9   2  -2    4.50    5.30
   9   2  -2    0.70    3.10
  -9  -2   2    5.00    4.40
  -9  -2   2    0.30    2.80
  -9  -2   2   -1.30    6.00
  -9  -2   2    3.10    5.00
  -9  -2   2   -2.80    8.20
  -9  -2   2    5.20    2.80
   8   2  -2  169.18   15.80
   8   2  -2  140.29   14.60
   8   2  -2  169.58   16.90
   8   2  -2  163.98   15.20
   8   2  -2  148.09   16.30
   8   2  -2  160.78   15.80
  -8  -2   2  154.88   15.30
  -8  -2   2  145.09   12.60
  -8  -2   2  157.78   18.20
  -8  -2   2  144.79   16.00
  -8  -2   2  163.38   16.80
   7   2  -2  190.58   17.90
   7   2  -2  200.18   16.30
   7   2  -2  196.98   17.30
   7   2  -2  215.48   18.30
   7   2  -2  227.08   19.40
   7   2  -2  202.68   18.60
  -7  -2   2  187.18   17.80
  -7  -2   2  185.38   17.30
  -7  -2   2  194.88   17.60
  -7  -2   2  190.28   17.80
  -7  -2   2  196.18   18.50
  -7  -2   2  198.88   15.20
   6   2  -2  182.88   14.90
   6   2  -2  172.88   16.30
   6   2  -2  189.58   15.80
   6   2  -2  193.48   16.40
   6   2  -2  198.38   17.10
   6   2  -2  191.38   16.30
  -6  -2   2  183.78   16.10
  -6  -2   2  189.48   16.30
  -6  -2   2  209.58   16.20
  -6  -2   2  153.88   15.00
  -6  -2   2  185.68   17.30
  -6  -2   2  180.38   15.60
   5   2  -2  125.89   12.10
   5   2  -2  126.79   11.90
   5   2  -2  114.29   12.90
   5   2  -2  107.79   10.20
   5   2  -2  137.89   12.50
   5   2  -2  127.49   10.80
  -5  -2   2  114.69   11.20
  -5  -2   2  122.99   10.80
  -5  -2   2  127.69   11.10
  -5  -2   2  111.39   11.00
  -5  -2   2  113.49   13.10
  -5  -2   2  121.59   10.90
   4   2  -2   80.19    8.80
   4   2  -2   84.19    8.50
   4   2  -2   87.79    8.70
   4   2  -2   82.59    7.90
   4   2  -2   74.99    7.70
   4   2  -2   87.39    9.20
  -4  -2   2   77.89    7.80
  -4  -2   2   81.39    7.80
  -4  -2   2   81.49    8.00
  -4  -2   2   85.49    8.10
  -4  -2   2   78.19    9.10
  -4  -2   2   79.59    8.30
   3   2  -2  440.96   29.10
   3   2  -2  474.45   29.90
   3   2  -2  491.35   29.80
   3   2  -2  468.75   29.30
   3   2  -2  457.45   29.60
   3   2  -2  395.06   28.80
  -3  -2   2  461.55   29.30
  -3  -2   2  454.75   29.80
  -3  -2   2  403.66   29.10
  -3  -2   2  455.75   29.20
  -3  -2   2  450.85   29.50
  -3  -2   2  451.65   29.90
   2   2  -2 1863.91  120.29
   2   2  -2 1815.42  119.99
   2   2  -2 2170.98  120.39
   2   2  -2 1889.61  120.19
   2   2  -2 1988.80  120.89
   2   2  -2 2030.00  120.59
  -2  -2   2 1979.00  120.19
  -2  -2   2 1930.81  120.29
  -2  -2   2 2240.38  121.39
  -2  -2   2 1872.01  120.99
  -2  -2   2 2071.09  120.59
  -2  -2   2 2028.50  120.29
   1   2  -2 3355.56  209.88
   1   2  -2 3715.53  211.08
   1   2  -2 3546.75  210.18
   1   2  -2 3423.26  210.28
   1   2  -2 3623.64  209.98
   1   2  -2 3774.62  210.58
  -1  -2   2 3415.86  210.08
  -1  -2   2 3704.93  210.28
  -1  -2   2 2992.00  212.48
  -1  -2   2 3535.05  211.18
  -1  -2   2 3482.05  210.08
   0   2  -2    1.30    1.90
   0   2  -2   -3.60    4.10
   0   2  -2   -0.30    1.70
   0   2  -2    0.10    1.40
   0   2  -2    0.20    1.60
   0   2  -2    0.70    1.80
   0  -2   2    0.60    1.60
   0  -2   2    0.90    2.00
   0  -2   2    0.00    1.80
   0  -2   2    1.10    2.20
   0  -2   2    2.00    2.40
   0  -2   2   -0.60    0.60
   0  -2   2   -2.10    3.00
   0  -2   2   -0.30    1.60
   1  -2   2 6369.36  372.86
   1  -2   2 6065.29  372.46
  -2   2  -2 1339.77   74.79
  -2   2  -2 1190.08   73.89
  -2   2  -2 1232.58   74.09
   2  -2   2 1207.28   74.59
   2  -2   2 1183.18   74.09
   2  -2   2 1251.67   74.39
   2  -2   2 1214.48   75.29
   2  -2   2 1187.68   73.99
   2  -2   2 1229.58   74.89
   2  -2   2 1084.09   73.99
  -3   2  -2   50.89    6.20
  -3   2  -2   44.70    5.20
  -3   2  -2   42.40    5.70
  -3   2  -2   49.50    6.60
  -3   2  -2   45.20    5.50
  -3   2  -2   56.29    6.10
  -3   2  -2   53.19    6.60
   3  -2   2   39.10    6.50
   3  -2   2   47.50    6.40
   3  -2   2   44.30    5.00
   3  -2   2   52.29    6.20
   3  -2   2   47.90    6.00
   3  -2   2   45.10    5.60
  -4   2  -2  432.86   27.50
  -4   2  -2  427.76   27.20
  -4   2  -2  411.26   26.70
  -4   2  -2  389.16   27.80
  -4   2  -2  423.26   28.50
  -4   2  -2  357.06   26.60
   4  -2   2  372.66   27.00
   4  -2   2  379.26   27.10
   4  -2   2  393.66   27.00
   4  -2   2  390.46   27.00
   4  -2   2  417.66   28.60
  -5   2  -2  133.59   14.20
  -5   2  -2  122.79   12.80
  -5   2  -2  145.89   11.60
  -5   2  -2  134.49   10.90
  -5   2  -2   99.79   10.20
  -5   2  -2  129.79   11.60
   5  -2   2  122.49   10.90
   5  -2   2  114.69   14.20
   5  -2   2   98.39   12.10
   5  -2   2  111.39   11.10
   5  -2   2  133.99   12.60
  -6   2  -2  554.14   35.50
  -6   2  -2  495.65   35.20
  -6   2  -2  489.55   34.70
  -6   2  -2  567.24   38.00
  -6   2  -2  467.65   34.40
  -6   2  -2  519.25   35.60
   6  -2   2  542.85   35.30
   6  -2   2  505.05   35.40
   6  -2   2  497.95   35.80
   6  -2   2  482.35   35.50
   6  -2   2  558.24   37.90
  -7   2  -2   78.79   11.00
  -7   2  -2   80.29    9.70
  -7   2  -2   90.99   12.90
  -7   2  -2   85.59    9.40
  -7   2  -2   96.69   11.50
   7  -2   2   74.39   12.40
   7  -2   2   98.49   11.10
   7  -2   2   86.49   10.80
   7  -2   2   80.49    9.50
   7  -2   2   81.09   12.00
   7  -2   2   90.29   12.20
  -8   2  -2   91.19    9.90
  -8   2  -2  105.09   14.90
  -8   2  -2  107.79   12.80
  -8   2  -2  100.59   10.20
   8  -2   2  110.99   12.10
   8  -2   2   99.89   14.30
   8  -2   2  111.49   13.00
   8  -2   2  110.29   14.30
   8  -2   2   74.79   10.30
   8  -2   2   82.99   10.40
  -9   2  -2    5.60    3.10
  -9   2  -2   15.60    8.70
  -9   2  -2    8.20    3.70
   9  -2   2    7.80    4.00
   9  -2   2    6.30    5.20
   9  -2   2    5.80    7.30
   9  -2   2   15.30    7.10
   9  -2   2    3.70    4.20
 -10   2  -2   56.09    6.20
 -10   2  -2   55.39    6.50
  10  -2   2   55.49    7.40
  10  -2   2   55.89    6.30
  10  -2   2   48.50    8.90
 -11   2  -2    4.70    4.50
 -11   2  -2   12.90    5.30
 -11   2  -2   -3.70    4.20
  11  -2   2    4.80    6.10
  11  -2   2    7.00    4.50
  11  -2   2   12.90    6.60
 -12   2  -2    5.00    6.60
  12  -2   2   -0.20    7.30
  13   1  -2   -5.20    4.70
  13   1  -2   -3.70    8.30
 -13  -1   2    4.80    8.00
 -13  -1   2    0.70    6.50
  12   1  -2   -2.70    6.00
  12   1  -2   -2.60    6.10
  12   1  -2    4.90    4.90
 -12  -1   2   -6.30    5.90
 -12  -1   2    4.00    5.00
  11   1  -2   10.00    5.30
  11   1  -2    2.30    5.20
 -11  -1   2   -5.10    4.60
 -11  -1   2    2.90    4.20
 -11  -1   2    0.80    3.60
 -11  -1   2   -7.10    6.30
  10   1  -2   92.59   10.80
  10   1  -2  101.79   12.80
  10   1  -2   94.39    9.60
 -10  -1   2   92.29   10.00
   9   1  -2  184.88   20.10
   9   1  -2  179.08   16.00
   9   1  -2  128.69   17.10
   9   1  -2  153.18   15.80
   9   1  -2  160.08   18.20
  -9  -1   2  187.98   13.90
  -9  -1   2  185.78   21.00
  -9  -1   2  146.59   16.10
  -9  -1   2  171.98   18.20
   8   1  -2  382.06   30.90
   8   1  -2  385.06   30.40
   8   1  -2  408.86   32.50
   8   1  -2  410.26   33.00
   8   1  -2  444.96   32.60
   8   1  -2  488.45   33.50
  -8  -1   2  405.46   31.50
  -8  -1   2  440.66   33.90
  -8  -1   2  428.36   31.20
  -8  -1   2  446.36   32.10
  -8  -1   2  407.06   30.90
  -8  -1   2  443.76   29.50
   7   1  -2  795.52   52.49
   7   1  -2  718.43   50.69
   7   1  -2  791.42   53.49
   7   1  -2  735.13   51.19
   7   1  -2  797.52   51.89
  -7  -1   2  821.92   53.69
  -7  -1   2  697.63   51.29
  -7  -1   2  771.72   51.39
  -7  -1   2  805.32   51.49
  -7  -1   2  814.72   51.99
  -7  -1   2  763.02   49.90
   6   1  -2  127.09   13.20
   6   1  -2  128.09   11.90
   6   1  -2  142.89   14.00
   6   1  -2  125.39   13.30
   6   1  -2  121.89   11.40
   6   1  -2  141.19   13.60
  -6  -1   2  132.49   10.80
  -6  -1   2  148.69   12.40
  -6  -1   2  127.19   12.20
  -6  -1   2  130.49   14.20
  -6  -1   2  123.09   11.90
  -6  -1   2  132.99   12.90
   5   1  -2 1711.63   93.39
   5   1  -2 1675.93   94.39
   5   1  -2 1497.35   95.69
   5   1  -2 1382.26   92.09
   5   1  -2 1293.87   92.09
   5   1  -2 1470.85   94.29
  -5  -1   2 1427.36   92.49
  -5  -1   2 1724.43   93.49
  -5  -1   2 1490.25   92.29
  -5  -1   2 1407.36   93.39
  -5  -1   2 1302.67   94.49
  -5  -1   2 1522.25   93.99
   4   1  -2 2281.97  134.69
   4   1  -2 2302.07  135.69
   4   1  -2 2030.80  134.29
   4   1  -2 2487.05  135.39
   4   1  -2 1949.41  133.99
  -4  -1   2 2376.36  135.19
  -4  -1   2 2097.49  134.29
  -4  -1   2 1947.71  134.29
  -4  -1   2 2277.57  135.59
  -4  -1   2 2289.67  135.29
  -4  -1   2 2257.77  134.39
   3   1  -2   33.10    5.30
   3   1  -2   36.30    4.70
   3   1  -2   42.40    5.10
   3   1  -2   27.10    4.60
   3   1  -2   31.90    4.20
   3   1  -2   46.30    5.40
  -3  -1   2   35.20    4.90
  -3  -1   2   33.70    5.30
  -3  -1   2   33.90    4.70
  -3  -1   2   32.20    5.20
  -3  -1   2   35.00    4.50
  -3  -1   2   31.30    4.40
   2   1  -2 1754.22  113.69
   2   1  -2 2097.49  114.29
   2   1  -2 1922.81  113.89
   2   1  -2 1888.01  113.69
   2   1  -2 1908.71  113.99
  -2  -1   2 1693.53  113.59
  -2  -1   2 1691.43  113.89
  -2  -1   2 1928.51  116.09
  -2  -1   2 1939.31  113.89
  -2  -1   2 1987.70  113.69
   1   1  -2   34.50    3.80
   1   1  -2   40.00    4.40
   1   1  -2   27.70    3.60
   1   1  -2   38.60    3.20
   1   1  -2   37.70    3.90
   1   1  -2   40.60    4.20
  -1  -1   2   32.40    3.20
  -1  -1   2   41.90    4.60
  -1  -1   2   37.30    3.90
  -1  -1   2   36.60    3.50
  -1  -1   2   34.10    4.00
  -1  -1   2   32.30    5.00
  -1  -1   2   34.10    4.20
  -1  -1   2   33.60    3.80
   0   1  -2 1106.59   68.69
   0   1  -2 1114.79   68.29
   0   1  -2 1289.97   69.39
   0  -1   2 1058.49   68.39
   0  -1   2 1115.59   68.69
   0  -1   2 1218.98   68.39
   0  -1   2  994.40   68.69
  -1   1  -2 5026.90  326.17
   1  -1   2 5609.84  326.17
   1  -1   2 5246.38  325.77
   1  -1   2 5552.34  325.77
   1  -1   2 5774.32  326.37
  -2   1  -2   28.90    3.90
  -2   1  -2   25.40    4.80
  -2   1  -2   35.60    5.00
  -2   1  -2   28.50    4.20
  -2   1  -2   29.00    4.80
  -2   1  -2   30.30    5.00
   2  -1   2   34.30    4.50
   2  -1   2   30.50    4.40
   2  -1   2   26.80    4.80
   2  -1   2   29.20    4.60
   2  -1   2   32.60    5.20
   2  -1   2   32.00    7.20
  -3   1  -2  371.86   26.20
  -3   1  -2  416.76   27.10
  -3   1  -2  449.06   27.40
  -3   1  -2  447.46   28.10
  -3   1  -2  385.76   26.80
  -3   1  -2  410.26   26.60
   3  -1   2  385.56   26.40
   3  -1   2  455.95   28.30
   3  -1   2  386.76   26.80
   3  -1   2  374.86   26.70
   3  -1   2  387.36   27.10
  -4   1  -2 1759.82  109.99
  -4   1  -2 1845.62  110.19
  -4   1  -2 1511.55  109.09
  -4   1  -2 1985.10  110.79
  -4   1  -2 2086.69  110.79
  -4   1  -2 1963.10  111.89
   4  -1   2 1950.60  111.99
   4  -1   2 1695.73  109.29
   4  -1   2 1648.04  109.89
   4  -1   2 1622.04  110.19
   4  -1   2 1881.51  110.29
   4  -1   2 1580.14  110.29
  -5   1  -2  560.54   40.10
  -5   1  -2  663.53   43.30
  -5   1  -2  653.83   41.40
  -5   1  -2  679.73   41.80
  -5   1  -2  665.53   41.50
  -5   1  -2  672.93   41.90
   5  -1   2  569.44   41.00
   5  -1   2  618.44   40.60
   5  -1   2  576.54   41.30
   5  -1   2  620.74   43.10
   5  -1   2  622.54   41.70
  -6   1  -2   10.90    4.20
  -6   1  -2   13.90    3.90
  -6   1  -2   16.00    3.50
  -6   1  -2    9.40    6.80
  -6   1  -2   16.40    5.50
  -6   1  -2    6.70    4.10
   6  -1   2    8.70    3.00
   6  -1   2   15.40    5.70
   6  -1   2    6.10    4.20
   6  -1   2   15.90    6.50
   6  -1   2   10.60    4.80
  -7   1  -2   98.69   14.00
  -7   1  -2   98.29   10.80
  -7   1  -2   92.59   11.60
  -7   1  -2  110.79   12.60
  -7   1  -2   80.99    9.80
  -7   1  -2   96.29    9.20
   7  -1   2   91.99   10.40
   7  -1   2  109.59   13.10
   7  -1   2  103.19   11.40
   7  -1   2   88.89   12.20
   7  -1   2   91.29   11.40
   7  -1   2   96.19   12.50
  -8   1  -2  393.36   27.90
  -8   1  -2  406.56   29.70
  -8   1  -2  444.66   31.00
  -8   1  -2  395.76   33.10
  -8   1  -2  369.46   29.70
   8  -1   2  389.86   30.00
   8  -1   2  416.76   31.70
   8  -1   2  412.66   33.10
   8  -1   2  438.56   29.80
   8  -1   2  401.26   32.00
   8  -1   2  366.56   30.10
  -9   1  -2   27.70    5.00
  -9   1  -2   32.60    5.20
   9  -1   2   27.10    6.30
   9  -1   2   42.80    7.70
   9  -1   2   51.69   12.70
 -10   1  -2   -6.60    4.90
 -10   1  -2   -1.30    4.20
 -10   1  -2    5.80    3.30
  10  -1   2   -5.40   13.50
  10  -1   2   -1.50    5.10
  10  -1   2    0.80    3.80
  10  -1   2    2.00    3.70
 -11   1  -2   11.70    5.60
  11  -1   2    8.70    5.40
  11  -1   2   10.80    6.30
  11  -1   2    3.40    4.70
 -12   1  -2    7.10    7.00
  12  -1   2   -8.00    5.90
  12  -1   2    3.70    8.00
  12  -1   2    2.70    6.50
  12  -1   2   -8.00    5.80
 -13   1  -2   23.70    8.60
  13  -1   2   -7.30    9.20
  13   0  -2   -4.00    8.10
 -13   0   2   -1.00    7.70
 -13   0   2   -5.20    6.40
  12   0  -2   11.80    4.80
  12   0  -2   17.20    6.00
  12   0  -2   14.50    5.00
 -12   0   2   10.70    4.70
 -12   0   2   13.80    5.90
  11   0  -2    3.90    4.90
  11   0  -2   11.10    3.80
 -11   0   2    3.70    4.50
 -11   0   2    0.40    3.70
 -11   0   2    2.20    6.80
 -11   0   2   -4.50    5.50
  10   0  -2    9.40    4.80
  10   0  -2   -1.20    6.40
  10   0  -2    1.10    5.10
 -10   0   2    6.20    5.10
 -10   0   2    5.60    5.00
   9   0  -2    8.20    4.60
   9   0  -2    6.70    5.00
   9   0  -2   -5.30    7.80
  -9   0   2   -6.60    5.70
  -9   0   2    1.50    2.80
  -9   0   2    5.80    4.20
  -9   0   2    4.50    5.40
  -9   0   2   -8.50    7.10
   8   0  -2  114.29   12.90
   8   0  -2  145.19   14.90
   8   0  -2  112.29   13.80
   8   0  -2  141.09   15.80
   8   0  -2   98.69   12.60
   8   0  -2  140.39   14.00
  -8   0   2  130.19   15.90
  -8   0   2  130.29   14.70
  -8   0   2  136.29   13.90
  -8   0   2  125.89   13.30
  -8   0   2  128.59   13.50
  -8   0   2  142.89   12.00
   7   0  -2  224.68   18.60
   7   0  -2  211.98   18.60
   7   0  -2  222.18   19.50
   7   0  -2  162.78   16.60
   7   0  -2  208.38   18.80
   7   0  -2  181.88   16.30
  -7   0   2  213.48   17.40
  -7   0   2  197.48   15.90
  -7   0   2  201.68   17.70
  -7   0   2  191.98   16.80
  -7   0   2  212.68   19.40
  -7   0   2  196.18   16.80
   6   0  -2  847.72   51.39
   6   0  -2  767.52   48.80
   6   0  -2  662.83   46.80
   6   0  -2  710.63   49.50
   6   0  -2  825.52   48.20
   6   0  -2  662.73   47.10
  -6   0   2  698.83   46.90
  -6   0   2  707.23   49.20
  -6   0   2  603.64   46.70
  -6   0   2  801.72   48.10
  -6   0   2  698.63   47.20
  -6   0   2  697.43   46.40
   5   0  -2  466.75   29.90
   5   0  -2  424.46   29.70
   5   0  -2  434.66   30.00
   5   0  -2  406.66   28.60
   5   0  -2  468.05   31.10
  -5   0   2  426.36   29.30
  -5   0   2  397.26   30.00
  -5   0   2  465.25   29.40
  -5   0   2  375.86   28.80
  -5   0   2  425.96   29.00
  -5   0   2  415.96   28.50
   4   0  -2    9.70    4.50
   4   0  -2    6.90    2.80
   4   0  -2    5.30    3.10
   4   0  -2    6.10    2.30
   4   0  -2    8.50    3.50
   4   0  -2    7.50    2.80
  -4   0   2    6.60    2.70
  -4   0   2    6.10    3.50
  -4   0   2    8.40    4.20
  -4   0   2   15.70    4.50
  -4   0   2    6.50    2.30
  -4   0   2   12.10    3.10
   3   0  -2  260.17   16.20
   3   0  -2  233.88   16.00
   3   0  -2  199.28   16.40
   3   0  -2  243.88   16.40
   3   0  -2  205.18   15.70
   3   0  -2  205.28   15.50
  -3   0   2  219.28   16.20
  -3   0   2  244.48   16.10
  -3   0   2  214.98   16.30
  -3   0   2  235.98   15.60
  -3   0   2  221.58   16.00
  -3   0   2  211.38   15.90
   2   0  -2  116.89   10.30
  -2   0   2   99.49    9.20
   1   0  -2 3353.86  212.18
   1   0  -2 3671.43  212.38
   1   0  -2 4034.50  212.68
  -1   0   2 3369.86  212.08
  -1   0   2 3280.07  212.08
   0   0   2 1459.65   90.49
   0   0   2 1539.85   90.79
  -2   0  -2   19.40    3.80
  -3   0  -2 1822.22  114.09
  -3   0  -2 2019.00  115.49
  -3   0  -2 2044.30  114.49
  -3   0  -2 1993.10  114.29
   3   0   2 1759.42  114.19
   3   0   2 1920.61  114.69
   3   0   2 1880.11  113.09
   3   0   2 1722.03  113.89
   3   0   2 1883.41  115.49
   3   0   2 1653.53  113.99
  -4   0  -2  225.48   16.50
  -4   0  -2  220.48   16.10
  -4   0  -2  186.98   15.20
  -4   0  -2  171.08   13.90
  -4   0  -2  202.98   15.40
   4   0   2  200.98   14.40
   4   0   2  196.58   15.40
   4   0   2  189.78   16.60
   4   0   2  237.08   17.30
  -5   0  -2  227.18   17.10
  -5   0  -2  261.47   19.10
  -5   0  -2  247.68   19.30
  -5   0  -2  283.57   19.80
  -5   0  -2  264.47   19.50
  -5   0  -2  254.67   20.70
   5   0   2  209.18   18.70
   5   0   2  246.48   19.00
   5   0   2  243.28   19.50
   5   0   2  263.67   20.90
   5   0   2  261.87   18.00
  -6   0  -2   12.40    7.50
  -6   0  -2    9.60    3.50
  -6   0  -2   15.00    6.60
  -6   0  -2    8.10    3.70
  -6   0  -2    7.10    2.40
  -6   0  -2   12.30    4.70
   6   0   2    4.00    4.10
   6   0   2   15.60    7.00
   6   0   2    4.90    5.40
   6   0   2    8.70    4.50
   6   0   2    5.40    2.90
  -7   0  -2  246.48   23.80
  -7   0  -2  280.17   22.10
  -7   0  -2  248.08   20.80
  -7   0  -2  243.18   18.30
  -7   0  -2  267.37   21.20
  -7   0  -2  223.08   20.70
   7   0   2  257.87   21.50
   7   0   2  310.67   23.00
   7   0   2  241.58   21.10
   7   0   2  278.77   19.60
   7   0   2  288.87   22.60
   7   0   2  251.87   23.30
   7   0   2  224.98   20.50
  -8   0  -2   85.59    8.10
  -8   0  -2  105.29   13.40
  -8   0  -2   69.39   10.10
  -8   0  -2   98.29   13.60
  -8   0  -2   82.29   13.10
  -8   0  -2   86.89   10.50
   8   0   2  101.19   11.20
   8   0   2   89.99   12.30
   8   0   2   96.39   13.20
   8   0   2   86.59   11.00
   8   0   2  120.69   16.80
  -9   0  -2  910.41   61.89
  -9   0  -2  944.51   64.69
   9   0   2 1075.19   73.69
   9   0   2 1078.89   68.09
   9   0   2  958.00   65.19
   9   0   2  917.01   63.59
 -10   0  -2   94.09    9.40
 -10   0  -2   98.89    8.90
  10   0   2  115.19   10.30
  10   0   2   93.79    9.80
  10   0   2   82.69    9.20
  10   0   2   97.29   11.20
 -11   0  -2    1.70    5.70
  11   0   2    2.80    4.70
  11   0   2    9.60    6.40
  11   0   2   -2.80    6.30
 -12   0  -2    3.40    3.60
 -12   0  -2   11.60    7.20
  12   0   2   -2.70    5.90
  12   0   2    2.00    8.20
  13   0   2   -8.60    8.70
  13  -1  -2    2.00    4.40
  13  -1  -2    7.60    8.00
 -13   1   2    8.00    6.50
 -13   1   2   12.50    7.30
  12  -1  -2   41.90    9.10
  12  -1  -2   30.50    7.80
 -12   1   2   21.50    5.60
 -12   1   2   32.40    8.80
  11  -1  -2   11.50    3.90
  11  -1  -2    4.80    3.60
 -11   1   2    4.30    4.70
 -11   1   2    4.40    4.60
 -11   1   2    7.60    4.40
  10  -1  -2  350.36   31.00
  10  -1  -2  346.37   31.10
  10  -1  -2  385.66   33.00
  10  -1  -2  366.06   30.50
 -10   1   2  369.86   27.90
 -10   1   2  400.56   27.90
   9  -1  -2  153.28   14.50
   9  -1  -2  130.69   16.70
   9  -1  -2  125.89   13.30
   9  -1  -2  160.08   16.90
  -9   1   2  130.39   14.80
  -9   1   2  131.39   14.10
  -9   1   2  143.89   13.00
  -9   1   2  135.99   13.30
  -9   1   2  108.29   13.40
   8  -1  -2   -5.20    6.70
   8  -1  -2    5.30    5.00
   8  -1  -2    0.70    4.40
   8  -1  -2   -7.80    6.00
  -8   1   2   -4.60    5.50
  -8   1   2   -4.80    5.80
  -8   1   2    1.70    2.80
   7  -1  -2    6.00    3.90
   7  -1  -2    1.80    2.40
   7  -1  -2    4.70    6.50
   7  -1  -2    3.00    3.10
   7  -1  -2    3.90    5.40
   7  -1  -2    9.80    4.80
  -7   1   2    5.50    4.20
  -7   1   2    6.90    3.30
  -7   1   2    1.50    4.00
  -7   1   2    3.60    6.70
  -7   1   2    0.50    3.80
  -7   1   2   -2.00    3.20
  -7   1   2    4.20    3.00
   6  -1  -2  279.67   21.20
   6  -1  -2  291.37   21.70
   6  -1  -2  301.07   22.60
   6  -1  -2  237.78   20.10
   6  -1  -2  267.47   20.20
   6  -1  -2  286.07   22.90
  -6   1   2  293.27   21.00
  -6   1   2  310.17   21.10
  -6   1   2  250.57   20.00
  -6   1   2  259.07   20.40
  -6   1   2  268.47   22.80
  -6   1   2  284.17   20.60
   5  -1  -2  280.37   21.60
   5  -1  -2  324.87   22.90
   5  -1  -2  301.67   22.00
   5  -1  -2  321.67   24.30
   5  -1  -2  326.57   23.90
   5  -1  -2  335.77   22.70
  -5   1   2  305.47   23.20
  -5   1   2  287.87   21.90
  -5   1   2  320.37   26.00
  -5   1   2  296.07   21.70
  -5   1   2  340.67   22.60
  -5   1   2  341.87   22.70
   4  -1  -2    6.60    3.10
   4  -1  -2    5.00    4.20
   4  -1  -2    2.50    2.70
   4  -1  -2    3.30    2.50
   4  -1  -2    0.30    1.90
   4  -1  -2    1.50    2.60
   4  -1  -2    0.20    1.80
  -4   1   2    2.90    2.50
  -4   1   2    3.20    3.10
  -4   1   2    6.40    3.30
  -4   1   2    5.10    2.40
  -4   1   2    6.90    3.40
   3  -1  -2 2902.71  164.48
   3  -1  -2 2941.51  165.08
   3  -1  -2 2511.25  163.98
   3  -1  -2 2912.41  165.88
   3  -1  -2 2484.15  163.98
  -3   1   2 2519.35  164.38
  -3   1   2 2600.74  165.78
  -3   1   2 2920.51  164.88
  -3   1   2 2687.23  164.08
  -3   1   2 2760.22  164.28
  -3   1   2 2632.74  164.28
  -3   1   2 2807.92  164.28
   1  -1  -2 2385.66  127.19
   1  -1  -2 2104.69  127.19
   1  -1  -2 2219.68  126.69
   1  -1  -2 1852.01  126.59
   1  -1  -2 1870.71  126.59
   1  -1  -2 2310.37  128.29
   1  -1  -2 2206.78  126.89
  -1   1   2 1892.31  126.59
  -1   1   2 2301.17  126.69
  -1   1   2 2147.19  127.19
  -1   1   2 2149.88  127.29
  -1   1   2 1865.61  126.79
   0  -1  -2  240.08   16.60
   0  -1  -2  226.08   16.30
   0  -1  -2  254.07   16.30
   0  -1  -2  292.87   16.70
   0  -1  -2  254.47   16.40
   0   1   2  222.98   16.20
   0   1   2  265.57   16.30
   0   1   2  265.67   15.70
   0   1   2  285.27   16.80
   0   1   2  222.38   16.40
  -2  -1  -2 3112.19  178.98
  -2  -1  -2 2807.92  178.68
  -2  -1  -2 3267.07  179.98
  -2  -1  -2 2889.81  178.08
  -2  -1  -2 3273.17  178.88
   2   1   2 2630.74  177.08
   2   1   2 3026.60  178.78
   2   1   2 2649.63  178.58
   2   1   2 3010.20  178.88
  -3  -1  -2    2.20    2.80
  -3  -1  -2    1.70    2.70
  -3  -1  -2   -0.50    2.00
  -3  -1  -2   -1.40    3.00
  -3  -1  -2   -0.90    2.20
   3   1   2    0.10    1.70
   3   1   2    1.00    2.50
   3   1   2    6.90    3.50
   3   1   2    1.90    2.30
   3   1   2   -1.00    1.90
  -4  -1  -2  211.78   16.70
  -4  -1  -2  194.98   14.90
  -4  -1  -2  233.48   19.30
  -4  -1  -2  226.48   16.90
  -4  -1  -2  225.48   19.30
  -4  -1  -2  237.48   17.30
   4   1   2  238.18   18.30
   4   1   2  221.58   17.10
   4   1   2  223.88   18.60
   4   1   2  233.38   15.20
   4   1   2  223.08   16.90
   4   1   2  221.78   16.20
   4   1   2  246.78   17.60
  -5  -1  -2  795.62   56.69
  -5  -1  -2  861.31   55.49
  -5  -1  -2  800.42   52.39
  -5  -1  -2  892.01   55.19
  -5  -1  -2  789.22   54.69
  -5  -1  -2  932.51   55.79
   5   1   2  803.62   54.79
   5   1   2  784.72   54.89
   5   1   2  888.41   55.39
   5   1   2  837.82   56.59
   5   1   2  858.71   54.09
   5   1   2  825.52   52.69
   5   1   2  912.31   56.09
   5   1   2  943.11   57.29
  -6  -1  -2    0.50    1.80
  -6  -1  -2    3.30    4.80
  -6  -1  -2   -6.90    6.30
  -6  -1  -2    0.60    2.70
  -6  -1  -2   -2.60    2.90
   6   1   2    1.30    3.30
   6   1   2   -1.50    2.40
   6   1   2    0.10    2.80
   6   1   2   -0.60    2.50
   6   1   2   -0.70    4.00
   6   1   2    1.60    4.90
   6   1   2   -7.70    6.50
  -7  -1  -2  104.49   14.60
  -7  -1  -2  132.69   12.90
  -7  -1  -2  133.49   13.70
  -7  -1  -2  139.59   14.10
  -7  -1  -2  102.49   13.30
  -7  -1  -2  139.89   10.20
   7   1   2  126.69   14.40
   7   1   2  149.99   15.20
   7   1   2  129.59   12.00
   7   1   2  123.19   13.80
   7   1   2  144.79   15.00
   7   1   2  128.29   13.70
   7   1   2  128.69   15.20
  -8  -1  -2  556.14   39.60
  -8  -1  -2  509.55   35.00
  -8  -1  -2  574.44   39.10
   8   1   2  459.45   38.90
   8   1   2  564.64   41.90
   8   1   2  570.44   37.90
   8   1   2  532.45   38.80
   8   1   2  602.54   40.70
   8   1   2  520.95   38.90
  -9  -1  -2   50.49    5.30
  -9  -1  -2   44.20    9.70
   9   1   2   69.29    9.60
   9   1   2   58.49    7.60
   9   1   2   79.99   12.90
   9   1   2   86.79   21.90
   9   1   2   68.39    7.60
 -10  -1  -2   38.10    5.70
  10   1   2   29.80    6.10
  10   1   2   28.80    5.50
 -11  -1  -2   60.99    7.60
  11   1   2   60.69    8.00
  11   1   2   47.40    8.10
  11   1   2   55.19    9.00
 -12  -1  -2   23.70    7.60
  12   1   2   17.60    7.40
  12   1   2   10.30    6.20
  12   1   2   10.40    8.50
  13  -2  -2   14.10    5.60
  13  -2  -2   11.60    8.10
  13  -2  -2    8.70    8.40
  12  -2  -2   58.99    7.70
  12  -2  -2   59.59    8.10
 -12   2   2   57.49    7.00
 -12   2   2   43.30    8.20
  11  -2  -2   57.39    6.40
  11  -2  -2   69.69    8.80
  11  -2  -2   72.39    7.70
 -11   2   2   61.89    6.80
 -11   2   2   48.30    6.70
  10  -2  -2  130.79   16.30
  10  -2  -2  125.69   17.70
  10  -2  -2  143.29   13.50
  10  -2  -2  144.29   17.70
 -10   2   2  165.78   14.00
 -10   2   2  150.98   14.20
 -10   2   2  177.08   14.50
 -10   2   2  149.29   16.90
   9  -2  -2  218.58   21.00
   9  -2  -2  191.68   17.60
   9  -2  -2  199.18   19.90
   9  -2  -2  176.78   19.40
   9  -2  -2  178.68   16.70
  -9   2   2  174.78   16.80
  -9   2   2  218.08   18.80
  -9   2   2  217.48   17.20
  -9   2   2  193.08   16.50
   8  -2  -2  179.78   15.50
   8  -2  -2  179.88   16.10
   8  -2  -2  153.08   16.30
   8  -2  -2  165.18   18.10
   8  -2  -2  187.38   17.80
   8  -2  -2  199.68   19.10
  -8   2   2  165.18   15.50
  -8   2   2  213.58   17.30
  -8   2   2  171.58   18.50
  -8   2   2  192.98   16.30
  -8   2   2  175.28   16.50
  -8   2   2  177.68   15.50
   7  -2  -2   -2.50    3.70
   7  -2  -2    5.90    3.10
   7  -2  -2   11.20    4.50
   7  -2  -2    0.00    4.50
   7  -2  -2    4.30    3.10
   7  -2  -2    3.60    7.00
  -7   2   2    4.20    3.80
  -7   2   2    4.30    6.30
  -7   2   2    2.10    4.20
  -7   2   2    9.70    3.80
  -7   2   2    3.40    2.10
   6  -2  -2   46.30    7.20
   6  -2  -2   39.50    5.70
   6  -2  -2   47.30    8.00
   6  -2  -2   45.50    7.50
   6  -2  -2   40.90    6.30
   6  -2  -2   44.00    8.60
  -6   2   2   40.40    6.90
  -6   2   2   52.49    6.70
  -6   2   2   43.30    6.00
  -6   2   2   41.80    8.90
  -6   2   2   34.50    8.90
  -6   2   2   34.90    6.20
   5  -2  -2  618.94   42.20
   5  -2  -2  634.84   40.50
   5  -2  -2  580.94   39.70
   5  -2  -2  641.74   40.60
   5  -2  -2  639.74   40.70
   5  -2  -2  600.64   40.00
  -5   2   2  585.04   40.20
  -5   2   2  665.33   40.30
  -5   2   2  524.05   41.90
  -5   2   2  653.93   40.10
  -5   2   2  604.54   40.20
  -5   2   2  655.63   40.60
   4  -2  -2 1564.94   89.39
   4  -2  -2 1362.76   87.29
   4  -2  -2 1411.86   87.09
   4  -2  -2 1439.46   87.49
   4  -2  -2 1321.97   86.79
   4  -2  -2 1513.85   87.39
   4  -2  -2 1507.15   88.49
  -4   2   2 1313.07   87.59
  -4   2   2 1572.24   87.19
  -4   2   2 1263.27   86.79
  -4   2   2 1242.08   88.89
  -4   2   2 1516.35   87.19
   3  -2  -2 1602.24   98.59
   3  -2  -2 1435.96   97.79
   3  -2  -2 1711.13   98.39
   3  -2  -2 1743.93   98.59
   3  -2  -2 1795.22  100.49
   3  -2  -2 1604.14   98.09
  -3   2   2 1504.45   98.69
  -3   2   2 1708.23   98.09
  -3   2   2 1730.03   98.09
  -3   2   2 1541.45   97.89
  -3   2   2 1384.46   98.09
   2  -2  -2 6486.15  367.06
  -2   2   2 5732.83  367.96
  -2   2   2 6152.68  366.96
   1  -2  -2   56.09    5.40
   1  -2  -2   40.40    4.50
   1  -2  -2   41.10    4.20
   1  -2  -2   49.80    4.70
   1  -2  -2   47.00    3.70
   1  -2  -2   49.60    4.10
   1  -2  -2   49.80    5.20
   1  -2  -2   45.70    6.70
  -1   2   2   44.80    4.00
  -1   2   2   45.20    5.10
  -1   2   2   50.19    4.40
  -1   2   2   43.70    4.20
  -1   2   2   45.70    5.80
  -1   2   2   44.90    5.40
  -1   2   2   36.30    4.80
   0  -2  -2  507.55   30.70
   0  -2  -2  508.45   30.90
   0  -2  -2  519.25   31.80
   0  -2  -2  478.55   32.30
   0  -2  -2  493.15   31.30
   0  -2  -2  535.25   31.00
   0   2   2  524.35   30.80
   0   2   2  549.54   31.20
   0   2   2  468.95   30.50
   0   2   2  413.96   32.00
   0   2   2  474.95   30.90
   0   2   2  456.25   30.50
  -1  -2  -2 1141.49   68.99
  -1  -2  -2 1244.58   69.29
  -1  -2  -2 1135.59   69.19
  -1  -2  -2 1196.58   69.09
   1   2   2 1038.10   67.89
   1   2   2 1147.59   69.19
   1   2   2 1159.48   68.89
   1   2   2  949.90   67.69
   1   2   2 1110.19   69.39
   1   2   2 1225.78   69.39
   1   2   2 1070.59   68.79
  -2  -2  -2  386.86   26.40
  -2  -2  -2  410.76   26.70
  -2  -2  -2  402.06   26.50
  -2  -2  -2  422.16   26.80
  -2  -2  -2  449.95   27.00
   2   2   2  392.56   27.00
   2   2   2  433.86   26.60
   2   2   2  396.26   25.70
   2   2   2  401.06   26.90
   2   2   2  362.86   26.40
  -3  -2  -2   56.19    6.50
  -3  -2  -2   71.09    7.80
  -3  -2  -2   62.79    7.50
  -3  -2  -2   67.99    7.00
  -3  -2  -2   65.49    8.80
   3   2   2   64.89    6.60
   3   2   2   57.49    6.50
   3   2   2   60.09    7.40
   3   2   2   74.09    8.40
   3   2   2   67.09    7.10
   3   2   2   57.59    6.40
  -4  -2  -2    8.20    3.30
  -4  -2  -2    0.20    4.40
  -4  -2  -2    9.40    5.40
  -4  -2  -2    4.70    3.50
  -4  -2  -2    5.80    2.30
   4   2   2    2.30    2.40
   4   2   2    2.70    3.20
   4   2   2    2.50    5.00
   4   2   2    2.50    2.10
   4   2   2    0.80    2.40
   4   2   2    4.60    3.00
  -5  -2  -2   -2.70    3.80
  -5  -2  -2    3.70    2.60
  -5  -2  -2    3.30    5.80
  -5  -2  -2    0.40    3.90
  -5  -2  -2    0.80    3.50
   5   2   2    2.50    3.10
   5   2   2   -2.10    5.60
   5   2   2   -1.10    4.50
   5   2   2    1.30    1.70
   5   2   2   -0.60    2.40
   5   2   2   -3.40    3.20
  -6  -2  -2   34.20    8.60
  -6  -2  -2   22.60    6.30
  -6  -2  -2   27.80    7.00
  -6  -2  -2   38.90    9.50
   6   2   2   36.50    5.30
   6   2   2   31.90    9.50
   6   2   2   24.30    6.80
   6   2   2   34.50    5.70
   6   2   2   41.60    8.10
   6   2   2   29.00    8.10
  -7  -2  -2   -6.10    5.10
  -7  -2  -2   -2.60    4.50
  -7  -2  -2   -3.40    5.60
   7   2   2   -2.20    2.50
   7   2   2   -8.10    6.30
   7   2   2   -4.00    3.90
   7   2   2   -0.80    7.60
   7   2   2   -6.00    3.50
   7   2   2   -1.00    4.40
  -8  -2  -2  249.48   21.60
  -8  -2  -2  228.48   21.00
   8   2   2  270.57   22.60
   8   2   2  233.48   19.60
   8   2   2  278.97   23.30
   8   2   2  260.67   22.00
   8   2   2  244.78   20.70
   8   2   2  233.58   21.00
  -9  -2  -2   -2.50    4.00
  -9  -2  -2    6.80    4.30
   9   2   2   -5.90    6.10
   9   2   2   -0.70    4.90
   9   2   2    3.30    3.90
 -10  -2  -2    4.40    4.90
 -10  -2  -2    0.00    4.90
  10   2   2   -0.20    5.50
  10   2   2   -1.80    4.20
  10   2   2   12.90    4.60
 -11  -2  -2    9.20    6.10
  11   2   2   14.60    5.70
  11   2   2   12.50    6.40
  11   2   2   13.20    5.40
 -12  -2  -2   -9.50    5.80
 -12  -2  -2    2.50    7.20
  12   2   2   -3.70    6.70
  12   2   2   -9.50    8.10
 -14   3   2  -13.90   10.60
  13  -3  -2   26.70    7.70
  13  -3  -2   44.10    9.70
 -13   3   2   38.60    8.80
  12  -3  -2    7.00    6.50
  12  -3  -2    5.20    4.20
  12  -3  -2   -5.40    6.70
 -12   3   2    2.50    5.10
 -12   3   2   -0.90    5.50
 -12   3   2    5.80    5.40
  11  -3  -2   -5.20    5.30
  11  -3  -2   -2.20    6.10
  11  -3  -2    1.00    3.60
 -11   3   2   -0.40    4.40
 -11   3   2   -2.60    4.40
 -11   3   2   -0.50    4.60
 -11   3   2    6.10    5.90
  10  -3  -2    6.00    2.90
  10  -3  -2    9.70    4.70
  10  -3  -2   14.20    7.70
  10  -3  -2    3.50    6.60
 -10   3   2   10.70    8.40
 -10   3   2    2.80    3.50
 -10   3   2   -2.70    5.20
   9  -3  -2   40.80    8.20
   9  -3  -2   54.69    9.90
   9  -3  -2   31.00    6.20
   9  -3  -2   38.70    6.60
   9  -3  -2   51.59   11.80
  -9   3   2   37.90    6.20
  -9   3   2   45.50    6.10
  -9   3   2   52.69   10.50
  -9   3   2   49.30    7.00
   8  -3  -2    0.10    3.60
   8  -3  -2   -0.50    2.30
   8  -3  -2    3.70    5.10
   8  -3  -2   -4.00    3.80
   8  -3  -2   -1.30    2.60
   8  -3  -2   -0.10    7.60
   8  -3  -2   -4.90    5.20
  -8   3   2    5.60    3.90
  -8   3   2    5.90    6.10
  -8   3   2    4.90    3.30
  -8   3   2    6.20    4.40
   7  -3  -2  116.79   13.00
   7  -3  -2  106.49   11.00
   7  -3  -2  117.59   13.10
   7  -3  -2  113.79   13.40
   7  -3  -2   84.39   12.30
   7  -3  -2  114.99   11.10
   7  -3  -2  124.79   14.30
  -7   3   2  124.49   12.10
  -7   3   2  116.39   11.80
  -7   3   2   99.59   10.20
  -7   3   2  127.89   12.40
  -7   3   2  116.09   10.40
   6  -3  -2  115.09   10.20
   6  -3  -2  115.49   12.30
   6  -3  -2  101.59   12.00
   6  -3  -2  119.99   12.70
   6  -3  -2  119.09   10.60
   6  -3  -2  114.99   11.90
   6  -3  -2  138.39   13.40
  -6   3   2  124.49   11.40
  -6   3   2   86.79   13.30
  -6   3   2  109.39   11.80
  -6   3   2  108.89   10.40
  -6   3   2  122.29   11.50
  -6   3   2  125.79   11.10
   5  -3  -2   -2.30    1.60
   5  -3  -2   -1.30    1.60
   5  -3  -2   -7.40    4.60
   5  -3  -2   -1.30    3.20
   5  -3  -2   -2.80    3.30
   5  -3  -2   -5.60    4.50
   5  -3  -2    0.20    4.90
  -5   3   2   -3.40    2.90
  -5   3   2   -3.10    2.20
  -5   3   2   -4.60    3.90
  -5   3   2    1.00    3.50
  -5   3   2    0.00    1.80
  -5   3   2   -2.90    2.70
   4  -3  -2  132.39   12.10
   4  -3  -2  141.69   11.50
   4  -3  -2  157.28   13.20
   4  -3  -2  164.98   13.80
   4  -3  -2  162.68   12.30
   4  -3  -2  171.48   14.10
   4  -3  -2  143.39   11.80
  -4   3   2  167.18   11.80
  -4   3   2  171.18   12.00
  -4   3   2  158.38   12.00
  -4   3   2  145.69   12.70
   3  -3  -2 1005.90   65.59
   3  -3  -2 1037.40   66.99
   3  -3  -2 1097.89   65.79
   3  -3  -2 1181.28   68.89
   3  -3  -2 1031.20   65.89
   3  -3  -2 1130.59   65.99
   3  -3  -2 1193.98   67.49
  -3   3   2 1013.10   66.99
  -3   3   2  945.21   66.79
  -3   3   2 1111.79   65.29
  -3   3   2 1046.70   66.29
  -3   3   2 1124.69   65.79
  -3   3   2 1033.60   65.29
   2  -3  -2  154.38   11.00
   2  -3  -2  175.18   13.60
   2  -3  -2  144.79   10.80
   2  -3  -2  158.18   12.40
   2  -3  -2  144.39   12.50
   2  -3  -2  159.38   11.00
   2  -3  -2  145.89   11.20
   2  -3  -2  170.68   13.00
   2  -3  -2  181.88   11.30
  -2   3   2  148.89   11.20
  -2   3   2  168.78   13.00
  -2   3   2  159.98   12.30
  -2   3   2  165.58   11.00
  -2   3   2  141.09   10.20
  -2   3   2  169.18   10.30
   1  -3  -2 2495.95  134.49
   1  -3  -2 2313.37  134.89
   1  -3  -2 2356.56  136.09
   1  -3  -2 1881.71  133.09
   1  -3  -2 2060.39  133.29
   1  -3  -2 2178.48  133.49
   1  -3  -2 2288.07  134.89
   1  -3  -2 2354.76  133.69
  -1   3   2 2175.88  135.09
  -1   3   2 2385.36  133.59
  -1   3   2 2083.79  134.19
  -1   3   2 2068.29  135.49
   0  -3  -2  809.82   48.70
   0  -3  -2  811.12   49.60
   0  -3  -2  694.83   48.30
   0  -3  -2  824.32   48.80
   0  -3  -2  843.12   48.60
   0  -3  -2  838.72   49.99
   0  -3  -2  677.33   50.39
   0  -3  -2  878.21   48.80
   0   3   2  749.13   48.70
   0   3   2  760.82   48.00
   0   3   2  836.32   48.90
   0   3   2  870.71   48.90
   0   3   2  734.23   49.50
   0   3   2  824.72   48.00
   0   3   2  730.63   49.90
  -1  -3  -2  809.62   51.19
  -1  -3  -2  929.41   51.09
  -1  -3  -2  841.32   50.69
  -1  -3  -2  795.02   50.59
   1   3   2  853.61   50.99
   1   3   2  700.43   49.20
   1   3   2  873.21   50.29
   1   3   2  767.22   50.19
   1   3   2  769.72   51.39
   1   3   2  771.12   49.60
   1   3   2  896.11   51.19
  -2  -3  -2 6250.37  353.56
  -2  -3  -2 6184.38  353.86
  -2  -3  -2 6069.29  353.36
  -2  -3  -2 5431.96  353.06
  -2  -3  -2 6239.38  353.76
   2   3   2 5126.49  352.86
   2   3   2 6375.76  354.06
   2   3   2 5700.33  353.86
   2   3   2 5878.81  352.96
   2   3   2 5634.34  355.66
  -3  -3  -2 2515.85  151.58
  -3  -3  -2 2346.77  151.28
  -3  -3  -2 2588.84  151.68
  -3  -3  -2 2433.26  151.28
  -3  -3  -2 2521.15  151.88
  -3  -3  -2 2508.55  154.18
   3   3   2 2271.67  151.68
   3   3   2 2380.56  151.38
   3   3   2 2880.31  155.28
   3   3   2 2309.97  151.18
   3   3   2 2492.25  150.58
   3   3   2 2635.54  151.38
  -4  -3  -2  164.78   14.00
  -4  -3  -2  187.58   15.00
  -4  -3  -2  148.69   13.50
  -4  -3  -2  166.48   14.40
   4   3   2  176.18   13.90
   4   3   2  178.38   14.40
   4   3   2  182.58   13.60
   4   3   2  178.08   14.10
   4   3   2  173.58   15.40
   4   3   2  154.68   13.70
  -5  -3  -2 2698.33  158.98
  -5  -3  -2 2305.17  157.98
  -5  -3  -2 2357.76  158.48
  -5  -3  -2 2613.24  158.38
   5   3   2 2901.61  158.38
   5   3   2 2372.66  157.88
   5   3   2 2688.33  158.48
   5   3   2 2414.46  158.28
   5   3   2 2537.95  158.38
   5   3   2 2937.61  160.08
  -6  -3  -2  293.67   22.70
  -6  -3  -2  319.77   24.00
  -6  -3  -2  249.38   22.20
  -6  -3  -2  267.87   22.30
   6   3   2  305.77   23.30
   6   3   2  343.17   24.90
   6   3   2  267.87   21.80
   6   3   2  297.87   22.80
   6   3   2  282.87   22.10
  -7  -3  -2  470.25   36.90
  -7  -3  -2  539.45   38.20
  -7  -3  -2  522.05   38.00
   7   3   2  569.24   38.80
   7   3   2  590.04   38.00
   7   3   2  492.95   36.60
   7   3   2  543.85   37.90
   7   3   2  498.95   37.00
   7   3   2  501.55   37.20
  -8  -3  -2  100.19   14.20
  -8  -3  -2   88.29   10.20
   8   3   2  106.99   14.60
   8   3   2   79.09   21.60
   8   3   2   94.29   10.40
   8   3   2  107.69   10.70
   8   3   2   89.89   11.30
   8   3   2   96.29   14.00
  -9  -3  -2   -1.00    3.00
  -9  -3  -2   -0.80    3.20
   9   3   2   -2.40    4.70
   9   3   2   -5.70    5.30
   9   3   2   -2.00    3.70
 -10  -3  -2   15.50    4.10
  10   3   2   24.80    5.80
  10   3   2    6.20    5.20
 -11  -3  -2   -1.40    6.00
  11   3   2   -0.60    7.20
  11   3   2   -9.30    5.50
  11   3   2    6.80    6.20
 -12  -3  -2   75.99    9.70
  12   3   2   57.19   10.30
  12   3   2   52.79   10.80
  13  -4  -2   -3.50    5.60
  13  -4  -2    4.00    8.80
 -13   4   2   -2.20    7.50
 -13   4   2    4.20    6.90
 -13   4   2   -8.70    7.60
  12  -4  -2   25.50    7.70
  12  -4  -2   43.70    7.70
 -12   4   2   26.70    6.80
 -12   4   2   14.20    6.70
 -12   4   2   38.10    7.70
  11  -4  -2   -4.90    7.30
  11  -4  -2    3.60    5.50
  11  -4  -2    4.00    3.50
 -11   4   2    2.00    4.80
 -11   4   2    7.40    4.80
 -11   4   2  -12.20   10.10
 -11   4   2   -3.40    4.10
  10  -4  -2   -1.80    7.20
  10  -4  -2   -9.20    6.10
 -10   4   2    0.10    6.80
 -10   4   2   -0.50    3.70
 -10   4   2    1.20    2.80
 -10   4   2    3.70    3.30
   9  -4  -2  650.93   48.10
   9  -4  -2  738.23   50.69
   9  -4  -2  752.42   49.60
   9  -4  -2  683.53   50.49
   9  -4  -2  704.63   52.49
  -9   4   2  721.03   47.50
  -9   4   2  750.52   50.09
  -9   4   2  742.13   49.90
  -9   4   2  757.52   48.60
   8  -4  -2 1369.86   90.39
   8  -4  -2 1346.77   93.59
   8  -4  -2 1338.87   89.79
   8  -4  -2 1416.56   91.59
   8  -4  -2 1489.55   91.19
  -8   4   2 1547.45   89.79
  -8   4   2 1437.16   88.99
  -8   4   2 1471.05   90.29
  -8   4   2 1412.16   91.39
  -8   4   2 1429.86   91.09
   7  -4  -2    7.80    4.90
   7  -4  -2   14.60    4.60
   7  -4  -2    4.30    7.40
   7  -4  -2    3.90    7.40
   7  -4  -2   13.40    5.10
   7  -4  -2    7.20    4.80
   7  -4  -2    8.40    3.30
  -7   4   2    8.60    4.80
  -7   4   2   10.20    3.10
  -7   4   2   16.90    4.20
  -7   4   2    4.70    5.00
  -7   4   2   16.40    5.80
   6  -4  -2  674.63   45.90
   6  -4  -2  665.63   49.00
   6  -4  -2  742.43   48.50
   6  -4  -2  764.42   47.10
   6  -4  -2  697.53   46.40
   6  -4  -2  687.73   47.60
   6  -4  -2  742.93   48.30
  -6   4   2  685.93   47.60
  -6   4   2  764.82   46.60
  -6   4   2  708.23   45.30
  -6   4   2  685.93   46.70
  -6   4   2  753.92   45.80
   5  -4  -2 1078.99   71.29
   5  -4  -2 1021.60   67.99
   5  -4  -2 1006.40   68.19
   5  -4  -2 1218.58   68.99
   5  -4  -2 1044.90   69.89
   5  -4  -2 1041.10   69.99
  -5   4   2 1157.38   68.39
  -5   4   2 1101.89   69.99
  -5   4   2 1150.48   67.49
  -5   4   2 1163.78   67.69
  -5   4   2 1074.09   68.89
   4  -4  -2  150.68   11.60
   4  -4  -2  161.48   14.40
   4  -4  -2  155.58   13.90
   4  -4  -2  151.08   11.30
   4  -4  -2  141.19   13.50
   4  -4  -2  170.38   12.40
  -4   4   2  159.88   11.80
  -4   4   2  135.59   10.60
  -4   4   2  165.28   10.90
  -4   4   2  152.68   12.30
   3  -4  -2   21.80    6.10
   3  -4  -2   29.50    4.90
   3  -4  -2   28.30    4.30
   3  -4  -2   25.80    3.30
   3  -4  -2   23.80    4.90
   3  -4  -2   27.40    6.20
  -3   4   2   28.00    4.00
  -3   4   2   27.00    4.20
  -3   4   2   22.60    4.90
  -3   4   2   24.20    4.80
   2  -4  -2 1125.69   60.99
   2  -4  -2  956.40   59.19
   2  -4  -2  949.80   58.39
   2  -4  -2  946.81   58.39
   2  -4  -2  883.11   60.19
   2  -4  -2  998.80   60.19
   2  -4  -2  817.82   58.19
   2  -4  -2  832.12   58.49
   2  -4  -2 1061.19   62.79
  -2   4   2  955.80   60.39
  -2   4   2 1084.39   58.69
  -2   4   2  918.71   59.19
   1  -4  -2  101.09    7.20
   1  -4  -2   91.59    9.20
   1  -4  -2  104.19    7.40
   1  -4  -2   92.89    8.70
   1  -4  -2   99.19    8.10
   1  -4  -2   97.49    9.30
   1  -4  -2   93.59    8.50
   1  -4  -2   86.99    6.90
  -1   4   2   95.99    8.30
   0  -4  -2  126.69    9.60
   0  -4  -2  112.99    8.70
   0  -4  -2  120.09   10.70
   0  -4  -2  126.69    9.00
   0  -4  -2  127.09    8.90
   0  -4  -2  119.39    8.00
   0  -4  -2  121.89   10.10
   0  -4  -2  127.09    8.80
   0   4   2  106.59    8.90
   0   4   2  131.39   10.70
   0   4   2  114.09   10.30
   0   4   2  109.69    9.00
   0   4   2  131.69    9.30
  -1  -4  -2 1318.17   80.69
  -1  -4  -2 1441.86   80.19
  -1  -4  -2 1558.84   81.79
  -1  -4  -2 1317.07   81.29
  -1  -4  -2 1395.46   81.39
  -1  -4  -2 1385.76   82.49
  -1  -4  -2 1365.16   81.19
   1   4   2 1400.56   81.69
   1   4   2 1229.68   82.49
   1   4   2 1248.28   82.49
   1   4   2 1360.36   80.49
   1   4   2 1205.28   80.49
   1   4   2 1181.38   79.99
   1   4   2 1235.48   80.29
  -2  -4  -2   88.49    9.50
  -2  -4  -2   88.69    8.40
  -2  -4  -2  105.09    8.40
  -2  -4  -2   97.79    8.80
  -2  -4  -2   98.19    8.00
   2   4   2   95.69    9.00
   2   4   2   80.69    8.50
   2   4   2   84.59    6.90
   2   4   2   93.69    7.80
   2   4   2   89.89    7.60
   2   4   2   85.79    9.10
   2   4   2   85.09    8.40
  -3  -4  -2 1516.95   96.09
  -3  -4  -2 1722.83   97.09
  -3  -4  -2 1558.44   96.29
  -3  -4  -2 1537.75   96.79
  -3  -4  -2 1664.53   96.69
   3   4   2 1546.15   96.99
   3   4   2 1577.54   96.69
   3   4   2 1448.36   96.19
   3   4   2 1574.54   95.89
   3   4   2 1534.85   96.99
   3   4   2 1624.24   95.89
   3   4   2 1430.26   94.99
  -4  -4  -2  345.67   25.00
  -4  -4  -2  363.06   25.00
  -4  -4  -2  324.17   24.30
  -4  -4  -2  348.97   25.20
   4   4   2  363.46   23.80
   4   4   2  378.96   24.70
   4   4   2  339.37   24.50
   4   4   2  325.67   24.90
   4   4   2  325.67   24.00
   4   4   2  349.57   25.80
  -5  -4  -2  226.08   18.60
  -5  -4  -2  198.88   17.40
  -5  -4  -2  203.88   16.90
  -5  -4  -2  184.08   17.40
   5   4   2  207.98   16.70
   5   4   2  225.18   17.60
   5   4   2  193.88   17.00
   5   4   2  199.98   16.50
   5   4   2  207.28   18.40
   5   4   2  238.58   16.90
  -6  -4  -2  847.32   63.49
  -6  -4  -2 1004.30   64.39
  -6  -4  -2 1013.50   64.99
   6   4   2  916.31   63.89
   6   4   2  959.40   63.79
   6   4   2 1130.19   66.19
   6   4   2 1041.40   63.79
   6   4   2  927.71   63.89
   6   4   2 1014.90   64.09
  -7  -4  -2  333.37   25.70
  -7  -4  -2  328.37   27.30
  -7  -4  -2  363.76   27.30
   7   4   2  324.37   27.70
   7   4   2  318.67   25.10
   7   4   2  326.17   26.60
   7   4   2  299.97   24.90
   7   4   2  314.67   25.70
   7   4   2  373.56   26.40
  -8  -4  -2   27.60    8.20
  -8  -4  -2   19.20    5.20
   8   4   2   37.90    5.90
   8   4   2   28.80    5.80
   8   4   2   32.80    8.90
  -9  -4  -2   92.39    8.50
   9   4   2   73.79    7.80
   9   4   2   67.29    7.60
   9   4   2   67.99   14.20
   9   4   2   78.59    8.20
 -10  -4  -2   86.09    8.80
  10   4   2   87.39    8.60
  10   4   2   86.79   10.10
  10   4   2   84.99    8.80
 -11  -4  -2  104.49   10.50
  11   4   2   95.89   12.20
  11   4   2  100.69   10.70
  11   4   2  117.09   10.60
  12   4   2   26.20    8.80
  12   4   2   12.40    7.90
  12   4   2   40.80   10.10
  13  -5  -2   -7.00    9.30
  13  -5  -2   -1.90    6.50
 -13   5   2   -9.10    7.60
 -13   5   2   -9.80    8.90
 -13   5   2    6.20    6.90
  12  -5  -2   26.10    7.10
 -12   5   2   24.40    6.50
 -12   5   2   20.10    6.70
  11  -5  -2   -5.40    8.50
  11  -5  -2    2.80    5.90
  11  -5  -2    3.20    4.10
 -11   5   2   -2.10    4.20
 -11   5   2   -4.50    5.30
 -11   5   2   -7.40    5.40
  10  -5  -2   33.60    5.50
  10  -5  -2   52.39    7.40
 -10   5   2   38.50    6.00
 -10   5   2   29.10    6.20
 -10   5   2   42.90    5.20
 -10   5   2   45.80    8.40
   9  -5  -2   59.59    7.90
   9  -5  -2   63.29    7.40
   9  -5  -2   61.59    8.90
   9  -5  -2   55.79   13.00
  -9   5   2   62.19    9.50
  -9   5   2   70.99    6.10
  -9   5   2   76.19    8.20
  -9   5   2   54.89    8.00
  -9   5   2   60.49    7.10
   8  -5  -2   40.40    8.60
   8  -5  -2   60.09   12.60
   8  -5  -2   54.29    7.00
   8  -5  -2   36.80   10.70
   8  -5  -2   52.09   11.90
   8  -5  -2   56.09    7.70
  -8   5   2   46.20    7.40
  -8   5   2   44.20    6.00
  -8   5   2   56.89    7.80
  -8   5   2   55.49    5.10
  -8   5   2   45.60    8.80
   7  -5  -2   18.80    8.50
   7  -5  -2    1.70    4.60
   7  -5  -2   12.90    4.30
   7  -5  -2   15.70    6.50
   7  -5  -2    8.70    4.30
   7  -5  -2   14.20    8.20
   7  -5  -2   13.80    5.00
   7  -5  -2   17.30    4.60
  -7   5   2    3.60    6.00
  -7   5   2    9.20    5.00
  -7   5   2    9.00    2.60
  -7   5   2   16.70    4.40
  -7   5   2    5.30    4.00
   6  -5  -2  312.57   22.80
   6  -5  -2  331.47   25.80
   6  -5  -2  354.56   23.90
   6  -5  -2  304.37   22.20
   6  -5  -2  322.37   25.30
   6  -5  -2  304.47   25.70
  -6   5   2  324.27   24.70
  -6   5   2  343.07   23.10
  -6   5   2  305.77   21.00
  -6   5   2  318.57   21.40
  -6   5   2  313.77   23.40
   5  -5  -2   11.60    5.10
   5  -5  -2    5.00    2.90
   5  -5  -2    9.10    6.00
   5  -5  -2    3.50    3.40
   5  -5  -2   12.80    5.20
  -5   5   2    6.00    2.90
  -5   5   2    4.80    4.10
  -5   5   2   11.20    3.20
  -5   5   2    7.60    2.30
  -5   5   2   11.30    2.80
  -5   5   2    2.30    3.40
   4  -5  -2  273.07   20.50
   4  -5  -2  244.68   20.80
   4  -5  -2  259.57   20.50
   4  -5  -2  263.67   18.20
   4  -5  -2  239.68   17.20
   4  -5  -2  251.67   17.80
  -4   5   2  243.38   20.00
  -4   5   2  273.07   18.90
  -4   5   2  272.97   17.60
   3  -5  -2  197.98   14.30
   3  -5  -2  201.48   15.30
   3  -5  -2  163.08   13.60
   3  -5  -2  180.78   12.40
   3  -5  -2  197.68   16.30
   3  -5  -2  173.78   15.40
   3  -5  -2  181.58   13.00
   3  -5  -2  183.18   15.40
  -3   5   2  192.08   13.90
  -3   5   2  187.08   14.90
  -3   5   2  156.28   14.80
   2  -5  -2 1452.95   94.59
   2  -5  -2 1710.23   99.49
   2  -5  -2 1697.83   98.49
   2  -5  -2 1622.74   96.99
   2  -5  -2 1606.44   96.19
   2  -5  -2 1544.05   94.69
   2  -5  -2 1478.25   94.59
   2  -5  -2 1427.76   94.79
   2  -5  -2 1521.25   97.39
  -2   5   2 1538.05   96.99
  -2   5   2 1805.12   94.79
  -2   5   2 1518.65   97.59
  -2   5   2 1480.25   95.99
   1  -5  -2 1601.84   97.89
   1  -5  -2 1550.64   97.79
   1  -5  -2 1618.54   99.69
   1  -5  -2 1656.33   98.09
   1  -5  -2 1665.53   99.39
   1  -5  -2 1582.64  102.29
   1  -5  -2 1644.24  100.59
  -1   5   2 1682.63  100.99
  -1   5   2 1619.24   99.69
   0  -5  -2 2307.67  127.19
   0  -5  -2 2068.59  129.09
   0  -5  -2 1947.11  124.29
   0  -5  -2 1990.70  124.49
   0  -5  -2 1863.81  124.39
   0  -5  -2 2150.18  125.49
   0  -5  -2 1952.30  124.09
   0  -5  -2 2302.67  126.09
   0   5   2 1957.10  125.29
   0   5   2 2214.08  124.99
   0   5   2 1917.41  126.79
   0   5   2 2114.49  127.09
  -1  -5  -2 1158.08   68.19
  -1  -5  -2 1110.49   70.69
  -1  -5  -2 1178.78   69.29
  -1  -5  -2 1220.78   71.09
  -1  -5  -2 1174.38   69.09
  -1  -5  -2 1131.89   68.89
  -1  -5  -2 1040.90   68.79
   1   5   2 1109.49   70.99
   1   5   2 1005.90   69.09
   1   5   2 1086.39   70.59
   1   5   2 1163.88   69.39
   1   5   2 1110.49   69.59
  -2  -5  -2 3841.42  215.48
  -2  -5  -2 3698.23  216.88
  -2  -5  -2 3330.37  214.88
  -2  -5  -2 3671.43  216.58
  -2  -5  -2 3911.51  218.08
  -2  -5  -2 3253.27  216.08
  -2  -5  -2 4020.10  216.88
   2   5   2 3427.46  217.28
   2   5   2 3142.09  214.98
   2   5   2 3750.12  216.88
   2   5   2 3582.74  218.18
   2   5   2 3431.06  215.08
  -3  -5  -2    3.90    7.10
  -3  -5  -2    5.20    2.20
  -3  -5  -2    2.10    3.20
  -3  -5  -2    4.80    2.50
  -3  -5  -2    5.70    5.60
   3   5   2    1.90    1.70
   3   5   2    6.10    3.80
   3   5   2    3.10    3.60
   3   5   2    4.70    2.50
   3   5   2    4.20    2.30
   3   5   2    4.80    2.90
  -4  -5  -2  371.06   28.10
  -4  -5  -2  394.16   27.90
  -4  -5  -2  420.06   28.70
  -4  -5  -2  451.55   29.10
  -4  -5  -2  431.76   29.60
   4   5   2  418.36   27.40
   4   5   2  420.76   27.10
   4   5   2  394.86   28.10
   4   5   2  387.16   27.90
   4   5   2  358.96   28.90
   4   5   2  417.56   27.70
   4   5   2  368.96   28.70
  -5  -5  -2    7.10    6.80
  -5  -5  -2    4.00    2.70
  -5  -5  -2    5.30    6.40
   5   5   2    3.50    4.80
   5   5   2    6.70    6.10
   5   5   2    4.80    2.80
   5   5   2    5.50    4.60
   5   5   2    2.40    3.10
   5   5   2    1.60    2.70
   5   5   2    3.70    2.20
  -6  -5  -2   91.69   12.20
  -6  -5  -2   86.89   12.50
  -6  -5  -2   77.99    9.10
  -6  -5  -2   67.19    9.10
   6   5   2   73.89   10.40
   6   5   2   88.99   10.40
   6   5   2   69.89    8.70
   6   5   2   70.09    9.00
   6   5   2   81.39    8.90
  -7  -5  -2  248.88   24.10
  -7  -5  -2  227.88   20.00
  -7  -5  -2  244.78   21.50
   7   5   2  247.58   20.80
   7   5   2  275.97   20.80
   7   5   2  251.07   19.60
   7   5   2  258.77   21.50
   7   5   2  225.58   20.40
  -8  -5  -2   15.90    6.60
  -8  -5  -2   16.10    4.80
   8   5   2   17.00    5.10
   8   5   2   27.70    6.00
   8   5   2   15.70    9.00
   8   5   2    8.70    3.90
  -9  -5  -2   16.20    5.10
   9   5   2   26.60    5.80
   9   5   2   26.20    5.80
   9   5   2   12.90    6.10
   9   5   2    7.20    4.40
 -10  -5  -2   10.60    6.10
 -10  -5  -2   -2.50    4.20
  10   5   2   -4.20    5.50
  10   5   2    4.40    6.50
  10   5   2    0.70    5.50
 -11  -5  -2   20.90    7.70
  11   5   2   12.10    8.00
  11   5   2   23.30    7.70
  11   5   2   15.10    5.30
  13  -6  -2    0.30    9.70
 -13   6   2   -8.60    9.80
  12  -6  -2   13.30    7.90
  12  -6  -2    4.20    4.70
 -12   6   2   -2.50    7.20
 -12   6   2    7.90    7.20
  11  -6  -2   -3.50    3.70
  11  -6  -2    7.20    6.20
 -11   6   2   10.30    5.90
 -11   6   2    0.80    3.90
 -11   6   2   -3.20    5.80
  10  -6  -2   69.09    9.70
  10  -6  -2   81.89    9.40
  10  -6  -2   91.79    8.40
 -10   6   2   72.69    6.30
 -10   6   2   87.59   10.40
 -10   6   2   82.39    8.90
 -10   6   2   84.59   11.20
   9  -6  -2  136.69   12.00
   9  -6  -2  116.79   24.30
   9  -6  -2  101.59   12.80
  -9   6   2  117.29   11.40
  -9   6   2  105.39   10.70
  -9   6   2  111.39    8.50
  -9   6   2  120.59   10.40
  -9   6   2  113.19   11.30
   8  -6  -2  375.96   31.70
   8  -6  -2  349.77   30.40
   8  -6  -2  420.56   28.30
   8  -6  -2  393.46   27.00
   8  -6  -2  413.26   29.70
  -8   6   2  385.06   28.20
  -8   6   2  401.06   28.30
  -8   6   2  364.86   25.10
  -8   6   2  333.07   24.30
  -8   6   2  367.86   29.00
   7  -6  -2   33.90    7.00
   7  -6  -2   48.60    9.00
   7  -6  -2   49.40    6.20
   7  -6  -2   49.99   11.00
   7  -6  -2   45.70    6.30
  -7   6   2   45.30    8.30
  -7   6   2   50.19    7.90
  -7   6   2   42.40    5.20
  -7   6   2   45.40    4.90
  -7   6   2   43.40    7.80
   6  -6  -2    8.20    2.40
   6  -6  -2   13.10    4.90
   6  -6  -2   13.50    6.30
   6  -6  -2    9.60    6.40
   6  -6  -2   13.60    4.00
   6  -6  -2   23.50    8.70
  -6   6   2    5.10    4.10
  -6   6   2   -0.70    5.20
  -6   6   2    8.60    3.70
  -6   6   2   13.00    3.80
  -6   6   2   19.80    5.30
   5  -6  -2   58.39    8.40
   5  -6  -2   69.09    9.70
   5  -6  -2   53.39    6.20
   5  -6  -2   64.29    8.40
   5  -6  -2   62.09    5.90
   5  -6  -2   65.99   10.60
  -5   6   2   75.99    7.60
  -5   6   2   57.29    8.50
  -5   6   2   64.79    7.40
   4  -6  -2  205.78   18.10
   4  -6  -2  216.58   19.10
   4  -6  -2  247.18   16.80
   4  -6  -2  250.57   19.80
   4  -6  -2  216.48   16.10
   4  -6  -2  240.68   15.70
   4  -6  -2  241.38   20.10
  -4   6   2  216.68   18.60
  -4   6   2  248.78   16.60
  -4   6   2  244.58   17.80
   3  -6  -2  871.91   57.99
   3  -6  -2  964.50   58.29
   3  -6  -2  868.71   54.29
   3  -6  -2  886.81   57.59
   3  -6  -2  891.71   54.79
   3  -6  -2  988.30   59.89
   3  -6  -2  894.51   56.59
   3  -6  -2  839.82   54.69
  -3   6   2  885.11   57.59
  -3   6   2  850.01   56.49
  -3   6   2  865.91   58.09
   2  -6  -2 1115.19   70.99
   2  -6  -2 1174.48   74.69
   2  -6  -2 1083.79   71.19
   2  -6  -2 1278.57   74.89
   2  -6  -2  999.50   74.69
   2  -6  -2 1234.08   73.49
   2  -6  -2 1188.58   73.99
   2  -6  -2 1099.99   71.19
   2  -6  -2 1344.27   77.09
   2  -6  -2 1212.08   71.19
  -2   6   2 1271.97   71.09
  -2   6   2 1092.09   74.89
  -2   6   2 1205.98   74.19
   1  -6  -2    0.00    2.00
   1  -6  -2   -6.20    4.60
   1  -6  -2    0.00    4.90
   1  -6  -2   -0.70    0.80
   1  -6  -2   -3.80    4.00
   1  -6  -2    1.90    1.20
   1  -6  -2   -0.40    2.40
   1  -6  -2    2.10    4.00
   1  -6  -2   -1.00    1.60
   1  -6  -2    1.00    1.00
  -1   6   2   -1.40    1.60
  -1   6   2    4.10    2.30
  -1   6   2    1.80    2.60
  -1   6   2   -0.60    1.70
   0  -6  -2   70.09    6.60
   0  -6  -2   64.69    8.20
   0  -6  -2   70.99    6.30
   0  -6  -2   75.69    7.80
   0  -6  -2   83.99    8.80
   0  -6  -2   74.59    6.60
   0  -6  -2   76.09    6.60
   0  -6  -2   80.69    8.80
   0   6   2   66.79    8.30
   0   6   2   75.59    7.20
   0   6   2   75.49    8.50
  -1  -6  -2  345.17   22.40
  -1  -6  -2  349.17   25.60
  -1  -6  -2  358.06   23.00
  -1  -6  -2  357.26   23.30
  -1  -6  -2  353.46   25.40
  -1  -6  -2  352.16   23.10
  -1  -6  -2  357.86   23.40
  -1  -6  -2  363.26   23.30
   1   6   2  352.96   23.50
   1   6   2  341.47   25.00
   1   6   2  314.17   25.10
  -2  -6  -2    4.40    1.90
  -2  -6  -2    3.10    4.70
  -2  -6  -2    5.90    2.70
  -2  -6  -2    2.30    2.70
  -2  -6  -2    2.30    5.30
  -2  -6  -2    5.10    2.10
  -2  -6  -2    6.60    2.90
   2   6   2    2.50    3.50
   2   6   2    4.70    2.90
   2   6   2   -1.20    3.30
   2   6   2    5.40    1.70
   2   6   2    2.70    3.10
  -3  -6  -2  354.86   25.20
  -3  -6  -2  362.46   24.80
  -3  -6  -2  353.56   24.30
  -3  -6  -2  363.36   26.10
  -3  -6  -2  336.67   24.50
   3   6   2  391.16   25.00
   3   6   2  329.17   25.10
   3   6   2  368.36   22.70
   3   6   2  318.87   23.00
   3   6   2  330.37   22.60
   3   6   2  354.66   26.20
  -4  -6  -2   -0.50    6.70
  -4  -6  -2    0.80    2.60
  -4  -6  -2   -3.00    2.90
  -4  -6  -2    2.40    3.70
  -4  -6  -2    6.40    6.80
  -4  -6  -2    0.30    5.50
   4   6   2    0.00    2.50
   4   6   2   -1.70    4.10
   4   6   2    1.60    3.40
   4   6   2   -0.70    2.00
   4   6   2    2.00    4.00
  -5  -6  -2  955.10   62.69
  -5  -6  -2  967.60   63.79
  -5  -6  -2 1040.00   63.69
   5   6   2  954.20   62.59
   5   6   2  951.60   61.29
   5   6   2  996.60   63.99
   5   6   2  981.80   62.79
   5   6   2  868.21   63.39
   5   6   2 1000.40   61.69
  -6  -6  -2   37.30   10.10
  -6  -6  -2   32.60    5.00
  -6  -6  -2   30.90    9.00
   6   6   2   27.40    4.70
   6   6   2   22.90    4.50
   6   6   2   24.60    4.80
   6   6   2   38.20    8.30
   6   6   2   16.70    5.60
   6   6   2   36.50    7.20
  -7  -6  -2  292.97   24.40
  -7  -6  -2  269.07   22.30
   7   6   2  306.57   21.80
   7   6   2  320.97   23.30
   7   6   2  287.17   22.00
   7   6   2  290.97   23.40
   7   6   2  261.17   23.70
   7   6   2  268.17   22.40
  -8  -6  -2   13.30    6.70
  -8  -6  -2   18.10    4.70
   8   6   2    1.00    4.60
   8   6   2    8.20    4.00
   8   6   2    9.30    4.40
   8   6   2   11.60    7.80
   8   6   2   13.90    4.00
  -9  -6  -2  170.88   15.10
   9   6   2  183.48   15.70
   9   6   2  189.18   22.20
   9   6   2  181.18   15.80
   9   6   2  178.78   14.00
 -10  -6  -2    8.30    6.90
  10   6   2   -4.10    6.50
  10   6   2   -7.30    6.30
  10   6   2  -10.10    6.10
 -11  -6  -2    9.60    8.40
  11   6   2   -0.60    8.30
  11   6   2    1.50    7.40
  11   6   2    1.90    8.30
  12  -7  -2   25.10    8.80
 -12   7   2   12.80    7.60
  11  -7  -2    4.50    4.20
  11  -7  -2   15.10    6.90
 -11   7   2    7.90    6.10
 -11   7   2    0.50    6.30
  10  -7  -2   -5.90    6.20
  10  -7  -2    0.30    3.00
  10  -7  -2    7.00    5.80
 -10   7   2    7.10    5.20
 -10   7   2    6.30    4.00
 -10   7   2   -5.30    4.60
   9  -7  -2    8.00    4.70
   9  -7  -2    4.70    2.90
   9  -7  -2   -3.20    4.40
   9  -7  -2    5.50    5.40
  -9   7   2   13.70    4.50
  -9   7   2    3.50    3.10
  -9   7   2   -1.90    3.70
  -9   7   2    2.60    4.50
   8  -7  -2   -2.20    4.10
   8  -7  -2    0.90    5.30
   8  -7  -2    4.30    2.50
   8  -7  -2    0.00    6.50
   8  -7  -2   -1.10    2.10
   8  -7  -2    2.30    3.90
  -8   7   2   -2.50    4.40
  -8   7   2   -0.10    5.10
  -8   7   2   -3.90    3.80
  -8   7   2    0.20    2.60
  -8   7   2    2.80    3.50
   7  -7  -2   68.29    6.90
   7  -7  -2   67.99    6.70
   7  -7  -2   50.99    8.80
   7  -7  -2   56.39   10.10
  -7   7   2   53.89    8.10
  -7   7   2   72.49    8.30
  -7   7   2   65.89    8.80
   6  -7  -2   98.09   12.00
   6  -7  -2  108.39   15.20
   6  -7  -2  103.99    9.40
   6  -7  -2  106.79   11.40
   6  -7  -2  102.79    9.30
  -6   7   2  101.59   10.10
  -6   7   2  105.39   10.20
  -6   7   2  105.99   11.80
   5  -7  -2  359.46   29.90
   5  -7  -2  379.36   29.70
   5  -7  -2  375.66   25.20
   5  -7  -2  412.16   27.30
   5  -7  -2  380.46   29.80
   5  -7  -2  404.86   26.20
  -5   7   2  405.76   25.50
  -5   7   2  390.46   29.30
  -5   7   2  376.46   27.60
   4  -7  -2    4.60    2.70
   4  -7  -2    7.70    5.30
   4  -7  -2   11.20    4.30
   4  -7  -2    6.30    2.50
   4  -7  -2    8.20    7.00
   4  -7  -2    5.80    7.70
   4  -7  -2    5.10    5.40
   4  -7  -2    6.90    1.90
   4  -7  -2   11.30    4.10
   4  -7  -2   12.80    3.30
  -4   7   2    8.50    2.90
  -4   7   2   15.10    3.90
  -4   7   2   -1.70    4.50
   3  -7  -2   89.29    7.50
   3  -7  -2   65.39   11.40
   3  -7  -2   75.99    7.30
   3  -7  -2   77.49    5.90
   3  -7  -2   92.39    9.60
   3  -7  -2   94.19   10.50
   3  -7  -2  102.09   12.20
   3  -7  -2   92.29   11.50
   3  -7  -2   85.79   10.80
  -3   7   2   82.39    8.70
  -3   7   2   88.29    9.80
  -3   7   2   90.19    5.80
  -3   7   2   87.29   10.50
   2  -7  -2   92.59    7.10
   2  -7  -2   78.89   11.40
   2  -7  -2   87.89    7.00
   2  -7  -2   99.49   10.90
   2  -7  -2   85.89    5.80
   2  -7  -2   99.59   10.90
   2  -7  -2   93.59   10.60
   2  -7  -2   83.19   14.00
  -2   7   2   76.79    9.00
  -2   7   2   98.59   10.70
   1  -7  -2   61.19    5.40
   1  -7  -2   49.99    4.80
   1  -7  -2   52.59    5.10
   1  -7  -2   63.49   10.10
   1  -7  -2   57.69    4.30
   1  -7  -2   57.69    8.40
   1  -7  -2   60.59    5.50
   1  -7  -2   56.69    9.50
  -1   7   2   53.69    7.60
  -1   7   2   59.69    6.90
   0  -7  -2  345.87   25.30
   0  -7  -2  350.06   26.10
   0  -7  -2  346.07   22.70
   0  -7  -2  353.06   22.80
   0  -7  -2  373.96   25.00
   0  -7  -2  349.96   26.10
   0  -7  -2  344.77   22.60
   0   7   2  332.17   26.10
   0   7   2  348.87   25.70
   0   7   2  349.07   24.00
  -1  -7  -2  159.88   14.90
  -1  -7  -2  157.48   12.10
  -1  -7  -2  164.38   11.40
  -1  -7  -2  149.79   11.70
  -1  -7  -2  142.59   13.90
  -1  -7  -2  147.29   12.50
  -1  -7  -2  145.59   11.10
  -1  -7  -2  148.19   14.10
   1   7   2  155.88   14.40
   1   7   2  148.89   13.50
  -2  -7  -2  356.06   24.80
  -2  -7  -2  384.36   27.80
  -2  -7  -2  348.47   24.90
  -2  -7  -2  404.46   25.90
  -2  -7  -2  384.76   24.60
  -2  -7  -2  396.36   25.60
   2   7   2  380.06   26.80
   2   7   2  362.76   28.10
   2   7   2  327.97   25.50
   2   7   2  354.76   25.60
  -3  -7  -2   46.60    6.40
  -3  -7  -2   35.40    7.80
  -3  -7  -2   35.40    5.20
  -3  -7  -2   43.80    7.80
  -3  -7  -2   44.40    4.90
  -3  -7  -2   39.20    7.60
   3   7   2   32.30    7.00
   3   7   2   49.10    6.30
   3   7   2   39.80    5.40
   3   7   2   28.30    8.40
  -4  -7  -2    1.40    2.00
  -4  -7  -2    0.30    6.10
  -4  -7  -2   -2.00    2.30
  -4  -7  -2    2.80    1.90
  -4  -7  -2   -0.50    4.10
  -4  -7  -2   -2.00    6.10
   4   7   2   -3.90    2.60
   4   7   2   -1.60    2.80
   4   7   2   -0.70    2.90
   4   7   2   -2.60    1.50
   4   7   2   -0.70    2.30
   4   7   2   -4.70    3.90
  -5  -7  -2   54.49   10.30
  -5  -7  -2   35.40    7.10
  -5  -7  -2   41.50    9.00
   5   7   2   45.50    6.70
   5   7   2   44.80    7.30
   5   7   2   46.80    4.40
   5   7   2   54.19    7.30
   5   7   2   42.40    5.50
   5   7   2   42.60    6.90
  -6  -7  -2   -1.40    3.20
  -6  -7  -2   -0.30    8.90
  -6  -7  -2   -0.10    3.50
  -6  -7  -2    1.70    5.00
   6   7   2    5.70    5.10
   6   7   2    3.30    3.00
   6   7   2    7.50    3.30
   6   7   2   -2.40    4.20
   6   7   2    1.30    2.90
   6   7   2    1.20    3.00
  -7  -7  -2   -6.60    5.60
  -7  -7  -2   -3.00    3.50
   7   7   2   -7.10    5.60
   7   7   2    0.40    3.20
   7   7   2    7.10    3.70
   7   7   2   -1.00    3.90
   7   7   2   -1.90    4.40
   7   7   2   -5.70    3.60
  -8  -7  -2   45.60   13.30
   8   7   2   34.10   10.40
   8   7   2   30.90    8.00
   8   7   2   30.30    4.90
   8   7   2   37.60   11.10
   8   7   2   33.60    6.00
  -9  -7  -2   -8.30    5.40
  -9  -7  -2    5.20    6.10
   9   7   2   -2.00    6.20
   9   7   2   13.00    5.30
   9   7   2    2.10    6.20
  10   7   2   -4.70    7.70
  10   7   2   -4.60    6.40
  10   7   2   -3.20    7.00
  10   7   2   -0.50    7.50
  12  -8  -2    5.50    9.80
 -12   8   2    1.90    6.80
 -12   8   2   -8.70    9.20
  11  -8  -2   -2.90    4.30
  11  -8  -2   11.40    7.70
 -11   8   2   -5.60    7.00
 -11   8   2    1.50    6.80
  10  -8  -2   -3.70    5.80
  10  -8  -2    3.40    6.10
 -10   8   2   -2.20    6.00
 -10   8   2   -0.80    5.80
   9  -8  -2    5.00    5.20
   9  -8  -2    0.70   10.00
   9  -8  -2   -2.30    2.70
  -9   8   2   -0.40    4.90
  -9   8   2    4.50    6.30
   8  -8  -2  122.89   11.00
   8  -8  -2  118.49   10.20
   8  -8  -2  132.39   14.80
  -8   8   2  108.19   13.10
  -8   8   2  132.89   12.00
  -8   8   2  124.69   11.50
   7  -8  -2  230.88   22.30
   7  -8  -2  273.17   19.50
   7  -8  -2  249.88   18.20
   7  -8  -2  271.57   21.40
  -7   8   2  259.37   20.40
  -7   8   2  266.87   19.20
  -7   8   2  260.27   21.90
   6  -8  -2  178.28   18.30
   6  -8  -2  203.98   17.00
   6  -8  -2  196.28   14.70
   6  -8  -2  217.98   15.60
   6  -8  -2  247.08   21.20
  -6   8   2  192.88   17.90
  -6   8   2  212.68   17.40
  -6   8   2  209.38   15.00
   5  -8  -2    2.10    2.90
   5  -8  -2    0.20   10.80
   5  -8  -2   -2.50    7.60
   5  -8  -2   -2.00    2.10
   5  -8  -2   -1.10    7.40
   5  -8  -2    1.00    1.80
   5  -8  -2   -3.60    2.40
  -5   8   2   -3.40    3.60
  -5   8   2    4.90    3.10
   4  -8  -2   30.70    2.60
   4  -8  -2   30.60    3.80
   4  -8  -2   39.20   10.10
   4  -8  -2   17.90    9.10
   4  -8  -2   19.20    8.30
   4  -8  -2   36.00    5.90
   4  -8  -2   36.40    7.50
   4  -8  -2   22.50    6.90
  -4   8   2   28.40    6.00
  -4   8   2   23.80    4.40
   3  -8  -2   16.50    6.10
   3  -8  -2    9.10    7.90
   3  -8  -2   17.40    4.20
   3  -8  -2   22.00    6.90
   3  -8  -2   12.60    7.00
   3  -8  -2   18.50    4.20
   3  -8  -2   17.70    6.40
  -3   8   2   13.00    5.10
   2  -8  -2    5.50    2.80
   2  -8  -2    6.40    6.20
   2  -8  -2    5.00    6.10
   2  -8  -2    6.10    2.70
   2  -8  -2    2.40    6.80
   2  -8  -2    1.50    2.70
   2  -8  -2   14.50    7.20
  -2   8   2    9.80    4.70
  -2   8   2    4.50    3.60
   1  -8  -2  189.08   12.20
   1  -8  -2  165.98   12.70
   1  -8  -2  167.68   10.60
   1  -8  -2  181.78   17.20
   1  -8  -2  159.28   11.90
   1  -8  -2  166.18   15.70
   1  -8  -2  181.58   15.70
   1  -8  -2  169.38   16.80
  -1   8   2  174.48   16.10
  -1   8   2  176.58   14.30
   0  -8  -2 2514.85  157.68
   0  -8  -2 2624.44  155.98
   0  -8  -2 2651.63  154.28
   0  -8  -2 2531.05  157.88
   0  -8  -2 2700.23  156.38
   0  -8  -2 2485.35  153.68
   0  -8  -2 2340.57  154.28
   0  -8  -2 2764.82  157.58
   0   8   2 2564.94  158.28
   0   8   2 2385.86  158.18
  -1  -8  -2   17.20    6.60
  -1  -8  -2   24.70    6.90
  -1  -8  -2   15.10    7.40
  -1  -8  -2   23.40    6.70
  -1  -8  -2   24.00    5.20
  -1  -8  -2   25.40    7.30
  -1  -8  -2   21.70    3.80
  -1  -8  -2   28.90    3.60
  -1  -8  -2   25.60    6.10
   1   8   2   23.20    5.80
   1   8   2   18.90    5.70
   1   8   2   16.60    5.70
  -2  -8  -2 3565.84  201.78
  -2  -8  -2 3395.16  201.88
  -2  -8  -2 3492.95  202.08
  -2  -8  -2 3447.76  204.98
  -2  -8  -2 3249.87  202.68
  -2  -8  -2 3270.37  204.08
  -2  -8  -2 3105.59  200.88
   2   8   2 3395.96  204.58
   2   8   2 3291.47  202.08
   2   8   2 3154.68  205.38
  -3  -8  -2  226.38   15.90
  -3  -8  -2  182.88   17.00
  -3  -8  -2  224.78   16.90
  -3  -8  -2  239.68   18.60
  -3  -8  -2  234.78   17.80
   3   8   2  237.08   19.30
   3   8   2  236.28   18.70
   3   8   2  241.68   20.20
  -4  -8  -2    1.40    2.90
  -4  -8  -2   -0.30    6.70
  -4  -8  -2    0.40    6.70
  -4  -8  -2    2.20    3.80
  -4  -8  -2    1.90    2.50
  -4  -8  -2    3.10    1.90
   4   8   2    0.50    3.10
   4   8   2    2.90    2.50
   4   8   2   -0.40    2.50
   4   8   2   -6.40    3.90
   4   8   2   -3.40    4.40
  -5  -8  -2   30.90    8.50
  -5  -8  -2   23.70    4.80
  -5  -8  -2   41.40    5.10
  -5  -8  -2   29.90    8.10
   5   8   2   36.90    4.90
   5   8   2   36.00    4.60
   5   8   2   24.60    3.90
   5   8   2   29.70    3.90
  -6  -8  -2  290.07   23.30
  -6  -8  -2  283.77   22.40
   6   8   2  294.67   23.50
   6   8   2  284.37   21.40
   6   8   2  252.97   19.00
   6   8   2  331.57   21.70
   6   8   2  235.68   19.60
   6   8   2  310.17   22.10
  -7  -8  -2   -4.00    3.20
  -7  -8  -2   -5.40    6.00
  -7  -8  -2   -4.10    3.50
  -7  -8  -2    1.10    5.10
   7   8   2    6.70    5.10
   7   8   2    2.90    4.50
   7   8   2    0.20    7.50
   7   8   2   -4.10    4.10
   7   8   2    4.80    3.80
   7   8   2    1.50    4.10
  -8  -8  -2   -4.40    3.70
  -8  -8  -2   -2.10    5.00
   8   8   2   -0.80    4.80
   8   8   2    0.10    4.90
   8   8   2   13.00    5.80
   8   8   2   -1.40    5.30
  -9  -8  -2  188.88   14.30
   9   8   2  161.18   15.40
   9   8   2  143.69   13.30
   9   8   2  154.88   14.20
   9   8   2  182.18   14.00
 -10  -8  -2   -2.30    5.40
 -10  -8  -2   15.20    8.20
  10   8   2    6.30    8.20
  10   8   2   -4.50    8.10
  10   8   2    5.20    9.00
  11  -9  -2   56.59    9.00
 -11   9   2   34.30    9.10
  10  -9  -2   15.40    7.40
  10  -9  -2    8.60    3.80
  10  -9  -2   -2.10    7.10
 -10   9   2    6.00    6.60
 -10   9   2   12.30    6.70
   9  -9  -2    4.80    5.60
   9  -9  -2    6.40    5.40
  -9   9   2    5.40    5.70
  -9   9   2    2.90    5.40
   8  -9  -2  108.09    9.10
   8  -9  -2   94.69   14.80
   8  -9  -2   96.59    8.30
  -8   9   2   86.09   11.40
  -8   9   2  107.69    9.80
  -8   9   2  103.89    9.70
   7  -9  -2  133.69    9.70
   7  -9  -2  143.59   10.80
   7  -9  -2  132.29   13.20
  -7   9   2  117.49   12.00
  -7   9   2  106.99   10.60
  -7   9   2  128.49   12.40
   6  -9  -2  212.98   14.90
   6  -9  -2  216.68   17.30
   6  -9  -2  167.68   18.30
   6  -9  -2  237.88   28.00
   6  -9  -2  196.88   13.60
  -6   9   2  218.28   18.00
  -6   9   2  184.78   13.40
  -6   9   2  211.98   16.40
   5  -9  -2  270.97   25.80
   5  -9  -2  289.27   19.20
   5  -9  -2  344.17   25.00
   5  -9  -2  352.46   28.10
   5  -9  -2  324.27   21.40
  -5   9   2  332.77   25.30
  -5   9   2  322.07   24.10
   4  -9  -2   18.10    7.60
   4  -9  -2   15.60    6.30
   4  -9  -2   14.10    2.50
   4  -9  -2    5.70    7.60
   4  -9  -2   13.00    4.30
   4  -9  -2    6.80    8.50
   4  -9  -2   14.90    4.40
  -4   9   2    8.70    3.80
  -4   9   2    9.90    4.10
   3  -9  -2    9.50    3.40
   3  -9  -2    1.10    3.90
   3  -9  -2    8.10    6.70
   3  -9  -2   14.40    8.90
   3  -9  -2    2.60    7.00
   3  -9  -2    6.30    3.90
  -3   9   2    5.80    3.40
   2  -9  -2   -0.20    6.20
   2  -9  -2    2.40    2.70
   2  -9  -2   -6.70    6.70
   2  -9  -2    0.90    2.50
   2  -9  -2   -4.30    5.50
   2  -9  -2    1.40    3.90
   2  -9  -2   -2.30    4.80
  -2   9   2   -3.60    2.40
  -2   9   2   -4.10    3.20
   1  -9  -2  159.78   11.60
   1  -9  -2  138.29   15.40
   1  -9  -2  153.68   10.90
   1  -9  -2  145.39   16.10
   1  -9  -2  176.38   15.50
   1  -9  -2  152.58   10.90
   1  -9  -2  132.59   14.70
  -1   9   2  140.09   14.20
  -1   9   2  139.19   12.70
   0  -9  -2  445.76   28.70
   0  -9  -2  436.26   33.00
   0  -9  -2  465.35   28.30
   0  -9  -2  445.96   32.70
   0  -9  -2  437.96   32.10
   0  -9  -2  457.65   31.40
   0  -9  -2  405.46   28.40
   0   9   2  430.96   32.20
  -1  -9  -2   65.59    6.00
  -1  -9  -2   59.59    7.20
  -1  -9  -2   83.29   12.70
  -1  -9  -2   67.49   12.20
  -1  -9  -2   70.79   12.50
  -1  -9  -2   86.89    9.10
  -1  -9  -2   77.49    9.60
  -1  -9  -2   75.89    6.30
   1   9   2   57.89    8.60
   1   9   2   83.39   10.20
  -2  -9  -2  273.67   28.10
  -2  -9  -2  290.47   19.20
  -2  -9  -2  230.38   17.90
  -2  -9  -2  270.27   20.40
  -2  -9  -2  259.67   19.40
  -2  -9  -2  289.47   19.80
  -2  -9  -2  281.47   22.70
   2   9   2  281.47   21.50
   2   9   2  261.17   22.50
  -3  -9  -2  635.04   41.30
  -3  -9  -2  602.94   41.50
  -3  -9  -2  654.73   42.40
  -3  -9  -2  644.74   40.10
   3   9   2  621.84   42.10
   3   9   2  641.44   43.00
   3   9   2  598.54   44.60
  -4  -9  -2   -0.80    3.20
  -4  -9  -2   11.00    6.70
  -4  -9  -2    0.60    3.90
  -4  -9  -2    5.80    3.60
   4   9   2   10.20    4.00
   4   9   2    5.40    2.80
  -5  -9  -2    1.00    4.20
  -5  -9  -2   -2.10    3.20
  -5  -9  -2   -4.10    8.30
  -5  -9  -2   13.60    3.90
   5   9   2    5.00    2.80
   5   9   2    4.40    3.30
  -6  -9  -2   10.20    4.80
   6   9   2   12.70    5.00
   6   9   2   17.40    4.80
  -7  -9  -2  117.89    9.90
   7   9   2   90.59   11.80
   7   9   2  107.49   10.00
   7   9   2   91.79    9.90
  -8  -9  -2    5.40    6.50
   8   9   2    9.80    7.10
   8   9   2   -3.80    5.70
   8   9   2   -7.70    6.00
  10 -10  -2   13.70    8.10
  10 -10  -2    0.90    3.80
 -10  10   2   12.10    7.70
 -10  10   2    6.20    7.60
   9 -10  -2   -1.10    6.90
   9 -10  -2    6.00    2.90
   9 -10  -2   18.60    6.40
  -9  10   2    6.20    6.30
  -9  10   2    8.70    6.50
   8 -10  -2   -1.30    5.20
   8 -10  -2   -1.30    5.50
   8 -10  -2    1.20    2.30
  -8  10   2   -5.00    5.40
  -8  10   2    1.00    5.90
   7 -10  -2   88.19    7.60
   7 -10  -2   77.19    6.10
   7 -10  -2   83.59   11.30
  -7  10   2   68.49    8.40
  -7  10   2   74.29    8.40
   6 -10  -2   -2.50    5.60
   6 -10  -2   -1.80    7.10
   6 -10  -2   -0.10    3.30
  -6  10   2   -6.30    4.20
  -6  10   2    2.70    4.60
   5 -10  -2    5.20    4.80
   5 -10  -2    5.30    2.70
   5 -10  -2   10.30    4.80
  -5  10   2    3.50    3.80
  -5  10   2    8.60    4.00
   4 -10  -2   12.50    6.90
   4 -10  -2    0.20    4.60
   4 -10  -2    9.00    3.10
   4 -10  -2   15.70    4.40
  -4  10   2    9.10    4.50
   3 -10  -2  137.69   16.20
   3 -10  -2  144.59   12.60
   3 -10  -2  163.98   11.50
   3 -10  -2  148.39   16.60
   3 -10  -2  150.38   16.00
  -3  10   2  160.08   14.60
   2 -10  -2  147.99   10.70
   2 -10  -2  153.68   10.90
   2 -10  -2  140.59   15.20
   2 -10  -2  146.89   15.60
   2 -10  -2  152.18   12.00
   2 -10  -2  134.19   16.10
   2 -10  -2  132.89   26.90
  -2  10   2  142.59   13.00
  -2  10   2  147.39   14.50
   1 -10  -2  662.33   43.50
   1 -10  -2  637.84   43.90
   1 -10  -2  639.14   39.50
   1 -10  -2  563.04   41.20
   1 -10  -2  639.24   40.50
   1 -10  -2  636.84   45.50
  -1  10   2  626.04   44.40
   0 -10  -2  171.38   18.10
   0 -10  -2  155.28   11.80
   0 -10  -2  162.58   12.70
   0 -10  -2  171.08   11.60
   0 -10  -2  177.08   15.90
   0 -10  -2  159.88   16.40
   0  10   2  151.28   14.60
  -1 -10  -2  193.58   14.70
  -1 -10  -2  190.78   15.90
  -1 -10  -2  210.18   20.20
  -1 -10  -2  243.48   15.30
  -1 -10  -2  234.68   18.40
  -1 -10  -2  228.48   20.10
   1  10   2  216.08   18.60
  -2 -10  -2  168.88   14.40
  -2 -10  -2  152.98   16.30
  -2 -10  -2  175.08   12.30
  -2 -10  -2  148.39   11.30
  -2 -10  -2  158.58   13.60
  -2 -10  -2  145.79   12.50
   2  10   2  150.48   12.70
   2  10   2  162.48   14.70
   2  10   2  177.28   14.80
  -3 -10  -2    4.10    3.40
  -3 -10  -2    6.30    2.70
  -3 -10  -2   10.90    6.80
  -3 -10  -2    6.60    3.30
  -3 -10  -2    9.40    3.80
   3  10   2   -2.20    5.20
   3  10   2    3.30    3.90
  -4 -10  -2   97.09   10.90
  -4 -10  -2  116.59   13.60
  -4 -10  -2  125.29   10.40
   4  10   2   97.09   10.10
   4  10   2  111.09   13.40
   4  10   2  126.49   10.80
  -5 -10  -2   62.99    6.40
   5  10   2   57.79    8.30
   5  10   2   73.99    7.20
   5  10   2   65.09    8.10
  -6 -10  -2   24.70    6.70
   6  10   2   15.00    5.50
   7  10   2   13.80    5.40
   7  10   2   14.50    5.90
  -8 -10  -2   -4.60    5.20
  -8 -10  -2    3.80    7.60
   8  10   2   -0.60    8.40
   8  10   2    0.20    6.90
  -9  11   2   -4.00    8.00
  -9  11   2   -5.20    8.10
  -8  11   2   33.10    8.70
  -7  11   2   25.50    6.30
  -7  11   2   32.30    7.90
  -6  11   2   10.70    5.70
   5 -11  -2    5.30    3.30
   5 -11  -2    7.20    3.10
   5 -11  -2    5.70    4.90
   5 -11  -2   -0.20    6.70
  -5  11   2    9.40    3.80
   4 -11  -2  241.08   21.20
   4 -11  -2  191.28   16.60
   4 -11  -2  212.88   21.00
   4 -11  -2  237.58   18.40
   4 -11  -2  248.28   15.60
  -4  11   2  234.98   18.90
   3 -11  -2   22.70    4.60
   3 -11  -2   32.80    5.40
   3 -11  -2   21.30    4.60
   3 -11  -2   19.80    6.10
   3 -11  -2   19.80    8.90
  -3  11   2    8.80    6.30
   2 -11  -2  202.38   14.20
   2 -11  -2  218.78   22.00
   2 -11  -2  201.38   14.20
   2 -11  -2  198.58   19.50
   2 -11  -2  222.98   20.70
   2 -11  -2  206.18   15.60
   1 -11  -2  161.88   17.90
   1 -11  -2  161.98   11.20
   1 -11  -2  170.28   16.50
   1 -11  -2  150.98   12.00
   1 -11  -2  169.48   12.10
  -1  11   2  154.58   17.60
   0 -11  -2   17.00    8.40
   0 -11  -2   17.20    2.90
   0 -11  -2   17.20    4.60
   0 -11  -2   15.30    6.90
  -1 -11  -2    4.40    2.80
  -1 -11  -2    5.10    3.10
  -1 -11  -2    6.40   10.50
  -1 -11  -2    0.80    4.60
  -1 -11  -2    2.80    5.20
   1  11   2    2.60    3.70
   1  11   2    1.50    3.80
  -2 -11  -2    3.40    1.90
  -2 -11  -2   -0.20    3.10
  -2 -11  -2    3.70    2.70
  -2 -11  -2   18.90    6.20
  -2 -11  -2   17.30    5.60
  -2 -11  -2    6.10    1.50
   2  11   2   11.90    4.10
   2  11   2    9.40    4.30
  -3 -11  -2   -4.40    3.30
  -3 -11  -2    1.80    5.40
  -3 -11  -2    7.20    4.20
  -3 -11  -2    1.60    2.80
  -3 -11  -2    7.00    7.20
   3  11   2    2.20    4.60
   3  11   2   10.40    5.20
  -4 -11  -2   28.30    6.00
  -4 -11  -2   33.60   21.20
   4  11   2   39.30    7.40
  -5 -11  -2   -1.30    3.60
  -5 -11  -2    3.00    5.60
   5  11   2    2.40    6.50
   5  11   2    1.50    5.10
  -6 -11  -2   -1.70    4.50
   6  11   2    4.40    5.80
   6  11   2   -0.40    7.40
  -7 -11  -2   16.40    7.60
   7  11   2    6.90    8.70
   7  11   2   -2.80    6.70
  -8  12   2    1.00    8.20
  -8  12   2   -9.40    8.50
  -7  12   2   -3.30    6.80
  -7  12   2   -0.20    7.60
   5 -12  -2    5.20    6.50
   5 -12  -2    3.80    3.80
   4 -12  -2    0.70    3.60
   4 -12  -2    4.80    3.30
   4 -12  -2    6.90    6.10
   3 -12  -2    3.90    5.80
   2 -12  -2    8.10    2.60
   2 -12  -2   16.80    5.90
   1 -12  -2  160.98   12.60
   1 -12  -2  169.68   12.20
   1 -12  -2  185.28   21.20
   0 -12  -2  163.68   17.80
   0 -12  -2  135.39   11.30
   0 -12  -2  163.78   11.20
   0  12   2  159.18   13.10
  -1 -12  -2   45.10    7.20
   1  12   2   58.29    8.00
  -2 -12  -2   -3.40    2.90
  -2 -12  -2    0.00    4.10
  -2 -12  -2   -4.80    4.10
   2  12   2    0.90    5.10
   2  12   2    4.40    6.30
  -3 -12  -2   17.20    4.40
  -3 -12  -2   17.70    5.30
   3  12   2   14.90    6.90
   3  12   2   14.40    5.40
  -4 -12  -2   -3.80    4.60
  -4 -12  -2    5.30    5.80
   4  12   2    0.30    7.10
   4  12   2   -2.30    5.70
   5  12   2   67.19    7.60
   5  12   2   49.40    9.60
  -6 -12  -2   43.90    8.50
   6  12   2   26.40    7.90
   6  12   2   24.60    7.20
   7 -13  -2    1.80    7.60
   5 -13  -2    0.70    4.60
   4 -13  -2   -3.00    4.30
   3 -13  -2    4.20    4.20
   3 -13  -2   -2.20    6.70
   3 -13  -2    8.50    4.30
   2 -13  -2   10.80    6.60
   2 -13  -2    2.80    4.20
   1 -13  -2   -9.00    6.60
   2  13   2    9.50    6.40
   3  13   2   19.30    6.40
   3  13   2    9.50    7.20
   4 -14  -2   -3.00   11.20
   3 -14  -2   -6.90    5.20
   1 -14  -2   11.80    7.10
   1 -14  -2   -7.80    5.80
   0 -14  -2   -8.00    5.80
   2  14   2    0.30    8.20
   3  14  -3   -7.40    9.00
  -2 -14   3   -2.60    5.80
  -2 -14   3   -3.50    5.70
   0 -14   3   -2.50    5.80
   1 -14   3    6.80   10.10
   1 -14   3   11.30    6.10
   2 -14   3    1.80    6.20
   3 -14   3    5.10    6.10
   5  13  -3   70.19   11.10
   4  13  -3    5.70    6.90
   3  13  -3   -2.80    7.00
  -3 -13   3   -6.50    4.80
   2  13  -3   16.20    6.40
  -2 -13   3    7.70   11.70
  -2 -13   3   11.50    4.40
  -1 -13   3   62.29   13.50
  -1 -13   3   59.89    9.80
   0 -13   3    2.00    4.70
   0 -13   3   10.20    4.20
   1 -13   3    3.20    4.70
   1 -13   3    5.40    9.40
   1 -13   3    0.90    4.80
   2 -13   3    8.80    4.60
   3 -13   3   22.10    5.10
   4 -13   3    2.70    4.80
   5 -13   3   -3.90    5.40
   6 -13   3   -3.80    8.10
   7  12  -3    7.60    8.70
  -7 -12   3    3.20    8.70
   6  12  -3    4.30    7.60
  -6 -12   3   -7.00    7.80
   5  12  -3   -1.90    6.80
  -5 -12   3   -4.30    4.90
  -5 -12   3    9.30    6.30
   4  12  -3   16.10    5.50
  -4 -12   3    8.40    2.90
  -4 -12   3   13.70    4.10
   3  12  -3    6.30    5.30
  -3 -12   3    6.50    4.60
   2  12  -3   14.30    5.10
  -2 -12   3    5.80    4.00
  -2 -12   3    4.50    3.70
  -2 -12   3    8.60   16.90
  -2 -12   3   -2.40    5.20
   1  12  -3  383.96   28.70
  -1 -12   3  406.16   25.90
  -1 -12   3  405.76   29.50
  -1 -12   3  378.36   31.40
   0 -12   3  245.98   18.20
   0 -12   3  211.38   18.10
   0 -12   3  247.08   17.00
   1 -12   3   74.59    9.30
   2 -12   3    5.60   15.90
   2 -12   3    0.00    4.30
   2 -12   3    7.30    3.90
   3 -12   3   -3.60    3.70
   3 -12   3   -3.10    3.50
   3 -12   3   -5.50    4.50
  -4  12  -3    6.20    6.70
   4 -12   3   12.70    5.70
   4 -12   3    6.20    4.10
  -5  12  -3   24.50    6.60
   5 -12   3   15.20    6.10
   5 -12   3    9.30    5.70
  -6  12  -3   19.10    8.00
   6 -12   3   15.00   16.90
   6 -12   3    3.80    6.80
  -7  12  -3    0.80    8.10
   7 -12   3   -0.60    7.50
   8  11  -3   -9.30    8.40
  -8 -11   3   -5.20    7.90
   7  11  -3   14.40    6.90
  -7 -11   3   13.40    7.10
   6  11  -3    2.10    5.90
  -6 -11   3   -4.50    4.50
  -6 -11   3    5.60    5.50
  -5 -11   3   33.40    7.30
  -5 -11   3   38.80    7.80
  -4 -11   3   -2.20    6.70
  -4 -11   3   25.70    8.80
  -4 -11   3   18.70    5.00
  -4 -11   3    4.10    5.80
  -4 -11   3    9.70    3.10
  -4 -11   3   11.50    3.60
   3  11  -3    8.20    3.60
   3  11  -3    1.10    3.20
   3  11  -3    1.00    4.20
  -3 -11   3   -2.40    3.10
  -3 -11   3    8.40    3.70
  -3 -11   3   10.30    7.70
  -3 -11   3   -4.70    5.70
  -3 -11   3    7.10    3.80
  -2 -11   3   -2.30    3.10
  -2 -11   3    3.10    5.80
  -2 -11   3    6.10    4.90
  -2 -11   3    7.70    3.00
  -2 -11   3   -2.70    8.30
  -2 -11   3    3.70    4.90
   1  11  -3    2.90    3.90
  -1 -11   3   -2.90    3.90
  -1 -11   3   14.80    7.00
  -1 -11   3    1.20    2.60
  -1 -11   3   -1.70    3.70
   0 -11   3   75.69    6.30
   0 -11   3   58.89   12.00
   0 -11   3   77.89    8.50
   0 -11   3   71.19    7.10
   0 -11   3   74.09   12.10
   0 -11   3   67.99    8.30
   1 -11   3   52.89    6.60
   1 -11   3   40.20   11.30
   1 -11   3   49.80    7.40
   1 -11   3   69.19   11.20
   1 -11   3   45.60    6.80
   1 -11   3   53.29    5.60
   2 -11   3   -0.60    3.10
   2 -11   3    2.90    2.90
   2 -11   3    3.70    7.20
   2 -11   3    3.40    3.10
   2 -11   3    2.40    2.60
   2 -11   3   -2.70    3.50
  -3  11  -3   -3.10    5.20
   3 -11   3   -1.60    3.00
   3 -11   3    4.60    2.90
   3 -11   3    2.20    7.40
  -4  11  -3   -1.60    5.50
   4 -11   3    0.40    4.30
   4 -11   3   -0.40    2.40
   4 -11   3   -2.90    4.30
   4 -11   3    1.10    7.80
  -5  11  -3   13.90    5.90
   5 -11   3    7.70    4.80
   5 -11   3   -0.70    4.90
  -6  11  -3   19.70    5.80
   6 -11   3    7.00    5.80
  -7  11  -3   -0.40    7.50
   7 -11   3   -0.80    7.10
  -8  11  -3   -4.80    8.80
   9  10  -3   13.10    6.00
  -9 -10   3   -5.00    8.10
  -9 -10   3    1.60    4.60
  -9 -10   3  -11.30    7.00
   8  10  -3  140.59   12.40
  -8 -10   3  143.79   11.10
  -8 -10   3  108.99   12.50
   7  10  -3   20.80    5.10
  -7 -10   3   24.70    8.00
  -7 -10   3    5.50    4.40
  -7 -10   3    0.30    6.30
   6  10  -3  160.28   14.10
   6  10  -3  159.58   13.50
  -6 -10   3  173.78   15.10
  -6 -10   3  191.38   14.80
   5  10  -3   70.49   11.80
   5  10  -3  103.49    9.60
   5  10  -3   84.39   12.10
  -5 -10   3  103.89   12.40
  -5 -10   3   75.79    9.40
  -5 -10   3   79.39    9.90
   4  10  -3  308.77   25.20
  -4 -10   3  271.37   21.90
  -4 -10   3  329.17   24.00
  -4 -10   3  281.97   23.80
  -4 -10   3  336.07   22.90
  -4 -10   3  323.47   22.40
  -4 -10   3  353.96   25.60
   3  10  -3    2.80    2.60
   3  10  -3    1.40    3.80
   3  10  -3    2.10    3.60
  -3 -10   3    1.70    5.20
  -3 -10   3   -0.20    6.90
  -3 -10   3    5.80    2.70
  -3 -10   3    5.00    2.50
  -3 -10   3    2.50    2.80
  -3 -10   3    6.80    5.70
   2  10  -3    2.60    2.40
   2  10  -3    0.60    1.60
   2  10  -3   -1.50    3.80
  -2 -10   3   -4.80    8.20
  -2 -10   3    2.00    6.40
  -2 -10   3    2.10    2.50
  -2 -10   3   -0.50    4.60
  -2 -10   3    0.80    1.80
  -2 -10   3   -3.20    2.30
  -2 -10   3    3.60    5.60
   1  10  -3   85.69    8.70
  -1 -10   3   87.99    7.10
  -1 -10   3   88.49   12.00
  -1 -10   3   99.39   13.80
  -1 -10   3   97.99   11.60
  -1 -10   3   89.09    9.40
  -1 -10   3   91.39    8.70
   0 -10   3   27.60    4.90
   0 -10   3   28.90    5.00
   0 -10   3   11.50    8.60
   0 -10   3   39.00   10.40
   0 -10   3   30.60    3.50
   0 -10   3   32.30    8.10
   1 -10   3    3.00    2.60
   1 -10   3    4.10    3.20
   1 -10   3   -0.10    2.10
   1 -10   3    3.30    2.50
   1 -10   3   -8.10   16.90
   1 -10   3   -1.30    6.80
   1 -10   3   -0.50    6.20
   2 -10   3  219.68   14.90
   2 -10   3  228.38   22.60
   2 -10   3  205.78   16.80
   2 -10   3  221.68   19.10
   2 -10   3  215.78   15.20
  -3  10  -3    6.40    5.50
   3 -10   3   -1.90    2.90
   3 -10   3    0.00    3.60
   3 -10   3    2.60    2.80
   3 -10   3   -1.60    6.00
   3 -10   3    1.80    2.50
  -4  10  -3   62.39    6.90
   4 -10   3   54.49    5.70
   4 -10   3   57.79    7.60
   4 -10   3   50.79    9.70
  -5  10  -3    6.10    5.10
   5 -10   3    4.50    4.20
   5 -10   3   12.60    3.90
   5 -10   3   12.40    6.40
   5 -10   3   14.50    7.10
   5 -10   3    5.00    4.00
  -6  10  -3    0.80    5.60
   6 -10   3    0.50    2.70
   6 -10   3   -4.30   14.80
   6 -10   3    4.70    4.80
   6 -10   3   -3.90    2.40
  -7  10  -3    2.70    6.20
   7 -10   3    5.40    3.80
   7 -10   3   13.50    5.80
  -8  10  -3    8.30    6.70
   8 -10   3   -0.30    4.30
  -9  10  -3   -7.00    8.50
   9 -10   3   -4.30    5.40
   9 -10   3   -0.40    9.20
  10   9  -3   -5.50    8.10
 -10  -9   3   -0.30    8.90
   9   9  -3    2.60    6.70
   9   9  -3   15.40    5.70
  -9  -9   3   -8.40    6.20
  -9  -9   3   -2.70    4.40
  -9  -9   3   13.70    6.80
   8   9  -3   -7.50    5.00
   8   9  -3   -4.20    5.20
  -8  -9   3   -1.80    5.60
   7   9  -3   31.50    3.90
   7   9  -3   25.10    6.20
   7   9  -3   31.90    7.30
  -7  -9   3   -0.30   17.50
  -7  -9   3   38.10    6.30
   6   9  -3   14.40    5.50
  -6  -9   3   31.20    8.00
  -6  -9   3   18.90    5.40
  -6  -9   3   14.50    3.30
  -6  -9   3   14.40    4.10
  -6  -9   3   33.20    9.60
   5   9  -3   60.29    9.60
   5   9  -3   86.89   10.80
  -5  -9   3   85.39    9.40
  -5  -9   3   77.79    8.20
  -5  -9   3   87.19   11.10
  -5  -9   3   75.19   11.10
  -5  -9   3   71.79    8.10
  -5  -9   3   59.69    9.40
   4   9  -3    9.80    4.40
   4   9  -3    4.50    4.40
   4   9  -3    3.30    3.90
   4   9  -3   -6.20    4.50
  -4  -9   3    3.20    5.50
  -4  -9   3    8.70    3.10
  -4  -9   3   11.70    6.60
  -4  -9   3    2.50    6.00
  -4  -9   3    6.60    2.80
  -4  -9   3    3.20    2.90
  -4  -9   3    6.50    4.10
   3   9  -3    7.50    4.00
   3   9  -3    6.80    4.30
   3   9  -3    3.60    3.70
  -3  -9   3    2.10    5.10
  -3  -9   3    3.10    2.90
  -3  -9   3    7.80    2.40
  -3  -9   3    3.70    6.40
  -3  -9   3    8.40    9.90
  -3  -9   3    6.60    3.00
  -3  -9   3    6.90    2.70
  -3  -9   3   -2.30    4.60
   2   9  -3  459.85   30.70
   2   9  -3  486.75   34.20
  -2  -9   3  460.35   36.80
  -2  -9   3  453.65   34.00
  -2  -9   3  534.05   35.40
  -2  -9   3  499.75   32.00
  -2  -9   3  479.15   33.20
  -2  -9   3  509.05   35.30
  -2  -9   3  477.95   31.40
   1   9  -3  151.58   13.30
  -1  -9   3  141.69   15.40
  -1  -9   3  133.89   17.10
  -1  -9   3  150.88   13.70
  -1  -9   3  139.59   14.40
  -1  -9   3  139.69   11.30
  -1  -9   3  133.29   13.30
  -1  -9   3  141.59   10.60
   0   9  -3  157.58   13.50
   0  -9   3  161.28   14.30
   0  -9   3  149.79   11.30
   0  -9   3  145.89   15.70
   0  -9   3  154.68   16.80
   0  -9   3  153.38   18.20
   0  -9   3  135.99   15.20
   1  -9   3  660.43   43.80
   1  -9   3  676.83   43.40
   1  -9   3  685.13   45.60
   1  -9   3  637.24   47.10
   1  -9   3  596.24   40.90
   1  -9   3  683.23   45.80
   1  -9   3  679.93   40.80
   1  -9   3  596.64   44.70
  -2   9  -3 2191.98  146.49
   2  -9   3 2058.79  143.29
   2  -9   3 2423.36  141.29
   2  -9   3 2208.78  146.69
   2  -9   3 2374.46  143.69
   2  -9   3 2451.45  146.99
   2  -9   3 2563.54  146.79
   2  -9   3 2405.86  141.19
  -3   9  -3  361.16   29.10
   3  -9   3  410.46   25.40
   3  -9   3  342.07   30.90
   3  -9   3  315.57   26.00
   3  -9   3  383.76   31.00
   3  -9   3  400.96   24.80
   3  -9   3  386.56   27.50
   4  -9   3   14.90    4.60
   4  -9   3   22.00    6.90
   4  -9   3   29.20    7.10
  -5   9  -3    6.40    2.10
  -5   9  -3    7.40    4.30
   5  -9   3   13.60    3.70
   5  -9   3   15.90    4.10
   5  -9   3   15.70    6.70
   5  -9   3   14.00    6.70
  -6   9  -3   84.09    8.60
  -6   9  -3   97.79    9.40
   6  -9   3   91.09    9.50
   6  -9   3   99.59   11.20
  -7   9  -3   94.69    9.60
   7  -9   3   80.89    8.10
   7  -9   3   96.49    9.20
   7  -9   3   93.59   17.20
  -8   9  -3    7.50    6.40
   8  -9   3   22.30    6.40
   8  -9   3    9.90    3.50
  -9   9  -3  -12.10    7.40
   9  -9   3    1.60    4.10
   9  -9   3    9.30    7.90
 -10   9  -3  -12.60    9.00
  10  -9   3   -3.90    5.20
  10  -9   3   -2.10    9.30
  11   8  -3   39.40    9.80
  11   8  -3   25.40    8.80
  10   8  -3   26.30    7.10
  10   8  -3   35.30    7.20
 -10  -8   3   39.00    8.10
   9   8  -3  328.17   25.00
   9   8  -3  360.06   26.80
   9   8  -3  398.06   27.30
  -9  -8   3  364.16   27.30
  -9  -8   3  362.56   28.20
   8   8  -3    6.50    4.70
   8   8  -3   14.30    3.40
   8   8  -3   13.00    4.20
   8   8  -3   14.40    9.70
   8   8  -3   15.70    4.20
  -8  -8   3    2.30    3.20
  -8  -8   3   15.10    4.90
  -8  -8   3   -1.20    6.10
  -8  -8   3    7.00    4.60
   7   8  -3    7.70    2.50
   7   8  -3    5.20    4.10
   7   8  -3    8.70    5.10
   7   8  -3    4.70    3.10
  -7  -8   3    1.50    3.90
  -7  -8   3    7.10    5.00
  -7  -8   3   -7.50    7.30
  -7  -8   3    7.30    3.10
   6   8  -3  139.79   10.60
   6   8  -3  171.08   16.30
   6   8  -3  166.48   13.10
   6   8  -3  154.18   11.40
   6   8  -3  159.98   15.60
  -6  -8   3  138.59   14.00
  -6  -8   3  155.88   13.50
  -6  -8   3  171.28   16.20
  -6  -8   3  163.08   15.30
  -6  -8   3  153.98   14.50
   5   8  -3  399.26   29.80
   5   8  -3  404.96   29.90
   5   8  -3  417.66   26.30
   5   8  -3  401.96   27.70
  -5  -8   3  424.06   29.50
  -5  -8   3  394.66   28.60
  -5  -8   3  383.46   28.00
  -5  -8   3  388.46   28.90
  -5  -8   3  362.46   29.40
   4   8  -3  130.39   13.40
   4   8  -3  135.09   12.60
   4   8  -3  131.89   12.20
  -4  -8   3  127.99   10.90
  -4  -8   3  114.99   12.50
  -4  -8   3  127.69   15.30
  -4  -8   3   97.49   12.70
  -4  -8   3  111.69   11.40
  -4  -8   3  124.09   11.90
  -4  -8   3  129.69   12.70
   3   8  -3  594.54   38.30
   3   8  -3  560.74   40.70
   3   8  -3  552.04   40.10
  -3  -8   3  628.14   38.80
  -3  -8   3  621.14   38.40
  -3  -8   3  547.75   40.00
  -3  -8   3  658.03   41.00
  -3  -8   3  555.54   41.70
  -3  -8   3  567.74   38.10
   2   8  -3  246.18   19.20
   2   8  -3  225.68   16.60
  -2  -8   3  196.38   16.40
  -2  -8   3  271.97   19.20
  -2  -8   3  257.37   20.20
  -2  -8   3  259.07   20.40
  -2  -8   3  227.68   16.60
  -2  -8   3  219.88   21.60
  -2  -8   3  242.98   17.30
  -2  -8   3  239.08   18.10
  -2  -8   3  217.48   18.50
   1   8  -3   -3.70    2.80
   1   8  -3    2.80    2.90
   1   8  -3    2.10    1.90
  -1  -8   3   -8.10    7.00
  -1  -8   3   -0.30    1.60
  -1  -8   3    5.60    6.50
  -1  -8   3    0.70    3.80
  -1  -8   3   -0.50    2.10
  -1  -8   3   -0.70    6.40
  -1  -8   3    1.90    5.30
  -1  -8   3   -0.70    2.40
   0   8  -3  126.69   11.30
   0  -8   3  119.89    9.40
   0  -8   3  102.29   11.20
   0  -8   3  144.39   11.10
   0  -8   3  107.09   15.10
   0  -8   3  116.59    9.60
   0  -8   3  131.79   14.30
   0  -8   3  121.59   12.90
   0  -8   3  127.29   12.50
  -1   8  -3  343.87   27.80
   1  -8   3  357.06   25.80
   1  -8   3  366.96   29.30
   1  -8   3  312.07   26.60
   1  -8   3  386.46   27.90
   1  -8   3  343.47   23.50
   1  -8   3  371.46   23.40
   1  -8   3  363.36   28.10
   1  -8   3  404.76   25.70
  -2   8  -3    2.30    3.20
   2  -8   3   -6.10    7.40
   2  -8   3    2.40    1.40
   2  -8   3    0.60    7.70
   2  -8   3    5.80    2.40
   2  -8   3    5.60    2.20
   2  -8   3    7.70    7.20
   2  -8   3    6.40    3.50
   2  -8   3    4.40    5.70
   2  -8   3    2.80    2.70
  -3   8  -3   -0.20    1.30
   3  -8   3   -1.20    6.60
   3  -8   3   -0.40    2.00
   3  -8   3    1.10    3.80
   3  -8   3    2.70    8.30
   3  -8   3    0.80    1.70
   3  -8   3    1.90    5.60
   3  -8   3   -0.70    2.10
   3  -8   3   -5.80    4.50
  -4   8  -3   87.49   11.20
  -4   8  -3   99.09    8.10
   4  -8   3   91.59   10.90
   4  -8   3   93.99   13.10
   4  -8   3  103.29    8.70
   4  -8   3   92.09    9.70
   4  -8   3   99.89   10.30
   4  -8   3  118.79   10.00
   4  -8   3   89.39   15.50
  -5   8  -3    0.00    2.80
  -5   8  -3   -2.30    3.90
   5  -8   3    7.20    5.90
   5  -8   3    6.30    2.50
   5  -8   3    9.70    3.10
   5  -8   3    3.80    5.70
   5  -8   3    4.60    3.10
  -6   8  -3   76.19    8.40
  -6   8  -3   70.59    9.50
   6  -8   3   74.19    9.20
   6  -8   3   76.69    8.30
   6  -8   3   64.29    7.40
   6  -8   3   83.39   10.50
  -7   8  -3    6.60    4.40
  -7   8  -3    0.80    4.10
  -7   8  -3   -2.70    8.80
   7  -8   3    1.10    4.20
   7  -8   3    9.80    4.70
   7  -8   3    7.30    6.00
   7  -8   3   14.40    9.60
   7  -8   3   -7.20    4.90
   7  -8   3    0.60    2.70
  -8   8  -3   11.80    5.00
  -8   8  -3   -0.60    7.50
   8  -8   3    4.10    5.10
   8  -8   3    4.80    3.20
   8  -8   3    7.10    5.30
   8  -8   3   25.20   11.20
  -9   8  -3   25.10    6.80
   9  -8   3   35.60    7.50
 -10   8  -3   10.60    7.70
  10  -8   3   41.50   10.40
  10  -8   3   17.90    4.90
  12   7  -3    3.60    9.00
  11   7  -3    6.30    7.30
 -11  -7   3   -7.30    7.30
  10   7  -3   15.90    5.90
  10   7  -3   13.60    7.30
  10   7  -3   34.90    9.20
 -10  -7   3   24.90    7.00
 -10  -7   3   27.70    5.70
   9   7  -3  -14.40    8.30
   9   7  -3    4.30    2.60
   9   7  -3   -4.50    4.40
   9   7  -3    7.30    4.70
   9   7  -3   -5.60    4.20
  -9  -7   3    1.20    4.30
  -9  -7   3    6.10    3.20
  -9  -7   3   -3.80    4.80
   8   7  -3  254.17   19.10
   8   7  -3  232.28   19.30
   8   7  -3  218.68   17.30
   8   7  -3  233.18   15.80
   8   7  -3  216.98   18.20
  -8  -7   3  231.48   18.90
  -8  -7   3  221.68   20.00
  -8  -7   3  213.68   19.50
  -8  -7   3  241.38   21.50
  -8  -7   3  268.57   35.80
   7   7  -3   35.70    7.40
   7   7  -3   39.80    3.90
   7   7  -3   33.20    4.70
   7   7  -3   36.20    8.40
   7   7  -3   35.10    7.20
   7   7  -3   43.20    5.50
  -7  -7   3   21.30    7.30
  -7  -7   3   24.80    9.60
  -7  -7   3   40.80    6.00
  -7  -7   3   35.10    8.70
  -7  -7   3   31.40    6.20
   6   7  -3  715.63   46.50
   6   7  -3  630.84   44.40
   6   7  -3  697.83   48.30
   6   7  -3  630.24   44.70
   6   7  -3  714.83   44.10
   6   7  -3  769.22   48.60
  -6  -7   3  725.63   47.50
  -6  -7   3  707.03   47.30
  -6  -7   3  681.13   48.60
  -6  -7   3  778.12   48.30
  -6  -7   3  713.53   48.20
   5   7  -3  132.49   10.80
   5   7  -3  102.39    8.30
   5   7  -3  109.39    8.70
   5   7  -3  100.59    9.10
   5   7  -3  125.69   12.80
   5   7  -3  119.19   12.00
  -5  -7   3  124.29   12.60
  -5  -7   3  117.79   12.60
  -5  -7   3  117.89   11.50
  -5  -7   3  110.49   14.50
  -5  -7   3  125.69   12.30
  -5  -7   3  113.39   10.70
   4   7  -3 1494.95   90.89
   4   7  -3 1514.75   89.59
   4   7  -3 1419.16   89.39
  -4  -7   3 1277.67   89.09
  -4  -7   3 1287.17   87.99
  -4  -7   3 1528.95   88.09
  -4  -7   3 1376.66   87.39
  -4  -7   3 1354.86   87.49
   3   7  -3  523.25   34.70
   3   7  -3  479.75   34.70
   3   7  -3  521.25   33.10
  -3  -7   3  495.75   36.10
  -3  -7   3  505.05   32.90
  -3  -7   3  524.05   33.30
  -3  -7   3  439.96   34.10
  -3  -7   3  520.15   34.50
  -3  -7   3  470.65   32.60
   2   7  -3  637.24   42.40
   2   7  -3  565.34   42.80
  -2  -7   3  698.73   43.20
  -2  -7   3  672.23   40.60
  -2  -7   3  699.83   43.10
  -2  -7   3  587.44   42.50
  -2  -7   3  685.03   41.40
  -2  -7   3  539.75   40.40
  -2  -7   3  602.34   41.40
  -2  -7   3  623.44   44.00
  -2  -7   3  681.83   40.70
  -2  -7   3  668.83   40.70
   1   7  -3  474.25   31.40
   1   7  -3  462.35   29.10
  -1  -7   3  449.66   31.10
  -1  -7   3  453.15   33.70
  -1  -7   3  404.86   29.90
  -1  -7   3  460.85   32.00
  -1  -7   3  498.05   32.00
  -1  -7   3  443.76   29.40
  -1  -7   3  497.15   32.80
   0   7  -3  434.96   27.30
   0   7  -3  480.25   30.20
   0   7  -3  477.75   27.50
   0  -7   3  411.76   30.70
   0  -7   3  450.55   27.90
   0  -7   3  483.95   32.00
   0  -7   3  377.26   29.10
   0  -7   3  431.06   32.00
   0  -7   3  439.06   30.30
   0  -7   3  431.26   28.00
   0  -7   3  424.36   31.60
  -1   7  -3  279.57   17.40
  -1   7  -3  260.77   22.20
  -1   7  -3  294.67   17.50
   1  -7   3  269.87   18.00
   1  -7   3  278.47   23.20
   1  -7   3  287.17   22.70
   1  -7   3  272.07   18.40
   1  -7   3  279.97   21.90
   1  -7   3  313.57   20.00
   1  -7   3  270.47   20.70
   1  -7   3  246.48   18.40
  -2   7  -3   17.60    3.10
  -2   7  -3   13.80    6.10
  -2   7  -3   15.20    3.00
   2  -7   3   16.80    3.80
   2  -7   3   14.80    5.90
   2  -7   3   18.90    7.80
   2  -7   3   16.90    5.40
   2  -7   3   18.00    4.60
   2  -7   3   15.10    7.80
   2  -7   3   14.80    3.20
  -3   7  -3 2925.21  169.18
  -3   7  -3 2808.42  174.18
   3  -7   3 2783.42  170.78
   3  -7   3 2936.11  170.18
   3  -7   3 2762.42  170.28
   3  -7   3 2721.23  173.68
   3  -7   3 2672.33  173.68
   3  -7   3 3082.09  174.48
   3  -7   3 2608.34  171.58
  -4   7  -3  233.58   20.80
  -4   7  -3  259.47   17.60
   4  -7   3  255.47   18.00
   4  -7   3  224.18   22.50
   4  -7   3  263.87   19.10
   4  -7   3  238.88   17.40
   4  -7   3  232.18   18.60
   4  -7   3  265.87   23.60
   4  -7   3  253.57   19.50
  -5   7  -3   31.00    6.50
   5  -7   3   28.60    7.40
   5  -7   3   20.70    6.90
   5  -7   3   33.70    5.30
   5  -7   3   40.70    5.60
   5  -7   3   28.20    4.20
  -6   7  -3  341.57   29.00
  -6   7  -3  402.66   26.70
   6  -7   3  387.76   27.30
   6  -7   3  406.76   27.70
   6  -7   3  377.66   26.60
   6  -7   3  361.56   29.30
  -7   7  -3   30.40    6.50
  -7   7  -3   41.30    6.20
  -8   7  -3  138.79   11.90
   8  -7   3  120.79   11.30
   8  -7   3  153.68   13.00
   8  -7   3  114.69   13.20
  -9   7  -3    6.80    5.40
  -9   7  -3   -1.60    5.50
   9  -7   3    0.10    3.40
   9  -7   3    4.60    6.00
 -10   7  -3   31.00    8.80
 -11   7  -3   -0.40    8.80
  11  -7   3   -3.00    9.50
  11  -7   3    6.40    5.30
  12   6  -3    7.60    7.90
  12   6  -3   19.50    7.20
  12   6  -3   14.10    7.40
 -12  -6   3  -11.10    8.50
  11   6  -3  141.99   12.30
  11   6  -3  128.09   12.70
  11   6  -3  164.48   13.40
 -11  -6   3  139.59   13.00
  10   6  -3    2.70    4.50
  10   6  -3    6.70    3.90
  10   6  -3    6.50    4.90
  10   6  -3    4.20    3.10
 -10  -6   3   -2.50    4.70
 -10  -6   3   -4.00    3.50
 -10  -6   3   -3.00    5.20
   9   6  -3   -3.00    2.40
   9   6  -3   -6.40    4.30
   9   6  -3   10.80    4.20
   9   6  -3    1.80    7.30
   9   6  -3   -4.60    3.80
  -9  -6   3   -6.70    6.30
  -9  -6   3    1.30    3.80
  -9  -6   3    1.90    4.60
  -9  -6   3    5.90    4.10
   8   6  -3   97.29    9.50
   8   6  -3   87.29   12.40
   8   6  -3   81.99   11.60
   8   6  -3   81.79    6.40
   8   6  -3   65.29    8.00
   8   6  -3   83.49   10.10
  -8  -6   3   87.09   10.10
  -8  -6   3   52.49   13.80
  -8  -6   3   65.79   12.50
  -8  -6   3   65.99    9.80
  -8  -6   3   76.79    8.90
   7   6  -3   47.80    8.70
   7   6  -3   43.80    6.00
   7   6  -3   46.00    6.90
   7   6  -3   40.30    8.70
   7   6  -3   42.10    5.70
   7   6  -3   52.49    4.40
  -7  -6   3   36.80    9.70
  -7  -6   3   57.39    8.50
  -7  -6   3   41.30   10.30
  -7  -6   3   52.29    6.80
  -7  -6   3   46.40    7.50
   6   6  -3  460.25   37.50
   6   6  -3  512.45   37.50
   6   6  -3  587.74   38.10
   6   6  -3  581.34   36.60
   6   6  -3  510.35   35.10
   6   6  -3  584.94   34.20
  -6  -6   3  510.25   36.80
  -6  -6   3  568.44   37.40
  -6  -6   3  461.35   38.50
  -6  -6   3  488.55   37.80
  -6  -6   3  549.05   37.70
  -6  -6   3  580.74   37.80
   5   6  -3 1433.46   94.99
   5   6  -3 1587.24   95.39
   5   6  -3 1736.43   98.39
   5   6  -3 1530.65   97.89
   5   6  -3 1690.83   97.09
  -5  -6   3 1470.75   98.29
  -5  -6   3 1443.66   97.49
  -5  -6   3 1590.54   96.99
  -5  -6   3 1538.85   96.99
  -5  -6   3 1355.26   97.89
  -5  -6   3 1711.93   97.49
   4   6  -3    1.60    2.00
   4   6  -3   -0.90    3.20
   4   6  -3    5.70    3.30
   4   6  -3    3.50    2.90
   4   6  -3    1.50    2.00
   4   6  -3   -1.70    3.50
  -4  -6   3   -2.40    3.50
  -4  -6   3   -3.60    4.60
  -4  -6   3    6.20    5.40
  -4  -6   3    6.40    2.90
  -4  -6   3    0.70    1.70
  -4  -6   3    1.60    2.00
   3   6  -3   92.49    8.90
   3   6  -3   97.99   10.40
   3   6  -3   84.99    9.30
  -3  -6   3   97.39   11.80
  -3  -6   3   88.39    8.60
  -3  -6   3   87.99    9.10
  -3  -6   3   98.49    9.60
  -3  -6   3  103.39    8.60
  -3  -6   3   84.19   10.30
  -3  -6   3   96.39    9.00
   2   6  -3  320.97   23.50
   2   6  -3  365.66   25.10
   2   6  -3  346.67   22.70
  -2  -6   3  338.97   22.60
  -2  -6   3  343.97   22.50
  -2  -6   3  331.07   22.40
  -2  -6   3  320.37   24.10
  -2  -6   3  351.26   23.20
  -2  -6   3  364.16   26.00
  -2  -6   3  341.17   22.70
  -2  -6   3  278.97   22.30
   1   6  -3  361.66   25.60
  -1  -6   3  393.76   27.80
  -1  -6   3  369.76   24.40
  -1  -6   3  386.06   27.00
  -1  -6   3  410.76   26.40
  -1  -6   3  374.86   25.50
  -1  -6   3  342.47   26.30
   0   6  -3   34.50    4.80
   0   6  -3   35.70    4.30
   0   6  -3   30.70    6.10
   0   6  -3   34.10    4.10
   0  -6   3   25.00    4.40
   0  -6   3   32.60    5.00
   0  -6   3   34.80    6.60
   0  -6   3   33.00    4.50
   0  -6   3   28.20    6.10
   0  -6   3   34.20    8.50
   0  -6   3   35.60    6.80
   0  -6   3   31.30    6.00
  -1   6  -3 2360.26  148.89
  -1   6  -3 2338.37  144.79
  -1   6  -3 2532.95  144.99
   1  -6   3 2463.25  148.89
   1  -6   3 2408.06  146.29
   1  -6   3 2351.96  145.29
   1  -6   3 2489.05  145.19
   1  -6   3 2491.25  148.49
   1  -6   3 2445.16  145.19
   1  -6   3 2586.64  150.68
   1  -6   3 2038.50  147.89
  -2   6  -3    8.20    3.30
  -2   6  -3    4.90    2.10
   2  -6   3    6.00    2.80
   2  -6   3    7.10    3.00
   2  -6   3    1.20    2.10
   2  -6   3    2.90    1.40
   2  -6   3    3.20    1.80
   2  -6   3    2.40    6.20
   2  -6   3    8.20    3.60
   2  -6   3    7.80    5.80
   2  -6   3    3.00    5.90
   2  -6   3    7.00    4.00
  -3   6  -3  521.95   31.50
  -3   6  -3  454.75   34.60
   3  -6   3  480.15   31.90
   3  -6   3  468.75   32.00
   3  -6   3  488.95   35.30
   3  -6   3  465.45   34.30
   3  -6   3  481.15   31.90
   3  -6   3  510.55   31.80
   3  -6   3  512.15   33.20
  -4   6  -3   25.80    6.50
  -4   6  -3   33.60    6.60
   4  -6   3   38.20    5.40
   4  -6   3   25.80    9.30
   4  -6   3   31.40    7.20
   4  -6   3   31.70    4.80
   4  -6   3   38.40    7.60
   4  -6   3   40.80   10.00
   4  -6   3   35.30    5.10
  -5   6  -3  173.78   17.30
  -5   6  -3  205.98   15.80
  -5   6  -3  179.58   16.10
   5  -6   3  201.98   16.80
   5  -6   3  193.68   15.90
   5  -6   3  202.88   15.70
   5  -6   3  189.78   15.30
   5  -6   3  211.78   17.30
   5  -6   3  174.08   17.60
  -6   6  -3   65.09    8.80
  -6   6  -3   67.89    5.30
  -6   6  -3   60.29    7.60
  -6   6  -3   58.49    6.20
   6  -6   3   61.69   12.60
   6  -6   3   67.59    7.60
   6  -6   3   80.89   10.70
   6  -6   3   73.39    9.40
   6  -6   3   60.79    7.50
  -7   6  -3   49.80   10.10
  -7   6  -3   40.50    4.30
  -7   6  -3   51.09    6.60
  -7   6  -3   46.30    6.40
  -7   6  -3   55.49    7.20
   7  -6   3   57.79    6.90
   7  -6   3   59.69    8.50
   7  -6   3   57.69    7.10
  -8   6  -3   46.80    8.20
  -8   6  -3   40.00   13.10
  -8   6  -3   42.10    6.20
  -8   6  -3   42.00    4.40
   8  -6   3   35.40    6.70
   8  -6   3   53.29    8.60
   8  -6   3   36.20    6.70
  -9   6  -3    3.80    3.40
  -9   6  -3   -2.60    5.20
   9  -6   3    1.00    3.30
   9  -6   3   -2.10    5.50
 -10   6  -3    3.30    4.80
 -10   6  -3    8.50    4.40
  10  -6   3   11.00    6.70
  10  -6   3   -0.50    4.20
 -11   6  -3    5.20    5.90
  11  -6   3   -9.60    8.20
  11  -6   3   20.50    8.20
  11  -6   3   -1.90    5.80
  12   5  -3   -6.30    7.90
  12   5  -3   -8.50    7.00
  11   5  -3    7.20    6.20
  11   5  -3   12.60    5.20
  11   5  -3    7.70    5.40
 -11  -5   3    4.40    3.80
 -11  -5   3    7.80    6.00
  10   5  -3    7.40    5.10
  10   5  -3    5.90    4.80
  10   5  -3    9.20    3.20
 -10  -5   3    4.90    3.30
 -10  -5   3   -1.70    5.00
 -10  -5   3    1.70    4.70
   9   5  -3  286.77   21.30
   9   5  -3  241.98   21.30
   9   5  -3  259.07   21.60
   9   5  -3  286.97   24.10
  -9  -5   3  270.77   19.30
  -9  -5   3  262.07   21.50
  -9  -5   3  275.97   24.20
   8   5  -3  187.98   18.30
   8   5  -3  187.88   17.10
   8   5  -3  215.18   18.00
   8   5  -3  180.88   16.00
   8   5  -3  192.18   13.40
   8   5  -3  183.68   16.60
  -8  -5   3  177.88   18.40
  -8  -5   3  179.48   17.30
  -8  -5   3  174.08   16.50
  -8  -5   3  204.38   20.90
  -8  -5   3  189.28   16.70
  -8  -5   3  206.98   19.00
   7   5  -3 1067.69   64.79
   7   5  -3 1066.59   63.59
   7   5  -3  936.41   62.79
   7   5  -3 1055.09   63.99
   7   5  -3  963.10   64.39
   7   5  -3  935.31   59.99
  -7  -5   3  970.50   63.89
  -7  -5   3  832.22   65.29
  -7  -5   3  904.41   64.79
  -7  -5   3 1049.49   64.29
  -7  -5   3 1027.20   64.59
  -7  -5   3  899.51   64.29
   6   5  -3  530.05   36.50
   6   5  -3  526.95   35.40
   6   5  -3  554.14   35.50
   6   5  -3  490.45   36.90
   6   5  -3  543.45   35.00
   6   5  -3  489.95   36.40
  -6  -5   3  487.95   36.90
  -6  -5   3  554.44   36.50
  -6  -5   3  488.85   35.60
  -6  -5   3  553.44   36.90
  -6  -5   3  474.05   37.80
   5   5  -3    7.20    4.50
   5   5  -3   12.10    3.30
   5   5  -3    7.70    4.40
   5   5  -3    9.80    3.50
   5   5  -3   14.00    3.70
   5   5  -3   16.30    5.40
   5   5  -3   14.00    3.40
  -5  -5   3    6.40    4.20
  -5  -5   3   12.00    6.10
  -5  -5   3   15.30    4.00
  -5  -5   3   18.60    4.90
  -5  -5   3    2.20    5.50
   4   5  -3 1492.15   91.69
   4   5  -3 1466.85   93.39
   4   5  -3 1494.35   91.69
   4   5  -3 1525.45   93.79
   4   5  -3 1562.04   92.89
   4   5  -3 1435.66   90.49
  -4  -5   3 1390.26   94.09
  -4  -5   3 1484.75   92.79
  -4  -5   3 1504.75   93.29
  -4  -5   3 1570.44   94.09
  -4  -5   3 1531.05   92.79
  -4  -5   3 1518.15   92.89
   3   5  -3    3.00    3.20
   3   5  -3    3.10    2.60
   3   5  -3    3.10    3.00
   3   5  -3    7.40    3.00
  -3  -5   3    1.60    2.10
  -3  -5   3    8.30    4.60
  -3  -5   3    4.90    2.90
  -3  -5   3    3.80    1.60
  -3  -5   3    8.10    3.10
  -3  -5   3    4.80    3.60
   2   5  -3    8.00    2.60
   2   5  -3    3.60    2.50
   2   5  -3    2.40    2.70
   2   5  -3    3.90    2.80
  -2  -5   3    4.60    2.60
  -2  -5   3    4.90    2.80
  -2  -5   3    5.00    1.70
  -2  -5   3    4.30    2.80
  -2  -5   3    6.50    2.50
  -2  -5   3    1.70    1.50
  -2  -5   3    6.80    3.70
  -2  -5   3    9.20    4.40
   1   5  -3  244.28   16.30
   1   5  -3  242.78   17.90
  -1  -5   3  233.68   16.40
  -1  -5   3  209.78   15.10
  -1  -5   3  199.38   16.50
  -1  -5   3  213.58   17.30
  -1  -5   3  213.18   17.60
  -1  -5   3  223.78   15.80
   0   5  -3 3095.19  185.38
   0   5  -3 3258.27  187.58
   0   5  -3 3358.76  184.78
   0  -5   3 3144.79  185.98
   0  -5   3 2889.71  184.38
   0  -5   3 2816.32  188.78
   0  -5   3 3260.97  187.88
   0  -5   3 2975.10  184.58
   0  -5   3 3200.18  184.88
   0  -5   3 2642.14  186.68
   0  -5   3 3139.49  185.38
  -1   5  -3 1506.35   83.89
  -1   5  -3 1305.27   86.49
   1  -5   3 1394.56   83.79
   1  -5   3 1316.57   86.49
   1  -5   3 1532.35   84.59
   1  -5   3 1334.97   84.19
   1  -5   3 1431.86   83.99
   1  -5   3 1161.28   83.69
   1  -5   3 1418.46   86.39
  -2   5  -3  182.08   16.10
   2  -5   3  185.28   16.00
   2  -5   3  204.58   14.60
   2  -5   3  195.48   16.90
   2  -5   3  197.58   14.00
   2  -5   3  185.58   14.30
   2  -5   3  200.88   14.00
   2  -5   3  204.48   14.10
  -3   5  -3   54.59    7.90
  -3   5  -3   49.30    6.90
  -3   5  -3   57.99    8.10
  -3   5  -3   62.29    6.70
   3  -5   3   54.69    6.80
   3  -5   3   65.29    6.60
   3  -5   3   56.19    8.50
   3  -5   3   58.79    5.90
   3  -5   3   71.69    7.10
   3  -5   3   55.99    8.30
   3  -5   3   63.49    7.40
  -4   5  -3   71.09    9.00
  -4   5  -3   70.89    9.70
  -4   5  -3   70.99    9.80
  -4   5  -3   83.49    8.20
  -4   5  -3   77.09    6.60
   4  -5   3   88.09    8.60
   4  -5   3   70.19    7.30
   4  -5   3   77.49   10.00
   4  -5   3   76.29    9.50
   4  -5   3   77.19    7.90
  -5   5  -3 1045.20   69.39
  -5   5  -3  906.91   68.89
  -5   5  -3 1137.49   67.09
  -5   5  -3 1051.09   65.19
  -5   5  -3 1078.79   65.49
  -5   5  -3 1009.60   68.19
   5  -5   3 1028.90   67.09
   5  -5   3 1085.49   67.69
   5  -5   3 1140.29   69.69
   5  -5   3 1077.29   69.19
   5  -5   3 1085.39   67.69
  -6   5  -3  606.24   44.90
  -6   5  -3  703.83   45.60
  -6   5  -3  724.13   44.30
  -6   5  -3  702.33   43.60
  -6   5  -3  664.93   47.40
  -6   5  -3  662.93   48.50
   6  -5   3  698.73   47.60
   6  -5   3  659.03   45.30
   6  -5   3  701.43   46.20
   6  -5   3  724.53   48.30
  -7   5  -3  251.57   23.00
  -7   5  -3  216.38   20.30
  -7   5  -3  200.68   17.60
  -7   5  -3  270.47   18.80
  -7   5  -3  253.57   20.20
  -7   5  -3  229.58   17.00
   7  -5   3  234.88   21.40
   7  -5   3  253.97   21.80
   7  -5   3  238.08   21.70
   7  -5   3  234.38   19.10
   7  -5   3  253.97   20.00
  -8   5  -3   18.60    8.60
  -8   5  -3   22.70    7.00
  -8   5  -3   27.80    4.60
   8  -5   3   24.60    6.00
   8  -5   3   38.60   11.50
   8  -5   3   39.10    7.90
  -9   5  -3    9.60    3.50
  -9   5  -3   13.40    7.00
   9  -5   3   14.00    6.40
   9  -5   3   13.60    5.20
   9  -5   3    8.20    3.80
   9  -5   3    0.30    5.90
 -10   5  -3    0.50    5.80
 -10   5  -3   -0.50    5.60
 -10   5  -3   -3.90    4.40
  10  -5   3   13.00    6.20
  10  -5   3    7.30    4.00
  10  -5   3    0.50    6.20
 -11   5  -3   49.70    9.40
 -11   5  -3   64.09    7.40
  11  -5   3   61.29   11.40
 -12   5  -3   16.00    6.90
  12  -5   3   28.20    9.80
  12  -5   3   15.50    6.80
  13   4  -3   -9.00    7.50
  13   4  -3   -1.40    9.20
  13   4  -3  -12.60    8.50
 -13  -4   3  -12.30    8.80
 -13  -4   3   -1.40    8.30
  12   4  -3   92.09   10.10
  12   4  -3   86.59   11.00
  12   4  -3  107.39    9.80
  11   4  -3   55.79    8.40
  11   4  -3   47.10    7.00
  11   4  -3   45.80    8.40
  11   4  -3   45.00    5.30
 -11  -4   3   35.40    5.50
  10   4  -3  112.39   12.40
  10   4  -3  128.29   12.20
  10   4  -3  142.19   14.90
  10   4  -3  133.99   12.20
 -10  -4   3  154.98   13.40
 -10  -4   3  152.18   11.80
   9   4  -3  620.44   43.60
   9   4  -3  669.03   45.10
   9   4  -3  688.63   47.00
   9   4  -3  583.04   43.40
  -9  -4   3  551.44   43.30
  -9  -4   3  659.63   41.60
  -9  -4   3  663.93   45.20
  -9  -4   3  579.44   54.49
   8   4  -3   85.09   10.00
   8   4  -3   93.29   10.80
   8   4  -3  106.99   12.10
   8   4  -3   87.29   10.70
   8   4  -3   87.19   12.00
   8   4  -3   82.29   12.10
  -8  -4   3   69.59   13.20
  -8  -4   3   78.09   11.10
  -8  -4   3   88.29   10.70
  -8  -4   3   89.29   10.30
  -8  -4   3   89.79   14.70
  -8  -4   3   84.49   13.50
   7   4  -3  321.77   24.20
   7   4  -3  306.57   25.20
   7   4  -3  266.17   22.40
   7   4  -3  311.47   24.00
   7   4  -3  283.97   22.50
   7   4  -3  259.07   22.70
   7   4  -3  297.77   24.50
  -7  -4   3  280.37   23.10
  -7  -4   3  319.27   24.50
  -7  -4   3  323.67   24.20
  -7  -4   3  301.07   25.60
  -7  -4   3  284.37   23.80
  -7  -4   3  295.77   24.20
   6   4  -3   97.39   10.70
   6   4  -3   93.99   10.30
   6   4  -3   85.69    8.90
   6   4  -3   88.59    9.80
   6   4  -3   79.89   10.30
   6   4  -3   86.09    9.20
   6   4  -3   71.89   11.50
  -6  -4   3   94.49   10.10
  -6  -4   3   89.89   10.70
  -6  -4   3   90.49   11.40
  -6  -4   3   76.09    9.50
  -6  -4   3   83.49   11.70
  -6  -4   3   92.19   10.50
   5   4  -3  517.25   36.20
   5   4  -3  528.15   35.10
   5   4  -3  560.54   36.30
   5   4  -3  532.25   32.50
   5   4  -3  536.45   36.00
   5   4  -3  461.85   35.40
   5   4  -3  557.14   35.10
   5   4  -3  535.55   34.90
  -5  -4   3  509.35   36.60
  -5  -4   3  536.65   35.40
  -5  -4   3  512.95   35.30
  -5  -4   3  552.84   35.70
  -5  -4   3  466.35   37.60
  -5  -4   3  534.95   35.80
   4   4  -3  247.68   17.30
   4   4  -3  236.38   17.50
   4   4  -3  256.57   18.70
   4   4  -3  233.08   15.30
   4   4  -3  225.78   17.80
   4   4  -3  249.18   17.60
  -4  -4   3  246.18   18.20
  -4  -4   3  242.68   18.20
  -4  -4   3  253.07   18.80
  -4  -4   3  256.57   19.00
  -4  -4   3  223.88   18.80
  -4  -4   3  228.48   17.60
   3   4  -3  370.66   24.70
   3   4  -3  391.56   25.00
   3   4  -3  402.86   26.70
   3   4  -3  369.56   25.70
   3   4  -3  432.56   28.00
   3   4  -3  354.46   25.80
  -3  -4   3  405.06   26.00
  -3  -4   3  357.46   26.50
  -3  -4   3  369.56   25.40
  -3  -4   3  380.06   25.50
  -3  -4   3  355.86   25.30
   2   4  -3 5202.48  316.17
   2   4  -3 4905.01  314.97
   2   4  -3 5198.68  314.67
   2   4  -3 5727.23  313.97
   2   4  -3 5220.18  313.87
  -2  -4   3 4741.13  314.87
  -2  -4   3 5025.60  314.47
  -2  -4   3 5570.84  314.97
  -2  -4   3 5198.78  316.37
  -2  -4   3 5150.68  314.67
  -2  -4   3 5542.85  316.77
  -2  -4   3 5466.15  314.67
   1   4  -3    1.50    1.30
   1   4  -3    2.10    1.80
   1   4  -3    1.10    2.20
   1   4  -3    6.90    2.60
   1   4  -3    3.70    2.20
   1   4  -3    1.00    2.10
  -1  -4   3    1.30    4.00
  -1  -4   3   -1.20    2.00
  -1  -4   3    0.10    1.80
  -1  -4   3   -5.60    4.40
  -1  -4   3   -2.20    1.80
  -1  -4   3    0.30    2.50
  -1  -4   3    2.00    2.90
  -1  -4   3    2.00    1.40
   0   4  -3 4339.17  259.67
   0   4  -3 4079.39  257.37
   0   4  -3 4815.02  257.97
   0   4  -3 4814.12  257.97
   0  -4   3 4208.18  257.47
   0  -4   3 3965.00  259.37
   0  -4   3 4383.36  259.97
   0  -4   3 4079.29  257.57
   0  -4   3 3993.40  257.87
   0  -4   3 4290.37  257.77
  -1   4  -3  951.90   55.69
  -1   4  -3  834.52   57.49
   1  -4   3  936.11   55.79
   1  -4   3  891.01   55.49
   1  -4   3  875.61   55.29
   1  -4   3 1001.90   55.79
   1  -4   3  887.51   57.79
   1  -4   3  932.61   56.09
   1  -4   3  869.91   57.19
   1  -4   3  838.82   58.19
  -2   4  -3  377.96   22.90
  -2   4  -3  322.57   21.50
  -2   4  -3  341.37   21.60
  -2   4  -3  370.26   23.50
   2  -4   3  351.66   22.90
   2  -4   3  333.77   23.10
   2  -4   3  345.87   22.80
   2  -4   3  327.67   22.70
   2  -4   3  350.26   26.70
   2  -4   3  333.27   24.70
   2  -4   3  333.97   22.00
   2  -4   3  340.17   25.20
  -3   4  -3  978.90   59.69
  -3   4  -3 1002.10   62.49
  -3   4  -3  938.31   60.59
  -3   4  -3  972.10   59.59
  -3   4  -3 1103.39   62.09
  -3   4  -3  931.61   62.49
   3  -4   3  953.40   60.59
   3  -4   3  897.61   60.59
   3  -4   3 1044.40   61.89
   3  -4   3  952.10   62.59
   3  -4   3  912.81   61.89
   3  -4   3  966.90   60.69
  -4   4  -3  357.16   27.40
  -4   4  -3  405.76   27.90
  -4   4  -3  407.46   26.40
  -4   4  -3  384.26   25.40
  -4   4  -3  380.96   25.10
   4  -4   3  353.86   26.00
   4  -4   3  378.36   26.40
   4  -4   3  394.76   28.00
   4  -4   3  360.86   26.30
   4  -4   3  407.56   27.80
  -5   4  -3   13.00    4.90
  -5   4  -3   14.20    3.10
  -5   4  -3   12.20    3.80
  -5   4  -3   10.50    5.00
  -5   4  -3   14.10    5.30
   5  -4   3    7.20    4.50
   5  -4   3   16.40    4.70
   5  -4   3   15.00    4.20
   5  -4   3   16.10    6.60
   5  -4   3   13.10    6.70
   5  -4   3   15.60    4.40
  -6   4  -3  416.46   28.30
  -6   4  -3  397.16   28.80
  -6   4  -3  383.06   27.20
  -6   4  -3  346.47   29.60
  -6   4  -3  445.66   31.90
   6  -4   3  408.66   30.10
   6  -4   3  387.96   28.80
   6  -4   3  425.16   30.90
   6  -4   3  418.06   29.40
  -7   4  -3   86.29    8.60
  -7   4  -3   84.29   10.40
  -7   4  -3  108.19   14.10
  -7   4  -3   84.09   11.60
  -7   4  -3   88.29    8.80
  -7   4  -3   91.79   10.90
   7  -4   3   82.89   10.10
   7  -4   3   93.59   10.40
   7  -4   3  101.79   12.80
   7  -4   3  102.19   12.60
   7  -4   3   86.29   13.30
  -8   4  -3    5.90    3.40
  -8   4  -3   11.20    7.30
  -8   4  -3   17.50    7.30
  -8   4  -3   14.70    5.30
   8  -4   3   11.40    6.90
   8  -4   3    9.00    5.00
   8  -4   3   10.70    4.40
   8  -4   3   17.80    7.40
   8  -4   3    3.50    2.90
  -9   4  -3   10.40    4.50
  -9   4  -3   27.30    8.10
  -9   4  -3    8.20    4.30
   9  -4   3    7.90    3.40
   9  -4   3    2.20    7.80
   9  -4   3    7.00    5.00
 -10   4  -3    4.80    4.70
 -10   4  -3    1.00    5.20
 -10   4  -3   12.60    5.30
  10  -4   3    3.70    6.10
  10  -4   3    3.40    3.70
  10  -4   3    4.70    5.70
  10  -4   3    4.40   10.00
 -11   4  -3   -2.70    6.70
 -11   4  -3   -7.00    7.00
 -11   4  -3    3.40    5.30
  11  -4   3   -4.10    5.00
  11  -4   3    4.60    7.60
  11  -4   3    1.60    7.30
 -12   4  -3   -0.40    8.10
 -12   4  -3   -5.80    8.50
 -12   4  -3    4.40    7.30
  12  -4   3   -4.40    6.00
  12  -4   3    4.60    9.70
  13   3  -3   -9.50    7.90
  13   3  -3   -3.70    8.80
  13   3  -3   -3.00    6.60
  13   3  -3    3.60    8.50
 -13  -3   3    7.40    8.50
  12   3  -3   -0.50    5.40
  12   3  -3   -6.20    6.20
  12   3  -3   -4.60    6.60
 -12  -3   3   -5.10    5.20
 -12  -3   3    1.00    4.80
  11   3  -3   32.00    6.30
  11   3  -3   35.50    7.50
  11   3  -3   30.60    6.20
 -11  -3   3   38.00    6.10
  10   3  -3   24.70    6.40
  10   3  -3   15.20    5.00
  10   3  -3   21.10    4.60
 -10  -3   3   29.90    4.70
   9   3  -3  481.75   34.20
   9   3  -3  492.45   37.10
   9   3  -3  519.55   36.40
   9   3  -3  436.46   34.20
  -9  -3   3  464.45   38.10
  -9  -3   3  460.95   34.80
  -9  -3   3  411.26   34.50
  -9  -3   3  456.55   34.40
  -9  -3   3  491.45   32.20
   8   3  -3  782.92   53.89
   8   3  -3  712.33   51.39
   8   3  -3  745.03   52.49
   8   3  -3  722.23   51.39
   8   3  -3  811.02   52.39
   8   3  -3  867.41   53.69
  -8  -3   3  788.72   52.09
  -8  -3   3  793.12   54.59
  -8  -3   3  758.42   52.79
  -8  -3   3  718.13   51.59
  -8  -3   3  759.32   49.80
  -8  -3   3  755.52   52.09
  -8  -3   3  764.02   52.69
   7   3  -3 1229.68   70.69
   7   3  -3 1058.79   71.49
   7   3  -3 1138.49   70.89
   7   3  -3 1075.79   69.89
   7   3  -3 1058.09   69.59
  -7  -3   3 1072.79   71.39
  -7  -3   3 1049.00   70.09
  -7  -3   3 1032.00   70.39
  -7  -3   3 1144.59   72.29
  -7  -3   3  966.90   69.69
  -7  -3   3 1094.89   69.99
   6   3  -3    4.80    2.80
   6   3  -3   -7.60    5.80
   6   3  -3   -3.30    2.90
  -6  -3   3   -5.70    4.10
  -6  -3   3   -4.40    3.70
  -6  -3   3    0.50    5.00
  -6  -3   3  -10.00    5.80
   5   3  -3  210.98   16.30
   5   3  -3  186.18   14.90
   5   3  -3  181.28   15.00
   5   3  -3  192.18   15.90
   5   3  -3  212.48   16.90
   5   3  -3  194.98   16.00
  -5  -3   3  211.58   16.90
  -5  -3   3  173.08   15.10
  -5  -3   3  185.88   15.70
  -5  -3   3  182.18   15.40
  -5  -3   3  188.08   16.10
  -5  -3   3  197.48   15.90
   4   3  -3  302.67   22.00
   4   3  -3  291.07   19.60
   4   3  -3  307.87   22.10
   4   3  -3  346.57   23.20
   4   3  -3  327.47   22.80
   4   3  -3  349.67   22.50
   4   3  -3  329.07   23.20
  -4  -3   3  333.37   23.10
  -4  -3   3  317.77   22.60
  -4  -3   3  310.77   22.40
  -4  -3   3  315.97   22.50
  -4  -3   3  318.37   23.50
  -4  -3   3  319.07   22.40
   3   3  -3    9.50    3.80
   3   3  -3    6.40    2.40
   3   3  -3    7.90    3.30
   3   3  -3   12.60    4.10
   3   3  -3    9.10    3.00
  -3  -3   3    4.60    2.10
  -3  -3   3    5.20    2.20
  -3  -3   3    8.60    4.10
  -3  -3   3    5.30    2.70
  -3  -3   3   11.00    3.50
  -3  -3   3    8.10    3.00
   2   3  -3  164.68   11.30
   2   3  -3  151.68   11.90
   2   3  -3  139.99   11.20
   2   3  -3  167.18   12.70
   2   3  -3  147.49   11.00
   2   3  -3  152.78   11.40
  -2  -3   3  141.69    9.70
  -2  -3   3  155.28   12.40
  -2  -3   3  140.79   10.70
  -2  -3   3  151.98   11.40
  -2  -3   3  168.78   11.70
  -2  -3   3  153.88   11.50
  -2  -3   3  165.88   12.50
  -2  -3   3  137.69   11.40
   1   3  -3  284.87   18.70
   1   3  -3  260.77   16.40
   1   3  -3  252.77   16.90
   1   3  -3  225.48   17.30
   1   3  -3  266.27   16.50
  -1  -3   3  230.48   17.00
  -1  -3   3  245.88   16.80
  -1  -3   3  238.48   17.90
  -1  -3   3  252.77   16.90
  -1  -3   3  254.17   17.40
  -1  -3   3  261.47   18.30
   0   3  -3 4863.41  299.27
   0   3  -3 5096.99  299.67
   0   3  -3 5306.77  300.07
   0   3  -3 4808.22  301.17
   0  -3   3 4862.71  299.77
   0  -3   3 5118.69  299.67
   0  -3   3 4741.23  300.07
   0  -3   3 5228.88  301.27
  -1   3  -3   88.19    7.20
  -1   3  -3   75.99    6.20
  -1   3  -3   74.99    6.30
   1  -3   3   70.89    8.30
   1  -3   3   80.49    7.10
   1  -3   3   67.99    6.60
   1  -3   3   82.29    6.40
   1  -3   3   72.49    7.40
   1  -3   3   71.49    5.60
   1  -3   3   67.29    6.70
  -2   3  -3  926.31   58.49
  -2   3  -3  927.61   56.29
  -2   3  -3  862.21   56.79
  -2   3  -3  929.81   56.39
  -2   3  -3  962.80   57.09
  -2   3  -3 1003.80   56.99
   2  -3   3  788.52   55.39
   2  -3   3  879.91   56.89
   2  -3   3  915.51   57.99
   2  -3   3  972.20   59.19
   2  -3   3  926.21   57.09
   2  -3   3  891.81   58.49
   2  -3   3  880.41   56.79
   2  -3   3  949.80   56.89
  -3   3  -3  291.47   20.10
  -3   3  -3  277.47   18.50
  -3   3  -3  284.17   19.00
  -3   3  -3  267.27   19.40
  -3   3  -3  264.97   20.20
  -3   3  -3  289.17   19.40
   3  -3   3  263.37   19.00
   3  -3   3  240.78   19.40
   3  -3   3  262.47   20.10
   3  -3   3  257.37   19.20
   3  -3   3  265.17   19.30
   3  -3   3  304.87   20.50
  -4   3  -3  152.88   12.40
  -4   3  -3  154.88   13.60
  -4   3  -3  145.09   13.00
  -4   3  -3  152.08   12.40
  -4   3  -3  155.28   11.80
  -4   3  -3  168.38   13.90
   4  -3   3  139.49   13.40
   4  -3   3  168.98   13.60
   4  -3   3  124.39   11.90
   4  -3   3  145.59   12.90
   4  -3   3  150.18   12.50
  -5   3  -3    1.90    2.20
  -5   3  -3    4.50    2.90
  -5   3  -3    2.20    3.90
  -5   3  -3    3.80    3.60
  -5   3  -3   10.20    5.10
  -5   3  -3    3.30    6.80
   5  -3   3    1.90    4.50
   5  -3   3   10.00    6.00
   5  -3   3    6.70    2.70
   5  -3   3    9.00    4.40
   5  -3   3    4.80    2.20
   5  -3   3   -1.90    3.60
  -6   3  -3   63.69   10.30
  -6   3  -3   80.59    8.00
  -6   3  -3   72.49   10.00
  -6   3  -3   72.99    9.70
  -6   3  -3   71.29    7.90
  -6   3  -3   89.49   12.20
   6  -3   3   77.49   10.60
   6  -3   3   59.09    8.50
   6  -3   3   61.79    8.70
  -7   3  -3   58.19    8.10
  -7   3  -3   37.90    6.70
  -7   3  -3   64.39    7.60
  -7   3  -3   42.50    8.50
  -7   3  -3   65.89   10.30
   7  -3   3   56.29    9.60
   7  -3   3   62.39    8.30
   7  -3   3   47.90    7.20
   7  -3   3   39.50   10.50
  -8   3  -3  101.59   11.90
  -8   3  -3  136.69   15.90
  -8   3  -3  121.69   11.20
  -8   3  -3  145.19   14.00
   8  -3   3  108.69   15.30
   8  -3   3  131.59   14.90
   8  -3   3  123.39   12.60
   8  -3   3  131.49   14.90
   8  -3   3  117.49   11.50
  -9   3  -3    0.80    4.40
  -9   3  -3   13.40    4.30
  -9   3  -3    5.30    3.70
  -9   3  -3    9.30    8.50
   9  -3   3    9.60    3.30
   9  -3   3    3.30    6.70
   9  -3   3    2.90    7.40
   9  -3   3   15.40    3.70
 -10   3  -3   19.60    4.90
 -10   3  -3   14.80    5.30
  10  -3   3   16.20    9.10
  10  -3   3   30.40    6.50
  10  -3   3   16.10    5.50
 -11   3  -3   71.09    9.10
 -11   3  -3   94.49    8.80
  11  -3   3   72.69    9.80
  11  -3   3   83.09   11.40
  11  -3   3   60.99    9.30
 -12   3  -3   40.90    9.10
 -12   3  -3   26.70    8.10
  12  -3   3   42.60   10.70
  12  -3   3   44.70   10.60
  12  -3   3   44.60    9.20
  13   2  -3   -7.80    7.60
 -13  -2   3   -4.70    6.10
 -13  -2   3   -7.70    7.50
  12   2  -3    7.10    6.60
  12   2  -3    0.80    5.00
 -12  -2   3    2.50    4.80
 -12  -2   3   -4.90    5.50
  11   2  -3   32.60    6.00
  11   2  -3   39.00    6.90
  11   2  -3   22.20    7.40
 -11  -2   3   38.10    5.50
  10   2  -3   37.00    7.00
  10   2  -3   34.40    6.20
  10   2  -3   48.40    9.50
 -10  -2   3   29.00    7.80
 -10  -2   3   48.10    5.80
   9   2  -3   -2.00    7.90
   9   2  -3   -4.80    5.60
   9   2  -3   -6.30    4.40
   9   2  -3   -1.20    3.80
  -9  -2   3    0.10    2.80
  -9  -2   3    6.80    4.50
  -9  -2   3   -9.20    7.90
  -9  -2   3    0.50    5.00
  -9  -2   3   -5.00    4.10
   8   2  -3   -0.30    4.20
   8   2  -3    0.80    5.10
   8   2  -3    9.20    6.40
   8   2  -3   -2.90    3.80
   8   2  -3    0.10    3.20
  -8  -2   3   -1.30    5.40
  -8  -2   3   -3.70    6.70
  -8  -2   3   -4.50    4.10
  -8  -2   3   -5.80    6.70
  -8  -2   3    6.90    4.40
  -8  -2   3    0.90    2.40
  -8  -2   3   -2.80    3.50
   7   2  -3  101.49   11.80
   7   2  -3   91.09   10.40
   7   2  -3   87.19    9.20
   7   2  -3   94.89   12.30
   7   2  -3   82.99   11.70
   7   2  -3   89.39   11.10
  -7  -2   3   70.59   10.50
  -7  -2   3   81.99   11.00
  -7  -2   3   95.09   12.90
  -7  -2   3   82.99   10.50
  -7  -2   3   97.89   11.30
  -7  -2   3   90.29   10.50
   6   2  -3 1536.95  101.49
   6   2  -3 1595.34  100.39
   6   2  -3 1451.45   99.79
   6   2  -3 1801.42  100.99
   6   2  -3 1597.34  100.99
  -6  -2   3 1711.43  101.19
  -6  -2   3 1671.73  100.49
  -6  -2   3 1585.74  101.49
  -6  -2   3 1672.53  101.99
  -6  -2   3 1685.53  100.59
  -6  -2   3 1396.26   99.99
   5   2  -3    2.10    3.00
   5   2  -3    0.50    1.70
   5   2  -3   -1.20    2.90
   5   2  -3    0.50    2.50
  -5  -2   3   -1.50    3.40
  -5  -2   3    1.40    1.70
  -5  -2   3   -0.30    3.50
  -5  -2   3    0.00    1.80
  -5  -2   3    0.60    4.80
  -5  -2   3    3.10    4.40
   4   2  -3  734.93   46.20
   4   2  -3  760.72   45.80
   4   2  -3  632.84   45.20
   4   2  -3  823.22   46.70
   4   2  -3  822.32   46.80
   4   2  -3  681.13   45.30
  -4  -2   3  618.04   45.40
  -4  -2   3  685.53   45.90
  -4  -2   3  697.13   45.60
  -4  -2   3  684.93   46.40
  -4  -2   3  732.53   46.30
  -4  -2   3  687.03   45.60
   3   2  -3   40.60    5.50
   3   2  -3   48.80    6.50
   3   2  -3   48.00    5.70
   3   2  -3   51.79    6.20
   3   2  -3   46.70    5.40
   3   2  -3   45.60    5.70
  -3  -2   3   45.30    6.00
  -3  -2   3   53.29    6.40
  -3  -2   3   52.09    6.20
  -3  -2   3   44.50    5.70
  -3  -2   3   46.50    5.70
  -3  -2   3   50.69    5.80
   2   2  -3  866.61   58.89
   2   2  -3  910.91   59.29
   2   2  -3 1045.40   60.09
   2   2  -3  976.50   60.49
   2   2  -3  980.60   59.59
   2   2  -3  905.71   59.19
  -2  -2   3  969.70   58.99
  -2  -2   3  978.20   59.49
  -2  -2   3 1004.30   60.79
  -2  -2   3  969.40   59.89
  -2  -2   3 1001.60   59.59
   1   2  -3 1949.01  123.19
   1   2  -3 2080.89  123.29
   1   2  -3 2233.88  123.99
   1   2  -3 2040.00  123.29
   1   2  -3 2220.58  124.79
   1   2  -3 2015.60  123.99
  -1  -2   3 2151.78  123.89
  -1  -2   3 1973.30  123.29
  -1  -2   3 1983.50  125.09
  -1  -2   3 1901.91  124.49
  -1  -2   3 2063.79  123.39
  -1  -2   3 1896.11  124.09
   0   2  -3 2189.68  124.09
   0   2  -3 2088.69  124.59
   0   2  -3 1983.50  123.59
   0   2  -3 1969.00  122.79
   0   2  -3 2245.08  123.79
   0  -2   3 1966.50  123.69
   0  -2   3 2052.49  123.99
   0  -2   3 2181.68  124.69
   0  -2   3 2068.89  124.29
   0  -2   3 1759.22  124.59
  -1   2  -3 2583.34  142.49
  -1   2  -3 2497.95  143.79
  -1   2  -3 2350.86  142.59
  -1   2  -3 2466.65  142.79
  -1   2  -3 2132.39  142.79
  -1   2  -3 2342.37  142.99
   1  -2   3 2470.05  143.69
   1  -2   3 2504.65  142.99
   1  -2   3 2106.09  142.49
   1  -2   3 2372.26  142.39
   1  -2   3 2151.48  142.79
   1  -2   3 2383.66  143.09
  -2   2  -3 2323.67  136.49
  -2   2  -3 2377.26  137.39
  -2   2  -3 1935.71  135.69
  -2   2  -3 2328.97  136.19
  -2   2  -3 2365.06  136.39
  -2   2  -3 2482.55  136.59
   2  -2   3 2305.27  136.69
   2  -2   3 2120.39  138.69
   2  -2   3 2197.18  136.19
   2  -2   3 2142.69  136.29
   2  -2   3 2305.17  136.59
   2  -2   3 2085.69  136.39
  -3   2  -3 7093.39  418.46
  -3   2  -3 7912.01  419.66
  -3   2  -3 7555.74  418.66
  -3   2  -3 7072.49  418.76
  -3   2  -3 7173.88  419.46
  -3   2  -3 6934.51  418.26
   3  -2   3 6811.12  418.46
   3  -2   3 7500.05  419.66
   3  -2   3 6080.59  418.36
   3  -2   3 6533.55  418.76
   3  -2   3 6693.43  418.36
   3  -2   3 6340.97  418.36
  -4   2  -3  186.68   15.20
  -4   2  -3  170.28   13.80
  -4   2  -3  167.18   13.50
  -4   2  -3  164.88   12.90
  -4   2  -3  177.78   14.00
   4  -2   3  160.68   13.30
   4  -2   3  164.68   13.60
   4  -2   3  154.98   13.70
   4  -2   3  179.38   14.50
   4  -2   3  140.09   14.40
   4  -2   3  158.28   13.60
  -5   2  -3   47.20    7.60
  -5   2  -3   50.69    8.50
  -5   2  -3   37.90    5.30
  -5   2  -3   46.30    7.90
  -5   2  -3   42.70    6.40
  -5   2  -3   42.60    5.90
   5  -2   3   48.40    8.20
   5  -2   3   36.50    5.90
   5  -2   3   49.10    7.60
   5  -2   3   38.20    6.80
   5  -2   3   44.50    6.90
  -6   2  -3  134.49   12.60
  -6   2  -3  133.79   14.50
  -6   2  -3  160.08   14.50
  -6   2  -3  161.28   15.90
  -6   2  -3  140.19   12.90
  -6   2  -3  147.19   14.10
   6  -2   3  140.49   14.20
   6  -2   3  140.69   13.30
   6  -2   3  159.18   14.90
   6  -2   3  150.48   13.80
  -7   2  -3   74.89    9.60
  -7   2  -3  114.09   12.40
  -7   2  -3  111.69   13.40
  -7   2  -3   89.69   11.00
  -7   2  -3  104.79   10.60
   7  -2   3   89.39   10.60
   7  -2   3   88.99   10.40
   7  -2   3   98.19   12.60
   7  -2   3  114.49   12.00
  -8   2  -3  104.29   15.30
  -8   2  -3   81.79    9.40
  -8   2  -3  101.69   12.20
  -8   2  -3   84.39   10.00
   8  -2   3   74.39   12.00
   8  -2   3   94.49   10.80
   8  -2   3  104.39   12.60
   8  -2   3   87.29   21.50
   8  -2   3  108.79   12.10
   8  -2   3   83.29   10.40
  -9   2  -3   10.40    3.70
  -9   2  -3   10.00    3.90
  -9   2  -3    4.80    4.00
   9  -2   3    4.70    4.60
   9  -2   3    5.50    2.50
   9  -2   3    1.40    4.80
   9  -2   3   21.10    6.90
 -10   2  -3   36.50    6.50
  10  -2   3   48.10    6.70
  10  -2   3   39.40    7.30
  10  -2   3   54.49    5.70
  10  -2   3   19.40   13.70
[truncated: 6,195,908 more chars]
