# Supplementary material for: Functionalized 3-(5-ar­yloxy-3-methyl-1-phenyl-1H-pyrazol-4-yl)-1-(4-substituted-phen­yl)prop-2-en-1-ones: synthetic pathway, and the structures of six examples
Source: Acta Crystallogr E Crystallogr Commun. 2020 Apr 21;76(Pt 5):683–91. doi: 10.1107/S2056989020005113 (PMC7199250; doi:10.1107/S2056989020005113)
Supplement: Supplementary file 2 [file e-76-00683-Ibsup2.hkl]

data_Ib                                                                         
_shelx_title ' bk4cg'                                                           
_shelx_refln_list_code          4                                               
_shelx_F_calc_maximum       67.91                                               
_exptl_crystal_F_000       488.00                                               
_reflns_d_resolution_high  0.7436                                               
                                                                                
loop_                                                                           
 _space_group_symop_operation_xyz                                               
 'x, y, z'                                                                      
 '-x, -y, -z'                                                                   
                                                                                
_cell_length_a     9.9090                                                       
_cell_length_b    10.1930                                                       
_cell_length_c    12.0240                                                       
_cell_angle_alpha  90.940                                                       
_cell_angle_beta  106.270                                                       
_cell_angle_gamma  92.750                                                       
                                                                                
_shelx_F_squared_multiplier     1.000                                           
                                                                                
loop_                                                                           
 _refln_index_h                                                                 
 _refln_index_k                                                                 
 _refln_index_l                                                                 
 _refln_F_squared_calc                                                          
 _refln_F_squared_meas                                                          
 _refln_F_squared_sigma                                                         
 _refln_observed_status                                                         
   2   0   0         80.28         72.85         1.53 o                         
   3   0   0         56.74         68.94         1.50 o                         
   4   0   0        176.41        152.92         3.31 o                         
   5   0   0          6.63          2.64         0.47 o                         
   6   0   0         15.11         12.01         0.75 o                         
   7   0   0        213.68        206.98         4.27 o                         
   8   0   0         91.29         91.95         2.36 o                         
   9   0   0        352.78        373.81         8.95 o                         
  10   0   0         15.65         21.21         1.15 o                         
  11   0   0          4.34          3.03         0.76 o                         
  12   0   0          6.41          1.88         1.32 o                         
 -12   1   0         15.59         17.84         1.47 o                         
 -11   1   0        170.01        178.34         6.03 o                         
 -10   1   0         36.19         36.57         2.02 o                         
  -9   1   0         22.79         20.67         1.22 o                         
  -8   1   0        180.40        192.37         4.11 o                         
  -7   1   0         60.63         66.77         1.83 o                         
  -6   1   0         32.77         28.46         1.01 o                         
  -5   1   0          1.84         -0.31         0.31 o                         
  -4   1   0        307.06        297.94         5.49 o                         
  -3   1   0        373.27        350.53         6.30 o                         
  -2   1   0       1212.59       1075.44        22.94 o                         
   2   1   0        443.52        413.62         9.62 o                         
   3   1   0        561.99        501.49        10.68 o                         
   4   1   0          3.72          1.73         0.32 o                         
   5   1   0        173.62        173.07         3.63 o                         
   6   1   0          3.60          1.29         0.42 o                         
   7   1   0        536.54        541.04        10.44 o                         
   8   1   0          5.96          4.21         0.66 o                         
   9   1   0         74.88         73.48         2.49 o                         
  10   1   0         51.86         54.72         2.29 o                         
  11   1   0         22.77         20.50         1.30 o                         
  12   1   0          6.61          3.24         1.13 o                         
 -12   2   0          0.00          0.85         1.10 o                         
 -11   2   0         31.50         33.32         1.82 o                         
 -10   2   0         61.22         72.62         2.70 o                         
  -9   2   0         76.26         84.41         2.82 o                         
  -8   2   0         14.22         13.33         0.94 o                         
  -7   2   0        126.73        127.88         2.77 o                         
  -6   2   0         52.08         48.68         1.44 o                         
  -5   2   0       1477.91       1507.25        29.51 o                         
  -4   2   0          3.53          0.04         0.27 o                         
  -3   2   0       2202.21       2046.88        37.52 o                         
  -2   2   0        270.18        208.28         3.64 o                         
  -1   2   0       1801.55       1749.89        49.94 o                         
   0   2   0       3228.82       1971.17       118.22 o                         
   1   2   0        979.15        862.21        17.38 o                         
   2   2   0          5.61          2.54         0.30 o                         
   3   2   0        228.42        264.38         6.15 o                         
   4   2   0       2302.91       2403.64        45.10 o                         
   5   2   0        357.45        380.25         7.03 o                         
   6   2   0         26.72         33.41         1.14 o                         
   7   2   0          3.56          1.80         0.61 o                         
   8   2   0         12.10         16.13         0.93 o                         
   9   2   0          8.80          5.96         0.69 o                         
  10   2   0          1.24          1.10         0.61 o                         
  11   2   0          1.73          1.04         0.68 o                         
  12   2   0         18.97         19.45         1.52 o                         
 -12   3   0          2.08         -0.34         1.09 o                         
 -11   3   0          1.42          1.99         1.06 o                         
 -10   3   0         79.15         90.17         2.91 o                         
  -9   3   0          9.94         10.45         0.88 o                         
  -8   3   0         13.23         11.23         0.86 o                         
  -7   3   0         75.13         84.58         2.19 o                         
  -6   3   0        225.23        239.76         4.69 o                         
  -5   3   0         99.58         86.25         1.88 o                         
  -4   3   0        626.87        591.17        10.09 o                         
  -3   3   0        341.36        297.70         6.47 o                         
  -2   3   0        413.65        367.75         7.17 o                         
  -1   3   0        374.04        377.23         7.75 o                         
   0   3   0       3434.57       3445.93        77.83 o                         
   1   3   0        803.67        686.63        11.98 o                         
   2   3   0       2383.43       2296.42        38.07 o                         
   3   3   0        168.03        205.98         4.18 o                         
   4   3   0        595.29        619.46        11.09 o                         
   5   3   0         14.68          4.50         0.52 o                         
   6   3   0        316.33        330.69         7.83 o                         
   7   3   0          9.49          3.01         0.58 o                         
   8   3   0        161.94        175.17         4.32 o                         
   9   3   0          1.19          0.95         0.52 o                         
  10   3   0         98.15         98.37         3.58 o                         
  11   3   0         71.67         78.80         2.78 o                         
  12   3   0          1.20         -1.41         1.41 o                         
 -12   4   0          1.69         -1.13         1.13 o                         
 -11   4   0          9.77          8.73         1.43 o                         
 -10   4   0         81.62         97.04         3.27 o                         
  -9   4   0         36.36         42.98         1.60 o                         
  -8   4   0          6.84          4.04         0.87 o                         
  -7   4   0         10.09          8.33         0.67 o                         
  -6   4   0        133.86        127.01         2.84 o                         
  -5   4   0        145.76        131.64         2.85 o                         
  -4   4   0        415.84        486.78         9.09 o                         
  -3   4   0         31.74         24.11         0.90 o                         
  -2   4   0          9.85         10.14         0.39 o                         
  -1   4   0        860.37        729.84        16.85 o                         
   0   4   0        716.84        679.97        12.44 o                         
   1   4   0        121.87        124.25         2.47 o                         
   2   4   0          0.05          0.00         0.22 o                         
   3   4   0        195.08        235.97         4.41 o                         
   4   4   0        989.82       1071.42        20.63 o                         
   5   4   0          1.76          0.08         0.32 o                         
   6   4   0          0.28         -0.43         0.43 o                         
   7   4   0        225.97        242.94         5.42 o                         
   8   4   0        392.65        396.87         9.54 o                         
   9   4   0        214.72        233.76         6.30 o                         
  10   4   0         47.79         49.60         1.98 o                         
  11   4   0         15.87         19.62         1.73 o                         
  12   4   0          0.56         -1.56         1.56 o                         
 -12   5   0          7.24          1.72         1.09 o                         
 -11   5   0         11.79         20.37         1.83 o                         
 -10   5   0          2.64          3.73         1.04 o                         
  -9   5   0         18.10         25.24         1.20 o                         
  -8   5   0         53.13         58.72         1.73 o                         
  -7   5   0          0.14          0.07         0.51 o                         
  -6   5   0         42.29         44.35         1.35 o                         
  -5   5   0          0.18         -0.28         0.28 o                         
  -4   5   0        243.15        248.95         5.80 o                         
  -3   5   0       2157.60       2301.55        40.39 o                         
  -2   5   0       1341.57       1397.28        29.90 o                         
  -1   5   0          2.51          4.63         0.63 o                         
   0   5   0       2447.19       2454.75        55.78 o                         
   1   5   0        156.41        137.74         2.66 o                         
   2   5   0         13.07         14.19         0.62 o                         
   3   5   0         22.70         39.16         1.02 o                         
   4   5   0         18.26         21.44         0.76 o                         
   5   5   0          1.90         -0.32         0.32 o                         
   6   5   0         11.40          9.68         0.70 o                         
   7   5   0        228.80        213.64         5.42 o                         
   8   5   0         15.21          7.72         0.76 o                         
   9   5   0        112.66        114.43         3.64 o                         
  10   5   0         10.95         11.67         2.75 o                         
  11   5   0         52.10         41.97         2.16 o                         
 -11   6   0         29.08         28.29         1.77 o                         
 -10   6   0         53.10         66.67         2.34 o                         
  -9   6   0          0.03          1.09         0.57 o                         
  -8   6   0         22.60         24.11         0.99 o                         
  -7   6   0         25.38         25.57         1.13 o                         
  -6   6   0         76.85         83.61         2.39 o                         
  -5   6   0          5.21          3.11         0.63 o                         
  -4   6   0         68.73         64.94         1.64 o                         
  -3   6   0         42.28         44.45         1.06 o                         
  -2   6   0        114.23        129.41         3.68 o                         
  -1   6   0         37.22         48.15         1.74 o                         
   0   6   0         19.56         30.09         1.09 o                         
   1   6   0          1.06         -0.05         0.20 o                         
   2   6   0        812.28        856.50        15.75 o                         
   3   6   0         10.56         10.48         0.61 o                         
   4   6   0         43.30         37.50         1.00 o                         
   5   6   0         53.32         45.61         1.26 o                         
   6   6   0         76.59         75.41         1.77 o                         
   7   6   0        102.76         99.24         2.51 o                         
   8   6   0         85.70         85.91         2.82 o                         
   9   6   0         48.30         43.63         1.76 o                         
  10   6   0         41.81         40.19         1.98 o                         
  11   6   0          1.17         -1.25         1.25 o                         
 -11   7   0          2.02          1.03         1.28 o                         
 -10   7   0          0.07          2.69         1.34 o                         
  -9   7   0         26.10         27.59         1.56 o                         
  -8   7   0         59.15         64.70         2.45 o                         
  -7   7   0         34.40         33.81         1.48 o                         
  -6   7   0          3.71          1.07         0.63 o                         
  -5   7   0        155.17        153.48         3.37 o                         
  -4   7   0         27.69         35.09         1.07 o                         
  -3   7   0        375.98        391.09         8.97 o                         
  -2   7   0          1.73         -0.05         0.41 o                         
  -1   7   0        285.09        280.02         8.31 o                         
   0   7   0        347.87        286.52         5.80 o                         
   1   7   0       1097.56       1108.51        19.40 o                         
   2   7   0        267.14        266.61         5.02 o                         
   3   7   0        525.21        508.84         9.61 o                         
   4   7   0       1398.05       1496.42        30.30 o                         
   5   7   0          0.17         -0.32         0.32 o                         
   6   7   0         25.62         19.85         0.76 o                         
   7   7   0          4.76          4.08         0.56 o                         
   8   7   0         51.84         57.10         2.09 o                         
   9   7   0          0.64         -0.81         0.81 o                         
  10   7   0          0.39          0.97         1.17 o                         
 -10   8   0          9.76         14.28         1.87 o                         
  -9   8   0         18.93         19.62         1.46 o                         
  -8   8   0         28.37         33.87         1.90 o                         
  -7   8   0         68.77         72.43         2.25 o                         
  -6   8   0         52.86         61.48         1.82 o                         
  -5   8   0         26.67         32.31         1.09 o                         
  -4   8   0         88.35         91.07         2.53 o                         
  -3   8   0         18.24         18.01         1.12 o                         
  -2   8   0         43.57         44.24         1.76 o                         
  -1   8   0        220.63        211.99         6.63 o                         
   0   8   0        153.84        170.48         3.94 o                         
   1   8   0          1.16          0.08         0.27 o                         
   2   8   0          8.53         11.10         0.72 o                         
   3   8   0          1.40          0.50         0.47 o                         
   4   8   0          4.15          3.21         0.56 o                         
   5   8   0         19.27         13.39         0.74 o                         
   6   8   0         49.30         50.05         1.38 o                         
   7   8   0         49.87         49.37         2.18 o                         
   8   8   0          6.68          4.63         0.82 o                         
   9   8   0         28.76         28.96         1.58 o                         
 -10   9   0          4.16          1.56         1.38 o                         
  -9   9   0          0.92         -0.14         0.97 o                         
  -8   9   0         47.11         57.63         2.29 o                         
  -7   9   0         18.93         19.46         1.12 o                         
  -6   9   0         26.99         28.98         1.24 o                         
  -5   9   0         84.52         96.21         3.23 o                         
  -4   9   0          4.20          3.31         0.65 o                         
  -3   9   0          0.91         -0.61         0.97 o                         
  -2   9   0          0.04         -0.46         0.46 o                         
  -1   9   0         77.77         78.92         3.25 o                         
   0   9   0        404.81        480.62        10.20 o                         
   1   9   0        721.54        778.21        17.15 o                         
   2   9   0         35.27         36.24         1.43 o                         
   3   9   0          0.74         -0.62         0.62 o                         
   4   9   0         24.16         20.97         0.97 o                         
   5   9   0          1.63          0.27         0.42 o                         
   6   9   0          4.24          1.99         0.79 o                         
   7   9   0        174.46        199.33         6.56 o                         
   8   9   0          0.22          1.20         1.44 o                         
   9   9   0          0.52          0.28         2.39 o                         
  -9  10   0          5.74          1.29         2.11 o                         
  -8  10   0          0.05          0.20         0.84 o                         
  -7  10   0          0.22          0.17         0.66 o                         
  -6  10   0         35.84         38.81         2.19 o                         
  -5  10   0         20.59         15.66         1.18 o                         
  -4  10   0         83.08         89.14         3.31 o                         
  -3  10   0         40.55         48.48         2.14 o                         
  -2  10   0          3.40          2.65         0.50 o                         
  -1  10   0         80.24         76.65         2.70 o                         
   0  10   0         50.08         42.75         1.61 o                         
   1  10   0          0.15         -0.23         0.47 o                         
   2  10   0          3.74          2.60         0.43 o                         
   3  10   0          3.35          0.64         0.56 o                         
   4  10   0         34.60         36.67         1.97 o                         
   5  10   0         10.22          3.81         0.84 o                         
   6  10   0         18.70         22.29         1.78 o                         
   7  10   0         39.28         34.26         2.19 o                         
   8  10   0         44.94         44.22         4.91 o                         
  -8  11   0          0.95         -2.07         2.07 o                         
  -7  11   0          0.65         -1.42         1.42 o                         
  -6  11   0          8.78         11.64         1.74 o                         
  -5  11   0          3.18          4.86         1.51 o                         
  -4  11   0         52.21         50.29         3.81 o                         
  -3  11   0         21.91         12.85         1.44 o                         
  -2  11   0          0.17         -0.28         0.28 o                         
  -1  11   0          0.33          0.24         0.49 o                         
   0  11   0         27.47         26.55         1.58 o                         
   1  11   0          1.03          0.77         0.81 o                         
   2  11   0          1.06          0.47         0.61 o                         
   3  11   0          6.50          3.56         0.88 o                         
   4  11   0          0.87          0.03         0.63 o                         
   5  11   0          3.36         -0.16         0.75 o                         
   6  11   0         13.65          9.97         2.92 o                         
   7  11   0          9.28          9.48         1.95 o                         
  -6  12   0          2.45         -1.90         1.93 o                         
  -5  12   0          5.51         -0.46         1.90 o                         
  -4  12   0          6.17          1.77         0.97 o                         
  -3  12   0         36.55         44.42         6.83 o                         
  -2  12   0         83.67        122.86         6.79 o                         
  -1  12   0         17.52         24.81         2.29 o                         
   0  12   0          2.07          1.75         1.31 o                         
   1  12   0          6.77          3.63         1.82 o                         
   2  12   0         20.53         23.84         3.18 o                         
   3  12   0          6.08          1.20         0.84 o                         
   4  12   0         64.41         71.41         3.93 o                         
   5  12   0          3.50          2.43         1.92 o                         
  -4  13   0          5.72          2.07         2.24 o                         
  -3  13   0          2.44          1.85         1.24 o                         
  -2  13   0         10.65          0.25         2.66 o                         
  -1  13   0          0.00         -0.69         1.41 o                         
   0  13   0         15.46          1.61         3.04 o                         
   2  13   0         14.60         15.34         3.68 o                         
  -3 -13   1         25.70         23.21         4.39 o                         
  -2 -13   1         20.26         24.70         2.53 o                         
  -1 -13   1          0.02         -1.07         1.07 o                         
   0 -13   1          2.63         -0.72         1.06 o                         
   1 -13   1          3.80          1.16         1.18 o                         
   2 -13   1          9.01         -0.57         1.41 o                         
   3 -13   1          3.18          0.49         1.11 o                         
   4 -13   1          1.85         -1.34         1.60 o                         
  -5 -12   1          7.63          3.58         1.84 o                         
  -4 -12   1          7.70          3.04         1.30 o                         
  -3 -12   1          3.56          2.94         0.97 o                         
  -2 -12   1        156.24        224.24         8.92 o                         
  -1 -12   1         50.58         58.92         3.08 o                         
   0 -12   1          0.01          0.08         0.85 o                         
   1 -12   1          0.42         -0.50         0.67 o                         
   2 -12   1          1.25         -0.89         0.89 o                         
   3 -12   1         22.35         21.53         2.57 o                         
   4 -12   1          3.37          2.20         1.01 o                         
   5 -12   1          0.94         -1.20         1.67 o                         
   6 -12   1         38.98         11.80         3.85 o                         
  -7 -11   1          1.02          1.90         3.13 o                         
  -6 -11   1         30.37         31.12         2.41 o                         
  -5 -11   1         13.59         16.97         1.62 o                         
  -4 -11   1          0.38          1.24         0.70 o                         
  -3 -11   1          9.89          6.03         1.09 o                         
  -2 -11   1          1.57          0.08         0.64 o                         
  -1 -11   1         58.47         72.48         2.51 o                         
   0 -11   1          6.22          4.14         0.67 o                         
   1 -11   1          1.46          1.25         0.40 o                         
   2 -11   1          0.86          0.16         0.59 o                         
   3 -11   1          0.79          0.75         0.62 o                         
   4 -11   1        105.08         93.80         3.93 o                         
   5 -11   1         15.06         12.29         1.44 o                         
   6 -11   1          9.65          9.75         1.94 o                         
   7 -11   1          0.57          0.73         1.82 o                         
  -8 -10   1         13.54          4.87         4.39 o                         
  -7 -10   1         20.34         19.44         2.07 o                         
  -6 -10   1         58.11         68.19         2.49 o                         
  -5 -10   1         21.47         26.95         1.43 o                         
  -4 -10   1          0.10         -0.46         0.46 o                         
  -3 -10   1         30.04         29.82         1.07 o                         
  -2 -10   1        109.12        130.61         3.55 o                         
  -1 -10   1          2.75          1.43         0.78 o                         
   0 -10   1         10.83          7.87         0.71 o                         
   1 -10   1        159.48        157.91         4.03 o                         
   2 -10   1         74.55         64.85         2.03 o                         
   3 -10   1         45.60         46.74         1.72 o                         
   4 -10   1        107.54        117.66         4.56 o                         
   5 -10   1          4.15          4.11         1.24 o                         
   6 -10   1          2.92          4.64         1.14 o                         
   7 -10   1          2.80          1.57         0.79 o                         
   8 -10   1          0.07         -1.03         1.03 o                         
  -9  -9   1          6.12          1.73         3.25 o                         
  -8  -9   1          7.33          2.96         1.37 o                         
  -7  -9   1         20.62         25.97         1.19 o                         
  -6  -9   1         47.48         48.30         1.46 o                         
  -5  -9   1         19.00         18.25         0.88 o                         
  -4  -9   1          0.36         -0.44         0.48 o                         
  -3  -9   1         42.94         31.15         1.22 o                         
  -2  -9   1         22.65         21.07         0.78 o                         
  -1  -9   1        878.29        953.51        20.79 o                         
   0  -9   1        867.59        901.46        19.66 o                         
   1  -9   1        447.01        476.26        12.63 o                         
   2  -9   1          6.82          5.45         0.85 o                         
   3  -9   1          8.08          4.51         0.72 o                         
   4  -9   1          3.02          0.74         0.73 o                         
   5  -9   1         24.43         30.22         1.61 o                         
   6  -9   1          6.54          5.77         0.58 o                         
   7  -9   1         11.06         12.38         0.93 o                         
   8  -9   1         63.73         72.55         4.53 o                         
   9  -9   1         12.21         14.69         1.75 o                         
 -10  -8   1          0.46         -1.69         1.69 o                         
  -9  -8   1         24.60         22.89         1.61 o                         
  -8  -8   1         27.94         21.48         1.20 o                         
  -7  -8   1         40.98         38.40         1.26 o                         
  -6  -8   1        314.37        334.93         7.19 o                         
  -5  -8   1          0.25         -0.15         0.40 o                         
  -4  -8   1         17.48         19.48         1.10 o                         
  -3  -8   1         90.29         78.31         1.90 o                         
  -2  -8   1        850.22        845.61        14.98 o                         
  -1  -8   1          0.02         -0.22         0.22 o                         
   0  -8   1         94.20         85.23         2.62 o                         
   1  -8   1        224.71        220.28         6.28 o                         
   2  -8   1        290.03        310.93         7.21 o                         
   3  -8   1          3.02          3.77         0.67 o                         
   4  -8   1         74.38         90.70         2.52 o                         
   5  -8   1        202.43        205.28         5.04 o                         
   6  -8   1        298.89        330.86         7.28 o                         
   7  -8   1          0.54          1.02         0.58 o                         
   8  -8   1          5.60          5.27         1.20 o                         
   9  -8   1         21.37         24.11         2.49 o                         
  10  -8   1          8.89          9.79         2.28 o                         
 -10  -7   1          1.25          1.13         0.99 o                         
  -9  -7   1          4.01          1.04         0.78 o                         
  -8  -7   1         30.44         39.89         1.45 o                         
  -7  -7   1         42.31         39.08         1.32 o                         
  -6  -7   1         58.52         54.21         1.46 o                         
  -5  -7   1        304.79        324.39         6.09 o                         
  -4  -7   1        193.17        201.60         4.59 o                         
  -3  -7   1         89.22         90.57         2.13 o                         
  -2  -7   1        436.02        460.16         8.34 o                         
  -1  -7   1        164.02        169.88         3.30 o                         
   0  -7   1         47.09         47.13         1.90 o                         
   1  -7   1        338.86        314.04         7.82 o                         
   2  -7   1         16.51         17.60         0.78 o                         
   3  -7   1         12.45         16.98         0.98 o                         
   4  -7   1          0.94          0.37         0.36 o                         
   5  -7   1         40.03         46.29         1.56 o                         
   6  -7   1         79.33         84.20         2.37 o                         
   7  -7   1          0.29          0.29         0.58 o                         
   8  -7   1          7.88         13.86         1.26 o                         
   9  -7   1         41.61         57.37         2.29 o                         
  10  -7   1          5.63         11.09         1.70 o                         
  11  -7   1          2.95         -0.95         1.35 o                         
 -11  -6   1          8.19         12.29         1.78 o                         
 -10  -6   1         14.06         15.36         1.54 o                         
  -9  -6   1         36.41         41.12         1.77 o                         
  -8  -6   1         49.19         52.21         1.65 o                         
  -7  -6   1         81.67         77.62         2.07 o                         
  -6  -6   1         15.27         14.69         0.80 o                         
  -5  -6   1        236.65        227.29         4.62 o                         
  -4  -6   1          4.63          1.41         0.30 o                         
  -3  -6   1         17.90         20.06         0.80 o                         
  -2  -6   1        377.89        358.06         6.53 o                         
  -1  -6   1          3.59          1.01         0.22 o                         
   0  -6   1        217.81        194.11         5.42 o                         
   1  -6   1         88.99         75.53         2.90 o                         
   2  -6   1         69.01         92.28         2.32 o                         
   3  -6   1         37.34         44.40         1.14 o                         
   4  -6   1        122.02        112.00         2.58 o                         
   5  -6   1         37.42         38.45         1.37 o                         
   6  -6   1         20.37         16.25         0.96 o                         
   7  -6   1          1.12          0.57         0.35 o                         
   8  -6   1          0.59          1.32         0.43 o                         
   9  -6   1         10.42         11.26         0.94 o                         
  10  -6   1         40.78         45.24         2.08 o                         
  11  -6   1          8.10          8.88         1.56 o                         
 -11  -5   1         16.06         21.16         1.78 o                         
 -10  -5   1         18.66         16.00         1.09 o                         
  -9  -5   1         11.37         11.73         1.14 o                         
  -8  -5   1         18.69         18.84         0.92 o                         
  -7  -5   1        242.35        236.30         5.17 o                         
  -6  -5   1         56.41         59.87         1.61 o                         
  -5  -5   1         15.81         15.37         0.75 o                         
  -4  -5   1         26.28         17.21         0.69 o                         
  -3  -5   1          5.58         11.09         0.59 o                         
  -2  -5   1        644.54        612.88        11.36 o                         
  -1  -5   1        531.54        495.33         9.21 o                         
   0  -5   1       1220.80       1229.00        30.42 o                         
   1  -5   1        846.04       1002.39        27.35 o                         
   2  -5   1        167.74        150.91         3.06 o                         
   3  -5   1         10.78          2.42         0.46 o                         
   4  -5   1        750.62        788.86        16.18 o                         
   5  -5   1        152.68        163.76         3.80 o                         
   6  -5   1         57.11         58.76         1.64 o                         
   7  -5   1        155.74        151.78         3.38 o                         
   8  -5   1        123.57        121.83         2.95 o                         
   9  -5   1         31.83         36.64         1.50 o                         
  10  -5   1         70.72         82.21         2.64 o                         
  11  -5   1          0.83         -0.03         0.88 o                         
 -12  -4   1          1.49          0.28         1.52 o                         
 -11  -4   1          1.43          1.26         0.83 o                         
 -10  -4   1         82.13         77.58         2.89 o                         
  -9  -4   1         36.19         43.45         1.94 o                         
  -8  -4   1         58.35         58.26         1.76 o                         
  -7  -4   1        227.84        222.52         4.90 o                         
  -6  -4   1        103.83        101.80         2.39 o                         
  -5  -4   1        114.39        112.36         2.46 o                         
  -4  -4   1        734.73        755.75        12.89 o                         
  -3  -4   1       1028.61       1114.73        18.70 o                         
  -2  -4   1        703.80        656.66        15.03 o                         
  -1  -4   1        754.67        697.63        17.63 o                         
   0  -4   1         84.55         89.79         2.07 o                         
   1  -4   1        167.23        144.88         3.10 o                         
   2  -4   1         12.45         12.18         0.51 o                         
   3  -4   1        705.99        689.79        13.06 o                         
   4  -4   1         52.25         47.38         1.23 o                         
   5  -4   1          1.31         -0.33         0.33 o                         
   6  -4   1         18.11         13.97         0.73 o                         
   7  -4   1         77.94         76.05         1.97 o                         
   8  -4   1        178.04        197.31         4.35 o                         
   9  -4   1         62.83         67.76         2.19 o                         
  10  -4   1         25.91         30.36         1.27 o                         
  11  -4   1         33.89         41.05         1.70 o                         
  12  -4   1          1.64         -0.42         1.29 o                         
 -12  -3   1          2.80          0.39         1.25 o                         
 -11  -3   1         14.56         15.88         1.15 o                         
 -10  -3   1        200.29        216.50         6.36 o                         
  -9  -3   1         54.97         59.64         2.00 o                         
  -8  -3   1          6.35          7.48         0.69 o                         
  -7  -3   1          0.08         -0.44         0.44 o                         
  -6  -3   1          0.55         -0.35         0.35 o                         
  -5  -3   1        530.14        515.09         9.79 o                         
  -4  -3   1        297.00        296.97         5.52 o                         
  -3  -3   1        739.33        731.18        13.45 o                         
  -2  -3   1       2044.15       1970.94        32.75 o                         
  -1  -3   1       1428.35       1197.94        23.93 o                         
   0  -3   1          0.61          0.68         0.21 o                         
   1  -3   1        196.91        177.10         3.51 o                         
   2  -3   1        112.91         90.51         1.87 o                         
   3  -3   1          5.69          8.08         0.49 o                         
   4  -3   1         35.52         36.30         1.07 o                         
   5  -3   1        321.44        368.22         6.55 o                         
   6  -3   1        450.79        459.58         8.49 o                         
   7  -3   1        180.75        190.66         3.96 o                         
   8  -3   1          3.21          1.41         0.42 o                         
   9  -3   1         24.11         23.42         1.20 o                         
  10  -3   1         68.42         75.99         2.54 o                         
  11  -3   1          6.23          4.55         1.26 o                         
  12  -3   1          9.77          6.69         1.20 o                         
 -12  -2   1          4.14          2.17         0.87 o                         
 -11  -2   1          0.14         -0.74         0.74 o                         
 -10  -2   1          1.19          0.98         0.60 o                         
  -9  -2   1         25.00         22.21         1.37 o                         
  -8  -2   1          6.57          4.63         0.65 o                         
  -7  -2   1        445.53        484.45         9.44 o                         
  -6  -2   1        176.89        193.00         3.90 o                         
  -5  -2   1        325.32        369.12         8.01 o                         
  -4  -2   1        104.23         98.17         2.11 o                         
  -3  -2   1         38.06         31.41         0.89 o                         
  -2  -2   1       3036.37       3075.98        58.20 o                         
  -1  -2   1       2803.63       3033.72       181.76 o                         
   1  -2   1          1.19          1.19         0.18 o                         
   2  -2   1        749.53        661.97        12.36 o                         
   3  -2   1         25.98         28.89         0.80 o                         
   4  -2   1       1345.65       1420.18        27.82 o                         
   5  -2   1         32.86         27.59         1.01 o                         
   6  -2   1        259.79        245.16         4.80 o                         
   7  -2   1        141.27        146.11         3.18 o                         
   8  -2   1         20.54         17.88         0.99 o                         
   9  -2   1         33.14         37.29         1.97 o                         
  10  -2   1         29.42         30.02         1.56 o                         
  11  -2   1          0.60          1.78         1.00 o                         
  12  -2   1          1.84          0.34         1.27 o                         
 -12  -1   1          2.65          1.62         0.97 o                         
 -11  -1   1          1.88          1.33         0.74 o                         
 -10  -1   1         54.49         55.91         2.50 o                         
  -9  -1   1         10.90          4.01         0.74 o                         
  -8  -1   1         89.71         85.90         2.37 o                         
  -7  -1   1        274.39        274.23         5.41 o                         
  -6  -1   1        305.83        299.44         6.49 o                         
  -5  -1   1        829.80        805.86        15.04 o                         
  -4  -1   1        899.18        905.81        20.56 o                         
  -3  -1   1         16.78         15.32         0.63 o                         
  -2  -1   1       1160.77       1022.10        18.55 o                         
   1  -1   1        376.78        283.16        10.01 o                         
   2  -1   1       1010.09        923.65        16.07 o                         
   3  -1   1         34.49         34.06         0.97 o                         
   4  -1   1         88.06         89.81         1.94 o                         
   5  -1   1         37.89         46.90         1.29 o                         
   6  -1   1         12.55         16.23         0.79 o                         
   7  -1   1         96.34        103.08         2.36 o                         
   8  -1   1        396.41        425.97         8.14 o                         
   9  -1   1         26.86         25.99         1.32 o                         
  10  -1   1         30.18         33.38         1.58 o                         
  11  -1   1         21.08         22.17         1.31 o                         
  12  -1   1          0.20         -1.25         1.25 o                         
 -12   0   1          8.82          5.56         1.06 o                         
 -11   0   1         20.47         26.61         1.60 o                         
 -10   0   1         62.70         60.78         2.72 o                         
  -9   0   1         40.09         43.58         1.68 o                         
  -8   0   1         85.99         83.48         2.31 o                         
  -7   0   1        495.79        510.06         9.89 o                         
  -6   0   1        363.18        371.05         7.25 o                         
  -5   0   1         76.49         90.24         2.05 o                         
  -4   0   1         25.51         18.11         0.71 o                         
  -3   0   1       4055.24       4613.33        97.44 o                         
   2   0   1       4053.40       4202.38       252.10 o                         
   3   0   1        445.44        408.06         8.02 o                         
   4   0   1        612.13        592.08        10.56 o                         
   5   0   1         35.44         39.25         1.16 o                         
   6   0   1         26.38         23.67         0.98 o                         
   7   0   1        123.06        113.27         2.68 o                         
   8   0   1          5.94         10.13         0.91 o                         
   9   0   1          8.55         13.48         1.10 o                         
  10   0   1          0.17          3.72         1.06 o                         
  11   0   1          5.27          3.83         0.80 o                         
  12   0   1          4.50          0.70         1.24 o                         
 -12   1   1          0.24          1.16         1.07 o                         
 -11   1   1        116.71        135.05         4.73 o                         
 -10   1   1          2.08          2.50         0.83 o                         
  -9   1   1        114.26        120.85         3.34 o                         
  -8   1   1         18.59         12.15         0.83 o                         
  -7   1   1        106.87        116.50         2.66 o                         
  -6   1   1       1210.68       1274.86        25.26 o                         
  -5   1   1         88.65         79.67         1.90 o                         
  -4   1   1         21.70         14.73         0.64 o                         
  -3   1   1        740.73        705.65        12.39 o                         
  -2   1   1        825.11        752.96        12.61 o                         
   1   1   1       1838.06       1698.98        55.63 o                         
   2   1   1        966.19        895.50        24.75 o                         
   3   1   1        363.60        399.33         8.09 o                         
   4   1   1        495.22        490.76         9.70 o                         
   5   1   1        212.74        217.95         4.29 o                         
   6   1   1        473.47        466.20        10.06 o                         
   7   1   1         21.68         18.81         1.07 o                         
   8   1   1        488.86        498.97         9.80 o                         
   9   1   1          8.54          8.67         1.27 o                         
  10   1   1          7.94          7.58         0.82 o                         
  11   1   1          2.49          0.62         0.78 o                         
  12   1   1         17.75         13.14         1.63 o                         
 -12   2   1          2.07          1.48         0.99 o                         
 -11   2   1         34.98         38.68         1.83 o                         
 -10   2   1          3.16          3.87         0.99 o                         
  -9   2   1          0.38         -0.14         0.56 o                         
  -8   2   1          0.44          0.16         0.45 o                         
  -7   2   1         45.89         39.81         1.35 o                         
  -6   2   1        213.52        208.02         4.13 o                         
  -5   2   1        160.97        114.68         2.45 o                         
  -4   2   1        435.44        399.36         7.94 o                         
  -3   2   1       2608.38       2592.51        46.81 o                         
  -2   2   1        776.28        624.58        10.92 o                         
  -1   2   1       1153.06       1165.16        22.87 o                         
   0   2   1       1291.03       1259.51        31.70 o                         
   1   2   1       1919.48       2005.90        42.43 o                         
   2   2   1        128.72        131.15         2.81 o                         
   3   2   1          0.26          0.49         0.27 o                         
   4   2   1        299.26        346.30         7.89 o                         
   5   2   1         15.46         17.29         0.77 o                         
   6   2   1         14.98         12.74         0.74 o                         
   7   2   1         72.59         70.56         1.96 o                         
   8   2   1         66.00         66.52         2.03 o                         
   9   2   1          8.64          8.32         1.08 o                         
  10   2   1          1.20          1.68         0.76 o                         
  11   2   1         15.84         13.28         1.78 o                         
  12   2   1          0.45          0.62         1.47 o                         
 -12   3   1          0.26          0.49         0.98 o                         
 -11   3   1         12.65          9.01         1.08 o                         
 -10   3   1          0.68          0.96         0.61 o                         
  -9   3   1          2.30          3.53         0.60 o                         
  -8   3   1         32.69         36.17         1.44 o                         
  -7   3   1         56.72         56.30         1.60 o                         
  -6   3   1        136.42        141.96         3.27 o                         
  -5   3   1        310.26        324.22         5.77 o                         
  -4   3   1         51.70         55.31         1.28 o                         
  -3   3   1        688.27        591.46        11.55 o                         
  -2   3   1       1227.99       1199.50        22.41 o                         
  -1   3   1         15.98         18.05         0.48 o                         
   0   3   1        224.72        232.28         4.15 o                         
   1   3   1        475.69        458.65         7.73 o                         
   2   3   1         10.68          8.18         0.41 o                         
   3   3   1       2842.00       2899.19        50.09 o                         
   4   3   1        103.62         76.86         1.85 o                         
   5   3   1        519.62        556.37        12.03 o                         
   6   3   1         73.36         71.68         1.98 o                         
   7   3   1        225.96        226.14         5.66 o                         
   8   3   1          9.39          9.32         0.73 o                         
   9   3   1          0.61          0.01         0.51 o                         
  10   3   1          0.00          1.01         0.89 o                         
  11   3   1          7.04          2.59         1.22 o                         
  12   3   1         43.22         40.16         2.88 o                         
 -12   4   1          0.24         -0.19         1.31 o                         
 -11   4   1          8.68          8.53         1.19 o                         
 -10   4   1          0.10          0.23         0.55 o                         
  -9   4   1        137.96        157.68         4.02 o                         
  -8   4   1        369.89        411.35         8.16 o                         
  -7   4   1         23.22         24.72         1.19 o                         
  -6   4   1        250.73        240.99         4.66 o                         
  -5   4   1        131.11        145.31         3.08 o                         
  -4   4   1        147.75        109.87         2.44 o                         
  -3   4   1         24.45         16.57         0.66 o                         
  -2   4   1        324.58        285.97         4.98 o                         
  -1   4   1        151.86        166.69         3.40 o                         
   0   4   1         53.07         59.27         1.15 o                         
   1   4   1        380.16        381.57         6.79 o                         
   2   4   1        122.02        122.26         2.28 o                         
   3   4   1        215.62        231.46         4.02 o                         
   4   4   1        110.22        122.38         2.97 o                         
   5   4   1        246.77        279.55         6.18 o                         
   6   4   1         20.05         17.26         0.82 o                         
   7   4   1         54.36         59.10         1.81 o                         
   8   4   1        319.46        315.38         8.15 o                         
   9   4   1         24.09         24.15         1.52 o                         
  10   4   1        126.00        144.03         5.50 o                         
  11   4   1         17.46         16.31         3.23 o                         
 -12   5   1          0.01         -1.35         1.35 o                         
 -11   5   1          2.34          1.03         1.12 o                         
 -10   5   1        159.04        179.05         4.96 o                         
  -9   5   1          2.03          2.55         0.66 o                         
  -8   5   1          0.02          0.90         0.44 o                         
  -7   5   1          0.22         -0.45         0.45 o                         
  -6   5   1         20.84         19.80         0.85 o                         
  -5   5   1          1.44          0.05         0.26 o                         
  -4   5   1          1.08         -0.03         0.29 o                         
  -3   5   1       1389.05       1449.71        27.72 o                         
  -2   5   1         53.99         61.93         1.62 o                         
  -1   5   1       1341.74       1297.67        32.15 o                         
   0   5   1         15.08          8.74         0.40 o                         
   1   5   1        459.38        471.63         9.68 o                         
   2   5   1        838.04        808.77        15.28 o                         
   3   5   1        963.76        982.98        17.89 o                         
   4   5   1        160.31        172.18         3.25 o                         
   5   5   1         38.75         38.66         1.40 o                         
   6   5   1         52.55         50.35         1.74 o                         
   7   5   1         34.72         35.88         1.51 o                         
   8   5   1        189.98        195.81         5.45 o                         
   9   5   1          1.76          2.88         0.75 o                         
  10   5   1          2.38          3.99         1.01 o                         
  11   5   1         31.29         31.72         1.94 o                         
 -11   6   1          3.87          0.96         1.11 o                         
 -10   6   1          9.47          4.56         1.26 o                         
  -9   6   1        172.91        175.99         4.77 o                         
  -8   6   1         83.17         87.53         2.26 o                         
  -7   6   1          3.39         -0.05         0.38 o                         
  -6   6   1          0.78         -0.34         0.34 o                         
  -5   6   1         27.12         24.83         1.05 o                         
  -4   6   1        118.01        113.79         2.64 o                         
  -3   6   1         11.77         15.52         0.67 o                         
  -2   6   1         87.63         87.83         2.27 o                         
  -1   6   1         58.66         57.66         1.90 o                         
   0   6   1        362.81        364.88         6.92 o                         
   1   6   1        167.63        156.69         3.56 o                         
   2   6   1          2.58          2.91         0.35 o                         
   3   6   1         59.41         54.25         1.22 o                         
   4   6   1        128.22        134.31         2.66 o                         
   5   6   1        109.00        105.10         2.74 o                         
   6   6   1         15.14         11.72         0.81 o                         
   7   6   1          0.35         -0.56         0.56 o                         
   8   6   1         26.97         26.25         1.21 o                         
   9   6   1         20.77         32.30         2.18 o                         
  10   6   1         23.46         17.07         1.95 o                         
 -11   7   1          8.51          8.13         1.75 o                         
 -10   7   1          4.98          3.18         1.14 o                         
  -9   7   1          1.88          1.67         1.51 o                         
  -8   7   1         70.02         85.40         2.77 o                         
  -7   7   1         38.67         44.82         1.71 o                         
  -6   7   1        397.24        428.65        10.41 o                         
  -5   7   1          3.51          0.11         0.42 o                         
  -4   7   1         60.31         54.43         1.46 o                         
  -3   7   1         46.69         41.95         1.35 o                         
  -2   7   1        352.83        358.03         7.28 o                         
  -1   7   1         34.39         31.40         1.41 o                         
   0   7   1         84.28         80.95         1.96 o                         
   1   7   1        509.62        507.17         9.54 o                         
   2   7   1        225.44        228.84         4.75 o                         
   3   7   1         48.22         53.81         1.54 o                         
   4   7   1         28.62         26.86         0.90 o                         
   5   7   1          0.76         -0.37         0.37 o                         
   6   7   1         11.94          7.97         1.09 o                         
   7   7   1          3.01          0.41         0.51 o                         
   8   7   1         16.46         17.29         1.03 o                         
   9   7   1          1.03          1.61         1.15 o                         
  10   7   1          5.23          3.05         1.30 o                         
 -10   8   1          0.24         -1.09         1.09 o                         
  -9   8   1         22.97         19.56         1.66 o                         
  -8   8   1          0.47          4.50         1.20 o                         
  -7   8   1        102.17        118.66         3.76 o                         
  -6   8   1          1.69          1.51         0.50 o                         
  -5   8   1        206.00        192.68         4.06 o                         
  -4   8   1          0.02         -0.39         0.39 o                         
  -3   8   1         21.19         24.34         1.03 o                         
  -2   8   1        136.23        137.01         3.30 o                         
  -1   8   1          1.26          0.46         0.37 o                         
   0   8   1        221.88        244.43         5.44 o                         
   1   8   1        291.32        268.08         5.30 o                         
   2   8   1         58.88         61.83         1.81 o                         
   3   8   1        919.81        950.11        18.44 o                         
   4   8   1        105.19        103.32         2.63 o                         
   5   8   1         85.20         80.65         2.60 o                         
   6   8   1         22.68         29.42         1.20 o                         
   7   8   1         26.75         29.50         1.70 o                         
   8   8   1         20.13         21.46         1.30 o                         
   9   8   1         27.58         25.44         1.80 o                         
 -10   9   1          6.08          2.53         1.20 o                         
  -9   9   1          1.30          0.26         0.99 o                         
  -8   9   1         43.60         50.36         1.93 o                         
  -7   9   1         23.81         31.70         1.18 o                         
  -6   9   1         14.97         15.54         0.78 o                         
  -5   9   1         53.81         58.83         2.45 o                         
  -4   9   1          0.04         -0.61         0.74 o                         
  -3   9   1          0.04         -0.55         0.55 o                         
  -2   9   1          3.29          3.26         0.53 o                         
  -1   9   1        268.93        269.65         6.34 o                         
   0   9   1        168.25        165.69         4.24 o                         
   1   9   1        153.38        149.31         3.62 o                         
   2   9   1        830.55        813.41        17.96 o                         
   3   9   1         41.20         37.44         1.64 o                         
   4   9   1        125.12        123.89         3.12 o                         
   5   9   1          0.86         -0.16         0.60 o                         
   6   9   1          2.50          2.50         0.74 o                         
   7   9   1         47.00         55.41         2.52 o                         
   8   9   1         17.34         16.77         1.66 o                         
  -9  10   1          0.46          0.04         1.08 o                         
  -8  10   1          3.54          1.32         1.30 o                         
  -7  10   1         19.41         22.12         1.07 o                         
  -6  10   1         10.88          7.97         1.12 o                         
  -5  10   1         48.65         54.03         2.28 o                         
  -4  10   1         35.01         38.28         1.42 o                         
  -3  10   1         29.87         34.93         1.41 o                         
  -2  10   1        136.51        140.63         3.91 o                         
  -1  10   1         34.20         41.30         1.57 o                         
   0  10   1        195.04        194.45         4.88 o                         
   1  10   1          3.82          3.36         0.51 o                         
   2  10   1         64.91         62.23         2.16 o                         
   3  10   1          1.42          1.18         0.43 o                         
   4  10   1        136.58        140.62         3.80 o                         
   5  10   1          2.01          4.30         1.79 o                         
   6  10   1          1.68          0.83         0.86 o                         
  -8  11   1          6.09          8.60         2.87 o                         
  -7  11   1         10.37          7.75         2.43 o                         
  -6  11   1          9.24          1.28         1.59 o                         
  -5  11   1          0.17          0.57         1.22 o                         
  -4  11   1         85.94         87.67         5.46 o                         
  -3  11   1         39.91         43.61         2.22 o                         
  -2  11   1          5.53          8.00         0.74 o                         
  -1  11   1         41.56         44.63         3.06 o                         
   0  11   1         43.67         48.22         1.78 o                         
   1  11   1          7.21          9.84         0.98 o                         
   2  11   1          5.64          4.52         1.00 o                         
   3  11   1         32.55         33.27         1.80 o                         
   4  11   1          5.39          4.79         1.14 o                         
   5  11   1          8.94          5.71         1.59 o                         
   6  11   1          7.76          3.79         2.27 o                         
  -6  12   1         31.60         16.07         3.97 o                         
  -5  12   1          0.67         -0.17         1.19 o                         
  -4  12   1         24.54         27.01         3.15 o                         
  -3  12   1          3.88          2.23         0.88 o                         
  -2  12   1         10.36          6.80         1.40 o                         
  -1  12   1         36.39         41.78         2.92 o                         
   0  12   1          8.35          3.24         4.10 o                         
   1  12   1          5.05          3.70         2.46 o                         
   2  12   1          2.77          2.32         0.89 o                         
   3  12   1         97.87         56.78         5.76 o                         
   4  12   1         28.65         31.64         2.04 o                         
   5  12   1          4.89          3.18         1.87 o                         
  -4  13   1          0.65         -1.30         1.30 o                         
  -3  13   1          0.55          0.55         1.69 o                         
  -2  13   1          4.00          0.26         1.82 o                         
  -1  13   1          0.00         -0.80         1.35 o                         
   0  13   1          0.08          1.98         1.73 o                         
   1  13   1          0.25         -1.35         1.94 o                         
   2  13   1          7.44          0.87         1.55 o                         
   3  13   1         66.98         71.36         4.29 o                         
  -3 -13   2         21.84         19.01         2.69 o                         
  -2 -13   2          0.99          0.79         1.07 o                         
  -1 -13   2          6.51          3.04         1.37 o                         
   0 -13   2          4.24         -0.27         1.22 o                         
   1 -13   2          0.13          1.30         1.27 o                         
   2 -13   2         14.92         17.75         2.82 o                         
   3 -13   2         12.77          3.79         1.81 o                         
   4 -13   2          0.01          0.63         1.98 o                         
  -5 -12   2         49.97         57.59         3.63 o                         
  -4 -12   2          0.34          1.05         1.73 o                         
  -3 -12   2         43.41         48.21         3.30 o                         
  -2 -12   2         14.44         19.45         1.90 o                         
  -1 -12   2         77.39         85.36         3.48 o                         
   0 -12   2         10.21         12.19         2.18 o                         
   1 -12   2          0.69         -0.03         0.78 o                         
   2 -12   2          0.05          1.09         1.12 o                         
   3 -12   2          1.47          0.50         0.96 o                         
   4 -12   2         24.98         20.02         2.51 o                         
   5 -12   2          0.09         -0.91         1.43 o                         
   6 -12   2          0.51         -1.51         1.98 o                         
  -7 -11   2          1.70          1.51         2.07 o                         
  -6 -11   2          1.22         -0.43         1.04 o                         
  -5 -11   2         16.76         15.72         1.84 o                         
  -4 -11   2          2.50          2.79         0.73 o                         
  -3 -11   2         23.93         28.10         1.16 o                         
  -2 -11   2         72.08         74.81         2.40 o                         
  -1 -11   2         14.42         17.52         1.14 o                         
   0 -11   2         13.82         16.36         2.01 o                         
   1 -11   2         33.23         39.84         1.84 o                         
   2 -11   2          0.33          1.20         0.62 o                         
   3 -11   2          0.69          0.51         0.67 o                         
   4 -11   2         16.72         14.92         2.02 o                         
   5 -11   2         11.67          7.95         1.47 o                         
   6 -11   2         14.24         14.78         1.83 o                         
   7 -11   2          4.68          4.71         5.34 o                         
  -8 -10   2          2.69         -1.13         1.13 o                         
  -7 -10   2         62.15         65.24         2.81 o                         
  -6 -10   2         90.17         94.64         3.00 o                         
  -5 -10   2         67.38         80.71         2.42 o                         
  -4 -10   2         28.60         30.22         1.19 o                         
  -3 -10   2         64.04         64.05         2.43 o                         
  -2 -10   2        321.22        347.28         8.32 o                         
  -1 -10   2          0.02         -0.28         0.54 o                         
   0 -10   2         67.41         65.37         2.07 o                         
   1 -10   2          4.08          1.36         0.46 o                         
   2 -10   2          0.51          0.90         0.46 o                         
   3 -10   2          8.87         11.08         1.14 o                         
   4 -10   2         11.02         12.22         1.05 o                         
   5 -10   2          0.17         -0.56         0.72 o                         
   6 -10   2          3.35          4.79         1.32 o                         
   7 -10   2          0.76          0.11         1.17 o                         
   8 -10   2          6.92          4.40         2.48 o                         
  -9  -9   2          5.83          4.73         2.15 o                         
  -8  -9   2          0.02         -0.58         0.82 o                         
  -7  -9   2         17.09         16.25         1.11 o                         
  -6  -9   2         10.92         11.72         0.80 o                         
  -5  -9   2         16.96         14.35         0.99 o                         
  -4  -9   2         30.96         31.25         1.27 o                         
  -3  -9   2          9.31          3.85         0.59 o                         
  -2  -9   2         90.73         92.44         2.18 o                         
  -1  -9   2        109.47        111.68         3.03 o                         
   0  -9   2         73.49         66.31         2.29 o                         
   1  -9   2        437.03        521.11        11.69 o                         
   2  -9   2        641.43        719.37        15.93 o                         
   3  -9   2         21.66         15.38         0.92 o                         
   4  -9   2         63.66         55.29         1.88 o                         
   5  -9   2         17.79         20.61         1.65 o                         
   6  -9   2          0.10         -0.21         0.58 o                         
   7  -9   2          0.02         -0.42         0.65 o                         
   8  -9   2          0.03         -1.05         1.27 o                         
   9  -9   2         22.20         26.15         2.57 o                         
 -10  -8   2         27.57         14.37         3.68 o                         
  -9  -8   2         88.80        102.72         3.96 o                         
  -8  -8   2         11.16         14.03         0.90 o                         
  -7  -8   2         33.22         30.78         1.07 o                         
  -6  -8   2        219.64        229.07         5.31 o                         
  -5  -8   2        340.43        339.71         7.04 o                         
  -4  -8   2          8.30          4.14         0.63 o                         
  -3  -8   2          4.15          4.29         0.59 o                         
  -2  -8   2         24.88         23.98         1.15 o                         
  -1  -8   2         20.69         22.35         0.88 o                         
   0  -8   2        222.78        229.76         5.45 o                         
   1  -8   2         38.99         38.83         1.38 o                         
   2  -8   2        196.09        209.95         5.12 o                         
   3  -8   2         13.57         10.72         0.91 o                         
   4  -8   2          0.08          0.12         0.56 o                         
   5  -8   2         34.23         32.66         1.30 o                         
   6  -8   2         53.58         56.29         2.09 o                         
   7  -8   2         27.76         30.78         1.71 o                         
   8  -8   2          1.12         -0.12         0.78 o                         
   9  -8   2         13.68         11.71         1.62 o                         
  10  -8   2          0.00         -1.47         1.47 o                         
 -10  -7   2         37.24         35.06         2.23 o                         
  -9  -7   2          0.81          0.10         0.66 o                         
  -8  -7   2          7.90          5.53         0.69 o                         
  -7  -7   2         30.63         33.99         1.71 o                         
  -6  -7   2        112.90        106.43         2.50 o                         
  -5  -7   2        623.72        630.82        15.48 o                         
  -4  -7   2          8.11          2.48         0.59 o                         
  -3  -7   2        604.03        593.94        11.75 o                         
  -2  -7   2         20.97         23.37         0.90 o                         
  -1  -7   2         29.05         27.72         0.95 o                         
   0  -7   2         79.87         80.04         2.22 o                         
   1  -7   2        148.95        125.00         2.99 o                         
   2  -7   2        301.50        311.95         7.18 o                         
   3  -7   2         18.86         17.40         0.74 o                         
   4  -7   2        288.72        305.50         6.36 o                         
   5  -7   2        220.21        232.61         5.30 o                         
   6  -7   2        137.33        149.37         3.76 o                         
   7  -7   2         68.80         69.60         2.28 o                         
   8  -7   2          5.83          4.09         0.84 o                         
   9  -7   2          6.00          1.95         1.46 o                         
  10  -7   2          1.87          1.37         1.38 o                         
 -11  -6   2          6.65          5.49         2.25 o                         
 -10  -6   2          0.06          0.05         0.78 o                         
  -9  -6   2          0.74         -0.29         0.52 o                         
  -8  -6   2         47.17         46.32         1.72 o                         
  -7  -6   2         44.63         44.24         1.39 o                         
  -6  -6   2         73.47         71.41         1.91 o                         
  -5  -6   2        296.94        275.14         6.07 o                         
  -4  -6   2         24.13         22.59         0.79 o                         
  -3  -6   2        326.38        330.74         7.08 o                         
  -2  -6   2          9.92         10.66         0.59 o                         
  -1  -6   2         40.41         38.14         1.04 o                         
   0  -6   2          5.96          7.75         0.40 o                         
   1  -6   2         70.22         62.42         1.58 o                         
   2  -6   2        117.37        124.03         2.93 o                         
   3  -6   2         39.16         42.48         1.26 o                         
   4  -6   2        279.41        286.31         5.96 o                         
   5  -6   2         32.08         34.25         1.31 o                         
   6  -6   2        194.91        199.70         5.10 o                         
   7  -6   2        278.06        312.34         6.95 o                         
   8  -6   2         11.95         13.05         0.87 o                         
   9  -6   2          7.88         10.56         1.04 o                         
  10  -6   2          2.46          0.77         0.82 o                         
  11  -6   2         17.57         11.02         3.34 o                         
 -12  -5   2          0.05         -1.43         1.43 o                         
 -11  -5   2         21.03         17.46         1.79 o                         
 -10  -5   2         48.89         43.20         1.97 o                         
  -9  -5   2         97.85        106.50         3.26 o                         
  -8  -5   2        280.18        297.22         6.15 o                         
  -7  -5   2         46.64         47.08         1.45 o                         
  -6  -5   2        288.83        284.46         6.22 o                         
  -5  -5   2        262.79        252.14         4.85 o                         
  -4  -5   2        972.32        952.85        16.16 o                         
  -3  -5   2        150.05        146.12         2.87 o                         
  -2  -5   2        240.03        291.78         5.36 o                         
  -1  -5   2        498.70        513.99        10.07 o                         
   0  -5   2        222.06        258.18         4.94 o                         
   1  -5   2        323.75        285.51         5.44 o                         
   2  -5   2        141.84        157.37         3.73 o                         
   3  -5   2         62.25         50.61         1.40 o                         
   4  -5   2         23.96         31.06         1.01 o                         
   5  -5   2        240.05        262.09         5.00 o                         
   6  -5   2        102.14        108.90         2.58 o                         
   7  -5   2          0.11         -0.43         0.43 o                         
   8  -5   2          3.25          1.23         0.51 o                         
   9  -5   2         82.29         87.02         3.11 o                         
  10  -5   2          5.23          6.31         0.84 o                         
  11  -5   2         16.36          8.03         1.58 o                         
 -12  -4   2         14.26          1.65         2.86 o                         
 -11  -4   2          9.82          3.36         0.96 o                         
 -10  -4   2         14.78         20.31         1.58 o                         
  -9  -4   2          8.11          5.00         0.70 o                         
  -8  -4   2         33.75         36.38         1.31 o                         
  -7  -4   2        154.54        141.96         3.06 o                         
  -6  -4   2        126.41        114.48         2.50 o                         
  -5  -4   2         42.80         49.96         1.30 o                         
  -4  -4   2        451.21        464.87         8.07 o                         
  -3  -4   2        238.22        248.32         4.42 o                         
  -2  -4   2       1726.66       1707.74        27.40 o                         
  -1  -4   2        506.65        513.37         9.96 o                         
   0  -4   2         54.59         63.92         1.43 o                         
   1  -4   2       2419.05       2480.87        58.73 o                         
   2  -4   2       1413.14       1435.85        28.83 o                         
   3  -4   2        285.27        295.94         5.22 o                         
   4  -4   2        247.81        253.05         4.77 o                         
   5  -4   2         35.35         31.75         1.02 o                         
   6  -4   2        127.31        122.58         2.83 o                         
   7  -4   2          4.64          3.74         0.52 o                         
   8  -4   2         71.66         75.15         2.23 o                         
   9  -4   2         16.25         19.13         1.05 o                         
  10  -4   2         12.75         18.03         1.25 o                         
  11  -4   2         12.56         15.83         1.40 o                         
 -12  -3   2          0.05         -0.21         1.00 o                         
 -11  -3   2          1.71          1.55         0.80 o                         
 -10  -3   2        195.10        224.75         7.19 o                         
  -9  -3   2        469.85        476.58         9.59 o                         
  -8  -3   2        278.10        290.79         5.56 o                         
  -7  -3   2         27.35         25.68         1.07 o                         
  -6  -3   2          2.29         -0.44         0.44 o                         
  -5  -3   2        474.36        498.01         9.08 o                         
  -4  -3   2         27.64         23.83         0.87 o                         
  -3  -3   2         81.37         82.20         1.62 o                         
  -2  -3   2         17.91         18.17         0.55 o                         
  -1  -3   2        234.71        198.68         3.34 o                         
   0  -3   2       1954.25       1677.64        33.57 o                         
   1  -3   2       1590.52       1561.81        31.17 o                         
   2  -3   2        460.91        453.86        10.06 o                         
   3  -3   2        271.10        326.00         6.19 o                         
   4  -3   2         83.68         70.23         1.73 o                         
   5  -3   2         29.45         27.83         1.00 o                         
   6  -3   2          7.16          6.42         0.57 o                         
   7  -3   2          9.26          9.08         0.76 o                         
   8  -3   2          5.16          4.02         0.66 o                         
   9  -3   2          6.13          4.47         0.98 o                         
  10  -3   2          3.93          3.39         0.77 o                         
  11  -3   2          5.55          2.47         1.00 o                         
  12  -3   2          4.35         -0.87         1.48 o                         
 -12  -2   2          0.15         -0.99         0.99 o                         
 -11  -2   2         30.48         39.88         2.00 o                         
 -10  -2   2         73.49         73.99         3.33 o                         
  -9  -2   2          1.69          0.23         0.52 o                         
  -8  -2   2         67.85         66.04         1.99 o                         
  -7  -2   2         76.45         84.35         2.15 o                         
  -6  -2   2         88.91         79.12         1.97 o                         
  -5  -2   2         60.38         51.44         1.40 o                         
  -4  -2   2         49.97         34.67         1.01 o                         
  -3  -2   2        229.27        195.23         3.67 o                         
  -2  -2   2       1011.61        945.74        16.47 o                         
  -1  -2   2       1969.67       1870.46        33.74 o                         
   0  -2   2          1.94          0.02         0.17 o                         
   1  -2   2       3559.46       3671.03       155.50 o                         
   2  -2   2        603.36        546.06        10.58 o                         
   3  -2   2         22.84         20.16         0.69 o                         
   4  -2   2        166.11        171.19         3.52 o                         
   5  -2   2         33.96         52.32         1.60 o                         
   6  -2   2        196.65        220.71         4.60 o                         
   7  -2   2         34.48         36.40         1.40 o                         
   8  -2   2         39.91         41.73         1.58 o                         
   9  -2   2          3.24          3.25         0.68 o                         
  10  -2   2         24.04         23.24         1.30 o                         
  11  -2   2          2.93          2.45         0.86 o                         
  12  -2   2          1.54          1.07         2.07 o                         
 -13  -1   2          0.30         -0.58         1.34 o                         
 -12  -1   2          0.58         -0.07         1.04 o                         
 -11  -1   2          0.42          0.33         0.84 o                         
 -10  -1   2         42.26         40.09         2.24 o                         
  -9  -1   2         75.70         71.37         2.54 o                         
  -8  -1   2        179.16        181.16         3.91 o                         
  -7  -1   2        331.17        333.26         6.71 o                         
  -6  -1   2         74.22         55.94         1.53 o                         
  -5  -1   2        632.29        665.34        15.34 o                         
  -4  -1   2       1106.91       1029.85        21.13 o                         
  -3  -1   2         32.02         14.88         0.59 o                         
  -2  -1   2       1100.55        922.88        17.62 o                         
  -1  -1   2         16.20         15.24         0.44 o                         
   0  -1   2        624.60        535.61        14.44 o                         
   1  -1   2       2943.96       3215.91        85.96 o                         
   2  -1   2         13.45         12.82         0.58 o                         
   3  -1   2        188.57        175.20         3.64 o                         
   4  -1   2        775.13        809.54        21.30 o                         
   5  -1   2        268.07        270.50         5.39 o                         
   6  -1   2          6.92          5.00         0.55 o                         
   7  -1   2         52.28         40.77         1.39 o                         
   8  -1   2        167.51        171.95         3.93 o                         
   9  -1   2         13.97         14.23         1.72 o                         
  10  -1   2          0.27          0.04         0.69 o                         
  11  -1   2          7.15          3.53         1.14 o                         
  12  -1   2          2.33         -0.47         1.29 o                         
 -13   0   2          0.64         -1.48         1.78 o                         
 -12   0   2          5.33          5.67         0.98 o                         
 -11   0   2          1.06          1.36         0.79 o                         
 -10   0   2          2.54          1.91         0.98 o                         
  -9   0   2          0.51          0.73         0.88 o                         
  -8   0   2         58.91         54.88         1.69 o                         
  -7   0   2         80.93         85.65         2.15 o                         
  -6   0   2        270.76        312.68         7.67 o                         
  -5   0   2        211.34        184.15         3.81 o                         
  -4   0   2          3.48          3.42         0.37 o                         
  -3   0   2         71.94         96.26         2.07 o                         
  -1   0   2       2165.67       2107.95        74.87 o                         
   3   0   2        897.29        859.86        16.56 o                         
   4   0   2         79.81         86.44         2.42 o                         
   5   0   2        124.58        107.18         2.46 o                         
   6   0   2          5.73          3.62         0.51 o                         
   7   0   2        100.81        110.24         2.52 o                         
   8   0   2         36.59         38.68         1.47 o                         
   9   0   2        393.45        419.94        12.20 o                         
  10   0   2         33.06         41.16         1.68 o                         
  11   0   2          0.58          1.17         1.19 o                         
  12   0   2          3.84          1.40         1.13 o                         
 -13   1   2         10.30          2.86         1.28 o                         
 -12   1   2          8.95         12.96         1.56 o                         
 -11   1   2          1.02          2.79         0.79 o                         
 -10   1   2        149.97        157.92         5.22 o                         
  -9   1   2         61.51         57.60         2.01 o                         
  -8   1   2          0.13         -0.56         0.73 o                         
  -7   1   2          4.93          1.49         0.43 o                         
  -6   1   2        111.25        118.23         2.60 o                         
  -5   1   2        117.78        134.52         2.81 o                         
  -4   1   2          3.59          1.37         0.31 o                         
  -3   1   2       1375.14       1331.43        23.15 o                         
  -1   1   2       1152.12       1079.27        24.09 o                         
   0   1   2        148.31        110.71         2.88 o                         
   2   1   2       1555.41       1473.15        33.66 o                         
   3   1   2          0.51          0.30         0.31 o                         
   4   1   2         95.73         96.06         2.02 o                         
   5   1   2        383.30        369.48         6.37 o                         
   6   1   2          2.58         -0.26         0.37 o                         
   7   1   2         55.57         55.51         1.58 o                         
   8   1   2        222.74        232.32         5.52 o                         
   9   1   2         20.49         25.74         2.23 o                         
  10   1   2         13.31         13.86         1.40 o                         
  11   1   2         20.23         24.03         1.72 o                         
  12   1   2         14.06          6.52         1.54 o                         
 -13   2   2         18.29          5.00         1.71 o                         
 -12   2   2         20.38         23.65         1.63 o                         
 -11   2   2         22.53         26.08         1.55 o                         
 -10   2   2         57.95         64.28         2.30 o                         
  -9   2   2         74.24         83.38         2.55 o                         
  -8   2   2         79.61         76.66         2.05 o                         
  -7   2   2          4.03          1.76         0.46 o                         
  -6   2   2         17.63         18.18         0.86 o                         
  -5   2   2        269.57        266.96         5.04 o                         
  -4   2   2        687.58        638.55        13.48 o                         
  -3   2   2        842.88        745.54        16.36 o                         
  -2   2   2       3791.09       3657.51       126.33 o                         
  -1   2   2         20.36         19.61         0.51 o                         
   0   2   2        212.83        216.38         3.92 o                         
   1   2   2        504.58        508.76         9.32 o                         
   2   2   2        175.55        174.99         3.62 o                         
   3   2   2         25.39         27.00         0.91 o                         
   4   2   2          1.86          1.59         0.37 o                         
   5   2   2          0.86          0.16         0.39 o                         
   6   2   2         14.89         13.89         0.95 o                         
   7   2   2          0.17         -0.58         0.58 o                         
   8   2   2        109.56        105.93         3.21 o                         
   9   2   2          0.07          0.26         0.84 o                         
  10   2   2          1.02          1.31         0.95 o                         
  11   2   2          5.17          5.25         1.24 o                         
 -12   3   2          1.15          1.11         0.93 o                         
 -11   3   2          0.12         -0.24         0.75 o                         
 -10   3   2          4.70          2.37         0.77 o                         
  -9   3   2         14.14         18.41         1.04 o                         
  -8   3   2          1.04          0.50         0.47 o                         
  -7   3   2         49.38         48.25         1.46 o                         
  -6   3   2         52.34         49.46         1.36 o                         
  -5   3   2          0.39         -0.30         0.30 o                         
  -4   3   2         64.21         66.40         1.59 o                         
  -3   3   2        469.87        474.41         8.11 o                         
  -2   3   2         64.15         67.77         1.27 o                         
  -1   3   2       1125.25       1057.19        20.77 o                         
   0   3   2        427.86        352.68         6.29 o                         
   1   3   2        420.30        362.25         7.64 o                         
   2   3   2       2858.93       3074.06        58.14 o                         
   3   3   2       1119.70       1143.15        20.07 o                         
   4   3   2         50.10         72.66         1.90 o                         
   5   3   2       1071.10       1164.82        27.65 o                         
   6   3   2        116.00        124.27         3.33 o                         
   7   3   2        215.12        224.72         5.35 o                         
   8   3   2         43.61         40.92         1.85 o                         
   9   3   2          2.53         -0.70         0.70 o                         
  10   3   2          5.14          6.83         1.92 o                         
  11   3   2          0.04         -0.59         1.30 o                         
 -12   4   2         12.11         13.33         1.98 o                         
 -11   4   2          0.11          0.32         0.90 o                         
 -10   4   2          0.95         -0.10         0.70 o                         
  -9   4   2        277.23        309.28         7.07 o                         
  -8   4   2        577.90        619.58        12.45 o                         
  -7   4   2          8.67          4.33         0.56 o                         
  -6   4   2        303.08        307.72         5.83 o                         
  -5   4   2        446.58        477.91         9.03 o                         
  -4   4   2         78.27         65.69         1.62 o                         
  -3   4   2         20.36         11.12         0.61 o                         
  -2   4   2        412.38        422.99         9.65 o                         
  -1   4   2         39.44         40.81         1.14 o                         
   0   4   2         59.62         51.56         1.09 o                         
   1   4   2        596.31        593.50        10.30 o                         
   2   4   2         37.94         38.75         1.01 o                         
   3   4   2        687.33        691.49        12.29 o                         
   4   4   2        144.18        147.94         3.33 o                         
   5   4   2         71.76         88.83         2.32 o                         
   6   4   2        425.43        426.15         9.57 o                         
   7   4   2        139.08        141.14         3.72 o                         
   8   4   2         14.90         12.69         1.21 o                         
   9   4   2         32.24         32.83         1.67 o                         
  10   4   2         30.98         36.49         1.91 o                         
  11   4   2         43.47         44.71         2.31 o                         
 -12   5   2         19.10         10.03         1.65 o                         
 -11   5   2          0.01         -0.78         0.88 o                         
 -10   5   2         12.50         17.13         1.26 o                         
  -9   5   2         24.10         27.26         1.13 o                         
  -8   5   2         22.05         21.63         0.98 o                         
  -7   5   2          6.49          4.64         0.57 o                         
  -6   5   2        130.34        136.72         3.00 o                         
  -5   5   2          2.18          3.24         0.42 o                         
  -4   5   2         95.00        109.86         2.68 o                         
  -3   5   2         60.73         77.89         1.83 o                         
  -2   5   2        659.87        697.08        11.87 o                         
  -1   5   2        751.34        724.57        14.80 o                         
   0   5   2        991.79        939.28        17.53 o                         
   1   5   2        494.76        492.68         8.79 o                         
   2   5   2       1729.63       1690.44        32.10 o                         
   3   5   2          3.88          1.72         0.35 o                         
   4   5   2        165.05        172.45         3.47 o                         
   5   5   2          4.52          1.70         0.45 o                         
   6   5   2         37.68         33.00         1.38 o                         
   7   5   2         95.64        105.23         3.15 o                         
   8   5   2         12.31          7.22         0.92 o                         
   9   5   2         15.66          7.88         1.49 o                         
  10   5   2          4.38          0.54         1.01 o                         
  11   5   2          8.85          7.45         1.45 o                         
 -12   6   2          6.02          2.28         1.34 o                         
 -11   6   2          0.25          0.66         1.05 o                         
 -10   6   2         29.33         34.25         1.40 o                         
  -9   6   2         47.98         48.95         1.70 o                         
  -8   6   2        147.71        161.81         3.76 o                         
  -7   6   2         25.31         19.15         0.91 o                         
  -6   6   2          9.89          4.61         0.67 o                         
  -5   6   2         24.72         26.79         1.08 o                         
  -4   6   2         92.41         99.41         2.38 o                         
  -3   6   2        369.91        385.10         7.40 o                         
  -2   6   2        461.39        513.91         9.53 o                         
  -1   6   2          0.17          0.02         0.21 o                         
   0   6   2         24.33         31.33         0.95 o                         
   1   6   2        112.11        149.04         3.06 o                         
   2   6   2          4.92          1.68         0.32 o                         
   3   6   2        142.27        149.68         3.13 o                         
   4   6   2          0.18          0.14         0.42 o                         
   5   6   2        431.48        418.08         9.03 o                         
   6   6   2         18.36         12.18         0.91 o                         
   7   6   2        102.18        122.30         3.43 o                         
   8   6   2          7.42          4.63         0.76 o                         
   9   6   2         71.60         76.10         3.03 o                         
  10   6   2          0.19         -1.38         1.38 o                         
 -11   7   2          4.54          2.77         1.17 o                         
 -10   7   2          2.65          0.68         0.99 o                         
  -9   7   2          1.28          1.66         0.62 o                         
  -8   7   2          0.04          0.09         0.43 o                         
  -7   7   2         23.74         27.16         1.28 o                         
  -6   7   2         50.03         43.99         1.62 o                         
  -5   7   2        160.78        165.53         3.92 o                         
  -4   7   2          7.75          3.41         0.40 o                         
  -3   7   2         30.56         36.40         1.00 o                         
  -2   7   2         36.63         37.89         1.18 o                         
  -1   7   2         20.58         24.07         0.80 o                         
   0   7   2        160.88        149.02         3.30 o                         
   1   7   2         72.96         64.60         1.71 o                         
   2   7   2        158.13        157.99         3.49 o                         
   3   7   2         14.12         17.35         0.85 o                         
   4   7   2          0.56         -0.30         0.30 o                         
   5   7   2         20.92         19.23         0.93 o                         
   6   7   2          1.62          0.73         0.48 o                         
   7   7   2          0.13         -0.59         0.59 o                         
   8   7   2         17.34         14.08         1.29 o                         
   9   7   2          0.32          0.88         1.20 o                         
  10   7   2          3.86         -1.39         1.50 o                         
 -11   8   2          2.97          0.15         1.30 o                         
 -10   8   2          0.81         -0.37         1.25 o                         
  -9   8   2          0.78          0.33         0.84 o                         
  -8   8   2         40.13         52.17         2.05 o                         
  -7   8   2        113.10        110.30         3.25 o                         
  -6   8   2         70.17         87.86         2.52 o                         
  -5   8   2          0.02         -0.15         0.41 o                         
  -4   8   2         17.45         12.61         0.86 o                         
  -3   8   2          7.18          6.93         0.83 o                         
  -2   8   2          1.53          2.37         0.54 o                         
  -1   8   2         84.52         73.32         1.85 o                         
   0   8   2       1109.51       1140.80        22.02 o                         
   1   8   2          8.89          9.93         0.66 o                         
   2   8   2       1470.41       1507.35        28.95 o                         
   3   8   2         94.75         96.71         2.68 o                         
   4   8   2          1.52          0.27         0.38 o                         
   5   8   2         18.41         13.64         0.80 o                         
   6   8   2        103.14        121.09         3.40 o                         
   7   8   2          1.70         -0.09         0.58 o                         
   8   8   2          4.91          0.08         0.82 o                         
   9   8   2         60.90         70.89         3.34 o                         
 -10   9   2          6.56          3.42         1.08 o                         
  -9   9   2          1.70          2.06         1.17 o                         
  -8   9   2         34.79         42.79         1.73 o                         
  -7   9   2         54.88         54.34         1.95 o                         
  -6   9   2         84.72         86.34         2.82 o                         
  -5   9   2        138.07        135.34         3.95 o                         
  -4   9   2          6.74          5.27         0.62 o                         
  -3   9   2          2.06          2.69         0.70 o                         
  -2   9   2          0.01         -0.48         0.48 o                         
  -1   9   2         62.75         63.68         1.85 o                         
   0   9   2        184.45        187.95         4.62 o                         
   1   9   2         28.34         30.58         1.21 o                         
   2   9   2        114.56        114.98         2.94 o                         
   3   9   2        266.93        268.85         6.79 o                         
   4   9   2          6.73          2.01         0.73 o                         
   5   9   2          7.31          1.62         0.89 o                         
   6   9   2         10.31          5.79         1.19 o                         
   7   9   2         40.71         44.02         2.62 o                         
   8   9   2          6.52          0.17         1.63 o                         
  -9  10   2          8.64          3.15         1.00 o                         
  -8  10   2          0.16         -0.26         0.74 o                         
  -7  10   2         34.29         33.28         1.49 o                         
  -6  10   2          0.37         -0.64         0.85 o                         
  -5  10   2          3.31          2.68         0.71 o                         
  -4  10   2         11.28          3.96         0.81 o                         
  -3  10   2         63.58         64.71         2.45 o                         
  -2  10   2         55.29         62.15         1.92 o                         
  -1  10   2        251.05        268.82         6.85 o                         
   0  10   2         64.76         69.40         2.22 o                         
   1  10   2         79.66         92.06         2.80 o                         
   2  10   2         59.64         67.72         1.89 o                         
   3  10   2          3.39          2.32         0.59 o                         
   4  10   2         39.59         47.94         1.99 o                         
   5  10   2         27.18         27.81         1.56 o                         
   6  10   2          7.22          8.39         2.05 o                         
   7  10   2         11.50          5.97         1.68 o                         
  -8  11   2         13.09         13.99         3.68 o                         
  -7  11   2         11.58         12.06         2.08 o                         
  -6  11   2          4.24          4.52         2.41 o                         
  -5  11   2          1.31          2.56         0.74 o                         
  -4  11   2         86.24         97.25         3.16 o                         
  -3  11   2         11.62          9.67         1.01 o                         
  -2  11   2         87.77         87.55         2.92 o                         
  -1  11   2         64.69         68.46         2.38 o                         
   0  11   2          6.75          7.16         0.94 o                         
   1  11   2          1.48          1.39         0.62 o                         
   2  11   2          6.53          2.86         0.89 o                         
   3  11   2          1.74          1.23         0.66 o                         
   4  11   2         11.35         14.18         1.92 o                         
   5  11   2          0.55          0.44         1.02 o                         
   6  11   2          6.88          0.26         1.35 o                         
  -5  12   2          6.47          1.82         1.39 o                         
  -4  12   2          1.84          1.58         0.95 o                         
  -3  12   2          4.17          1.65         2.45 o                         
  -2  12   2          7.86          4.52         1.84 o                         
  -1  12   2         56.07         71.41         3.43 o                         
   0  12   2         49.60         65.47         2.69 o                         
   1  12   2         24.01         21.91         2.79 o                         
   2  12   2          0.16         -0.52         0.77 o                         
   3  12   2          7.23          6.89         1.12 o                         
   4  12   2          2.21         -0.16         1.18 o                         
  -4  13   2          0.29         -1.27         1.82 o                         
  -3  13   2          7.31          1.80         1.16 o                         
  -2  13   2         11.72          2.50         1.69 o                         
  -1  13   2          4.42         -2.79         2.79 o                         
   2  13   2          5.89          4.01         2.70 o                         
  -3 -13   3          4.96         -1.67         1.67 o                         
  -2 -13   3         12.01          5.23         1.46 o                         
  -1 -13   3         23.89         25.67         3.35 o                         
   0 -13   3         13.02          2.67         1.73 o                         
   1 -13   3          0.22          1.16         1.34 o                         
   2 -13   3         15.37          3.72         1.94 o                         
   3 -13   3         19.55          9.34         2.16 o                         
  -5 -12   3          1.31          0.26         1.61 o                         
  -4 -12   3         12.32          5.05         0.94 o                         
  -3 -12   3          2.72          2.71         1.47 o                         
  -2 -12   3          3.43          2.41         0.91 o                         
  -1 -12   3        129.96        167.65         6.08 o                         
   0 -12   3         70.38        100.11         4.51 o                         
   1 -12   3         43.25         31.55         3.93 o                         
   2 -12   3          3.88          1.70         1.20 o                         
   3 -12   3          0.83         -0.93         0.93 o                         
   4 -12   3          5.38          3.47         1.26 o                         
   5 -12   3          8.78          6.99         1.65 o                         
  -7 -11   3          5.74          5.87         2.09 o                         
  -6 -11   3          2.80          0.28         1.27 o                         
  -5 -11   3         13.46         15.26         2.25 o                         
  -4 -11   3          5.23          4.69         1.39 o                         
  -3 -11   3          1.17          1.43         0.78 o                         
  -2 -11   3          2.73          1.26         0.72 o                         
  -1 -11   3          0.56          0.68         0.96 o                         
   0 -11   3         24.82         30.70         1.43 o                         
   1 -11   3         21.55         22.03         1.27 o                         
   2 -11   3          1.10          0.60         0.56 o                         
   3 -11   3          0.01          0.32         0.79 o                         
   4 -11   3          0.55         -0.32         0.73 o                         
   5 -11   3          4.89          2.77         1.57 o                         
   6 -11   3         11.23          5.81         2.68 o                         
   7 -11   3          3.85         -0.26         2.18 o                         
  -8 -10   3         48.79         56.69         4.13 o                         
  -7 -10   3          5.95          5.42         2.42 o                         
  -6 -10   3         71.85         72.57         3.03 o                         
  -5 -10   3         48.16         37.21         2.31 o                         
  -4 -10   3        118.22        134.07         4.07 o                         
  -3 -10   3          2.96          1.41         0.47 o                         
  -2 -10   3          1.31          0.15         0.36 o                         
  -1 -10   3         32.00         38.19         1.52 o                         
   0 -10   3         10.13         12.35         1.07 o                         
   1 -10   3          2.11          0.64         0.54 o                         
   2 -10   3         81.99         92.09         3.24 o                         
   3 -10   3          1.11          0.46         0.57 o                         
   4 -10   3         22.53         24.12         1.50 o                         
   5 -10   3          2.30          3.69         0.82 o                         
   6 -10   3          1.82         -0.21         0.68 o                         
   7 -10   3          2.91          2.96         1.24 o                         
   8 -10   3          0.05          1.29         1.82 o                         
  -9  -9   3          4.87          1.54         1.74 o                         
  -8  -9   3          0.00         -1.28         1.28 o                         
  -7  -9   3         14.14         13.02         1.94 o                         
  -6  -9   3         12.63          7.88         1.26 o                         
  -5  -9   3         35.96         32.19         1.42 o                         
  -4  -9   3          4.66          2.09         0.50 o                         
  -3  -9   3          1.41          2.18         0.46 o                         
  -2  -9   3        236.22        206.93         4.77 o                         
  -1  -9   3         78.23         60.20         1.98 o                         
   0  -9   3         80.83         64.31         2.33 o                         
   1  -9   3        257.18        279.08         6.62 o                         
   2  -9   3        918.93       1029.47        22.43 o                         
   3  -9   3        143.45        159.76         4.63 o                         
   4  -9   3         10.58          9.09         1.47 o                         
   5  -9   3          6.93          4.77         0.72 o                         
   6  -9   3         26.57         39.16         2.02 o                         
   7  -9   3         35.07         38.30         2.08 o                         
   8  -9   3          6.47          5.45         1.77 o                         
   9  -9   3          2.42         -0.06         2.30 o                         
 -10  -8   3         15.26         14.33         1.81 o                         
  -9  -8   3        137.48        153.93         5.10 o                         
  -8  -8   3          7.53          4.24         0.79 o                         
  -7  -8   3          6.82          2.18         0.55 o                         
  -6  -8   3         67.78         66.13         1.83 o                         
  -5  -8   3        175.99        169.59         4.06 o                         
  -4  -8   3         69.70         52.47         1.66 o                         
  -3  -8   3        253.86        252.19         5.64 o                         
  -2  -8   3         95.54        100.43         2.35 o                         
  -1  -8   3          4.10          0.02         0.35 o                         
   0  -8   3         48.21         52.08         1.63 o                         
   1  -8   3        143.96        154.25         3.72 o                         
   2  -8   3          5.83          1.53         0.39 o                         
   3  -8   3          0.09         -0.09         0.33 o                         
   4  -8   3         35.23         42.05         1.45 o                         
   5  -8   3          3.73          1.79         0.54 o                         
   6  -8   3         30.35         31.19         1.51 o                         
   7  -8   3          4.57          1.17         0.80 o                         
   8  -8   3          6.49          3.08         1.14 o                         
   9  -8   3         14.81         12.99         2.22 o                         
 -11  -7   3         13.76         -0.21         2.87 o                         
 -10  -7   3          9.03         10.09         1.44 o                         
  -9  -7   3          0.01          0.11         0.94 o                         
  -8  -7   3         99.31         97.90         2.60 o                         
  -7  -7   3         19.07         15.50         0.78 o                         
  -6  -7   3        295.29        302.31         6.04 o                         
  -5  -7   3         54.75         48.84         1.33 o                         
  -4  -7   3        617.99        614.25        13.65 o                         
  -3  -7   3        201.61        213.08         4.83 o                         
  -2  -7   3        278.69        275.48         5.93 o                         
  -1  -7   3        194.06        196.68         4.43 o                         
   0  -7   3        182.54        188.70         3.80 o                         
   1  -7   3        133.27        118.45         2.53 o                         
   2  -7   3          4.87          6.85         0.57 o                         
   3  -7   3       1156.47       1257.51        25.58 o                         
   4  -7   3         95.71        105.43         2.74 o                         
   5  -7   3          5.35         13.51         0.98 o                         
   6  -7   3        144.87        162.38         4.81 o                         
   7  -7   3         21.63         15.61         2.30 o                         
   8  -7   3         47.68         56.38         3.48 o                         
   9  -7   3          0.48          0.90         0.99 o                         
  10  -7   3         16.92         13.10         3.72 o                         
 -11  -6   3         62.60         61.02         2.72 o                         
 -10  -6   3          2.87          0.68         0.69 o                         
  -9  -6   3          0.88          0.00         0.70 o                         
  -8  -6   3         33.65         33.61         1.38 o                         
  -7  -6   3         21.67         20.18         0.88 o                         
  -6  -6   3        226.11        229.53         5.46 o                         
  -5  -6   3        680.74        682.18        13.89 o                         
  -4  -6   3          3.55          0.66         0.33 o                         
  -3  -6   3         31.72         39.58         1.26 o                         
  -2  -6   3        164.94        143.81         3.00 o                         
  -1  -6   3        153.67        160.96         4.20 o                         
   0  -6   3          8.47         13.82         0.64 o                         
   1  -6   3       1021.18       1082.96        19.85 o                         
   2  -6   3          3.80          1.99         0.31 o                         
   3  -6   3        231.27        209.09         4.69 o                         
   4  -6   3         14.30         14.38         0.90 o                         
   5  -6   3         79.21         82.17         2.31 o                         
   6  -6   3         25.25         27.80         1.08 o                         
   7  -6   3         22.36         21.52         0.98 o                         
   8  -6   3         14.38         17.83         1.07 o                         
   9  -6   3          0.89          0.23         0.85 o                         
  10  -6   3          0.05          2.13         1.02 o                         
 -12  -5   3          0.49         -2.21         2.21 o                         
 -11  -5   3          6.23          3.26         0.96 o                         
 -10  -5   3          2.43          2.08         0.71 o                         
  -9  -5   3        113.83        114.21         3.48 o                         
  -8  -5   3         82.14         80.47         2.09 o                         
  -7  -5   3        429.43        422.52         8.51 o                         
  -6  -5   3        228.69        222.12         4.67 o                         
  -5  -5   3          5.93          4.98         0.51 o                         
  -4  -5   3        636.10        657.10        11.74 o                         
  -3  -5   3          8.89          1.89         0.35 o                         
  -2  -5   3          0.11          1.99         0.29 o                         
  -1  -5   3        110.42         95.03         2.49 o                         
   0  -5   3       1406.88       1429.54        25.99 o                         
   1  -5   3        562.11        608.25        13.42 o                         
   2  -5   3         81.72         82.99         2.24 o                         
   3  -5   3         24.64         25.37         0.91 o                         
   4  -5   3         26.59         32.50         1.13 o                         
   5  -5   3        440.98        458.76         8.82 o                         
   6  -5   3        258.35        293.45         6.23 o                         
   7  -5   3         99.68        101.81         2.54 o                         
   8  -5   3         18.16         12.03         1.29 o                         
   9  -5   3         10.57          4.08         0.83 o                         
  10  -5   3          0.55          1.14         0.92 o                         
  11  -5   3         32.72         25.29         2.19 o                         
 -12  -4   3         50.76         41.00         2.55 o                         
 -11  -4   3         20.96         19.01         1.23 o                         
 -10  -4   3         58.00         58.59         2.36 o                         
  -9  -4   3        255.02        269.35         6.99 o                         
  -8  -4   3         37.16         37.13         1.41 o                         
  -7  -4   3        131.85        126.02         2.81 o                         
  -6  -4   3         40.48         37.03         1.20 o                         
  -5  -4   3        218.86        225.28         4.06 o                         
  -4  -4   3         87.27        102.66         2.18 o                         
  -3  -4   3        148.88        162.82         3.33 o                         
  -2  -4   3       2534.82       2638.48        45.62 o                         
  -1  -4   3          0.83          0.46         0.23 o                         
   0  -4   3       2334.08       2154.51        40.77 o                         
   1  -4   3        409.51        395.08         7.79 o                         
   2  -4   3        157.98        147.16         2.86 o                         
   3  -4   3        437.75        423.22         7.68 o                         
   4  -4   3        160.76        163.55         3.59 o                         
   5  -4   3          6.78          5.71         0.58 o                         
   6  -4   3        176.44        171.97         4.17 o                         
   7  -4   3         38.97         38.45         1.38 o                         
   8  -4   3          7.79          4.19         0.66 o                         
   9  -4   3          6.85          4.17         1.01 o                         
  10  -4   3          0.83          2.07         0.83 o                         
  11  -4   3          1.97         -0.34         1.08 o                         
 -12  -3   3          0.72         -1.04         1.04 o                         
 -11  -3   3          6.98         14.46         1.36 o                         
 -10  -3   3          5.63         10.16         1.12 o                         
  -9  -3   3        185.68        199.97         4.96 o                         
  -8  -3   3        309.25        329.29         6.22 o                         
  -7  -3   3        453.41        469.77         9.19 o                         
  -6  -3   3          0.29         -0.69         0.69 o                         
  -5  -3   3         72.15         81.87         1.94 o                         
  -4  -3   3        154.84        136.95         2.65 o                         
  -3  -3   3          9.07          3.20         0.37 o                         
  -2  -3   3         86.62         64.99         1.30 o                         
  -1  -3   3        116.12        108.01         2.22 o                         
   0  -3   3       2691.32       2632.08        55.73 o                         
   1  -3   3         31.55         32.01         0.89 o                         
   2  -3   3        406.77        400.66         6.67 o                         
   3  -3   3        129.56        116.45         2.40 o                         
   4  -3   3         54.06         63.98         1.64 o                         
   5  -3   3          1.95          1.84         0.41 o                         
   6  -3   3         37.15         30.55         1.31 o                         
   7  -3   3         34.78         22.87         1.42 o                         
   8  -3   3         50.65         52.47         1.87 o                         
   9  -3   3          2.56          3.60         0.71 o                         
  10  -3   3         10.91          8.57         1.11 o                         
  11  -3   3         32.88         33.12         2.16 o                         
 -13  -2   3          0.31         -1.70         1.70 o                         
 -12  -2   3          0.11          0.49         1.13 o                         
 -11  -2   3         12.54         14.77         1.36 o                         
 -10  -2   3         20.05         17.28         1.56 o                         
  -9  -2   3          0.69         -0.62         0.62 o                         
  -8  -2   3          1.42         -0.12         0.49 o                         
  -7  -2   3         34.75         37.64         1.34 o                         
  -6  -2   3        672.34        710.48        13.36 o                         
  -5  -2   3          0.90          0.21         0.33 o                         
  -4  -2   3        314.26        310.84         6.77 o                         
  -3  -2   3         20.35         20.23         0.72 o                         
  -2  -2   3        473.10        429.32         7.99 o                         
  -1  -2   3       1062.66        971.76        16.97 o                         
   0  -2   3       1103.83        979.82        18.66 o                         
   1  -2   3       1187.78       1125.50        19.57 o                         
   2  -2   3        930.77       1033.58        18.06 o                         
   3  -2   3       3273.43       3657.71        64.41 o                         
   4  -2   3         73.49         70.61         1.77 o                         
   5  -2   3         18.85         18.32         0.86 o                         
   6  -2   3         53.69         62.05         1.87 o                         
   7  -2   3         41.81         41.52         1.70 o                         
   8  -2   3         39.43         39.06         1.57 o                         
   9  -2   3          5.20          3.19         0.80 o                         
  10  -2   3         17.37         19.22         2.23 o                         
  11  -2   3          4.59          5.17         1.61 o                         
 -13  -1   3          5.67          2.71         1.29 o                         
 -12  -1   3         19.69         29.04         1.85 o                         
 -11  -1   3          1.99          2.65         0.85 o                         
 -10  -1   3          2.87          1.53         1.20 o                         
  -9  -1   3          0.34          0.21         0.56 o                         
  -8  -1   3          9.21          7.94         0.70 o                         
  -7  -1   3         98.74         89.81         2.31 o                         
  -6  -1   3        179.37        179.11         3.68 o                         
  -5  -1   3       1096.69       1130.91        22.41 o                         
  -4  -1   3         66.50         68.91         1.58 o                         
  -3  -1   3        159.89        105.06         2.21 o                         
  -2  -1   3       1895.84       1734.25        30.06 o                         
  -1  -1   3          9.87          6.24         0.47 o                         
   0  -1   3        147.81        115.59         2.76 o                         
   2  -1   3       2021.20       2056.11        34.18 o                         
   3  -1   3        432.98        455.39         8.58 o                         
   4  -1   3         28.50         25.14         1.02 o                         
   5  -1   3        125.09        121.77         2.93 o                         
   6  -1   3          6.68          4.48         0.73 o                         
   7  -1   3         13.39          7.13         0.68 o                         
   8  -1   3         98.24         95.69         2.69 o                         
   9  -1   3         16.55          8.84         1.57 o                         
  10  -1   3         55.38         57.97         2.47 o                         
  11  -1   3          0.19          0.39         1.18 o                         
 -13   0   3          5.82          2.06         1.23 o                         
 -12   0   3          0.24          1.36         0.88 o                         
 -11   0   3         93.77        109.44         4.54 o                         
 -10   0   3          3.28          1.77         0.73 o                         
  -9   0   3        194.46        197.54         4.68 o                         
  -8   0   3         89.18         89.80         2.32 o                         
  -7   0   3        137.96        139.43         3.08 o                         
  -6   0   3        784.97        814.19        14.55 o                         
  -5   0   3        667.31        652.88        12.81 o                         
  -4   0   3        390.41        370.89         7.21 o                         
  -3   0   3        222.56        188.58         3.56 o                         
  -1   0   3        321.40        321.07         7.66 o                         
   0   0   3        728.40        684.53        12.55 o                         
   1   0   3       2056.30       2124.39        45.94 o                         
   2   0   3       3901.73       4299.08        90.77 o                         
   3   0   3       2850.88       3097.38        55.87 o                         
   4   0   3       1514.45       1596.83        30.02 o                         
   5   0   3         82.65         72.04         1.88 o                         
   6   0   3        356.79        358.34         7.13 o                         
   7   0   3        255.66        257.96         5.45 o                         
   8   0   3        102.43        100.77         2.98 o                         
   9   0   3        122.61        123.97         4.17 o                         
  10   0   3          0.60          0.45         0.64 o                         
  11   0   3          0.62          0.03         0.87 o                         
 -13   1   3          3.05          2.39         1.75 o                         
 -12   1   3          2.10          2.27         0.87 o                         
 -11   1   3          6.86         14.04         1.26 o                         
 -10   1   3        177.15        191.03         7.95 o                         
  -9   1   3          8.20          2.97         0.77 o                         
  -8   1   3          0.56         -0.28         0.44 o                         
  -7   1   3         27.66         23.36         1.00 o                         
  -6   1   3          0.76         -0.35         0.35 o                         
  -5   1   3          3.33          0.75         0.36 o                         
  -4   1   3        329.32        345.31         6.31 o                         
  -3   1   3       2883.80       2942.87        70.34 o                         
  -1   1   3       2919.40       3001.85        87.99 o                         
   0   1   3       2157.42       2183.24        49.42 o                         
   2   1   3        347.72        301.17         6.04 o                         
   3   1   3          4.60          1.14         0.34 o                         
   4   1   3        407.54        436.53         8.93 o                         
   5   1   3        254.42        234.77         5.05 o                         
   6   1   3        116.38         99.70         2.73 o                         
   7   1   3        318.08        338.78         7.62 o                         
   8   1   3         12.11          8.94         1.30 o                         
   9   1   3        269.85        272.41         9.52 o                         
  10   1   3         16.06         13.49         1.72 o                         
  11   1   3          3.16          2.83         1.25 o                         
 -13   2   3          8.10          0.25         1.31 o                         
 -12   2   3         13.83         22.76         1.56 o                         
 -11   2   3         41.06         51.35         2.23 o                         
 -10   2   3         57.73         64.35         2.86 o                         
  -9   2   3         18.44         20.11         1.19 o                         
  -8   2   3         49.49         48.77         1.54 o                         
  -7   2   3        148.85        158.30         3.50 o                         
  -6   2   3          6.68          5.24         0.53 o                         
  -5   2   3        298.08        270.23         5.17 o                         
  -4   2   3         80.55         75.18         1.75 o                         
  -3   2   3       1040.94       1016.88        19.46 o                         
  -2   2   3       4612.28       5621.15       167.63 o                         
  -1   2   3        487.67        489.85         9.48 o                         
   0   2   3        533.28        467.72         8.63 o                         
   1   2   3        109.64        114.77         2.61 o                         
   2   2   3         41.14         36.04         1.08 o                         
   3   2   3         10.01         12.62         0.61 o                         
   4   2   3        100.06         99.91         2.29 o                         
   5   2   3          0.12         -0.32         0.47 o                         
   6   2   3         15.40         15.48         1.07 o                         
   7   2   3          0.00         -0.19         0.49 o                         
   8   2   3         31.28         30.87         1.63 o                         
   9   2   3          0.11         -0.61         0.61 o                         
  10   2   3         43.08         44.68         2.73 o                         
  11   2   3          0.30          0.96         1.18 o                         
 -13   3   3         40.99         40.97         2.22 o                         
 -12   3   3          5.62          3.09         1.55 o                         
 -11   3   3          9.55          7.59         1.15 o                         
 -10   3   3         88.15        104.26         3.35 o                         
  -9   3   3         14.63         10.71         0.83 o                         
  -8   3   3          0.73         -0.12         0.47 o                         
  -7   3   3         96.11         86.80         2.23 o                         
  -6   3   3        159.88        166.40         3.40 o                         
  -5   3   3        754.47        755.59        14.03 o                         
  -4   3   3          4.27          1.66         0.30 o                         
  -3   3   3         12.36         27.13         0.72 o                         
  -2   3   3          2.42         -0.22         0.22 o                         
  -1   3   3       2248.30       2177.87        37.60 o                         
   0   3   3       1774.60       1688.17        32.18 o                         
   1   3   3        394.52        419.62         8.22 o                         
   2   3   3       1233.28       1311.29        23.88 o                         
   3   3   3        302.15        351.75         6.50 o                         
   4   3   3        622.24        645.58        12.71 o                         
   5   3   3         89.69         97.62         2.86 o                         
   6   3   3          6.25          3.39         0.65 o                         
   7   3   3          4.20          1.19         0.55 o                         
   8   3   3         27.92         27.57         1.78 o                         
   9   3   3          7.10          5.67         1.11 o                         
  10   3   3         13.43         17.33         1.68 o                         
  11   3   3         10.42          7.50         1.75 o                         
 -12   4   3         42.97         45.09         2.10 o                         
 -11   4   3          1.21          0.15         0.70 o                         
 -10   4   3         58.85         66.09         2.35 o                         
  -9   4   3         10.21         13.50         0.93 o                         
  -8   4   3         53.52         54.97         1.68 o                         
  -7   4   3        350.31        356.96         7.06 o                         
  -6   4   3        457.96        439.49         8.44 o                         
  -5   4   3          6.92         10.92         0.69 o                         
  -4   4   3          6.13          2.60         0.45 o                         
  -3   4   3        547.94        504.70        11.94 o                         
  -2   4   3        271.44        302.84         5.28 o                         
  -1   4   3         97.93         79.64         2.08 o                         
   0   4   3          5.64          5.49         0.41 o                         
   1   4   3         86.63         86.38         1.81 o                         
   2   4   3          3.77          1.28         0.31 o                         
   3   4   3         55.02         56.38         1.50 o                         
   4   4   3         78.42         96.26         2.30 o                         
   5   4   3        214.82        216.95         5.03 o                         
   6   4   3         25.53         32.46         1.36 o                         
   7   4   3          7.01          5.27         0.79 o                         
   8   4   3          1.14          1.08         1.04 o                         
   9   4   3         31.68         24.83         1.57 o                         
  10   4   3         12.35         10.37         1.76 o                         
  11   4   3         54.30         60.39         2.67 o                         
 -12   5   3          6.97          3.32         1.36 o                         
 -11   5   3          7.20          3.37         0.93 o                         
 -10   5   3          0.01         -0.57         0.57 o                         
  -9   5   3         18.61         18.43         0.98 o                         
  -8   5   3        146.32        157.09         3.92 o                         
  -7   5   3         34.59         36.22         1.23 o                         
  -6   5   3         15.72         19.86         0.85 o                         
  -5   5   3        114.41        111.89         2.45 o                         
  -4   5   3         30.61         27.05         1.02 o                         
  -3   5   3         24.71         33.72         0.94 o                         
  -2   5   3        307.94        296.12         5.54 o                         
  -1   5   3        113.02         97.07         2.25 o                         
   0   5   3        318.32        325.96         7.29 o                         
   1   5   3          0.09         -0.29         0.29 o                         
   2   5   3         66.26         62.05         1.47 o                         
   3   5   3        205.63        198.01         3.87 o                         
   4   5   3        255.54        285.00         5.47 o                         
   5   5   3         76.77         52.93         1.68 o                         
   6   5   3        169.42        150.39         4.02 o                         
   7   5   3          5.44          3.20         0.71 o                         
   8   5   3         10.97          3.90         0.80 o                         
   9   5   3          0.84          0.37         0.97 o                         
  10   5   3         13.40         10.03         1.38 o                         
 -12   6   3          0.04          0.33         1.60 o                         
 -11   6   3          2.80          2.68         0.77 o                         
 -10   6   3          0.32         -0.54         0.62 o                         
  -9   6   3         25.23         20.53         1.10 o                         
  -8   6   3         83.24         88.42         2.40 o                         
  -7   6   3         90.00         92.12         2.31 o                         
  -6   6   3         77.05         90.34         2.39 o                         
  -5   6   3        150.41        146.72         3.76 o                         
  -4   6   3          0.66          0.12         0.29 o                         
  -3   6   3          1.99          2.40         0.35 o                         
  -2   6   3        318.35        328.18         6.40 o                         
  -1   6   3        264.77        258.62         5.04 o                         
   0   6   3        182.02        183.46         3.69 o                         
   1   6   3         49.33         38.33         1.19 o                         
   2   6   3         15.92         14.07         0.73 o                         
   3   6   3         76.00         80.45         1.93 o                         
   4   6   3         43.68         42.16         1.28 o                         
   5   6   3        334.12        351.97         7.70 o                         
   6   6   3        174.90        189.92         4.58 o                         
   7   6   3         67.82         69.94         2.35 o                         
   8   6   3          0.14          0.21         0.78 o                         
   9   6   3         44.17         41.35         2.17 o                         
  10   6   3         18.26         17.49         1.92 o                         
 -11   7   3          4.78          4.13         1.13 o                         
 -10   7   3          0.34          1.47         0.79 o                         
  -9   7   3          3.26          0.92         0.89 o                         
  -8   7   3          0.76         -0.50         0.66 o                         
  -7   7   3          6.90          4.26         0.67 o                         
  -6   7   3         93.03         95.43         2.84 o                         
  -5   7   3        273.89        268.61         6.42 o                         
  -4   7   3        110.32        105.98         2.38 o                         
  -3   7   3         69.95         79.80         1.88 o                         
  -2   7   3        532.22        520.12         9.39 o                         
  -1   7   3        727.04        730.57        13.56 o                         
   0   7   3          0.16         -0.21         0.26 o                         
   1   7   3         66.54         67.90         2.19 o                         
   2   7   3         20.35         15.23         0.95 o                         
   3   7   3         43.76         33.81         1.35 o                         
   4   7   3        202.71        192.97         4.43 o                         
   5   7   3         27.90         24.95         1.07 o                         
   6   7   3          2.41          2.06         0.66 o                         
   7   7   3          6.84          5.69         0.77 o                         
   8   7   3         14.95         19.81         1.35 o                         
   9   7   3          0.52         -0.42         0.92 o                         
 -11   8   3          0.01         -1.05         1.42 o                         
 -10   8   3          9.75          6.37         1.26 o                         
  -9   8   3          0.63          1.02         0.61 o                         
  -8   8   3          7.23          4.06         0.92 o                         
  -7   8   3         10.05         10.10         1.04 o                         
  -6   8   3          5.58         11.76         0.79 o                         
  -5   8   3         66.11         72.19         1.96 o                         
  -4   8   3         13.51         16.80         0.76 o                         
  -3   8   3          3.18          4.80         0.39 o                         
  -2   8   3         54.07         56.02         1.42 o                         
  -1   8   3         15.95         12.12         0.69 o                         
   0   8   3         19.10         21.48         0.96 o                         
   1   8   3         38.31         35.46         1.50 o                         
   2   8   3       1005.80       1123.25        28.08 o                         
   3   8   3         12.28         17.40         1.27 o                         
   4   8   3         21.92         24.54         1.14 o                         
   5   8   3          9.97          8.06         0.69 o                         
   6   8   3          8.77          6.52         0.94 o                         
   7   8   3          0.56          0.06         0.77 o                         
   8   8   3          5.59          3.40         1.77 o                         
 -10   9   3          1.92          0.94         1.12 o                         
  -9   9   3         38.33         44.74         2.30 o                         
  -8   9   3          1.93          4.06         0.80 o                         
  -7   9   3          4.98          3.12         0.76 o                         
  -6   9   3         48.26         55.97         2.03 o                         
  -5   9   3         82.38         90.50         2.51 o                         
  -4   9   3        130.27        133.16         3.66 o                         
  -3   9   3         91.10        103.27         2.80 o                         
  -2   9   3         85.40         85.71         2.28 o                         
  -1   9   3         35.85         39.33         1.22 o                         
   0   9   3          0.98          1.40         0.34 o                         
   1   9   3        492.12        516.76        12.36 o                         
   2   9   3          6.42          3.23         0.69 o                         
   3   9   3        143.24        148.10         4.95 o                         
   4   9   3         41.74         45.45         1.89 o                         
   5   9   3         10.33         14.21         1.13 o                         
   6   9   3          0.20         -0.10         0.95 o                         
   7   9   3          6.73          5.22         1.24 o                         
   8   9   3          0.06         -1.56         1.56 o                         
  -9  10   3          1.89          1.34         0.92 o                         
  -8  10   3          4.32          4.12         1.77 o                         
  -7  10   3          7.12          4.32         0.73 o                         
  -6  10   3          3.93          1.89         0.88 o                         
  -5  10   3          4.11          0.38         0.68 o                         
  -4  10   3          0.10         -0.46         0.68 o                         
  -3  10   3          4.93          4.07         0.77 o                         
  -2  10   3          8.42          7.01         0.65 o                         
  -1  10   3         60.97         65.74         2.23 o                         
   0  10   3         73.21         77.57         2.44 o                         
   1  10   3         71.92         76.96         2.64 o                         
   2  10   3          0.38          0.53         0.46 o                         
   3  10   3         64.12         71.32         2.49 o                         
   4  10   3         72.61         84.27         3.63 o                         
   5  10   3          3.59          2.22         0.76 o                         
   6  10   3          3.50         -0.82         1.02 o                         
   7  10   3          3.61          0.47         1.70 o                         
  -8  11   3          7.28         -1.62         1.62 o                         
  -7  11   3         43.31         48.58         4.80 o                         
  -6  11   3          1.58          0.40         1.17 o                         
  -5  11   3          4.54          7.50         1.13 o                         
  -4  11   3          2.55          2.45         0.61 o                         
  -3  11   3          0.41          0.71         0.77 o                         
  -2  11   3         13.36         15.93         1.19 o                         
  -1  11   3         25.71         28.14         1.62 o                         
   0  11   3          1.64          0.31         0.50 o                         
   1  11   3          5.17          5.98         1.10 o                         
   2  11   3         32.64         16.91         3.59 o                         
   3  11   3          0.34         -0.57         1.08 o                         
   4  11   3          0.64         -0.51         0.80 o                         
  -6  12   3         29.65         23.50         4.99 o                         
  -5  12   3         37.07         42.11         2.78 o                         
  -4  12   3         18.37         23.09         2.05 o                         
  -3  12   3         12.32         16.37         1.78 o                         
  -2  12   3          9.29          9.76         1.33 o                         
  -1  12   3          0.35          0.70         0.91 o                         
   0  12   3         23.81         22.10         3.04 o                         
   1  12   3          1.40          0.83         1.12 o                         
   2  12   3          2.53          3.26         1.25 o                         
   3  12   3          8.26          5.33         1.84 o                         
   4  12   3          8.04          1.56         1.77 o                         
  -3  13   3          1.05         -1.43         1.55 o                         
  -1  13   3         27.46         18.26         4.52 o                         
   0  13   3          8.43          2.11         2.03 o                         
   1  13   3          4.32          3.34         2.91 o                         
  -3 -13   4          2.75         -0.34         3.00 o                         
  -2 -13   4          0.78         -0.51         1.22 o                         
  -1 -13   4         13.87          6.59         2.20 o                         
   0 -13   4         15.14         12.30         3.63 o                         
   1 -13   4          2.42          3.60         1.50 o                         
   2 -13   4          3.61          1.06         2.03 o                         
  -5 -12   4         17.90         16.74         1.76 o                         
  -4 -12   4         39.35         61.53         4.50 o                         
  -3 -12   4          6.32          2.56         0.63 o                         
  -2 -12   4          0.63          1.19         1.14 o                         
  -1 -12   4          4.04          2.53         0.88 o                         
   0 -12   4          1.64          9.98         3.07 o                         
   1 -12   4         36.45         30.57         3.38 o                         
   2 -12   4          6.84          2.73         1.29 o                         
   3 -12   4          4.74          8.41         5.15 o                         
   4 -12   4         26.08         27.89         4.10 o                         
   5 -12   4          0.23         -2.05         2.05 o                         
  -7 -11   4         12.59         15.68         3.68 o                         
  -6 -11   4          0.94          1.31         1.23 o                         
  -5 -11   4          1.80          1.70         1.98 o                         
  -4 -11   4          0.16          1.76         1.28 o                         
  -3 -11   4          5.90          3.21         0.58 o                         
  -2 -11   4          0.28          0.23         0.50 o                         
  -1 -11   4         82.69         97.73         2.94 o                         
   0 -11   4         18.94         21.82         1.36 o                         
   1 -11   4         13.22         16.34         1.70 o                         
   2 -11   4         31.20         22.34         3.89 o                         
   3 -11   4         13.57         12.93         2.01 o                         
   4 -11   4          0.17          0.23         1.01 o                         
   5 -11   4          2.89          1.95         1.27 o                         
   6 -11   4          3.30         -0.44         1.51 o                         
  -8 -10   4         21.59         20.82         2.15 o                         
  -7 -10   4         13.39         14.75         2.75 o                         
  -6 -10   4         22.81         33.44         1.88 o                         
  -5 -10   4          8.53          4.24         0.77 o                         
  -4 -10   4         27.91         36.36         2.12 o                         
  -3 -10   4          3.42          2.20         0.47 o                         
  -2 -10   4          2.60          2.11         0.38 o                         
  -1 -10   4         10.92          6.27         0.46 o                         
   0 -10   4          0.03         -0.39         0.55 o                         
   1 -10   4         10.70          8.95         1.05 o                         
   2 -10   4         37.07         32.70         1.76 o                         
   3 -10   4          0.03          0.96         0.58 o                         
   4 -10   4          0.17          1.00         0.71 o                         
   5 -10   4          1.21          2.26         1.05 o                         
   6 -10   4          3.19          1.01         1.26 o                         
   7 -10   4         13.11          9.17         2.83 o                         
  -9  -9   4          0.03         -1.21         1.21 o                         
  -8  -9   4         12.17         13.74         1.74 o                         
  -7  -9   4          6.31          2.67         0.95 o                         
  -6  -9   4         31.75         30.04         1.64 o                         
  -5  -9   4         84.77         85.53         2.43 o                         
  -4  -9   4        380.92        396.95         9.77 o                         
  -3  -9   4         50.47         63.13         2.36 o                         
  -2  -9   4        138.03        147.91         3.61 o                         
  -1  -9   4        110.83        101.22         2.34 o                         
   0  -9   4        233.81        236.20         5.38 o                         
   1  -9   4          0.34          0.25         1.00 o                         
   2  -9   4        265.03        289.78         8.51 o                         
   3  -9   4        262.85        304.83         9.48 o                         
   4  -9   4         89.80         95.26         2.68 o                         
   5  -9   4          0.70         -0.13         0.54 o                         
   6  -9   4          0.01          0.52         0.75 o                         
   7  -9   4          0.02          0.77         1.93 o                         
   8  -9   4          1.87          1.05         1.50 o                         
 -10  -8   4         10.53          6.27         1.68 o                         
  -9  -8   4         65.57         70.62         2.70 o                         
  -8  -8   4         19.16         18.51         1.18 o                         
  -7  -8   4         36.38         40.48         1.58 o                         
  -6  -8   4          0.56         -0.53         0.53 o                         
  -5  -8   4         57.87         51.31         1.80 o                         
  -4  -8   4        517.28        498.82        12.03 o                         
  -3  -8   4         73.67         65.84         1.74 o                         
  -2  -8   4         37.63         46.26         1.61 o                         
  -1  -8   4         93.28         97.49         2.37 o                         
   0  -8   4        146.38        149.04         3.36 o                         
   1  -8   4         39.76         47.13         1.43 o                         
   2  -8   4          3.89          2.88         0.67 o                         
   3  -8   4         17.37         25.72         1.10 o                         
   4  -8   4          7.18          8.35         0.99 o                         
   5  -8   4         66.51         72.48         2.63 o                         
   6  -8   4         11.19          6.87         2.02 o                         
   7  -8   4         14.02          3.56         2.87 o                         
   8  -8   4          6.62          9.21         1.98 o                         
   9  -8   4          3.68          1.48         1.37 o                         
 -11  -7   4         50.10         45.50         2.38 o                         
 -10  -7   4         20.92         26.31         1.57 o                         
  -9  -7   4          0.08          0.32         0.68 o                         
  -8  -7   4         54.95         54.81         1.81 o                         
  -7  -7   4         57.12         58.75         1.92 o                         
  -6  -7   4         49.16         56.39         1.62 o                         
  -5  -7   4         45.88         35.21         1.13 o                         
  -4  -7   4        377.50        375.01         7.75 o                         
  -3  -7   4         62.99         66.98         1.84 o                         
  -2  -7   4        185.53        182.98         4.18 o                         
  -1  -7   4        524.86        521.61        13.94 o                         
   0  -7   4        214.46        227.25         4.36 o                         
   1  -7   4         37.03         39.10         1.22 o                         
   2  -7   4         18.28         19.99         0.83 o                         
   3  -7   4        914.89       1024.80        22.28 o                         
   4  -7   4         94.72         94.28         2.85 o                         
   5  -7   4         54.94         62.68         2.12 o                         
   6  -7   4          0.33         -0.64         0.64 o                         
   7  -7   4          0.23          0.04         0.77 o                         
   8  -7   4          0.32          0.54         0.85 o                         
   9  -7   4          5.70          1.41         1.75 o                         
 -11  -6   4         35.64         32.79         2.02 o                         
 -10  -6   4          7.52          7.66         1.06 o                         
  -9  -6   4          1.36          0.96         0.59 o                         
  -8  -6   4        278.35        285.02         6.18 o                         
  -7  -6   4         64.51         68.56         1.79 o                         
  -6  -6   4          8.32         10.18         0.86 o                         
  -5  -6   4          0.20         -0.14         0.38 o                         
  -4  -6   4         18.62         22.11         0.87 o                         
  -3  -6   4         64.71         60.64         1.38 o                         
  -2  -6   4          5.89          3.19         0.38 o                         
  -1  -6   4        126.86        109.51         2.76 o                         
   0  -6   4         10.54         10.78         0.63 o                         
   1  -6   4         35.09         32.90         1.11 o                         
   2  -6   4        205.23        194.15         4.38 o                         
   3  -6   4          0.13         -0.36         0.36 o                         
   4  -6   4          9.82          4.16         0.58 o                         
   5  -6   4         21.40         19.31         1.46 o                         
   6  -6   4          0.97         -0.47         0.47 o                         
   7  -6   4         22.15         26.89         1.22 o                         
   8  -6   4         41.32         43.46         1.74 o                         
   9  -6   4          1.44          2.35         1.61 o                         
  10  -6   4          0.66          0.51         1.53 o                         
 -12  -5   4          0.54         -0.86         1.71 o                         
 -11  -5   4          0.01          0.09         0.87 o                         
 -10  -5   4          6.04          3.80         0.61 o                         
  -9  -5   4          0.63          0.06         0.61 o                         
  -8  -5   4          0.54          0.22         0.48 o                         
  -7  -5   4        638.46        676.30        12.32 o                         
  -6  -5   4        211.41        204.06         4.17 o                         
  -5  -5   4          0.05         -0.41         0.41 o                         
  -4  -5   4        621.20        600.95        14.76 o                         
  -3  -5   4        487.34        494.65         8.93 o                         
  -2  -5   4        359.43        318.77         5.58 o                         
  -1  -5   4        126.56        140.36         3.44 o                         
   0  -5   4        102.77        101.10         2.44 o                         
   1  -5   4          2.69          2.18         0.33 o                         
   2  -5   4        104.94        108.86         2.79 o                         
   3  -5   4          0.12          0.27         0.19 o                         
   4  -5   4         86.63         95.44         2.22 o                         
   5  -5   4        406.63        438.09         8.89 o                         
   6  -5   4         47.79         44.68         1.54 o                         
   7  -5   4         99.25         99.90         2.98 o                         
   8  -5   4          1.00         -0.72         0.90 o                         
   9  -5   4          4.90          1.93         0.76 o                         
  10  -5   4         18.46         19.03         1.50 o                         
 -12  -4   4          0.70          0.84         1.27 o                         
 -11  -4   4         15.59         15.77         1.19 o                         
 -10  -4   4         12.17          9.35         1.29 o                         
  -9  -4   4         16.82         17.24         1.08 o                         
  -8  -4   4        117.59        113.54         2.77 o                         
  -7  -4   4         22.03         18.47         1.09 o                         
  -6  -4   4        140.57        148.19         2.91 o                         
  -5  -4   4          0.08          0.08         0.35 o                         
  -4  -4   4         63.44         66.19         1.53 o                         
  -3  -4   4          9.86          9.84         0.58 o                         
  -2  -4   4          7.69          3.37         0.32 o                         
  -1  -4   4         12.68          5.96         0.48 o                         
   0  -4   4        281.93        277.37         6.13 o                         
   1  -4   4         73.17         60.71         1.41 o                         
   2  -4   4         61.09         62.82         1.47 o                         
   3  -4   4        299.41        285.36         5.50 o                         
   4  -4   4         73.39         81.16         1.98 o                         
   5  -4   4        126.68        138.36         3.30 o                         
   6  -4   4         79.23         84.43         2.33 o                         
   7  -4   4          5.67          6.00         0.71 o                         
   8  -4   4          9.19          5.21         0.72 o                         
   9  -4   4          1.70          2.62         0.78 o                         
  10  -4   4          0.04         -0.67         1.00 o                         
  11  -4   4          0.75         -1.15         1.49 o                         
 -12  -3   4          0.71          1.53         1.20 o                         
 -11  -3   4          4.84          9.85         1.21 o                         
 -10  -3   4          6.11          2.13         0.80 o                         
  -9  -3   4          4.95          2.26         0.73 o                         
  -8  -3   4        165.26        165.30         3.67 o                         
  -7  -3   4        639.69        676.70        12.92 o                         
  -6  -3   4        474.84        468.16         8.68 o                         
  -5  -3   4         55.85         46.62         1.33 o                         
  -4  -3   4          7.22          8.02         0.60 o                         
  -3  -3   4          6.22          4.17         0.48 o                         
  -2  -3   4        145.76        157.54         3.02 o                         
  -1  -3   4       1771.74       1753.28        31.73 o                         
   0  -3   4        922.00        981.13        19.80 o                         
   1  -3   4         17.71         20.27         0.84 o                         
   2  -3   4        589.14        576.32        10.32 o                         
   3  -3   4        162.73        170.32         3.89 o                         
   4  -3   4        255.27        266.96         5.64 o                         
   5  -3   4        157.05        159.27         3.84 o                         
   6  -3   4        155.44        147.19         3.53 o                         
   7  -3   4          0.84          0.40         0.57 o                         
   8  -3   4         26.75         23.74         1.26 o                         
   9  -3   4         40.66         44.81         1.81 o                         
  10  -3   4          1.30          0.70         0.80 o                         
  11  -3   4          7.37          6.32         1.25 o                         
 -13  -2   4          3.09         -0.82         1.44 o                         
 -12  -2   4         19.22         21.20         1.76 o                         
 -11  -2   4         18.69         17.68         1.11 o                         
 -10  -2   4          3.74          1.85         0.91 o                         
  -9  -2   4          2.57          0.31         0.71 o                         
  -8  -2   4         35.45         33.51         1.37 o                         
  -7  -2   4        434.41        458.38         8.98 o                         
  -6  -2   4         33.66         30.42         1.04 o                         
  -5  -2   4        383.41        410.35         7.25 o                         
  -4  -2   4        814.46        847.80        16.47 o                         
  -3  -2   4       2060.50       2093.10        41.98 o                         
  -2  -2   4       1269.04       1185.60        21.58 o                         
  -1  -2   4        963.64        913.85        17.90 o                         
   0  -2   4        786.00        730.07        13.37 o                         
   1  -2   4         58.19         70.93         1.64 o                         
   2  -2   4        185.65        144.32         3.15 o                         
   3  -2   4       1018.88       1157.04        21.48 o                         
   4  -2   4        128.10        122.83         2.91 o                         
   5  -2   4          1.05          0.91         0.42 o                         
   6  -2   4         99.13        105.14         2.77 o                         
   7  -2   4          0.25         -0.31         0.31 o                         
   8  -2   4          4.62          3.72         0.69 o                         
   9  -2   4          4.35          0.67         0.53 o                         
  10  -2   4          2.72          3.18         0.94 o                         
  11  -2   4          0.69         -1.11         1.19 o                         
 -13  -1   4         30.55         28.08         1.84 o                         
 -12  -1   4         56.25         70.67         3.21 o                         
 -11  -1   4          2.38          2.82         0.75 o                         
 -10  -1   4          5.56          4.48         0.85 o                         
  -9  -1   4         36.84         34.21         1.63 o                         
  -8  -1   4        209.51        220.51         4.36 o                         
  -7  -1   4          7.02          1.80         0.47 o                         
  -6  -1   4         29.76         30.93         1.06 o                         
  -5  -1   4         14.19          9.98         0.60 o                         
  -4  -1   4          3.89          4.01         0.39 o                         
  -3  -1   4       2216.95       2204.36        51.72 o                         
  -2  -1   4        562.81        464.74         8.30 o                         
  -1  -1   4         48.15         30.83         0.90 o                         
   0  -1   4        176.37        145.34         3.19 o                         
   1  -1   4        871.39        829.69        15.98 o                         
   2  -1   4        768.04        761.56        14.15 o                         
   3  -1   4          7.30         22.33         0.79 o                         
   4  -1   4        215.49        207.02         4.09 o                         
   5  -1   4        134.00        137.08         2.96 o                         
   6  -1   4          7.50          4.49         0.59 o                         
   7  -1   4         39.53         37.51         1.42 o                         
   8  -1   4         79.52         74.37         2.82 o                         
   9  -1   4         27.26         30.57         1.52 o                         
  10  -1   4          0.01         -0.23         0.84 o                         
  11  -1   4          6.57          2.85         1.26 o                         
 -13   0   4         18.05         11.21         2.05 o                         
 -12   0   4          1.32          2.01         0.90 o                         
 -11   0   4          0.24         -0.24         0.72 o                         
 -10   0   4         79.67         84.51         3.11 o                         
  -9   0   4        100.34         98.51         2.67 o                         
  -8   0   4         74.64         66.80         1.85 o                         
  -7   0   4         80.30         65.96         1.65 o                         
  -6   0   4        631.72        595.98        10.40 o                         
  -5   0   4        502.03        498.33         9.08 o                         
  -4   0   4       2900.43       2810.21        48.78 o                         
  -3   0   4       3052.07       3223.94        55.66 o                         
  -2   0   4        130.59        136.77         2.50 o                         
  -1   0   4        227.74        231.77         4.67 o                         
   0   0   4         59.89         57.07         1.74 o                         
   1   0   4        619.32        592.04        11.48 o                         
   2   0   4        195.54        202.84         4.46 o                         
   3   0   4        373.17        331.75         7.32 o                         
   4   0   4        947.39        885.17        18.14 o                         
   5   0   4         34.79         32.98         1.28 o                         
   6   0   4        224.68        210.70         5.54 o                         
   7   0   4        267.13        269.32         6.58 o                         
   8   0   4          0.03          1.45         0.64 o                         
   9   0   4         27.97         28.05         1.81 o                         
  10   0   4         14.77         16.82         1.45 o                         
  11   0   4         12.06          6.69         1.34 o                         
 -13   1   4         35.98         31.49         1.88 o                         
 -12   1   4         12.39         10.56         1.19 o                         
 -11   1   4         25.21         34.81         1.93 o                         
 -10   1   4          0.27          1.04         0.86 o                         
  -9   1   4         59.14         59.75         1.90 o                         
  -8   1   4         88.89         80.98         2.05 o                         
  -7   1   4         67.86         76.03         1.88 o                         
  -6   1   4          0.19         -0.41         0.41 o                         
  -5   1   4       1323.48       1487.85        26.05 o                         
  -4   1   4       4296.35       4734.42        87.64 o                         
  -3   1   4          5.10          3.61         0.38 o                         
  -2   1   4       1680.11       1702.28        31.56 o                         
  -1   1   4       2389.28       2481.54        47.12 o                         
   0   1   4        309.36        271.40         7.06 o                         
   1   1   4         48.61         41.39         1.29 o                         
   2   1   4        122.13        109.36         2.77 o                         
   3   1   4       1633.31       1576.34        33.03 o                         
   4   1   4        632.85        618.72        11.65 o                         
   5   1   4        184.57        173.27         4.11 o                         
   6   1   4        303.93        307.21         7.15 o                         
   7   1   4        200.94        195.13         4.50 o                         
   8   1   4          6.50          9.48         1.30 o                         
   9   1   4          3.70          1.72         0.69 o                         
  10   1   4          6.02          2.81         1.23 o                         
  11   1   4          0.04         -1.05         1.05 o                         
 -13   2   4          2.84          0.90         1.36 o                         
 -12   2   4          0.91          1.98         1.02 o                         
 -11   2   4         26.84         23.91         1.46 o                         
 -10   2   4          0.19          0.27         0.85 o                         
  -9   2   4         34.85         29.11         1.23 o                         
  -8   2   4        273.57        286.08         5.65 o                         
  -7   2   4         72.37         54.77         1.59 o                         
  -6   2   4         74.24         58.69         1.58 o                         
  -5   2   4        105.49        109.96         2.52 o                         
  -4   2   4         46.03         39.54         0.97 o                         
  -3   2   4        189.52        186.73         3.32 o                         
  -2   2   4       2879.16       2976.50        49.46 o                         
  -1   2   4         68.29         50.38         1.18 o                         
   0   2   4         66.25         44.35         1.26 o                         
   1   2   4        337.76        319.71         6.41 o                         
   2   2   4          3.50          3.00         0.41 o                         
   3   2   4         30.44         18.65         0.76 o                         
   4   2   4         26.27         26.35         1.03 o                         
   5   2   4          7.19          5.15         0.59 o                         
   6   2   4        390.02        408.91        10.99 o                         
   7   2   4          4.57          1.08         0.58 o                         
   8   2   4          2.19          0.56         0.73 o                         
   9   2   4         21.61         23.80         1.45 o                         
  10   2   4         57.30         61.89         2.73 o                         
  11   2   4          0.16         -0.74         1.80 o                         
 -13   3   4         26.11         26.46         1.98 o                         
 -12   3   4          0.82          1.67         0.95 o                         
 -11   3   4          0.48          0.95         1.21 o                         
 -10   3   4          8.10          4.40         0.67 o                         
  -9   3   4         59.71         49.38         1.91 o                         
  -8   3   4         15.77         15.12         0.90 o                         
  -7   3   4         14.69         10.03         0.74 o                         
  -6   3   4        348.39        365.09         6.90 o                         
  -5   3   4        287.81        298.79         5.44 o                         
  -4   3   4       1618.22       1604.33        34.17 o                         
  -3   3   4          1.70          3.98         0.37 o                         
  -2   3   4        160.34        177.66         3.28 o                         
  -1   3   4         57.17         60.29         1.27 o                         
   0   3   4         28.34         29.63         0.93 o                         
   1   3   4        127.13        103.20         2.24 o                         
   2   3   4        244.49        252.76         5.56 o                         
   3   3   4        186.00        188.26         4.07 o                         
   4   3   4          0.39         -0.18         0.38 o                         
   5   3   4         58.42         52.98         1.86 o                         
   6   3   4         17.69         15.11         1.15 o                         
   7   3   4         86.60         90.49         2.92 o                         
   8   3   4         16.68         19.81         1.33 o                         
   9   3   4          0.44         -0.38         0.70 o                         
  10   3   4          9.40          7.40         1.56 o                         
 -12   4   4          6.08          2.85         1.14 o                         
 -11   4   4          3.68          5.51         0.88 o                         
 -10   4   4          1.75          0.12         0.55 o                         
  -9   4   4          8.62          1.81         0.59 o                         
  -8   4   4         44.33         38.58         1.35 o                         
  -7   4   4        268.48        276.59         5.87 o                         
  -6   4   4        282.82        271.62         5.02 o                         
  -5   4   4        300.65        339.99         6.60 o                         
  -4   4   4        376.15        391.34         6.86 o                         
  -3   4   4         46.78         49.34         1.14 o                         
  -2   4   4         31.03         24.07         0.74 o                         
  -1   4   4        228.42        247.04         5.29 o                         
   0   4   4        393.49        417.43         8.25 o                         
   1   4   4        698.09        745.38        14.45 o                         
   2   4   4       1033.67       1125.46        19.70 o                         
   3   4   4        354.50        388.77         7.89 o                         
   4   4   4        619.04        646.20        12.78 o                         
   5   4   4        927.07       1037.76        21.38 o                         
   6   4   4        237.16        256.37         6.31 o                         
   7   4   4         15.16          4.97         1.34 o                         
   8   4   4          2.00          1.36         0.97 o                         
   9   4   4          2.00         -0.20         1.31 o                         
  10   4   4         24.25         26.71         1.84 o                         
 -12   5   4          2.43          0.09         1.09 o                         
 -11   5   4          3.70          2.51         1.15 o                         
 -10   5   4          6.61          4.17         0.76 o                         
  -9   5   4          8.50          5.52         0.70 o                         
  -8   5   4        196.01        195.61         4.04 o                         
  -7   5   4        478.45        480.71         8.90 o                         
  -6   5   4        179.34        167.07         3.78 o                         
  -5   5   4         47.65         45.16         1.34 o                         
  -4   5   4         17.06         13.24         0.71 o                         
  -3   5   4        169.93        143.83         3.22 o                         
  -2   5   4          5.53          8.39         0.54 o                         
  -1   5   4          0.28         -0.17         0.17 o                         
   0   5   4        300.12        298.42         6.02 o                         
   1   5   4        269.87        276.79         5.68 o                         
   2   5   4        117.00        111.44         2.36 o                         
   3   5   4        397.64        420.07         8.08 o                         
   4   5   4        170.27        159.47         3.50 o                         
   5   5   4        321.71        335.51         7.86 o                         
   6   5   4         24.10         26.89         1.38 o                         
   7   5   4         20.87         19.76         1.28 o                         
   8   5   4         19.47         21.28         1.84 o                         
   9   5   4          1.41         -0.66         0.78 o                         
  10   5   4          2.15         -0.90         1.45 o                         
 -12   6   4          3.43          1.29         1.16 o                         
 -11   6   4         20.45         21.38         1.79 o                         
 -10   6   4          3.50          1.49         0.57 o                         
  -9   6   4          1.43          0.79         0.45 o                         
  -8   6   4         16.17         11.26         0.71 o                         
  -7   6   4         43.39         44.11         1.42 o                         
  -6   6   4        105.34        103.48         2.71 o                         
  -5   6   4          0.10          0.27         0.36 o                         
  -4   6   4         48.13         39.98         1.25 o                         
  -3   6   4         21.02         17.31         0.73 o                         
  -2   6   4         63.77         67.73         1.59 o                         
  -1   6   4        137.37        151.43         2.98 o                         
   0   6   4        534.34        561.71        11.66 o                         
   1   6   4         50.22         46.68         1.28 o                         
   2   6   4         27.62         26.15         1.02 o                         
   3   6   4          0.04          0.33         0.37 o                         
   4   6   4         52.48         56.05         1.75 o                         
   5   6   4         26.91         24.35         1.18 o                         
   6   6   4        175.80        171.43         4.46 o                         
   7   6   4          0.09          0.50         0.60 o                         
   8   6   4          6.99          3.19         0.88 o                         
   9   6   4         18.28         12.52         1.84 o                         
 -11   7   4         11.07         17.00         1.78 o                         
 -10   7   4         18.60         20.45         1.74 o                         
  -9   7   4          6.82          9.29         0.83 o                         
  -8   7   4          6.16          2.26         0.59 o                         
  -7   7   4         15.80         13.48         2.15 o                         
  -6   7   4         18.65          7.03         1.42 o                         
  -5   7   4        117.38        119.68         3.39 o                         
  -4   7   4        285.10        292.57         6.22 o                         
  -3   7   4         42.28         37.09         1.14 o                         
  -2   7   4        214.62        224.89         4.34 o                         
  -1   7   4        161.07        157.84         3.25 o                         
   0   7   4        146.72        145.10         3.68 o                         
   1   7   4          0.02         -0.33         0.33 o                         
   2   7   4          2.47          1.72         0.46 o                         
   3   7   4        107.23         98.94         2.57 o                         
   4   7   4          3.10          2.96         0.64 o                         
   5   7   4          0.24         -0.08         0.54 o                         
   6   7   4          0.09         -0.30         0.67 o                         
   7   7   4          2.56          1.21         0.58 o                         
   8   7   4          1.42          1.91         1.09 o                         
   9   7   4          4.93          1.45         1.18 o                         
 -11   8   4          3.02         -0.11         1.50 o                         
 -10   8   4          0.25          1.15         1.07 o                         
  -9   8   4         10.97          5.57         1.82 o                         
  -8   8   4         13.30         16.16         1.08 o                         
  -7   8   4         17.00         16.72         1.06 o                         
  -6   8   4         40.63         34.23         1.38 o                         
  -5   8   4          1.68          0.12         0.46 o                         
  -4   8   4         15.15          7.47         0.58 o                         
  -3   8   4         42.29         42.02         1.25 o                         
  -2   8   4        201.39        190.61         3.82 o                         
  -1   8   4         23.68         24.33         0.80 o                         
   0   8   4         39.33         39.37         1.64 o                         
   1   8   4         36.69         37.93         1.73 o                         
   2   8   4          3.47          3.15         0.56 o                         
   3   8   4        658.94        703.72        19.84 o                         
   4   8   4        100.67        114.49         3.38 o                         
   5   8   4         56.58         56.46         1.73 o                         
   6   8   4          6.41          2.38         0.68 o                         
   7   8   4         12.34          9.30         1.20 o                         
   8   8   4          2.01          0.92         1.35 o                         
 -10   9   4          8.48          8.67         4.39 o                         
  -9   9   4         34.50         48.44         2.92 o                         
  -8   9   4         13.67         19.12         1.89 o                         
  -7   9   4         29.98         19.51         2.17 o                         
  -6   9   4          9.52          6.75         1.00 o                         
  -5   9   4         12.93         10.13         0.70 o                         
  -4   9   4        157.14        149.64         3.92 o                         
  -3   9   4         26.71         23.83         1.14 o                         
  -2   9   4         88.43         88.50         2.20 o                         
  -1   9   4         27.07         33.48         1.26 o                         
   0   9   4         30.43         32.60         1.63 o                         
   1   9   4        437.20        460.67        12.09 o                         
   2   9   4          3.55          2.47         0.52 o                         
   3   9   4         79.15         71.18         2.58 o                         
   4   9   4          6.96         10.44         1.53 o                         
   5   9   4         29.53         25.70         1.56 o                         
   6   9   4          4.03          2.04         1.21 o                         
   7   9   4          2.97         -0.40         1.12 o                         
  -9  10   4          2.26          1.43         1.12 o                         
  -8  10   4          3.10          1.97         0.86 o                         
  -7  10   4         10.00          5.16         1.25 o                         
  -6  10   4          7.43          8.86         0.81 o                         
  -5  10   4          3.77          3.05         0.40 o                         
  -4  10   4         10.25         10.94         0.97 o                         
  -3  10   4          0.22          0.99         0.42 o                         
  -2  10   4          1.80          1.25         0.58 o                         
  -1  10   4          0.32          0.09         0.54 o                         
   0  10   4        159.66        172.41         5.39 o                         
   1  10   4         29.17         13.95         2.96 o                         
   2  10   4          9.05          4.54         0.91 o                         
   3  10   4        130.90        145.92         5.08 o                         
   4  10   4         72.81         79.81         3.71 o                         
   5  10   4          0.61          0.72         1.82 o                         
   6  10   4          0.32         -1.04         1.17 o                         
  -8  11   4          0.46         -0.81         0.81 o                         
  -7  11   4         16.91         26.29         4.56 o                         
  -6  11   4          3.64          2.93         1.67 o                         
  -5  11   4          1.03          2.93         1.10 o                         
  -4  11   4          3.58          0.99         0.61 o                         
  -3  11   4          0.00          0.72         0.53 o                         
  -2  11   4         28.86         21.68         1.43 o                         
  -1  11   4          2.72          1.54         0.79 o                         
   0  11   4          0.00         -0.09         0.35 o                         
   1  11   4          0.19         -0.04         0.65 o                         
   2  11   4         48.96         47.25         2.82 o                         
   3  11   4          0.83          1.16         0.96 o                         
   4  11   4          0.04          2.42         1.86 o                         
  -6  12   4         41.30         43.65         7.15 o                         
  -5  12   4          5.27          7.70         2.88 o                         
  -4  12   4         19.50         18.51         1.74 o                         
  -3  12   4         86.49        103.52         5.11 o                         
  -2  12   4          3.85          6.68         1.70 o                         
  -1  12   4          7.93          9.04         1.68 o                         
   0  12   4          4.20          1.76         1.55 o                         
   1  12   4         16.64         19.40         3.04 o                         
   2  12   4         20.00         18.60         3.72 o                         
   3  12   4          1.60         -0.08         1.47 o                         
  -3  13   4          0.58         -1.90         2.66 o                         
  -2  13   4          2.71         -1.90         1.90 o                         
  -1  13   4         10.23          5.79         2.21 o                         
   0  13   4         12.85          8.45         2.75 o                         
  -2 -13   5          1.11         -1.31         1.72 o                         
   1 -13   5          0.61         -2.20         2.20 o                         
  -5 -12   5          6.06          1.51         1.34 o                         
  -4 -12   5          2.22         -1.26         1.26 o                         
  -3 -12   5          2.74         -0.03         1.20 o                         
  -2 -12   5          2.99          2.07         1.39 o                         
  -1 -12   5         12.01          8.43         2.62 o                         
   0 -12   5          7.84          2.64         1.12 o                         
   1 -12   5          1.91          4.09         1.49 o                         
   3 -12   5          1.08          0.25         1.82 o                         
   4 -12   5          0.99         -1.58         1.91 o                         
  -7 -11   5         20.02          7.72         1.80 o                         
  -6 -11   5          0.75         -0.63         1.13 o                         
  -5 -11   5         25.31         22.27         1.93 o                         
  -4 -11   5          2.37          0.55         0.94 o                         
  -3 -11   5         78.67         85.12         3.08 o                         
  -2 -11   5         20.37         21.30         0.95 o                         
  -1 -11   5         10.46          9.03         1.16 o                         
   0 -11   5         39.76         52.13         2.55 o                         
   1 -11   5         14.19         14.17         3.10 o                         
   2 -11   5         40.84         52.16         2.97 o                         
   3 -11   5          0.17          0.83         0.79 o                         
   4 -11   5         22.40         24.55         3.55 o                         
   5 -11   5          0.02          0.82         1.48 o                         
   6 -11   5          5.81         -2.15         3.21 o                         
  -8 -10   5          0.48         -1.11         1.41 o                         
  -7 -10   5         53.19         67.59         4.60 o                         
  -6 -10   5          6.76          2.85         0.80 o                         
  -5 -10   5         24.92         27.44         1.75 o                         
  -4 -10   5        102.22        107.27         3.08 o                         
  -3 -10   5        163.48        173.06         4.70 o                         
  -2 -10   5         19.62         17.34         0.95 o                         
  -1 -10   5         14.98         13.58         0.78 o                         
   0 -10   5         35.67         44.95         1.67 o                         
   1 -10   5         38.88         38.37         1.82 o                         
   2 -10   5          2.41          1.47         0.54 o                         
   3 -10   5         38.27         23.89         2.10 o                         
   4 -10   5         15.62          5.14         0.95 o                         
   5 -10   5          0.03          1.26         1.00 o                         
   6 -10   5          0.61          0.13         1.44 o                         
   7 -10   5          2.83          0.18         1.39 o                         
  -9  -9   5         15.73          8.96         2.92 o                         
  -8  -9   5         21.58         23.38         2.31 o                         
  -7  -9   5          0.42         -0.93         0.93 o                         
  -6  -9   5         37.71         44.55         1.88 o                         
  -5  -9   5         41.73         43.24         1.70 o                         
  -4  -9   5        193.28        172.53         5.85 o                         
  -3  -9   5          7.12          5.03         0.69 o                         
  -2  -9   5        163.94        170.25         4.66 o                         
  -1  -9   5          0.21          0.11         0.83 o                         
   0  -9   5         12.09         11.96         0.77 o                         
   1  -9   5         45.19         38.05         1.48 o                         
   2  -9   5         42.20         41.77         1.83 o                         
   3  -9   5         41.14         54.25         1.83 o                         
   4  -9   5        144.79        177.38         8.47 o                         
   5  -9   5         33.71         27.60         2.31 o                         
   6  -9   5          0.58          0.96         1.11 o                         
   7  -9   5         36.22         43.62         3.61 o                         
   8  -9   5          4.21          0.85         1.61 o                         
 -10  -8   5         16.58          8.34         1.87 o                         
  -9  -8   5         24.65         30.98         1.69 o                         
  -8  -8   5         93.28         98.96         3.97 o                         
  -7  -8   5         39.11         37.77         1.44 o                         
  -6  -8   5          6.37          2.26         0.52 o                         
  -5  -8   5         12.90         17.48         1.16 o                         
  -4  -8   5        230.94        229.85         5.30 o                         
  -3  -8   5         72.33         68.32         2.03 o                         
  -2  -8   5         16.84          9.38         0.75 o                         
  -1  -8   5          2.24          0.08         0.35 o                         
   0  -8   5        183.16        179.54         4.23 o                         
   1  -8   5          1.08          0.72         0.34 o                         
   2  -8   5         84.32         93.12         2.88 o                         
   3  -8   5        294.14        343.06         8.43 o                         
   4  -8   5         57.58         66.18         2.78 o                         
   5  -8   5         11.58         14.14         1.07 o                         
   6  -8   5         29.21         29.79         1.82 o                         
   7  -8   5          2.74          1.33         0.86 o                         
   8  -8   5          3.26          0.24         1.25 o                         
 -11  -7   5         12.60          3.32         1.29 o                         
 -10  -7   5          0.49         -0.23         0.92 o                         
  -9  -7   5         44.14         44.01         1.67 o                         
  -8  -7   5         15.46         16.43         1.11 o                         
  -7  -7   5        227.22        229.58         5.45 o                         
  -6  -7   5          2.62          0.59         0.45 o                         
  -5  -7   5         66.56         66.37         1.89 o                         
  -4  -7   5         19.26         21.86         0.92 o                         
  -3  -7   5        111.62         90.46         2.17 o                         
  -2  -7   5          1.02         -0.07         0.39 o                         
  -1  -7   5         69.62         71.69         2.12 o                         
   0  -7   5        272.38        275.82         6.11 o                         
   1  -7   5         44.95         44.83         1.54 o                         
   2  -7   5        141.97        153.36         4.19 o                         
   3  -7   5         32.79         34.78         2.32 o                         
   4  -7   5         27.24         36.90         1.61 o                         
   5  -7   5         21.09         16.97         1.05 o                         
   6  -7   5          7.58          7.39         0.89 o                         
   7  -7   5          4.53          1.41         0.57 o                         
   8  -7   5          1.64          4.46         1.24 o                         
   9  -7   5         12.28          0.68         2.29 o                         
 -11  -6   5          9.85          6.28         1.19 o                         
 -10  -6   5          5.33          3.47         0.79 o                         
  -9  -6   5         61.69         58.94         2.00 o                         
  -8  -6   5         20.16         24.64         1.16 o                         
  -7  -6   5         31.30         36.13         1.32 o                         
  -6  -6   5          4.86          3.31         0.49 o                         
  -5  -6   5        269.39        268.94         5.70 o                         
  -4  -6   5         32.18         30.14         1.08 o                         
  -3  -6   5          0.01         -0.34         0.34 o                         
  -2  -6   5         40.80         43.72         1.37 o                         
  -1  -6   5         30.09         35.02         1.39 o                         
   0  -6   5          0.04         -0.30         0.30 o                         
   1  -6   5        118.30        125.16         3.27 o                         
   2  -6   5        310.85        343.94         8.37 o                         
   3  -6   5        110.35        111.75         2.87 o                         
   4  -6   5        767.16        788.53        17.59 o                         
   5  -6   5         15.58         18.95         0.87 o                         
   6  -6   5          2.37          1.68         0.49 o                         
   7  -6   5         30.20         37.39         1.51 o                         
   8  -6   5          9.84          9.43         1.17 o                         
   9  -6   5         10.84         17.54         1.71 o                         
 -12  -5   5          0.90         -0.09         1.19 o                         
 -11  -5   5          0.40         -0.93         0.93 o                         
 -10  -5   5         61.20         67.67         2.20 o                         
  -9  -5   5          0.94          1.92         0.59 o                         
  -8  -5   5         75.72         80.70         2.33 o                         
  -7  -5   5        415.22        458.78         8.65 o                         
  -6  -5   5        610.77        618.62        10.87 o                         
  -5  -5   5        117.79        109.46         2.57 o                         
  -4  -5   5        268.71        270.86         5.17 o                         
  -3  -5   5        250.86        271.05         4.87 o                         
  -2  -5   5          1.09         -0.31         0.31 o                         
  -1  -5   5        179.38        205.08         4.53 o                         
   0  -5   5         16.19         29.28         0.91 o                         
   1  -5   5        178.70        191.04         4.06 o                         
   2  -5   5          1.15          0.65         0.29 o                         
   3  -5   5         35.09         36.84         1.06 o                         
   4  -5   5        148.45        163.17         3.48 o                         
   5  -5   5        259.77        279.40         5.66 o                         
   6  -5   5          1.75          0.52         0.45 o                         
   7  -5   5          3.49          1.85         0.73 o                         
   8  -5   5         16.82         18.30         1.18 o                         
   9  -5   5          0.02          0.87         1.17 o                         
  10  -5   5          2.81          1.32         1.15 o                         
 -12  -4   5          0.02         -0.99         0.99 o                         
 -11  -4   5          8.11          4.47         0.99 o                         
 -10  -4   5         39.78         39.42         1.43 o                         
  -9  -4   5          5.39          2.58         0.82 o                         
  -8  -4   5        251.23        257.45         4.94 o                         
  -7  -4   5        198.02        197.66         4.17 o                         
  -6  -4   5        228.62        245.47         4.89 o                         
  -5  -4   5         84.76         99.89         2.29 o                         
  -4  -4   5        130.16        118.20         2.52 o                         
  -3  -4   5        409.62        409.96         7.81 o                         
  -2  -4   5        188.26        209.65         4.43 o                         
  -1  -4   5        728.23        733.99        15.79 o                         
   0  -4   5          0.11         -0.33         0.33 o                         
   1  -4   5        797.77        801.28        15.47 o                         
   2  -4   5        154.92        159.26         3.41 o                         
   3  -4   5        420.12        427.11         8.16 o                         
   4  -4   5        567.12        608.78        12.66 o                         
   5  -4   5        232.89        239.53         5.49 o                         
   6  -4   5        219.44        233.41         5.21 o                         
   7  -4   5         21.15         13.85         1.06 o                         
   8  -4   5         32.84         29.80         1.36 o                         
   9  -4   5         18.53         14.86         1.22 o                         
  10  -4   5          0.47          0.48         0.97 o                         
 -12  -3   5         41.68         39.98         1.89 o                         
 -11  -3   5          5.36          3.31         0.95 o                         
 -10  -3   5         18.54         18.87         1.25 o                         
  -9  -3   5         58.18         54.40         1.81 o                         
  -8  -3   5         21.97         23.69         1.04 o                         
  -7  -3   5        135.40        137.99         3.10 o                         
  -6  -3   5        953.58       1000.26        17.83 o                         
  -5  -3   5        508.32        533.31         9.74 o                         
  -4  -3   5         48.40         47.04         1.29 o                         
  -3  -3   5        427.60        452.48         8.19 o                         
  -2  -3   5         54.08         49.39         1.36 o                         
  -1  -3   5        148.21        159.58         3.13 o                         
   0  -3   5        302.12        324.79         6.50 o                         
   1  -3   5          2.40          3.10         0.47 o                         
   2  -3   5         64.00         63.42         1.56 o                         
   3  -3   5         32.73         36.02         1.26 o                         
   4  -3   5          9.53          6.59         0.60 o                         
   5  -3   5         16.31         12.30         0.81 o                         
   6  -3   5         44.47         46.44         1.56 o                         
   7  -3   5          4.24          3.28         0.51 o                         
   8  -3   5         10.27          7.09         1.01 o                         
   9  -3   5          0.14         -0.83         0.83 o                         
  10  -3   5          0.21         -0.04         1.13 o                         
 -13  -2   5          2.94         -0.38         1.60 o                         
 -12  -2   5          0.04          0.69         1.05 o                         
 -11  -2   5         10.57         10.55         1.37 o                         
 -10  -2   5         17.33         19.67         1.19 o                         
  -9  -2   5          9.63          8.31         0.76 o                         
  -8  -2   5         17.14         12.28         0.94 o                         
  -7  -2   5         43.61         48.50         1.45 o                         
  -6  -2   5         45.20         35.78         1.12 o                         
  -5  -2   5        304.79        338.16         6.33 o                         
  -4  -2   5        513.19        519.50         9.80 o                         
  -3  -2   5         37.08         33.86         1.01 o                         
  -2  -2   5        466.69        444.40         8.37 o                         
  -1  -2   5        199.79        184.23         3.88 o                         
   0  -2   5       1682.50       1577.28        35.07 o                         
   1  -2   5        103.62         83.76         2.05 o                         
   2  -2   5         34.76         27.41         1.09 o                         
   3  -2   5         48.52         69.38         1.84 o                         
   4  -2   5         31.45         30.27         1.05 o                         
   5  -2   5         22.38         21.09         1.04 o                         
   6  -2   5          1.60          0.89         0.42 o                         
   7  -2   5         30.64         29.96         1.29 o                         
   8  -2   5         10.13          5.27         1.11 o                         
   9  -2   5          2.22          0.16         0.68 o                         
  10  -2   5         23.67         22.81         1.89 o                         
 -13  -1   5         24.98         19.46         4.06 o                         
 -12  -1   5         71.96         83.69         4.21 o                         
 -11  -1   5         70.51         79.23         3.13 o                         
 -10  -1   5         37.10         41.83         1.88 o                         
  -9  -1   5        123.85        124.09         3.26 o                         
  -8  -1   5          3.04          0.43         0.47 o                         
  -7  -1   5          7.00          4.64         0.55 o                         
  -6  -1   5         35.22         33.61         1.12 o                         
  -5  -1   5         27.33         18.67         0.78 o                         
  -4  -1   5        158.16        116.85         2.70 o                         
  -3  -1   5        207.53        205.35         3.93 o                         
  -2  -1   5        270.11        260.69         6.35 o                         
  -1  -1   5        473.98        438.13         7.62 o                         
   0  -1   5       1759.71       1905.94        33.12 o                         
   1  -1   5        339.27        330.59         7.53 o                         
   2  -1   5        624.99        641.68        13.27 o                         
   3  -1   5        731.91        713.27        13.28 o                         
   4  -1   5        802.21        864.23        15.37 o                         
   5  -1   5        139.88        136.41         3.14 o                         
   6  -1   5         23.00         15.76         1.04 o                         
   7  -1   5          5.88          2.15         0.79 o                         
   8  -1   5         14.74         18.10         1.52 o                         
   9  -1   5          0.69          3.51         0.93 o                         
  10  -1   5          4.97          7.08         1.32 o                         
  11  -1   5          7.63          6.19         1.75 o                         
 -13   0   5          2.96          1.02         1.15 o                         
 -12   0   5         16.22         16.30         1.68 o                         
 -11   0   5         15.99         15.94         1.05 o                         
 -10   0   5         21.15         23.21         1.30 o                         
  -9   0   5        221.14        224.43         5.12 o                         
  -8   0   5         20.90         13.95         0.95 o                         
  -7   0   5        127.48        124.94         3.11 o                         
  -6   0   5         62.14         51.00         1.40 o                         
  -5   0   5         32.18         36.82         1.18 o                         
  -4   0   5         28.77         37.66         1.04 o                         
  -3   0   5        257.35        334.50         6.25 o                         
  -2   0   5        253.14        214.47         4.87 o                         
  -1   0   5        260.40        249.14         5.46 o                         
   0   0   5         32.22         26.82         0.88 o                         
   1   0   5          3.37          5.13         0.51 o                         
   2   0   5       1332.87       1445.40        25.56 o                         
   3   0   5        430.57        445.86         8.95 o                         
   4   0   5        433.34        409.98         8.87 o                         
   5   0   5        207.56        215.18         4.74 o                         
   6   0   5          2.45          3.11         0.61 o                         
   7   0   5          0.48         -0.10         0.42 o                         
   8   0   5          0.46         -0.81         0.84 o                         
   9   0   5          6.78          8.68         1.26 o                         
  10   0   5          2.65          0.81         0.98 o                         
 -13   1   5          0.02          0.34         1.35 o                         
 -12   1   5         19.56         23.75         2.01 o                         
 -11   1   5          1.35          1.06         0.76 o                         
 -10   1   5          3.03          0.80         0.91 o                         
  -9   1   5         11.09          4.01         0.76 o                         
  -8   1   5         14.17         11.27         0.94 o                         
  -7   1   5          2.02          0.24         0.50 o                         
  -6   1   5          1.94          1.96         0.40 o                         
  -5   1   5         16.71         27.22         1.01 o                         
  -4   1   5        646.58        646.03        12.08 o                         
  -3   1   5          0.06          0.49         0.29 o                         
  -2   1   5        588.08        566.26        11.04 o                         
  -1   1   5        158.99        154.96         2.93 o                         
   0   1   5        845.73        789.74        22.34 o                         
   1   1   5        553.39        542.06        11.90 o                         
   2   1   5       1014.37       1063.11        26.37 o                         
   3   1   5       1199.37       1241.35        29.43 o                         
   4   1   5         68.93         65.66         1.89 o                         
   5   1   5         97.21         90.79         2.74 o                         
   6   1   5        207.48        227.67         5.39 o                         
   7   1   5        349.86        365.74         9.27 o                         
   8   1   5         28.80         32.79         1.75 o                         
   9   1   5          0.36          1.84         1.01 o                         
  10   1   5          0.99         -1.27         1.33 o                         
 -13   2   5          5.05          2.01         1.41 o                         
 -12   2   5         29.57         32.51         2.32 o                         
 -11   2   5          1.70          1.20         0.67 o                         
 -10   2   5         20.02         24.28         1.26 o                         
  -9   2   5        115.20        108.10         2.89 o                         
  -8   2   5         92.75         92.09         2.42 o                         
  -7   2   5         49.23         50.61         1.56 o                         
  -6   2   5        132.51        135.88         2.93 o                         
  -5   2   5       1847.11       1966.82        33.20 o                         
  -4   2   5       1749.37       1808.52        30.30 o                         
  -3   2   5         61.55         62.32         1.41 o                         
  -2   2   5        189.87        172.27         3.25 o                         
  -1   2   5        205.61        193.66         3.54 o                         
   0   2   5        242.91        232.76         5.64 o                         
   1   2   5        118.75        120.73         2.74 o                         
   2   2   5          1.14         -0.27         0.27 o                         
   3   2   5        915.50        916.50        21.65 o                         
   4   2   5         18.85         17.24         0.98 o                         
   5   2   5         28.25         31.40         1.37 o                         
   6   2   5          2.44          0.02         0.49 o                         
   7   2   5         91.13         92.02         3.18 o                         
   8   2   5          2.00         -0.56         0.58 o                         
   9   2   5         10.71          7.65         2.24 o                         
  10   2   5          5.53          3.78         1.50 o                         
 -13   3   5          3.13          0.91         1.23 o                         
 -12   3   5          0.01          0.82         1.03 o                         
 -11   3   5          0.07          1.02         0.76 o                         
 -10   3   5          0.00         -0.66         0.66 o                         
  -9   3   5          2.22          1.44         0.47 o                         
  -8   3   5          0.02         -0.41         0.41 o                         
  -7   3   5        111.31        104.20         2.70 o                         
  -6   3   5          0.46          0.22         0.37 o                         
  -5   3   5          1.37          1.12         0.42 o                         
  -4   3   5       1587.05       1637.86        27.47 o                         
  -3   3   5        116.92        120.24         2.34 o                         
  -2   3   5        234.14        218.87         4.03 o                         
  -1   3   5        227.23        234.16         4.81 o                         
   0   3   5        359.04        321.50         6.46 o                         
   1   3   5        518.04        532.64        10.94 o                         
   2   3   5        116.76        107.36         2.79 o                         
   3   3   5        262.10        257.05         5.68 o                         
   4   3   5         26.52         23.72         1.28 o                         
   5   3   5        369.11        380.35         8.63 o                         
   6   3   5         10.81          9.51         0.88 o                         
   7   3   5        109.13        109.97         4.10 o                         
   8   3   5          0.32         -0.62         0.62 o                         
   9   3   5          2.94          5.10         1.18 o                         
  10   3   5         17.68         10.27         2.66 o                         
 -12   4   5         36.52         40.32         2.06 o                         
 -11   4   5         30.84         37.26         1.35 o                         
 -10   4   5        100.21        114.55         3.76 o                         
  -9   4   5          3.75          0.17         0.57 o                         
  -8   4   5         10.95          5.00         0.66 o                         
  -7   4   5         49.96         44.14         1.34 o                         
  -6   4   5        114.33        117.48         2.51 o                         
  -5   4   5        834.05        831.17        14.21 o                         
  -4   4   5        387.29        390.10         6.65 o                         
  -3   4   5         32.59         27.14         0.92 o                         
  -2   4   5          0.71          0.89         0.29 o                         
  -1   4   5        248.57        260.40         4.88 o                         
   0   4   5        667.87        744.58        14.44 o                         
   1   4   5        129.63        109.46         2.45 o                         
   2   4   5         22.55         18.28         0.81 o                         
   3   4   5        107.50        114.90         2.92 o                         
   4   4   5         32.75         26.14         1.20 o                         
   5   4   5         10.79          6.64         0.77 o                         
   6   4   5        146.71        153.95         4.82 o                         
   7   4   5         21.93         27.65         1.66 o                         
   8   4   5          0.07         -0.34         0.89 o                         
   9   4   5         14.73         11.89         1.41 o                         
  10   4   5          0.10         -0.70         1.23 o                         
 -12   5   5         13.84          6.01         1.71 o                         
 -11   5   5          1.84          1.34         0.79 o                         
 -10   5   5          5.46          4.96         0.72 o                         
  -9   5   5          4.48          0.27         0.46 o                         
  -8   5   5         33.56         27.90         1.14 o                         
  -7   5   5        207.81        220.70         5.12 o                         
  -6   5   5        103.68        104.71         2.29 o                         
  -5   5   5        164.90        160.61         3.17 o                         
  -4   5   5          3.57          4.64         0.43 o                         
  -3   5   5        184.07        199.64         3.93 o                         
  -2   5   5         59.70         55.07         1.35 o                         
  -1   5   5         57.25         40.98         1.07 o                         
   0   5   5        195.11        185.47         4.23 o                         
   1   5   5         18.38         18.14         0.81 o                         
   2   5   5        108.93         98.32         2.30 o                         
   3   5   5          3.29          0.75         0.35 o                         
   4   5   5         97.89        100.61         2.50 o                         
   5   5   5         15.76         10.74         1.05 o                         
   6   5   5         45.94         45.68         1.85 o                         
   7   5   5          0.73         -0.54         0.56 o                         
   8   5   5          2.66         -0.18         1.30 o                         
   9   5   5          8.96         10.67         1.62 o                         
 -12   6   5          6.02          1.87         2.20 o                         
 -11   6   5         14.44         17.29         1.31 o                         
 -10   6   5         14.00         15.01         0.94 o                         
  -9   6   5          3.65          2.61         0.57 o                         
  -8   6   5          3.18          0.27         0.43 o                         
  -7   6   5          5.74          0.72         0.37 o                         
  -6   6   5         19.62         19.36         0.83 o                         
  -5   6   5        400.60        422.17         8.19 o                         
  -4   6   5         36.49         31.01         1.22 o                         
  -3   6   5         11.52         15.31         0.83 o                         
  -2   6   5          1.89         -0.03         0.27 o                         
  -1   6   5         15.98         12.50         0.81 o                         
   0   6   5        261.74        257.06         5.60 o                         
   1   6   5        284.45        291.62         5.75 o                         
   2   6   5        227.04        241.05         4.88 o                         
   3   6   5        125.23        113.78         2.83 o                         
   4   6   5        159.26        146.96         3.46 o                         
   5   6   5          3.55          1.96         0.50 o                         
   6   6   5         46.92         46.88         1.87 o                         
   7   6   5         25.55         27.84         1.31 o                         
   8   6   5          0.72         -0.88         0.88 o                         
   9   6   5          8.43          7.08         1.34 o                         
 -11   7   5          0.42         -0.48         1.25 o                         
 -10   7   5         25.90         32.83         1.38 o                         
  -9   7   5         16.30         16.75         1.13 o                         
  -8   7   5          0.17         -0.60         0.61 o                         
  -7   7   5          2.34          0.57         0.40 o                         
  -6   7   5         18.46          7.70         1.45 o                         
  -5   7   5        132.85        134.34         3.06 o                         
  -4   7   5         27.75         28.96         1.14 o                         
  -3   7   5         10.39          7.82         0.62 o                         
  -2   7   5          1.53          0.49         0.34 o                         
  -1   7   5         96.41        100.58         2.61 o                         
   0   7   5         95.83        100.23         2.93 o                         
   1   7   5         54.19         60.09         1.82 o                         
   2   7   5          0.59          0.36         0.36 o                         
   3   7   5        343.83        357.08         7.81 o                         
   4   7   5          0.63          0.11         0.46 o                         
   5   7   5          0.52          0.20         0.42 o                         
   6   7   5         43.04         38.41         1.46 o                         
   7   7   5         18.55         20.51         1.42 o                         
   8   7   5          1.55          1.20         1.20 o                         
 -11   8   5          6.98         14.69         3.84 o                         
 -10   8   5         13.94          7.56         2.54 o                         
  -9   8   5          6.22          5.36         1.40 o                         
  -8   8   5          1.99          0.94         0.67 o                         
  -7   8   5         21.29         15.69         1.26 o                         
  -6   8   5         10.96         11.27         0.91 o                         
  -5   8   5          7.03          3.23         0.73 o                         
  -4   8   5        175.26        173.54         3.98 o                         
  -3   8   5        319.69        328.29         6.48 o                         
  -2   8   5         20.36         25.51         0.87 o                         
  -1   8   5          7.72          2.98         0.65 o                         
   0   8   5         81.42         80.72         2.69 o                         
   1   8   5          1.35          0.71         0.43 o                         
   2   8   5         24.25         26.22         1.37 o                         
   3   8   5        146.41        149.62         4.63 o                         
   4   8   5        195.67        230.97         6.11 o                         
   5   8   5         43.38         48.05         1.96 o                         
   6   8   5          1.25          2.11         0.90 o                         
   7   8   5         12.31         12.83         1.29 o                         
 -10   9   5          2.73         11.83         2.43 o                         
  -9   9   5         10.17          3.21         1.12 o                         
  -8   9   5         92.15         67.92         6.44 o                         
  -7   9   5          1.41          1.62         0.51 o                         
  -6   9   5          0.10         -0.48         0.48 o                         
  -5   9   5          1.60         -0.21         0.50 o                         
  -4   9   5         35.13         40.09         2.18 o                         
  -3   9   5         43.69         47.16         1.55 o                         
  -2   9   5         48.82         56.47         1.81 o                         
  -1   9   5        398.22        426.63        10.27 o                         
   0   9   5        166.15        180.25         5.15 o                         
   1   9   5         13.17         14.03         1.22 o                         
   2   9   5         27.19         31.85         1.68 o                         
   3   9   5         76.75         90.28         3.15 o                         
   4   9   5         29.58         38.22         1.90 o                         
   5   9   5         16.96         11.21         2.66 o                         
   6   9   5          1.93         -0.30         1.01 o                         
   7   9   5         66.29         81.03         3.78 o                         
  -9  10   5          0.22          2.25         1.41 o                         
  -8  10   5          6.07          7.19         1.45 o                         
  -7  10   5          3.77          0.81         1.15 o                         
  -6  10   5          0.10         -0.13         0.53 o                         
  -5  10   5         16.41         14.69         0.92 o                         
  -4  10   5         27.89         23.14         1.09 o                         
  -3  10   5        161.82        169.16         4.03 o                         
  -2  10   5          0.07          1.01         0.46 o                         
  -1  10   5          1.37         -0.41         0.41 o                         
   0  10   5         45.28         49.78         2.33 o                         
   1  10   5         84.57         87.12         3.24 o                         
   2  10   5          3.13          1.19         0.89 o                         
   3  10   5          0.40          0.29         0.68 o                         
   5  10   5         25.18         16.99         3.38 o                         
   6  10   5         43.35         37.77         4.55 o                         
  -8  11   5          0.71          1.38         1.17 o                         
  -7  11   5          1.32          1.27         0.65 o                         
  -6  11   5         28.19         30.42         3.17 o                         
  -5  11   5          0.42          0.08         0.92 o                         
  -4  11   5         11.20         10.09         1.30 o                         
  -3  11   5         29.69         40.58         1.70 o                         
  -2  11   5          7.45          7.41         0.54 o                         
  -1  11   5         11.31         11.86         1.11 o                         
   0  11   5          5.80          1.26         0.60 o                         
   1  11   5          0.38          1.18         1.33 o                         
   3  11   5          5.79          9.36         1.98 o                         
   4  11   5          2.73          4.42         1.52 o                         
  -6  12   5         14.25         12.43         6.36 o                         
  -5  12   5          0.10         -1.44         2.62 o                         
  -4  12   5         25.67         25.39         2.04 o                         
  -3  12   5         63.02         79.65         3.00 o                         
  -2  12   5         18.78         24.82         1.88 o                         
  -1  12   5         17.67         16.40         3.34 o                         
   0  12   5          3.85          6.39         1.64 o                         
   1  12   5         13.29          2.54         2.66 o                         
   2  12   5         12.74          4.18         2.79 o                         
  -4 -12   6         18.52          8.70         2.11 o                         
  -3 -12   6         13.94         15.15         2.36 o                         
  -2 -12   6          0.02         -1.64         1.64 o                         
  -1 -12   6         21.95         26.34         2.51 o                         
   0 -12   6         11.55          5.75         1.94 o                         
   1 -12   6         19.04         20.45         4.16 o                         
   2 -12   6         11.58          7.44         2.11 o                         
   3 -12   6         18.89         14.88         4.23 o                         
  -6 -11   6         42.89         52.96         2.98 o                         
  -5 -11   6          0.00         -0.12         1.08 o                         
  -4 -11   6          3.99          2.64         1.33 o                         
  -3 -11   6         16.09         14.23         1.96 o                         
  -2 -11   6          0.44          0.15         1.14 o                         
  -1 -11   6          2.04         -0.16         0.49 o                         
   0 -11   6         19.20         23.70         1.87 o                         
   1 -11   6         29.81         52.63        12.47 o                         
   2 -11   6          0.37          1.58         0.88 o                         
   3 -11   6          1.41          3.26         1.32 o                         
   4 -11   6          7.80          4.87         2.18 o                         
   5 -11   6          0.01         -0.93         1.06 o                         
  -8 -10   6          0.12         -2.21         2.21 o                         
  -7 -10   6         14.25          9.52         1.21 o                         
  -6 -10   6         37.80         32.44         1.87 o                         
  -5 -10   6          1.24          2.31         1.09 o                         
  -4 -10   6          8.76         14.49         1.28 o                         
  -3 -10   6          2.78          1.81         0.51 o                         
  -2 -10   6         25.03         24.42         1.17 o                         
  -1 -10   6         16.83         19.32         1.25 o                         
   0 -10   6          5.36          2.62         0.58 o                         
   1 -10   6          9.20         10.29         0.75 o                         
   2 -10   6          2.37          1.42         0.45 o                         
   3 -10   6         11.63         12.15         1.30 o                         
   4 -10   6         32.63         11.21         1.73 o                         
   5 -10   6          1.50          0.13         1.19 o                         
   6 -10   6          0.82         -0.85         1.77 o                         
  -9  -9   6          5.67          0.41         1.86 o                         
  -8  -9   6         18.34         13.71         2.37 o                         
  -7  -9   6          1.62         -0.02         0.89 o                         
  -6  -9   6          3.80          4.68         0.72 o                         
  -5  -9   6          1.62          0.35         0.72 o                         
  -4  -9   6          1.13          0.47         0.61 o                         
  -3  -9   6        242.76        249.91         5.98 o                         
  -2  -9   6         17.22         21.12         1.33 o                         
  -1  -9   6        117.98        120.78         3.38 o                         
   0  -9   6          6.47          4.50         0.54 o                         
   1  -9   6          5.66          6.19         0.99 o                         
   2  -9   6         84.30         85.99         2.61 o                         
   3  -9   6          0.12          1.20         0.41 o                         
   4  -9   6         59.15         55.96         5.44 o                         
   5  -9   6          7.28          4.37         1.98 o                         
   6  -9   6         25.28         20.43         2.47 o                         
   7  -9   6          9.39          5.45         1.33 o                         
 -10  -8   6          2.32         -1.21         1.21 o                         
  -9  -8   6          0.35         -0.88         0.88 o                         
  -8  -8   6         20.33         12.26         1.48 o                         
  -7  -8   6         32.08         28.93         1.15 o                         
  -6  -8   6          0.29         -0.05         0.43 o                         
  -5  -8   6         88.32         94.99         2.94 o                         
  -4  -8   6          0.05         -0.18         0.44 o                         
  -3  -8   6         60.31         46.62         1.69 o                         
  -2  -8   6        453.10        422.70        11.04 o                         
  -1  -8   6          4.84          2.56         0.49 o                         
   0  -8   6        234.23        238.79         6.44 o                         
   1  -8   6         46.65         43.79         1.76 o                         
   2  -8   6         40.27         38.39         1.74 o                         
   3  -8   6         48.23         38.81         2.28 o                         
   4  -8   6        237.53        282.10         9.31 o                         
   5  -8   6          0.35          2.14         0.57 o                         
   6  -8   6          0.18          2.59         0.94 o                         
   7  -8   6          5.69          1.75         1.30 o                         
   8  -8   6          3.00          1.73         1.51 o                         
 -10  -7   6          5.27          3.12         1.05 o                         
  -9  -7   6         38.67         44.29         2.22 o                         
  -8  -7   6         84.55         88.73         2.67 o                         
  -7  -7   6         26.05         26.92         1.18 o                         
  -6  -7   6        391.24        396.30         8.17 o                         
  -5  -7   6          7.41          8.54         0.70 o                         
  -4  -7   6         76.30         83.23         2.14 o                         
  -3  -7   6          1.55         -0.20         0.39 o                         
  -2  -7   6          0.71         -0.46         0.46 o                         
  -1  -7   6         44.40         39.47         1.39 o                         
   0  -7   6        246.35        237.87         5.80 o                         
   1  -7   6         32.79         29.07         1.29 o                         
   2  -7   6         31.20         31.05         1.56 o                         
   3  -7   6          1.25          0.65         0.47 o                         
   4  -7   6         14.03         15.67         1.01 o                         
   5  -7   6         24.55         31.58         1.43 o                         
   6  -7   6          0.51         -0.01         0.60 o                         
   7  -7   6          1.49         -0.60         0.60 o                         
   8  -7   6          0.24         -1.11         1.11 o                         
 -11  -6   6         47.01         43.45         3.33 o                         
 -10  -6   6         16.87         11.95         1.45 o                         
  -9  -6   6         26.37         25.28         1.29 o                         
  -8  -6   6         46.45         49.39         1.80 o                         
  -7  -6   6        448.64        476.30         9.80 o                         
  -6  -6   6        119.32        135.06         3.11 o                         
  -5  -6   6         22.32         22.27         0.93 o                         
  -4  -6   6         23.93         19.28         0.83 o                         
  -3  -6   6        293.76        292.62         5.78 o                         
  -2  -6   6        174.34        172.82         4.03 o                         
  -1  -6   6        182.51        173.07         4.27 o                         
   0  -6   6        192.56        190.93         4.63 o                         
   1  -6   6       1985.52       2135.13        45.70 o                         
   2  -6   6        164.41        151.11         4.10 o                         
   3  -6   6        267.98        281.44         6.92 o                         
   4  -6   6        219.56        244.83         5.86 o                         
   5  -6   6          6.63          4.67         0.53 o                         
   6  -6   6          0.72          0.83         0.67 o                         
   7  -6   6          8.04          6.44         0.96 o                         
   8  -6   6         19.91         28.47         1.65 o                         
   9  -6   6          4.16          3.32         1.13 o                         
 -12  -5   6         10.69          5.17         1.35 o                         
 -11  -5   6         18.02         14.44         1.29 o                         
 -10  -5   6        154.49        159.26         6.40 o                         
  -9  -5   6         28.91         32.76         1.44 o                         
  -8  -5   6         73.63         70.66         2.23 o                         
  -7  -5   6         39.03         45.97         1.46 o                         
  -6  -5   6         76.99         76.13         1.96 o                         
  -5  -5   6        311.37        303.24         5.83 o                         
  -4  -5   6        374.40        378.39         7.05 o                         
  -3  -5   6         11.73          8.53         0.51 o                         
  -2  -5   6        583.31        588.79        12.26 o                         
  -1  -5   6        121.25        112.84         2.62 o                         
   0  -5   6          0.65         -0.37         0.37 o                         
   1  -5   6        112.01        112.67         2.80 o                         
   2  -5   6          4.57          3.84         0.50 o                         
   3  -5   6        295.28        324.32         7.13 o                         
   4  -5   6        214.47        219.26         5.39 o                         
   5  -5   6          0.15         -0.59         0.59 o                         
   6  -5   6        147.43        160.67         6.10 o                         
   7  -5   6         13.15         12.55         1.52 o                         
   8  -5   6          7.04          8.83         1.11 o                         
   9  -5   6         18.12         23.12         1.72 o                         
 -12  -4   6         34.29         27.27         1.52 o                         
 -11  -4   6          0.93          0.35         0.77 o                         
 -10  -4   6         39.96         37.67         1.77 o                         
  -9  -4   6          6.72          4.87         0.72 o                         
  -8  -4   6          0.32         -0.67         0.67 o                         
  -7  -4   6          3.07          1.51         0.49 o                         
  -6  -4   6        794.32        823.72        14.84 o                         
  -5  -4   6        152.95        146.24         3.18 o                         
  -4  -4   6        205.08        205.48         4.08 o                         
  -3  -4   6         45.42         39.04         1.21 o                         
  -2  -4   6        631.34        657.43        12.87 o                         
  -1  -4   6         16.40         12.23         0.65 o                         
   0  -4   6         60.02         47.57         1.36 o                         
   1  -4   6        122.08        123.71         3.03 o                         
   2  -4   6         88.29         85.85         2.21 o                         
   3  -4   6          3.29          2.34         0.42 o                         
   4  -4   6         25.06         12.58         0.93 o                         
   5  -4   6         91.14         74.98         1.91 o                         
   6  -4   6          4.46          9.63         1.00 o                         
   7  -4   6         21.83         29.16         1.44 o                         
   8  -4   6          3.02          2.41         0.67 o                         
   9  -4   6          5.67          3.93         1.45 o                         
  10  -4   6          3.85         -0.85         1.43 o                         
 -12  -3   6         68.36         75.37         3.14 o                         
 -11  -3   6         10.34          8.61         1.34 o                         
 -10  -3   6         29.42         30.28         1.30 o                         
  -9  -3   6        103.97        120.48         3.17 o                         
  -8  -3   6         41.69         39.71         1.37 o                         
  -7  -3   6          0.23         -0.45         0.45 o                         
  -6  -3   6        391.60        420.91         7.93 o                         
  -5  -3   6        736.07        764.68        13.73 o                         
  -4  -3   6          0.13          0.74         0.30 o                         
  -3  -3   6        318.22        328.57         6.13 o                         
  -2  -3   6         47.40         52.02         1.46 o                         
  -1  -3   6         43.72         46.61         1.35 o                         
   0  -3   6         43.62         45.73         1.31 o                         
   1  -3   6       1782.86       1872.56        34.03 o                         
   2  -3   6        101.68        118.00         2.81 o                         
   3  -3   6          0.04          0.44         0.35 o                         
   4  -3   6         98.15         95.50         2.66 o                         
   5  -3   6         11.37          7.18         0.68 o                         
   6  -3   6          0.07         -0.50         0.50 o                         
   7  -3   6         28.19         26.17         1.33 o                         
   8  -3   6          4.16          3.04         0.76 o                         
   9  -3   6          0.33         -0.80         1.08 o                         
  10  -3   6          2.72          0.61         1.54 o                         
 -13  -2   6          0.64         -1.34         1.51 o                         
 -12  -2   6          5.97          4.40         1.11 o                         
 -11  -2   6         12.07         13.25         1.23 o                         
 -10  -2   6         30.94         30.12         1.26 o                         
  -9  -2   6         15.55         13.77         1.05 o                         
  -8  -2   6          9.10          5.01         0.63 o                         
  -7  -2   6          6.99          3.02         0.53 o                         
  -6  -2   6         64.27         55.91         1.63 o                         
  -5  -2   6          0.27         -0.37         0.37 o                         
  -4  -2   6        152.60        159.60         3.41 o                         
  -3  -2   6          2.17          0.56         0.31 o                         
  -2  -2   6        565.33        531.46        10.82 o                         
  -1  -2   6         45.23         36.64         1.09 o                         
   0  -2   6        328.93        298.66         6.62 o                         
   1  -2   6        498.78        539.09        10.18 o                         
   2  -2   6          4.07          8.59         0.78 o                         
   3  -2   6         22.04         18.61         0.98 o                         
   4  -2   6          5.01          2.95         0.51 o                         
   5  -2   6         70.87         71.50         1.85 o                         
   6  -2   6         11.10          8.51         0.99 o                         
   7  -2   6          2.82          0.94         0.64 o                         
   8  -2   6          0.74          2.51         0.68 o                         
   9  -2   6          1.42          0.19         0.88 o                         
  10  -2   6          1.32         -0.31         1.18 o                         
 -13  -1   6          2.34          1.85         1.33 o                         
 -12  -1   6         40.59         50.22         2.10 o                         
 -11  -1   6         60.46         68.36         2.78 o                         
 -10  -1   6         55.70         57.93         2.21 o                         
  -9  -1   6          9.81          9.18         0.89 o                         
  -8  -1   6         44.77         39.82         1.62 o                         
  -7  -1   6        118.07        117.96         2.75 o                         
  -6  -1   6          4.19          2.12         0.43 o                         
  -5  -1   6        154.02        142.25         2.99 o                         
  -4  -1   6        990.86        986.00        19.10 o                         
  -3  -1   6        588.94        554.30        11.78 o                         
  -2  -1   6          0.26         -0.15         0.97 o                         
  -1  -1   6         42.27         41.80         1.20 o                         
   0  -1   6         56.57         66.77         2.01 o                         
   1  -1   6       2350.98       2521.84        50.56 o                         
   2  -1   6        120.84        121.12         2.85 o                         
   3  -1   6          0.06          0.06         0.33 o                         
   4  -1   6        344.67        366.18         6.90 o                         
   5  -1   6        184.61        197.60         4.06 o                         
   6  -1   6         15.26         18.12         1.04 o                         
   7  -1   6          1.11         -0.15         0.65 o                         
   8  -1   6         35.88         41.73         1.84 o                         
   9  -1   6          6.79          7.32         1.02 o                         
  10  -1   6         20.64         23.95         2.23 o                         
 -13   0   6          5.25          0.12         1.47 o                         
 -12   0   6          0.35          1.85         0.93 o                         
 -11   0   6          5.55          3.28         1.00 o                         
 -10   0   6          2.85         -0.49         0.85 o                         
  -9   0   6         63.24         66.77         2.12 o                         
  -8   0   6         15.91         11.01         1.03 o                         
  -7   0   6        268.24        276.72         5.68 o                         
  -6   0   6         16.10         14.98         0.82 o                         
  -5   0   6        122.38        126.21         2.74 o                         
  -4   0   6        480.69        439.35         8.40 o                         
  -3   0   6        913.02        946.70        19.92 o                         
  -2   0   6       1476.23       1463.03        31.29 o                         
  -1   0   6         97.67         89.47         2.42 o                         
   0   0   6        141.01        132.93         3.01 o                         
   1   0   6        144.97        156.50         4.18 o                         
   2   0   6          0.83         -0.38         0.38 o                         
   3   0   6        569.57        573.73        10.90 o                         
   4   0   6          0.01          0.18         0.32 o                         
   5   0   6         42.04         50.12         1.71 o                         
   6   0   6          7.01          5.31         0.66 o                         
   7   0   6         17.06         13.38         1.45 o                         
   8   0   6          0.38         -0.93         0.93 o                         
   9   0   6          2.95          2.53         1.04 o                         
  10   0   6          2.51          0.02         1.49 o                         
 -13   1   6          0.01          0.14         1.22 o                         
 -12   1   6         32.23         36.27         1.97 o                         
 -11   1   6         11.19         12.69         1.38 o                         
 -10   1   6          3.37          2.94         0.90 o                         
  -9   1   6         36.64         33.42         1.39 o                         
  -8   1   6         37.15         29.34         1.19 o                         
  -7   1   6         72.83         67.45         1.91 o                         
  -6   1   6          9.18          5.70         0.60 o                         
  -5   1   6         25.94         27.27         0.98 o                         
  -4   1   6       3186.69       3417.28        55.12 o                         
  -3   1   6        327.84        323.22         6.28 o                         
  -2   1   6        677.29        734.48        17.15 o                         
  -1   1   6         82.16         81.44         1.93 o                         
   0   1   6        412.92        402.22        10.62 o                         
   1   1   6         58.11         54.58         1.54 o                         
   2   1   6         46.87         33.24         1.20 o                         
   3   1   6        307.75        281.75         8.21 o                         
   4   1   6         25.43         23.71         1.14 o                         
   5   1   6       2058.52       2264.08        45.64 o                         
   6   1   6          1.81          1.89         0.77 o                         
   7   1   6         13.99         13.60         1.13 o                         
   8   1   6          0.39          0.48         0.77 o                         
   9   1   6          0.01          0.37         0.75 o                         
  10   1   6         14.00         12.00         2.26 o                         
 -13   2   6          6.52          5.88         1.37 o                         
 -12   2   6         56.28         70.00         3.15 o                         
 -11   2   6          2.52          3.02         0.77 o                         
 -10   2   6          6.10          3.83         0.68 o                         
  -9   2   6         76.14         78.29         2.34 o                         
  -8   2   6        113.79        120.22         2.93 o                         
  -7   2   6          3.05          0.74         0.44 o                         
  -6   2   6        541.57        564.76        11.35 o                         
  -5   2   6        795.21        819.32        13.60 o                         
  -4   2   6         98.56         97.38         2.13 o                         
  -3   2   6        194.89        208.14         3.92 o                         
  -2   2   6         38.50         37.74         1.17 o                         
  -1   2   6         14.49          8.55         0.58 o                         
   0   2   6        210.97        210.03         4.08 o                         
   1   2   6        100.45        100.60         2.43 o                         
   2   2   6         20.69         21.66         1.07 o                         
   3   2   6         19.94         14.84         0.95 o                         
   4   2   6         46.96         34.42         1.43 o                         
   5   2   6          2.37          8.72         0.91 o                         
   6   2   6         15.74         14.55         1.09 o                         
   7   2   6        105.55        105.30         4.44 o                         
   8   2   6          4.15          2.76         0.92 o                         
   9   2   6          2.43         -0.75         0.98 o                         
  10   2   6         14.66          7.72         1.73 o                         
 -13   3   6          1.23          1.15         1.36 o                         
 -12   3   6          9.31         11.15         1.95 o                         
 -11   3   6          0.28          0.10         0.72 o                         
 -10   3   6          8.48          4.22         0.71 o                         
  -9   3   6          6.68          3.05         0.52 o                         
  -8   3   6        111.68        117.72         3.17 o                         
  -7   3   6         22.51         14.09         0.93 o                         
  -6   3   6         43.05         49.50         1.45 o                         
  -5   3   6        109.25        114.01         2.38 o                         
  -4   3   6        900.28        991.87        16.54 o                         
  -3   3   6        462.32        506.58         8.86 o                         
  -2   3   6        886.82        892.62        15.77 o                         
  -1   3   6        192.35        173.33         3.42 o                         
   0   3   6        109.02         96.33         2.25 o                         
   1   3   6          0.05         -0.33         0.33 o                         
   2   3   6        272.96        253.23         5.67 o                         
   3   3   6         34.02         34.62         1.41 o                         
   4   3   6          1.77          1.92         0.47 o                         
   5   3   6         28.76         23.08         1.28 o                         
   6   3   6          0.10         -0.56         0.56 o                         
   7   3   6         18.61          9.42         2.49 o                         
   8   3   6         14.36         16.18         1.71 o                         
   9   3   6          6.63          4.60         1.46 o                         
 -12   4   6         33.62         39.82         2.14 o                         
 -11   4   6         19.86         19.52         1.52 o                         
 -10   4   6         50.83         53.52         1.90 o                         
  -9   4   6         31.07         33.34         1.40 o                         
  -8   4   6         21.01         21.36         0.94 o                         
  -7   4   6        212.79        213.21         5.05 o                         
  -6   4   6        177.45        173.98         3.48 o                         
  -5   4   6        138.72        136.61         2.62 o                         
  -4   4   6        353.54        375.17         6.48 o                         
  -3   4   6         27.18         27.77         0.95 o                         
  -2   4   6         85.62         98.94         2.10 o                         
  -1   4   6        620.67        668.36        12.51 o                         
   0   4   6        332.68        361.11         7.39 o                         
   1   4   6          9.47         10.49         0.63 o                         
   2   4   6        104.06        112.02         2.64 o                         
   3   4   6         50.11         49.24         1.51 o                         
   4   4   6         24.25         30.18         1.36 o                         
   5   4   6         88.70         91.95         2.89 o                         
   6   4   6        166.49        174.42         5.02 o                         
   7   4   6         83.00         96.06         3.54 o                         
   8   4   6          9.41          9.57         3.33 o                         
   9   4   6          3.34          5.48         1.84 o                         
 -12   5   6          5.11          3.48         1.06 o                         
 -11   5   6          1.15          0.85         0.81 o                         
 -10   5   6          0.73         -0.09         0.61 o                         
  -9   5   6          0.75          0.29         0.51 o                         
  -8   5   6          7.96          3.91         0.52 o                         
  -7   5   6         10.80          5.55         0.94 o                         
  -6   5   6        329.90        325.42         6.14 o                         
  -5   5   6        419.11        415.39         7.73 o                         
  -4   5   6         40.04         34.97         1.12 o                         
  -3   5   6        104.34         97.77         2.22 o                         
  -2   5   6         48.95         47.25         1.20 o                         
  -1   5   6         25.75         32.81         1.03 o                         
   0   5   6         43.63         44.84         1.39 o                         
   1   5   6         17.15         18.80         0.89 o                         
   2   5   6          1.50         -0.38         0.38 o                         
   3   5   6         29.36         29.69         1.13 o                         
   4   5   6          2.41          0.55         0.43 o                         
   5   5   6          1.80         -0.48         0.48 o                         
   6   5   6          2.08          1.82         0.72 o                         
   7   5   6          0.39          0.12         0.92 o                         
   8   5   6          0.47          1.39         1.07 o                         
   9   5   6          0.01         -0.76         1.46 o                         
 -12   6   6          0.75          1.13         1.24 o                         
 -11   6   6          4.00          3.03         0.97 o                         
 -10   6   6          0.08         -0.56         0.61 o                         
  -9   6   6          0.47          1.34         0.51 o                         
  -8   6   6         18.61         20.03         0.90 o                         
  -7   6   6         29.69         24.12         1.05 o                         
  -6   6   6          5.73          1.70         0.39 o                         
  -5   6   6          9.73         11.88         0.71 o                         
  -4   6   6         41.20         45.80         1.28 o                         
  -3   6   6          0.01         -0.36         0.36 o                         
  -2   6   6         26.34         27.75         0.87 o                         
  -1   6   6          0.51         -0.47         0.56 o                         
   0   6   6          4.14          0.05         0.33 o                         
   1   6   6        304.98        320.14         6.61 o                         
   2   6   6        217.89        224.58         4.64 o                         
   3   6   6        278.45        280.51         6.06 o                         
   4   6   6          1.08          1.64         0.40 o                         
   5   6   6        114.71        122.08         3.39 o                         
   6   6   6          3.00          1.48         0.61 o                         
   7   6   6          8.01          5.09         1.12 o                         
   8   6   6          6.11          4.86         1.24 o                         
 -11   7   6          1.67          0.91         1.55 o                         
 -10   7   6         11.37         11.31         1.26 o                         
  -9   7   6          9.84         10.41         0.95 o                         
  -8   7   6         35.70         33.27         1.74 o                         
  -7   7   6          0.01         -0.48         0.48 o                         
  -6   7   6         32.05         13.77         2.01 o                         
  -5   7   6         12.19         15.72         1.06 o                         
  -4   7   6         28.51         31.45         1.37 o                         
  -3   7   6         62.29         67.68         2.02 o                         
  -2   7   6          9.41          7.22         0.64 o                         
  -1   7   6         14.83         10.97         0.77 o                         
   0   7   6          8.50          6.75         0.79 o                         
   1   7   6        217.99        196.38         6.33 o                         
   2   7   6         50.98         42.43         1.44 o                         
   3   7   6         20.41         21.36         1.05 o                         
   4   7   6        101.50        103.48         3.18 o                         
   5   7   6         29.76         35.04         1.31 o                         
   6   7   6          2.68          4.64         1.10 o                         
   7   7   6         13.13          6.84         2.20 o                         
   8   7   6          7.56          3.64         2.51 o                         
 -10   8   6          2.78          4.69         1.02 o                         
  -9   8   6          0.12          1.99         0.74 o                         
  -8   8   6          0.51         -0.26         0.57 o                         
  -7   8   6         11.42         11.37         0.87 o                         
  -6   8   6         14.65         17.93         1.37 o                         
  -5   8   6         18.52         23.24         1.15 o                         
  -4   8   6        175.90        175.22         4.01 o                         
  -3   8   6        256.32        240.10         4.78 o                         
  -2   8   6        102.91        103.17         2.77 o                         
  -1   8   6          0.15         -0.47         0.77 o                         
   0   8   6         84.67        100.31         3.52 o                         
   1   8   6         58.81         55.17         2.09 o                         
   2   8   6          2.91          0.25         0.54 o                         
   3   8   6          6.74          2.61         0.79 o                         
   4   8   6         87.74         99.35         3.27 o                         
   5   8   6         86.03        100.32         3.54 o                         
   6   8   6         35.38         42.95         2.04 o                         
   7   8   6         59.72         77.12         2.92 o                         
 -10   9   6         16.03          8.41         2.92 o                         
  -9   9   6          0.26         -0.97         0.97 o                         
  -8   9   6         19.65         18.95         4.14 o                         
  -7   9   6         26.48         33.07         2.34 o                         
  -6   9   6         12.85         17.68         1.13 o                         
  -5   9   6          0.53         -0.02         0.40 o                         
  -4   9   6         81.44         87.78         2.59 o                         
  -3   9   6          9.29          8.30         0.57 o                         
  -2   9   6         83.31         85.03         2.50 o                         
  -1   9   6         29.25         33.52         1.34 o                         
   0   9   6          0.41          0.89         0.54 o                         
   1   9   6          1.93          1.37         0.63 o                         
   2   9   6          0.09         -0.29         0.55 o                         
   3   9   6         63.12         70.97         2.75 o                         
   4   9   6         45.96         47.69         2.34 o                         
   5   9   6         46.80         54.03         2.55 o                         
   6   9   6          0.07         -0.41         1.55 o                         
  -9  10   6          8.90         -1.51         2.56 o                         
  -8  10   6          0.73          0.71         0.97 o                         
  -7  10   6          1.78         -0.52         0.76 o                         
  -6  10   6         22.04         21.23         1.83 o                         
  -5  10   6         10.40         11.21         1.15 o                         
  -4  10   6          0.15          0.23         0.38 o                         
  -3  10   6         43.39         45.30         1.66 o                         
  -2  10   6        103.17        115.22         3.34 o                         
  -1  10   6         42.61         44.08         1.70 o                         
   0  10   6         16.46         15.90         1.12 o                         
   1  10   6         12.70         18.03         1.40 o                         
   2  10   6          0.10         -1.22         1.90 o                         
   3  10   6          0.05          0.89         0.87 o                         
   4  10   6         19.46         21.17         2.21 o                         
   5  10   6         10.67          2.91         2.91 o                         
  -7  11   6          0.73          0.09         1.03 o                         
  -6  11   6          0.13          0.33         0.72 o                         
  -5  11   6          1.64          0.56         0.53 o                         
  -4  11   6          6.85          6.24         0.75 o                         
  -3  11   6          9.16         13.20         1.04 o                         
  -2  11   6         10.97         10.51         0.99 o                         
  -1  11   6          9.67          2.86         1.02 o                         
   0  11   6          8.93         12.00         2.96 o                         
   1  11   6          5.31          2.81         1.94 o                         
   2  11   6         17.24         13.90         3.30 o                         
   3  11   6          1.72         -0.56         1.29 o                         
  -5  12   6         12.22          7.22         2.83 o                         
  -4  12   6          1.63          2.06         1.14 o                         
  -3  12   6         11.40          5.90         2.02 o                         
  -2  12   6         31.65         26.37         2.70 o                         
  -1  12   6         18.99         15.38         2.54 o                         
   0  12   6         12.83          2.20         2.83 o                         
   1  12   6          0.28         -1.92         1.92 o                         
  -4 -12   7         64.79         79.78         3.96 o                         
  -3 -12   7         16.17         24.93         2.24 o                         
  -2 -12   7          0.17         -0.38         0.95 o                         
  -1 -12   7         26.99         46.32         3.62 o                         
   0 -12   7          9.38          7.26         3.99 o                         
   1 -12   7         33.43         23.97         4.35 o                         
   2 -12   7         25.28         25.78         4.48 o                         
  -6 -11   7         30.44         39.90         2.41 o                         
  -5 -11   7          2.09          2.00         1.16 o                         
  -4 -11   7          0.60         -0.18         0.99 o                         
  -3 -11   7          4.42          1.80         1.05 o                         
  -2 -11   7          0.90         -0.75         0.90 o                         
  -1 -11   7         11.47          9.82         1.99 o                         
   0 -11   7          6.34          4.69         2.32 o                         
   1 -11   7         36.74         49.00         8.48 o                         
   2 -11   7          0.58          0.14         1.38 o                         
   3 -11   7         19.23         21.25         3.93 o                         
   4 -11   7          1.50         -1.48         1.65 o                         
  -7 -10   7          2.39         -1.37         1.37 o                         
  -6 -10   7          1.76         -0.48         1.19 o                         
  -5 -10   7         14.60         15.26         1.83 o                         
  -4 -10   7          0.39          0.14         0.77 o                         
  -3 -10   7          1.73          1.19         0.81 o                         
  -2 -10   7          1.94          1.57         0.57 o                         
  -1 -10   7          4.81          5.28         0.86 o                         
   0 -10   7         24.34         22.39         1.70 o                         
   1 -10   7          0.74          1.97         0.73 o                         
   2 -10   7          1.08          0.58         0.74 o                         
   3 -10   7          2.18          1.60         1.34 o                         
   5 -10   7         21.79         20.51         3.59 o                         
  -9  -9   7          1.94         -0.97         1.33 o                         
  -8  -9   7         12.05          8.50         1.05 o                         
  -7  -9   7         36.32         29.99         1.85 o                         
  -6  -9   7         62.71         78.60         2.94 o                         
  -5  -9   7         42.65         56.20         1.86 o                         
  -4  -9   7         44.12         49.18         2.16 o                         
  -3  -9   7         74.11         69.15         2.83 o                         
  -2  -9   7        103.03        118.60         4.62 o                         
  -1  -9   7        199.47        227.25         6.87 o                         
   0  -9   7         52.51         59.08         2.58 o                         
   1  -9   7          3.28          1.15         0.53 o                         
   2  -9   7          0.17         -0.58         0.61 o                         
   3  -9   7         19.28         14.89         1.99 o                         
   4  -9   7         11.80         12.34         2.83 o                         
   5  -9   7          3.30          4.01         1.13 o                         
   6  -9   7         56.93         59.41         5.20 o                         
 -10  -8   7          1.66          0.49         1.53 o                         
  -9  -8   7          1.46          1.22         0.87 o                         
  -8  -8   7          0.16         -0.80         0.80 o                         
  -7  -8   7         27.74         26.41         1.15 o                         
  -6  -8   7          1.09          1.00         0.47 o                         
  -5  -8   7         21.21         18.68         1.27 o                         
  -4  -8   7         86.88         80.74         2.97 o                         
  -3  -8   7         73.79         68.91         2.84 o                         
  -2  -8   7         47.43         46.38         1.87 o                         
  -1  -8   7          2.48          0.24         0.44 o                         
   0  -8   7          3.27          0.89         0.46 o                         
   1  -8   7          6.10          3.64         0.64 o                         
   2  -8   7          5.18          1.58         0.56 o                         
   3  -8   7          3.21          0.65         0.36 o                         
   4  -8   7         58.43         44.44         3.79 o                         
   5  -8   7        196.54        254.40        32.20 o                         
   6  -8   7         18.81         27.28         2.12 o                         
   7  -8   7          0.01          0.23         1.58 o                         
 -10  -7   7          4.23          1.90         1.00 o                         
  -9  -7   7         17.85         17.85         1.45 o                         
  -8  -7   7         31.52         38.42         1.40 o                         
  -7  -7   7         73.97         89.51         2.92 o                         
  -6  -7   7        395.43        449.50        11.97 o                         
  -5  -7   7         53.91         57.89         1.68 o                         
  -4  -7   7        121.74        122.85         4.32 o                         
  -3  -7   7         93.38         83.01         2.23 o                         
  -2  -7   7          0.03         -0.46         0.46 o                         
  -1  -7   7         44.01         44.02         1.58 o                         
   0  -7   7          2.46          1.99         0.52 o                         
   1  -7   7         36.05         37.37         1.74 o                         
   2  -7   7          3.84          1.75         0.54 o                         
   3  -7   7        100.39         65.32         6.47 o                         
   4  -7   7          4.30          1.77         1.03 o                         
   5  -7   7          0.34          0.04         0.58 o                         
   6  -7   7         10.54         10.27         2.11 o                         
   7  -7   7          8.32          2.85         1.35 o                         
   8  -7   7          0.00          3.71         1.68 o                         
 -11  -6   7         10.51          7.16         1.35 o                         
 -10  -6   7         14.80          9.27         1.31 o                         
  -9  -6   7         14.20          8.36         1.35 o                         
  -8  -6   7         36.94         37.30         1.43 o                         
  -7  -6   7         37.88         40.24         1.53 o                         
  -6  -6   7          0.93          0.38         0.70 o                         
  -5  -6   7          9.21          8.66         0.69 o                         
  -4  -6   7         12.20          8.13         0.67 o                         
  -3  -6   7        171.37        175.82         3.87 o                         
  -2  -6   7        373.79        384.41         8.20 o                         
  -1  -6   7         10.36          6.94         0.62 o                         
   0  -6   7         35.84         36.85         1.13 o                         
   1  -6   7        104.43        109.62         2.71 o                         
   2  -6   7         66.49         63.31         1.88 o                         
   3  -6   7          0.81          0.82         0.33 o                         
   4  -6   7          0.76         -0.43         0.43 o                         
   5  -6   7          3.92          3.34         0.70 o                         
   6  -6   7         16.68         16.17         1.10 o                         
   7  -6   7          4.77          4.46         0.93 o                         
   8  -6   7          1.10          0.72         1.22 o                         
 -11  -5   7         20.23         17.35         1.61 o                         
 -10  -5   7        109.34        116.78         3.96 o                         
  -9  -5   7          3.60          2.97         0.72 o                         
  -8  -5   7         89.53        103.05         2.78 o                         
  -7  -5   7         52.46         46.85         1.53 o                         
  -6  -5   7         11.50          7.28         0.64 o                         
  -5  -5   7        186.52        187.90         3.86 o                         
  -4  -5   7        208.15        207.07         4.59 o                         
  -3  -5   7        259.52        275.70         5.77 o                         
  -2  -5   7        196.39        205.75         4.69 o                         
  -1  -5   7         48.47         46.28         1.33 o                         
   0  -5   7         72.68         74.76         1.81 o                         
   1  -5   7        225.73        223.89         5.10 o                         
   2  -5   7         96.86         87.03         2.19 o                         
   3  -5   7          4.74          6.51         0.78 o                         
   4  -5   7          0.56         -0.54         0.54 o                         
   5  -5   7         18.91         15.11         1.16 o                         
   6  -5   7         51.61         48.67         2.18 o                         
   7  -5   7         42.32         57.53         2.22 o                         
   8  -5   7         10.20         11.87         1.43 o                         
   9  -5   7         12.74          6.71         1.83 o                         
 -12  -4   7          0.87         -0.24         1.10 o                         
 -11  -4   7          3.83          1.72         0.84 o                         
 -10  -4   7         72.54         76.71         3.59 o                         
  -9  -4   7          4.56          3.91         0.65 o                         
  -8  -4   7          0.02         -0.51         0.51 o                         
  -7  -4   7          7.04          3.26         0.59 o                         
  -6  -4   7        356.99        340.87         6.86 o                         
  -5  -4   7        554.44        578.61        11.06 o                         
  -4  -4   7        309.07        308.97         5.90 o                         
  -3  -4   7         30.11         28.57         1.09 o                         
  -2  -4   7         67.80         65.91         1.80 o                         
  -1  -4   7         57.49         59.70         1.52 o                         
   0  -4   7         10.26          6.60         0.51 o                         
   1  -4   7         52.33         62.06         1.81 o                         
   2  -4   7         10.70          6.12         0.75 o                         
   3  -4   7          7.79          2.56         0.63 o                         
   4  -4   7          1.93          0.27         0.50 o                         
   5  -4   7         70.32         70.61         2.36 o                         
   6  -4   7          1.11          0.01         0.57 o                         
   7  -4   7          9.49          7.39         0.93 o                         
   8  -4   7          5.69          6.30         1.85 o                         
   9  -4   7          4.60          3.19         1.29 o                         
 -12  -3   7         26.97         34.57         2.10 o                         
 -11  -3   7         16.87         20.70         1.29 o                         
 -10  -3   7          0.11         -0.20         0.52 o                         
  -9  -3   7         86.62         94.96         3.10 o                         
  -8  -3   7         25.09         20.80         1.23 o                         
  -7  -3   7         19.25         17.10         1.08 o                         
  -6  -3   7          0.85         -0.48         0.48 o                         
  -5  -3   7         51.78         64.56         1.77 o                         
  -4  -3   7        447.28        409.36         7.88 o                         
  -3  -3   7          5.06          6.96         0.62 o                         
  -2  -3   7          9.29          5.05         0.50 o                         
  -1  -3   7          7.00          5.09         0.49 o                         
   0  -3   7         13.93         11.86         0.62 o                         
   1  -3   7        138.32        138.71         3.22 o                         
   2  -3   7        382.03        424.21         9.63 o                         
   3  -3   7        331.06        349.18         7.31 o                         
   4  -3   7        165.56        157.55         3.76 o                         
   5  -3   7         16.51         14.00         1.18 o                         
   6  -3   7         19.62         14.25         0.93 o                         
   7  -3   7         15.79         18.19         1.31 o                         
   8  -3   7         13.93         19.36         1.15 o                         
   9  -3   7          0.72         -0.88         1.26 o                         
 -12  -2   7          0.46         -0.58         1.12 o                         
 -11  -2   7          7.17          5.72         0.89 o                         
 -10  -2   7          5.43          6.94         1.14 o                         
  -9  -2   7         58.88         55.95         2.27 o                         
  -8  -2   7        101.24        104.82         2.80 o                         
  -7  -2   7        112.63        111.40         2.81 o                         
  -6  -2   7         15.17         12.76         0.93 o                         
  -5  -2   7        643.84        685.39        13.00 o                         
  -4  -2   7        571.40        584.20        10.18 o                         
  -3  -2   7         73.02         66.74         1.64 o                         
  -2  -2   7          0.14         -0.28         0.28 o                         
  -1  -2   7        261.15        265.55         5.11 o                         
   0  -2   7         93.66         81.86         2.26 o                         
   1  -2   7        460.97        497.75        10.48 o                         
   2  -2   7        194.64        183.95         4.36 o                         
   3  -2   7        116.42        124.15         3.25 o                         
   4  -2   7         27.07         21.28         1.19 o                         
   5  -2   7         41.78         42.90         1.53 o                         
   6  -2   7          0.79          0.71         0.47 o                         
   7  -2   7          0.71         -0.56         0.56 o                         
   8  -2   7         11.54         14.94         1.76 o                         
   9  -2   7         13.36         15.07         1.42 o                         
 -13  -1   7          0.00         -1.07         1.49 o                         
 -12  -1   7          4.24          1.88         1.03 o                         
 -11  -1   7         10.19         13.14         1.20 o                         
 -10  -1   7        107.88        114.47         3.72 o                         
  -9  -1   7          2.64          0.59         0.57 o                         
  -8  -1   7        123.78        141.05         3.48 o                         
  -7  -1   7         23.65         23.88         1.10 o                         
  -6  -1   7        141.26        135.46         3.11 o                         
  -5  -1   7          5.93          8.23         0.69 o                         
  -4  -1   7         18.56         20.74         0.83 o                         
  -3  -1   7        201.93        219.64         4.28 o                         
  -2  -1   7       1132.67       1219.06        19.88 o                         
  -1  -1   7         90.28         85.86         2.04 o                         
   0  -1   7          1.57          0.69         0.33 o                         
   1  -1   7        221.04        237.61         5.04 o                         
   2  -1   7          0.33         -0.33         0.33 o                         
   3  -1   7          0.08         -0.32         0.32 o                         
   4  -1   7        220.87        222.39         5.17 o                         
   5  -1   7        278.52        262.73         6.19 o                         
   6  -1   7        237.06        242.57         6.08 o                         
   7  -1   7         18.40         24.08         1.35 o                         
   8  -1   7         14.27         14.74         1.24 o                         
   9  -1   7         13.04         22.87         1.80 o                         
 -13   0   7         13.23          3.59         2.02 o                         
 -12   0   7         31.41         40.53         2.86 o                         
 -11   0   7          0.38          0.11         0.69 o                         
 -10   0   7          6.40          5.75         1.10 o                         
  -9   0   7          1.56         -0.54         0.54 o                         
  -8   0   7        182.61        183.27         4.52 o                         
  -7   0   7        173.29        175.63         3.75 o                         
  -6   0   7        404.74        375.71         7.80 o                         
  -5   0   7        358.96        358.11         6.74 o                         
  -4   0   7        138.97        118.56         2.48 o                         
  -3   0   7         45.13         43.81         1.23 o                         
  -2   0   7        804.44        867.73        15.45 o                         
  -1   0   7        852.01        890.11        17.44 o                         
   0   0   7         21.29         27.65         0.99 o                         
   1   0   7        260.54        287.34         6.31 o                         
   2   0   7          0.43         -0.38         0.38 o                         
   3   0   7        133.17        140.67         3.41 o                         
   4   0   7        244.79        266.48         5.50 o                         
   5   0   7         11.51         14.34         1.05 o                         
   6   0   7          2.03          1.80         0.64 o                         
   7   0   7         16.91         14.13         0.89 o                         
   8   0   7          1.34         -0.69         0.82 o                         
   9   0   7          9.12          9.22         1.18 o                         
 -13   1   7         37.85         34.79         2.61 o                         
 -12   1   7          0.06          0.55         0.97 o                         
 -11   1   7          4.41          7.17         1.16 o                         
 -10   1   7         19.38         18.95         1.16 o                         
  -9   1   7          0.38         -0.51         0.51 o                         
  -8   1   7         40.11         29.29         1.20 o                         
  -7   1   7         63.74         63.55         1.84 o                         
  -6   1   7         12.73         16.11         0.98 o                         
  -5   1   7        101.60        113.01         2.43 o                         
  -4   1   7         22.12         22.78         0.87 o                         
  -3   1   7        776.98        824.31        14.16 o                         
  -2   1   7         45.76         47.14         1.43 o                         
  -1   1   7         73.52         70.74         2.02 o                         
   0   1   7        166.88        186.57         3.89 o                         
   1   1   7          1.04         -0.42         0.42 o                         
   2   1   7        327.76        319.28         6.67 o                         
   3   1   7         13.61         13.20         0.90 o                         
   4   1   7          1.56          4.91         1.09 o                         
   5   1   7        189.12        207.29         4.96 o                         
   6   1   7        127.57        123.84         4.09 o                         
   7   1   7          3.00         -0.09         0.63 o                         
   8   1   7          4.04         12.23         1.47 o                         
   9   1   7         14.16          8.32         1.77 o                         
 -13   2   7          8.24          4.30         1.28 o                         
 -12   2   7          1.72          1.37         1.02 o                         
 -11   2   7         48.15         49.66         1.85 o                         
 -10   2   7          3.35          3.92         0.75 o                         
  -9   2   7         20.18         23.53         1.15 o                         
  -8   2   7        109.40        100.15         2.59 o                         
  -7   2   7          1.33          3.72         0.49 o                         
  -6   2   7        401.43        414.90         7.50 o                         
  -5   2   7         18.95         14.00         0.74 o                         
  -4   2   7       1457.62       1536.23        25.89 o                         
  -3   2   7         13.15         14.13         0.71 o                         
  -2   2   7          0.05         -0.31         0.31 o                         
  -1   2   7          0.30         -0.25         0.25 o                         
   0   2   7          8.97         12.84         0.71 o                         
   1   2   7          0.42          0.10         0.28 o                         
   2   2   7          1.45          1.76         0.50 o                         
   3   2   7         60.70         66.24         2.02 o                         
   4   2   7       1433.58       1553.35        33.56 o                         
   5   2   7        180.56        199.76         5.47 o                         
   6   2   7         22.78         27.70         1.53 o                         
   7   2   7          0.99          0.23         0.66 o                         
   8   2   7         15.60         20.32         1.75 o                         
   9   2   7          4.65          2.05         1.47 o                         
 -12   3   7          0.45          0.65         1.43 o                         
 -11   3   7          0.69          1.08         0.97 o                         
 -10   3   7          6.59          3.67         0.69 o                         
  -9   3   7          0.65         -0.69         0.69 o                         
  -8   3   7         34.65         32.33         1.29 o                         
  -7   3   7        127.81        128.16         2.94 o                         
  -6   3   7          8.28          4.85         0.73 o                         
  -5   3   7          9.70         12.33         0.77 o                         
  -4   3   7        407.00        394.56         7.36 o                         
  -3   3   7          3.44          0.90         0.37 o                         
  -2   3   7         75.96         69.98         1.67 o                         
  -1   3   7        410.30        428.54         7.90 o                         
   0   3   7         72.58         58.14         1.53 o                         
   1   3   7          3.81          2.61         0.49 o                         
   2   3   7          2.47          1.34         0.53 o                         
   3   3   7         35.44         35.16         1.48 o                         
   4   3   7          4.51          3.89         0.63 o                         
   5   3   7         13.33         10.43         0.84 o                         
   6   3   7          2.96          3.88         1.11 o                         
   7   3   7          1.81          0.50         0.75 o                         
   8   3   7          0.07          0.32         0.79 o                         
   9   3   7          7.60          2.56         1.10 o                         
 -12   4   7          3.07          3.86         1.21 o                         
 -11   4   7         40.76         49.57         2.79 o                         
 -10   4   7         10.72         17.69         1.07 o                         
  -9   4   7         69.68         76.38         2.16 o                         
  -8   4   7         51.86         54.01         1.58 o                         
  -7   4   7         12.18         16.32         0.82 o                         
  -6   4   7        873.24        890.95        15.39 o                         
  -5   4   7         65.27         56.54         1.52 o                         
  -4   4   7        167.62        169.78         3.56 o                         
  -3   4   7          1.39         -0.19         0.43 o                         
  -2   4   7         34.90         45.74         1.29 o                         
  -1   4   7         95.68         93.09         2.30 o                         
   0   4   7        160.61        154.25         3.35 o                         
   1   4   7        163.22        176.19         4.03 o                         
   2   4   7        103.34        105.51         2.71 o                         
   3   4   7        886.71        971.48        22.79 o                         
   4   4   7         78.12         88.07         2.57 o                         
   5   4   7         36.14         36.88         1.75 o                         
   6   4   7          0.06         -0.58         0.58 o                         
   7   4   7         19.50         25.66         2.04 o                         
   8   4   7        145.98        177.39         6.43 o                         
   9   4   7          0.00         -0.86         1.34 o                         
 -12   5   7          9.28          6.34         1.90 o                         
 -11   5   7          0.11          0.96         0.94 o                         
 -10   5   7          1.24          0.39         0.59 o                         
  -9   5   7         24.00         21.87         1.20 o                         
  -8   5   7          2.54          0.94         0.59 o                         
  -7   5   7         20.00         18.57         0.86 o                         
  -6   5   7        161.95        162.10         3.46 o                         
  -5   5   7        156.00        142.51         2.91 o                         
  -4   5   7        310.72        321.57         5.91 o                         
  -3   5   7        184.72        207.97         3.74 o                         
  -2   5   7         10.86          6.23         0.62 o                         
  -1   5   7          0.07         -0.36         0.36 o                         
   0   5   7        262.77        259.95         5.35 o                         
   1   5   7         34.91         36.84         1.29 o                         
   2   5   7          0.15         -0.44         0.44 o                         
   3   5   7         86.37         89.94         2.39 o                         
   4   5   7         22.34         20.49         1.07 o                         
   5   5   7          6.62          2.71         0.67 o                         
   6   5   7         13.62         17.82         1.39 o                         
   7   5   7         22.02         26.82         1.56 o                         
   8   5   7          0.13          0.44         1.02 o                         
 -11   6   7          8.56          6.62         1.03 o                         
 -10   6   7          0.01          0.07         0.73 o                         
  -9   6   7          0.90         -0.59         0.59 o                         
  -8   6   7         11.41          4.51         0.99 o                         
  -7   6   7          2.53          1.87         0.40 o                         
  -6   6   7         16.65         20.13         0.83 o                         
  -5   6   7        106.66         99.98         2.30 o                         
  -4   6   7         18.29         19.14         0.78 o                         
  -3   6   7          0.50         -0.11         0.36 o                         
  -2   6   7        155.60        156.35         3.17 o                         
  -1   6   7          1.04         -0.38         0.39 o                         
   0   6   7          8.79          4.37         0.57 o                         
   1   6   7          3.83          2.97         0.45 o                         
   2   6   7        176.38        187.24         4.29 o                         
   3   6   7        175.94        189.07         4.61 o                         
   4   6   7        119.21        129.42         3.55 o                         
   5   6   7          0.60          0.62         0.56 o                         
   6   6   7          5.61          3.10         0.82 o                         
   7   6   7          8.72          6.81         1.10 o                         
   8   6   7          5.04          2.22         1.55 o                         
 -11   7   7          4.54          4.71         2.56 o                         
 -10   7   7         13.76          8.50         1.59 o                         
  -9   7   7         16.42         15.73         1.54 o                         
  -8   7   7         35.40         28.35         1.40 o                         
  -7   7   7         59.77         46.62         2.19 o                         
  -6   7   7         40.42         50.88         1.86 o                         
  -5   7   7         16.98         21.33         1.07 o                         
  -4   7   7        108.09        125.46         3.09 o                         
  -3   7   7         19.90         17.84         0.91 o                         
  -2   7   7          2.07          1.26         0.68 o                         
  -1   7   7          0.59         -0.38         0.38 o                         
   0   7   7          2.34          0.50         0.39 o                         
   1   7   7          0.70          1.63         0.41 o                         
   2   7   7         53.58         55.14         1.72 o                         
   3   7   7         35.43         34.42         1.46 o                         
   4   7   7        139.82        146.18         4.28 o                         
   5   7   7         27.60         38.13         1.75 o                         
   6   7   7          0.25          0.97         0.88 o                         
   7   7   7          0.01         -1.26         1.26 o                         
 -10   8   7          7.95          5.53         2.47 o                         
  -9   8   7          5.15          2.08         0.83 o                         
  -8   8   7          0.21          0.54         0.56 o                         
  -7   8   7         17.82         12.42         3.13 o                         
  -6   8   7          2.28          0.39         0.54 o                         
  -5   8   7         42.68         48.91         1.82 o                         
  -4   8   7          7.40          5.34         0.71 o                         
  -3   8   7         88.67         89.52         2.33 o                         
  -2   8   7        156.44        157.58         4.07 o                         
  -1   8   7         95.37        105.01         2.98 o                         
   0   8   7         14.94         17.72         1.09 o                         
   1   8   7          7.64          4.23         1.00 o                         
   2   8   7          0.71         -0.49         0.49 o                         
   3   8   7          0.04          0.58         0.78 o                         
   4   8   7          1.44          1.53         0.75 o                         
   5   8   7          4.81          6.04         1.39 o                         
   6   8   7         38.08         45.20         2.05 o                         
  -9   9   7          0.02          0.00         1.63 o                         
  -8   9   7          3.64          1.69         0.95 o                         
  -7   9   7         33.45         35.21         1.79 o                         
  -6   9   7          5.77          4.01         0.64 o                         
  -5   9   7          0.03         -0.11         0.78 o                         
  -4   9   7          4.19          9.21         0.88 o                         
  -3   9   7          0.06          1.21         0.46 o                         
  -2   9   7         16.14         20.75         1.00 o                         
  -1   9   7          1.09          1.44         0.57 o                         
   0   9   7         51.11         49.56         1.99 o                         
   1   9   7         77.78         74.20         2.63 o                         
   2   9   7          0.38         -0.08         0.96 o                         
   3   9   7          7.58         13.50         1.58 o                         
   4   9   7         12.06         14.80         1.68 o                         
   5   9   7         70.83         81.01         3.61 o                         
  -8  10   7          1.02         -0.82         1.05 o                         
  -7  10   7          8.08          7.71         1.23 o                         
  -6  10   7         24.88         18.71         4.14 o                         
  -5  10   7          2.70          3.90         1.11 o                         
  -4  10   7         39.16         37.17         1.47 o                         
  -3  10   7         67.35         72.88         3.40 o                         
  -2  10   7         26.98         29.26         1.26 o                         
  -1  10   7          6.50          4.56         1.01 o                         
   0  10   7         26.80         29.51         2.08 o                         
   1  10   7          0.67          0.03         0.84 o                         
   2  10   7          0.25         -0.14         1.16 o                         
   3  10   7          0.40          3.31         1.78 o                         
   4  10   7          4.28          2.18         2.12 o                         
  -7  11   7          1.72         -1.12         1.18 o                         
  -6  11   7          0.00         -1.83         1.83 o                         
  -5  11   7          2.73          0.68         0.75 o                         
  -4  11   7          0.26          0.67         0.90 o                         
  -3  11   7         24.42         29.67         1.68 o                         
  -2  11   7         39.85         38.70         1.87 o                         
  -1  11   7         20.45         23.77         2.07 o                         
   0  11   7          0.02         -1.14         1.14 o                         
   1  11   7          4.39          6.82         1.81 o                         
  -4  12   7          0.06          0.39         1.93 o                         
  -3  12   7          2.34          1.84         1.05 o                         
  -2  12   7         15.16         12.22         3.57 o                         
  -1  12   7         13.44          5.51         1.94 o                         
   0  12   7          1.78         -0.51         1.94 o                         
  -1 -12   8         17.26         14.79         4.35 o                         
  -5 -11   8         78.40         95.72         3.78 o                         
  -4 -11   8         12.26         12.70         1.69 o                         
  -3 -11   8         24.22         30.89         2.04 o                         
  -2 -11   8          9.41          2.00         1.09 o                         
  -1 -11   8          2.08          5.66         2.53 o                         
   0 -11   8         25.57         41.79         3.93 o                         
   1 -11   8          0.84          1.61         1.52 o                         
   2 -11   8         43.06         31.29         4.57 o                         
   3 -11   8          0.24          1.47         2.27 o                         
  -7 -10   8          0.03         -0.04         2.04 o                         
  -6 -10   8         17.62         17.31         1.85 o                         
  -5 -10   8          2.75         -0.02         1.01 o                         
  -4 -10   8          0.12         -0.55         0.92 o                         
  -3 -10   8          0.79         -0.36         1.04 o                         
  -2 -10   8         14.12          6.93         1.38 o                         
  -1 -10   8          3.76          0.28         0.79 o                         
   0 -10   8         19.35         23.80         1.94 o                         
   1 -10   8         10.09         12.54         2.99 o                         
   2 -10   8         19.85         28.30         3.78 o                         
   3 -10   8          0.29          0.07         1.31 o                         
   4 -10   8          3.63          2.14         2.53 o                         
  -8  -9   8         17.88         10.15         1.77 o                         
  -7  -9   8         28.16         27.95         1.85 o                         
  -6  -9   8         51.55         59.37         2.43 o                         
  -5  -9   8         22.87         27.84         1.54 o                         
  -4  -9   8         30.94         33.18         1.81 o                         
  -3  -9   8          5.79          7.19         0.94 o                         
  -2  -9   8         92.14        107.30         4.79 o                         
  -1  -9   8         30.89         33.27         1.41 o                         
   0  -9   8         30.79         31.61         1.59 o                         
   1  -9   8          7.69          6.68         1.16 o                         
   2  -9   8          3.07          0.43         0.95 o                         
   3  -9   8          0.01          0.52         1.01 o                         
   4  -9   8         16.18         11.37         2.37 o                         
   5  -9   8          0.05          1.80         1.56 o                         
  -9  -8   8         10.15          5.46         1.08 o                         
  -8  -8   8          6.66          6.73         1.08 o                         
  -7  -8   8          0.02         -0.68         0.68 o                         
  -6  -8   8         30.08         39.58         1.65 o                         
  -5  -8   8         21.01         19.43         1.17 o                         
  -4  -8   8         30.36         28.79         1.37 o                         
  -3  -8   8         28.31         30.44         1.50 o                         
  -2  -8   8         35.93         33.12         1.51 o                         
  -1  -8   8          3.16         -0.19         0.59 o                         
   0  -8   8         67.54         74.40         2.58 o                         
   1  -8   8          6.22          4.13         1.14 o                         
   2  -8   8         30.66         38.23         1.93 o                         
   3  -8   8          3.59          2.72         0.93 o                         
   4  -8   8          0.17          2.48         0.86 o                         
   5  -8   8         65.27         39.66         4.32 o                         
   6  -8   8          0.94         -0.33         1.91 o                         
 -10  -7   8          7.61          4.39         1.19 o                         
  -9  -7   8         17.82         17.33         1.64 o                         
  -8  -7   8          1.00          0.81         0.79 o                         
  -7  -7   8         35.36         37.04         1.68 o                         
  -6  -7   8         71.20         70.11         2.12 o                         
  -5  -7   8         54.89         52.87         1.72 o                         
  -4  -7   8        173.45        171.78         4.30 o                         
  -3  -7   8        136.44        139.56         3.82 o                         
  -2  -7   8         64.20         61.66         2.18 o                         
  -1  -7   8          4.21          1.36         0.57 o                         
   0  -7   8         23.85         23.32         1.31 o                         
   1  -7   8          1.07          0.21         0.51 o                         
   2  -7   8         12.36         13.31         1.20 o                         
   3  -7   8         29.47         21.40         2.62 o                         
   4  -7   8          2.62          0.98         0.53 o                         
   5  -7   8         13.53          2.96         1.21 o                         
   6  -7   8          0.13          0.99         0.99 o                         
   7  -7   8          3.09          1.28         1.66 o                         
 -11  -6   8          5.99          1.72         1.69 o                         
 -10  -6   8         27.14         26.68         1.51 o                         
  -9  -6   8         18.53         16.60         1.36 o                         
  -8  -6   8         12.53         17.55         0.98 o                         
  -7  -6   8         32.49         43.32         1.65 o                         
  -6  -6   8         46.95         43.67         1.59 o                         
  -5  -6   8          8.19          5.08         0.53 o                         
  -4  -6   8          4.55          0.14         0.51 o                         
  -3  -6   8          2.42          1.11         0.37 o                         
  -2  -6   8        349.75        360.67         8.27 o                         
  -1  -6   8          0.48         -0.37         0.37 o                         
   0  -6   8        163.10        168.17         4.01 o                         
   1  -6   8        104.96        118.90         3.05 o                         
   2  -6   8        224.97        251.85         6.09 o                         
   3  -6   8          0.32          0.56         0.36 o                         
   4  -6   8         25.11         28.58         1.50 o                         
   5  -6   8          1.55          1.16         0.63 o                         
   6  -6   8          8.75          6.10         1.45 o                         
   7  -6   8          2.39          5.12         1.02 o                         
   8  -6   8          0.45         -0.92         1.60 o                         
 -11  -5   8         53.25         50.49         2.63 o                         
 -10  -5   8         13.80         17.36         1.36 o                         
  -9  -5   8        188.74        208.92         5.16 o                         
  -8  -5   8        144.22        143.21         4.15 o                         
  -7  -5   8         18.35         17.01         0.98 o                         
  -6  -5   8         10.39          7.93         0.71 o                         
  -5  -5   8         21.35         18.05         0.89 o                         
  -4  -5   8          1.82          1.09         0.43 o                         
  -3  -5   8         24.78         24.47         1.06 o                         
  -2  -5   8        229.48        226.99         4.96 o                         
  -1  -5   8        102.29         95.98         2.31 o                         
   0  -5   8         60.45         63.70         1.86 o                         
   1  -5   8         25.22         24.84         1.20 o                         
   2  -5   8        900.77        969.29        18.99 o                         
   3  -5   8        127.41        140.62         4.05 o                         
   4  -5   8         11.06          8.59         1.41 o                         
   5  -5   8          0.13          0.42         0.66 o                         
   6  -5   8          3.59          3.77         0.78 o                         
   7  -5   8         19.57         21.23         2.82 o                         
   8  -5   8          9.25          5.62         1.39 o                         
 -12  -4   8         25.26         12.20         2.10 o                         
 -11  -4   8          0.00          0.24         0.96 o                         
 -10  -4   8         28.38         25.21         1.55 o                         
  -9  -4   8         33.61         36.88         1.66 o                         
  -8  -4   8         21.32         21.43         1.24 o                         
  -7  -4   8          0.01          0.25         0.60 o                         
  -6  -4   8          7.04          7.77         0.82 o                         
  -5  -4   8        443.12        466.69         8.75 o                         
  -4  -4   8        429.96        445.24         9.10 o                         
  -3  -4   8        363.70        380.91         8.33 o                         
  -2  -4   8          1.03         -0.56         0.56 o                         
  -1  -4   8        272.55        281.89         5.97 o                         
   0  -4   8          1.27         -0.29         0.29 o                         
   1  -4   8        141.14        138.64         3.51 o                         
   2  -4   8        202.06        198.61         4.68 o                         
   3  -4   8         12.18         11.86         0.93 o                         
   4  -4   8          9.21          7.55         0.95 o                         
   5  -4   8          3.54          3.48         1.41 o                         
   6  -4   8         34.21         38.59         2.89 o                         
   7  -4   8          0.58          3.54         1.22 o                         
   8  -4   8          7.91         10.74         2.09 o                         
 -12  -3   8         35.85         33.64         2.21 o                         
 -11  -3   8         24.36         27.38         1.56 o                         
 -10  -3   8          9.89          9.93         1.49 o                         
  -9  -3   8        116.37        120.05         4.16 o                         
  -8  -3   8          9.97          5.18         1.19 o                         
  -7  -3   8          0.17         -0.21         0.54 o                         
  -6  -3   8          0.20         -0.88         0.89 o                         
  -5  -3   8          7.68          2.34         0.50 o                         
  -4  -3   8         46.13         41.44         1.29 o                         
  -3  -3   8         20.66         25.36         0.97 o                         
  -2  -3   8         53.37         48.42         1.48 o                         
  -1  -3   8          8.37          7.41         0.57 o                         
   0  -3   8         29.04         31.31         1.25 o                         
   1  -3   8          5.57          3.38         0.56 o                         
   2  -3   8        222.99        264.04         6.37 o                         
   3  -3   8        274.97        276.01         7.18 o                         
   4  -3   8        189.60        202.42         4.94 o                         
   5  -3   8         15.71          9.29         1.07 o                         
   6  -3   8         40.42         37.49         1.61 o                         
   7  -3   8          4.38          2.13         1.02 o                         
   8  -3   8          6.37          4.68         1.21 o                         
   9  -3   8          2.89         -0.27         1.47 o                         
 -12  -2   8          1.32          0.82         1.62 o                         
 -11  -2   8         36.90         40.83         1.91 o                         
 -10  -2   8         11.88          8.17         1.02 o                         
  -9  -2   8         22.16         17.37         1.35 o                         
  -8  -2   8        285.21        315.76         8.15 o                         
  -7  -2   8        199.32        223.33         5.50 o                         
  -6  -2   8          0.09         -0.16         0.50 o                         
  -5  -2   8        219.82        226.39         4.37 o                         
  -4  -2   8        269.86        272.44         5.29 o                         
  -3  -2   8        161.93        165.65         3.44 o                         
  -2  -2   8        144.80        140.88         3.05 o                         
  -1  -2   8          1.41         -0.32         0.32 o                         
   0  -2   8          0.25          0.78         0.34 o                         
   1  -2   8          5.52          3.94         0.66 o                         
   2  -2   8         68.23         69.03         2.18 o                         
   3  -2   8         19.45         19.52         1.03 o                         
   4  -2   8          8.90          4.49         0.68 o                         
   5  -2   8          1.43          0.87         0.43 o                         
   6  -2   8          0.38          0.07         0.44 o                         
   7  -2   8          0.10          0.94         0.95 o                         
   8  -2   8          0.03          1.73         1.31 o                         
   9  -2   8          0.07         -1.17         1.42 o                         
 -12  -1   8          0.04         -0.85         1.27 o                         
 -11  -1   8         31.08         35.19         3.77 o                         
 -10  -1   8         27.92         28.17         1.31 o                         
  -9  -1   8         56.51         55.14         2.36 o                         
  -8  -1   8         19.09         21.12         1.16 o                         
  -7  -1   8          7.57          5.13         1.06 o                         
  -6  -1   8         17.12         14.66         1.09 o                         
  -5  -1   8        204.27        213.99         4.31 o                         
  -4  -1   8         19.52         20.05         0.85 o                         
  -3  -1   8        120.45        121.79         2.70 o                         
  -2  -1   8        207.22        229.97         4.39 o                         
  -1  -1   8        264.39        286.97         5.56 o                         
   0  -1   8         14.75         15.34         0.86 o                         
   1  -1   8         28.36         23.88         1.11 o                         
   2  -1   8         84.12         86.04         2.53 o                         
   3  -1   8         50.79         43.41         1.74 o                         
   4  -1   8         64.14         60.95         2.05 o                         
   5  -1   8         11.65          9.78         1.20 o                         
   6  -1   8         78.64         93.75         3.23 o                         
   7  -1   8         41.43         50.24         2.08 o                         
   8  -1   8          0.08          3.61         1.00 o                         
   9  -1   8          3.66          1.46         1.67 o                         
 -12   0   8         22.97         26.26         1.56 o                         
 -11   0   8         78.59         77.36         2.72 o                         
 -10   0   8          0.07         -0.05         0.70 o                         
  -9   0   8         16.57         17.00         1.15 o                         
  -8   0   8          6.23          3.28         0.64 o                         
  -7   0   8         21.88         21.49         1.05 o                         
  -6   0   8         24.10         21.05         1.06 o                         
  -5   0   8          6.98          9.27         0.64 o                         
  -4   0   8        114.15        115.77         2.44 o                         
  -3   0   8         55.94         52.12         1.39 o                         
  -2   0   8        672.96        715.52        12.40 o                         
  -1   0   8         32.96         33.84         1.22 o                         
   0   0   8         62.36         60.05         1.68 o                         
   1   0   8         73.00         73.93         1.94 o                         
   2   0   8         25.35         23.65         1.07 o                         
   3   0   8         14.74         10.44         1.35 o                         
   4   0   8         13.38         11.95         1.05 o                         
   5   0   8         12.06         10.60         0.97 o                         
   6   0   8         78.88         93.44         3.07 o                         
   7   0   8          8.09          9.63         1.41 o                         
   8   0   8          2.50          5.43         1.65 o                         
   9   0   8          0.00         -0.19         1.49 o                         
 -12   1   8         15.73         12.98         1.88 o                         
 -11   1   8          0.04          0.99         1.01 o                         
 -10   1   8         26.50         23.75         1.15 o                         
  -9   1   8          6.18          3.76         0.68 o                         
  -8   1   8         36.51         33.99         1.40 o                         
  -7   1   8         45.24         44.10         1.56 o                         
  -6   1   8         13.06         14.34         0.85 o                         
  -5   1   8          5.11          8.52         0.73 o                         
  -4   1   8         22.54         17.93         0.83 o                         
  -3   1   8        123.25        122.77         2.51 o                         
  -2   1   8        144.77        155.48         3.72 o                         
  -1   1   8        462.51        457.49         9.30 o                         
   0   1   8         33.64         29.60         1.13 o                         
   1   1   8         22.64         19.78         0.97 o                         
   2   1   8        174.97        179.73         4.13 o                         
   3   1   8          0.05          0.02         0.39 o                         
   4   1   8          6.68          3.89         0.66 o                         
   5   1   8         57.08         57.49         1.96 o                         
   6   1   8        148.84        164.44         4.57 o                         
   7   1   8         52.23         55.57         1.94 o                         
   8   1   8         19.19         21.98         1.35 o                         
   9   1   8          3.04          0.99         1.39 o                         
 -12   2   8          8.91          9.86         1.32 o                         
 -11   2   8         32.16         32.78         1.43 o                         
 -10   2   8          3.64          3.72         0.73 o                         
  -9   2   8         35.69         37.29         1.84 o                         
  -8   2   8          0.87          0.44         0.45 o                         
  -7   2   8        122.24        140.41         3.20 o                         
  -6   2   8        156.69        147.00         3.02 o                         
  -5   2   8        322.00        358.08         6.31 o                         
  -4   2   8         62.47         54.72         1.54 o                         
  -3   2   8          0.08         -0.24         0.37 o                         
  -2   2   8         20.57         23.24         0.96 o                         
  -1   2   8          0.45         -0.29         0.29 o                         
   0   2   8         27.44         34.10         1.15 o                         
   1   2   8        476.87        499.67         9.64 o                         
   2   2   8         18.92         15.74         0.93 o                         
   3   2   8        572.30        576.95        13.34 o                         
   4   2   8         71.27         74.37         2.34 o                         
   5   2   8         11.51         13.83         1.03 o                         
   6   2   8         40.73         47.03         1.88 o                         
   7   2   8         15.88         25.71         1.49 o                         
   8   2   8          6.86          6.66         1.24 o                         
 -12   3   8          1.16          0.18         1.26 o                         
 -11   3   8         11.08          7.01         2.08 o                         
 -10   3   8         14.33         14.06         1.39 o                         
  -9   3   8          4.92          3.03         0.55 o                         
  -8   3   8         50.80         49.59         1.63 o                         
  -7   3   8        285.60        286.08         6.56 o                         
  -6   3   8        162.26        173.42         3.45 o                         
  -5   3   8         37.28         29.44         1.18 o                         
  -4   3   8        108.33        111.21         2.48 o                         
  -3   3   8         26.78         33.40         1.14 o                         
  -2   3   8        331.71        355.76         6.24 o                         
  -1   3   8        139.38        158.60         3.58 o                         
   0   3   8        210.79        206.37         4.32 o                         
   1   3   8         21.15         27.19         1.04 o                         
   2   3   8        138.46        146.45         3.99 o                         
   3   3   8        122.26        115.83         3.30 o                         
   4   3   8         84.43         78.80         2.64 o                         
   5   3   8          3.33          1.89         0.65 o                         
   6   3   8          5.43          4.00         0.89 o                         
   7   3   8          1.71          1.29         1.03 o                         
   8   3   8          1.34          3.45         1.24 o                         
 -12   4   8          1.01         -0.47         1.36 o                         
 -11   4   8          8.22         11.28         1.06 o                         
 -10   4   8         63.70         66.97         2.23 o                         
  -9   4   8          0.89          0.87         0.45 o                         
  -8   4   8        190.09        199.14         5.24 o                         
  -7   4   8        159.22        169.04         3.51 o                         
  -6   4   8        116.21        113.32         2.58 o                         
  -5   4   8        153.61        155.11         3.39 o                         
  -4   4   8        234.09        238.87         4.27 o                         
  -3   4   8         15.06         16.50         0.80 o                         
  -2   4   8          0.32         -0.30         0.31 o                         
  -1   4   8          0.18         -0.42         0.42 o                         
   0   4   8          6.83          2.57         0.43 o                         
   1   4   8         44.00         38.35         1.58 o                         
   2   4   8         10.62         14.54         0.88 o                         
   3   4   8         28.55         30.38         1.19 o                         
   4   4   8          1.55         -0.03         0.48 o                         
   5   4   8         32.03         36.03         1.68 o                         
   6   4   8          1.31         -0.55         0.98 o                         
   7   4   8          2.71          5.08         1.29 o                         
   8   4   8         29.98         34.90         2.41 o                         
 -12   5   8         24.66         24.97         1.77 o                         
 -11   5   8          6.49          2.68         1.67 o                         
 -10   5   8         19.26         22.33         1.28 o                         
  -9   5   8          0.12         -0.51         0.52 o                         
  -8   5   8          0.02          0.93         0.52 o                         
  -7   5   8         22.40         29.20         1.11 o                         
  -6   5   8          9.77         12.10         0.80 o                         
  -5   5   8          9.69          7.75         0.77 o                         
  -4   5   8        266.70        285.95         5.37 o                         
  -3   5   8        794.26        847.50        16.14 o                         
  -2   5   8          0.20         -0.27         0.43 o                         
  -1   5   8         63.57         67.28         1.60 o                         
   0   5   8         37.52         33.30         1.23 o                         
   1   5   8          2.12          1.14         0.38 o                         
   2   5   8         11.33          8.13         1.16 o                         
   3   5   8          2.00          1.50         0.36 o                         
   4   5   8          7.32          5.55         0.62 o                         
   5   5   8          2.06          0.35         0.50 o                         
   6   5   8          0.84          0.28         1.05 o                         
   7   5   8          4.80          6.37         1.61 o                         
 -11   6   8          5.97          7.43         1.83 o                         
 -10   6   8          3.07          2.08         0.78 o                         
  -9   6   8          0.24         -0.62         0.62 o                         
  -8   6   8          0.21          0.01         0.47 o                         
  -7   6   8         25.33         34.92         1.42 o                         
  -6   6   8         27.17         32.75         1.15 o                         
  -5   6   8         31.65         20.71         0.89 o                         
  -4   6   8         59.87         58.52         1.49 o                         
  -3   6   8          0.88         -0.15         0.32 o                         
  -2   6   8         58.85         64.38         1.66 o                         
  -1   6   8          2.15         -0.42         0.42 o                         
   0   6   8         19.11         15.71         0.85 o                         
   1   6   8          8.85          6.68         0.84 o                         
   2   6   8          3.92          4.32         0.60 o                         
   3   6   8         40.12         46.39         1.81 o                         
   4   6   8         84.15         90.12         2.90 o                         
   5   6   8          6.00          6.98         0.97 o                         
   6   6   8          9.04          8.24         1.65 o                         
   7   6   8          2.16          0.03         1.27 o                         
 -11   7   8          4.91          4.27         2.22 o                         
 -10   7   8         15.11         20.48         2.02 o                         
  -9   7   8          3.94          4.46         0.89 o                         
  -8   7   8          3.55          3.99         0.61 o                         
  -7   7   8         61.10         48.58         2.39 o                         
  -6   7   8         16.25         14.92         0.90 o                         
  -5   7   8         25.67         22.45         1.01 o                         
  -4   7   8          0.62          0.19         0.43 o                         
  -3   7   8         12.83         11.83         0.68 o                         
  -2   7   8          3.15          1.87         0.50 o                         
  -1   7   8         12.01         10.75         0.65 o                         
   0   7   8          6.13          4.45         0.53 o                         
   1   7   8        121.27        123.49         3.37 o                         
   2   7   8         58.55         62.43         2.60 o                         
   3   7   8          0.05          1.53         0.75 o                         
   4   7   8         28.85         32.79         1.81 o                         
   5   7   8          4.58          2.57         0.87 o                         
   6   7   8         11.71          8.09         2.00 o                         
 -10   8   8          1.57          1.89         2.07 o                         
  -9   8   8          1.02         -0.61         1.08 o                         
  -8   8   8         11.04          6.32         1.42 o                         
  -7   8   8         15.41         18.31         1.26 o                         
  -6   8   8          0.28          1.25         0.62 o                         
  -5   8   8          8.82         10.69         0.86 o                         
  -4   8   8          0.17         -0.10         0.49 o                         
  -3   8   8          9.75         12.65         0.96 o                         
  -2   8   8         51.04         51.81         2.01 o                         
  -1   8   8        204.08        226.19         5.55 o                         
   0   8   8        182.43        196.43         5.33 o                         
   1   8   8         27.17         24.38         1.12 o                         
   2   8   8          1.94          0.36         0.62 o                         
   3   8   8         11.60          5.53         1.13 o                         
   4   8   8          5.32         10.90         1.45 o                         
   5   8   8         22.55         22.70         2.10 o                         
  -9   9   8          4.05          0.01         1.12 o                         
  -8   9   8          0.62         -1.00         1.00 o                         
  -7   9   8          0.02         -0.87         1.08 o                         
  -6   9   8          0.32         -0.35         0.75 o                         
  -5   9   8          2.22         -0.37         0.74 o                         
  -4   9   8         11.91         11.43         1.07 o                         
  -3   9   8          5.40          3.88         0.76 o                         
  -2   9   8        102.53        102.09         2.90 o                         
  -1   9   8         47.95         56.57         1.89 o                         
   0   9   8          0.99          0.97         0.74 o                         
   1   9   8          0.06         -0.13         0.67 o                         
   2   9   8         18.54         17.40         1.91 o                         
   3   9   8          0.21         -0.62         0.94 o                         
   4   9   8          0.07          0.22         1.47 o                         
  -8  10   8          0.67         -0.31         1.22 o                         
  -7  10   8          1.59          2.03         1.17 o                         
  -6  10   8         38.86         40.87         2.17 o                         
  -5  10   8         35.32         36.34         2.24 o                         
  -4  10   8          0.51          1.16         0.72 o                         
  -3  10   8         72.10         88.22         3.51 o                         
  -2  10   8          6.56          8.32         1.25 o                         
  -1  10   8         49.40         40.39         2.21 o                         
   0  10   8         17.03         17.11         2.28 o                         
   1  10   8          1.57         -0.94         0.94 o                         
   2  10   8          3.51          0.89         1.74 o                         
   3  10   8          1.02         -1.66         2.12 o                         
  -6  11   8         10.61         -0.45         3.38 o                         
  -5  11   8         20.17         22.33         1.55 o                         
  -4  11   8          7.72          5.08         0.93 o                         
  -3  11   8          1.65          0.53         0.96 o                         
  -2  11   8          2.30          0.65         1.62 o                         
  -1  11   8         20.50         19.72         2.03 o                         
   0  11   8          4.01         -0.06         1.04 o                         
   1  11   8          0.08          2.91         2.75 o                         
  -4 -11   9          9.64          4.98         1.12 o                         
  -3 -11   9         69.94         93.18         4.60 o                         
  -2 -11   9          0.71         -0.19         1.69 o                         
  -1 -11   9          4.84         -0.51         2.11 o                         
   0 -11   9          0.74         -0.13         3.57 o                         
   1 -11   9          0.63         -0.39         1.42 o                         
  -6 -10   9         17.93          8.97         1.42 o                         
  -5 -10   9          0.89         -1.13         1.13 o                         
  -4 -10   9          2.34          0.76         1.04 o                         
  -3 -10   9          0.50          0.99         1.44 o                         
  -2 -10   9          6.20          1.95         0.91 o                         
  -1 -10   9         43.62         66.16         7.59 o                         
   0 -10   9          1.16          2.74         1.24 o                         
   1 -10   9          6.40          6.38         2.13 o                         
   2 -10   9          0.33          3.95         1.98 o                         
   3 -10   9          0.74         -0.29         1.74 o                         
  -8  -9   9          0.28         -1.65         2.03 o                         
  -7  -9   9          1.73         -1.91         1.91 o                         
  -6  -9   9         11.71         15.42         1.91 o                         
  -5  -9   9         36.09         37.09         2.03 o                         
  -4  -9   9          4.46          3.93         0.86 o                         
  -3  -9   9          7.98          6.71         1.04 o                         
  -2  -9   9          2.08          0.52         0.88 o                         
  -1  -9   9         55.08         63.07         2.69 o                         
   0  -9   9         32.88         36.01         2.17 o                         
   1  -9   9         27.40         33.64         2.63 o                         
   2  -9   9          0.44         -0.99         1.23 o                         
   3  -9   9          4.51          0.13         1.51 o                         
   4  -9   9          3.34         -0.83         1.33 o                         
   5  -9   9         19.19         13.77         3.25 o                         
  -9  -8   9          4.52          1.54         1.23 o                         
  -8  -8   9          0.72          1.78         1.38 o                         
  -7  -8   9         24.12         23.33         1.28 o                         
  -6  -8   9          1.34          0.49         0.68 o                         
  -5  -8   9         19.97         16.86         1.00 o                         
  -4  -8   9         38.08         21.52         1.44 o                         
  -3  -8   9         66.99         71.59         2.45 o                         
  -2  -8   9         96.94        110.00         3.51 o                         
  -1  -8   9         41.26         45.33         1.89 o                         
   0  -8   9          0.20         -0.14         0.60 o                         
   1  -8   9          1.10          1.36         0.74 o                         
   2  -8   9         28.52         32.23         1.95 o                         
   3  -8   9         38.13         52.55         2.76 o                         
   4  -8   9         12.53         20.93         1.93 o                         
   5  -8   9         10.35          5.69         1.91 o                         
 -10  -7   9         28.59         20.63         1.78 o                         
  -9  -7   9          9.25          7.47         0.95 o                         
  -8  -7   9          0.09         -0.63         0.83 o                         
  -7  -7   9          1.89          2.00         0.68 o                         
  -6  -7   9         76.22         83.31         2.49 o                         
  -5  -7   9          0.86         -0.54         0.54 o                         
  -4  -7   9        177.30        173.99         6.63 o                         
  -3  -7   9         11.61          8.97         0.62 o                         
  -2  -7   9          8.85          6.16         0.53 o                         
  -1  -7   9          3.51          1.92         0.38 o                         
   0  -7   9          7.58          3.79         0.56 o                         
   1  -7   9          4.53          0.88         0.59 o                         
   2  -7   9         16.71         11.65         0.86 o                         
   3  -7   9          0.17          0.21         0.58 o                         
   4  -7   9          4.27          1.74         0.79 o                         
   5  -7   9          8.76          3.08         0.96 o                         
   6  -7   9         21.03         20.03         3.68 o                         
 -10  -6   9          4.75          3.32         1.14 o                         
  -9  -6   9         33.09         35.06         2.26 o                         
  -8  -6   9        147.45        158.83         4.24 o                         
  -7  -6   9          0.06          0.74         0.71 o                         
  -6  -6   9         28.10         36.06         1.49 o                         
  -5  -6   9         22.46         20.32         1.08 o                         
  -4  -6   9          0.10         -0.43         0.43 o                         
  -3  -6   9        101.05        108.76         2.70 o                         
  -2  -6   9         23.73         24.04         1.19 o                         
  -1  -6   9        283.06        299.09         6.64 o                         
   0  -6   9          9.58          7.64         0.63 o                         
   1  -6   9        389.34        433.56        10.59 o                         
   2  -6   9         37.75         40.09         1.70 o                         
   3  -6   9         16.32         23.08         1.52 o                         
   4  -6   9          0.00         -0.45         0.58 o                         
   5  -6   9         21.43         12.69         2.76 o                         
   6  -6   9         19.87         25.43         2.26 o                         
   7  -6   9          8.02          4.90         1.53 o                         
 -11  -5   9         43.72         38.86         2.24 o                         
 -10  -5   9          8.14         10.12         1.32 o                         
  -9  -5   9        248.86        254.19        11.43 o                         
  -8  -5   9         10.67         10.44         1.12 o                         
  -7  -5   9        135.10        141.31         4.23 o                         
  -6  -5   9         66.33         70.08         2.20 o                         
  -5  -5   9        125.06        129.48         3.16 o                         
  -4  -5   9        115.79        127.40         3.30 o                         
  -3  -5   9          7.06          6.18         1.01 o                         
  -2  -5   9        390.37        400.93         8.28 o                         
  -1  -5   9        439.43        473.36         9.68 o                         
   0  -5   9        275.26        290.12         6.55 o                         
   1  -5   9          0.07          0.30         0.53 o                         
   2  -5   9         16.84         20.16         1.09 o                         
   3  -5   9          2.44          1.33         0.73 o                         
   4  -5   9         28.16         26.25         1.95 o                         
   5  -5   9          0.07          0.36         0.70 o                         
   6  -5   9          0.00         -0.14         0.95 o                         
   7  -5   9         11.36         17.79         2.46 o                         
 -11  -4   9         19.12         16.91         1.72 o                         
 -10  -4   9          0.48          0.45         0.74 o                         
  -9  -4   9          0.19          0.67         0.71 o                         
  -8  -4   9          1.29          1.56         0.78 o                         
  -7  -4   9          6.76          7.15         0.80 o                         
  -6  -4   9          3.33          2.44         0.56 o                         
  -5  -4   9          6.00          3.53         0.72 o                         
  -4  -4   9        776.69        828.51        17.50 o                         
  -3  -4   9        347.92        365.48         8.09 o                         
  -2  -4   9         67.98         65.45         1.87 o                         
  -1  -4   9        158.92        161.18         4.43 o                         
   0  -4   9         23.92         27.55         1.22 o                         
   1  -4   9         50.03         59.51         1.77 o                         
   2  -4   9          0.54         -0.52         0.54 o                         
   3  -4   9          1.30         -0.21         0.47 o                         
   4  -4   9          0.39         -0.70         0.70 o                         
   5  -4   9          9.98          6.06         0.86 o                         
   6  -4   9          0.42          0.65         0.74 o                         
   7  -4   9          4.98          1.63         1.05 o                         
   8  -4   9          1.99         -1.05         1.36 o                         
 -12  -3   9         58.42         57.92         2.42 o                         
 -11  -3   9         10.67         13.64         1.49 o                         
 -10  -3   9          8.86          9.82         1.34 o                         
  -9  -3   9         61.34         70.38         2.56 o                         
  -8  -3   9          0.42          0.19         0.76 o                         
  -7  -3   9        161.92        194.45         4.80 o                         
  -6  -3   9          1.26         -0.20         0.68 o                         
  -5  -3   9         17.99         16.23         1.12 o                         
  -4  -3   9        224.93        237.60         4.74 o                         
  -3  -3   9         10.10          5.05         0.74 o                         
  -2  -3   9          0.35         -0.51         0.51 o                         
  -1  -3   9          1.47          0.17         0.35 o                         
   0  -3   9         23.97         21.30         1.13 o                         
   1  -3   9         20.09         21.44         1.20 o                         
   2  -3   9        102.66         90.66         3.28 o                         
   3  -3   9        192.19        192.81         5.02 o                         
   4  -3   9         11.59         14.93         1.27 o                         
   5  -3   9         61.12         68.67         2.39 o                         
   6  -3   9          0.13          0.56         0.84 o                         
   7  -3   9          2.94         -0.34         1.24 o                         
   8  -3   9          0.04         -1.52         1.69 o                         
 -12  -2   9          0.11          1.03         2.35 o                         
 -11  -2   9         36.65         49.56         2.15 o                         
 -10  -2   9          6.46          4.93         0.71 o                         
  -9  -2   9          0.80          0.21         0.67 o                         
  -8  -2   9         74.87         82.31         2.92 o                         
  -7  -2   9         13.04         13.02         1.22 o                         
  -6  -2   9         18.89         13.86         0.96 o                         
  -5  -2   9         22.90         19.82         0.95 o                         
  -4  -2   9        119.54        121.85         2.85 o                         
  -3  -2   9         99.34         98.00         2.81 o                         
  -2  -2   9        126.67        120.93         2.77 o                         
  -1  -2   9         30.44         28.78         1.20 o                         
   0  -2   9          6.06          3.32         0.58 o                         
   1  -2   9          9.83          3.59         0.46 o                         
   2  -2   9          0.66         -0.22         0.39 o                         
   3  -2   9         62.72         65.04         2.33 o                         
   4  -2   9         39.21         43.63         1.91 o                         
   5  -2   9          4.55          1.91         0.65 o                         
   6  -2   9         26.56         29.42         1.61 o                         
   7  -2   9          0.54          0.36         1.47 o                         
   8  -2   9          1.20          0.05         1.16 o                         
 -12  -1   9          2.51          1.29         1.14 o                         
 -11  -1   9          0.63         -0.29         0.82 o                         
 -10  -1   9          3.69          1.64         0.80 o                         
  -9  -1   9         27.75         27.45         1.49 o                         
  -8  -1   9         40.71         43.62         1.93 o                         
  -7  -1   9          1.19          0.19         0.54 o                         
  -6  -1   9         70.51         78.28         2.18 o                         
  -5  -1   9         21.27         18.86         0.91 o                         
  -4  -1   9          0.46         -0.37         0.37 o                         
  -3  -1   9         11.18          8.92         0.80 o                         
  -2  -1   9        112.61        110.01         2.49 o                         
  -1  -1   9       1331.92       1507.75        26.65 o                         
   0  -1   9        141.60        140.85         3.21 o                         
   1  -1   9        128.40        135.16         3.10 o                         
   2  -1   9          9.69          5.31         0.75 o                         
   3  -1   9          5.47          2.23         0.67 o                         
   4  -1   9         15.66         13.79         1.12 o                         
   5  -1   9          7.25          4.92         1.26 o                         
   6  -1   9         57.23         75.39         3.02 o                         
   7  -1   9          0.45          0.64         0.73 o                         
   8  -1   9         27.12         26.66         1.96 o                         
 -12   0   9         34.32         39.32         1.95 o                         
 -11   0   9         32.69         36.35         1.61 o                         
 -10   0   9         37.04         41.70         1.52 o                         
  -9   0   9         54.28         66.92         2.42 o                         
  -8   0   9         34.77         23.63         1.43 o                         
  -7   0   9         15.91         21.88         1.14 o                         
  -6   0   9         36.86         41.12         1.35 o                         
  -5   0   9         55.98         56.59         1.63 o                         
  -4   0   9          1.68          1.14         0.34 o                         
  -3   0   9          0.31          0.18         0.34 o                         
  -2   0   9         39.97         37.76         1.24 o                         
  -1   0   9          4.40          4.79         0.55 o                         
   0   0   9        262.97        258.38         5.34 o                         
   1   0   9         22.85         20.58         1.09 o                         
   2   0   9          3.73          1.59         0.44 o                         
   3   0   9          0.55         -0.34         0.54 o                         
   4   0   9         16.81         13.34         1.02 o                         
   5   0   9         82.80         90.83         3.47 o                         
   6   0   9         85.13         85.16         3.30 o                         
   7   0   9          9.06          7.28         1.32 o                         
   8   0   9          7.83          6.01         1.61 o                         
 -12   1   9          9.79         15.20         1.59 o                         
 -11   1   9          0.20          0.43         0.99 o                         
 -10   1   9          0.02          0.46         0.91 o                         
  -9   1   9          2.58          0.68         0.71 o                         
  -8   1   9          0.07          0.27         0.50 o                         
  -7   1   9         47.83         38.05         1.44 o                         
  -6   1   9        371.21        356.62         6.87 o                         
  -5   1   9         41.70         43.92         1.38 o                         
  -4   1   9        298.84        327.40         5.88 o                         
  -3   1   9         23.01         22.29         0.99 o                         
  -2   1   9        106.09        109.33         2.58 o                         
  -1   1   9        361.94        377.54         7.46 o                         
   0   1   9        205.05        225.06         4.97 o                         
   1   1   9          8.37          6.75         0.67 o                         
   2   1   9          6.92          2.29         0.43 o                         
   3   1   9        156.96        155.46         4.31 o                         
   4   1   9          3.06          1.28         0.69 o                         
   5   1   9          0.03          1.35         0.58 o                         
   6   1   9          0.12          1.71         0.60 o                         
   7   1   9         19.17         20.95         1.31 o                         
   8   1   9         18.67         16.01         2.35 o                         
 -12   2   9         14.97         12.42         1.53 o                         
 -11   2   9          8.74          5.14         1.27 o                         
 -10   2   9         19.79         24.02         1.99 o                         
  -9   2   9         31.68         40.36         1.59 o                         
  -8   2   9         17.22         25.58         1.22 o                         
  -7   2   9         33.73         40.57         1.50 o                         
  -6   2   9         10.51         13.85         0.82 o                         
  -5   2   9        105.56        103.44         2.30 o                         
  -4   2   9         38.04         49.13         1.55 o                         
  -3   2   9         49.09         49.31         1.49 o                         
  -2   2   9         17.45         17.19         0.88 o                         
  -1   2   9          1.63         -0.08         0.36 o                         
   0   2   9         62.03         63.68         1.75 o                         
   1   2   9         56.98         58.69         1.76 o                         
   2   2   9        423.24        422.41         9.95 o                         
   3   2   9        173.76        199.54         4.90 o                         
   4   2   9          6.07          4.82         0.80 o                         
   5   2   9        113.54        115.72         3.49 o                         
   6   2   9         19.06         23.02         1.20 o                         
   7   2   9          0.17          3.73         1.20 o                         
   8   2   9          5.72          5.52         1.43 o                         
 -12   3   9          0.13          0.52         1.33 o                         
 -11   3   9         15.33         10.63         1.55 o                         
 -10   3   9         18.32         17.98         1.16 o                         
  -9   3   9          8.09          9.03         0.85 o                         
  -8   3   9         43.01         37.32         1.91 o                         
  -7   3   9         86.09         98.51         2.44 o                         
  -6   3   9        108.43        115.19         2.65 o                         
  -5   3   9         60.82         70.47         1.81 o                         
  -4   3   9         17.93         17.84         0.93 o                         
  -3   3   9         82.37         83.09         2.11 o                         
  -2   3   9        137.19        143.33         3.11 o                         
  -1   3   9         22.36         21.13         1.00 o                         
   0   3   9        229.55        256.14         5.08 o                         
   1   3   9        261.82        283.42         5.83 o                         
   2   3   9         86.75        105.71         2.67 o                         
   3   3   9         33.15         35.32         1.59 o                         
   4   3   9         26.22         25.41         1.30 o                         
   5   3   9          0.30          0.34         0.62 o                         
   6   3   9          5.38         10.34         1.34 o                         
   7   3   9          0.69          2.15         1.56 o                         
 -12   4   9          0.06         -1.38         1.38 o                         
 -11   4   9          2.67          2.64         0.88 o                         
 -10   4   9         30.27         35.81         1.53 o                         
  -9   4   9          1.20          1.28         0.70 o                         
  -8   4   9         92.81        100.66         3.42 o                         
  -7   4   9        185.12        186.24         3.80 o                         
  -6   4   9          8.53         13.73         0.80 o                         
  -5   4   9         24.80         21.68         1.00 o                         
  -4   4   9        275.04        291.15         5.77 o                         
  -3   4   9         45.71         46.32         1.38 o                         
  -2   4   9         26.26         27.90         1.02 o                         
  -1   4   9         12.88         14.56         0.73 o                         
   0   4   9         14.06         11.29         0.72 o                         
   1   4   9         39.93         37.73         1.35 o                         
   2   4   9         17.51         15.70         0.98 o                         
   3   4   9         20.45         13.57         0.95 o                         
   4   4   9        103.32        102.11         3.42 o                         
   5   4   9         68.02         67.18         3.28 o                         
   6   4   9          6.71         11.42         3.63 o                         
   7   4   9          4.04          5.98         1.54 o                         
 -11   5   9         16.74         11.76         1.84 o                         
 -10   5   9         25.35         32.10         1.43 o                         
  -9   5   9          4.78          4.98         1.36 o                         
  -8   5   9         25.16         26.06         1.25 o                         
  -7   5   9         11.27          9.21         0.82 o                         
  -6   5   9         32.66         26.34         1.08 o                         
  -5   5   9         17.61         17.84         0.84 o                         
  -4   5   9         21.11         24.28         0.97 o                         
  -3   5   9        162.37        165.30         3.51 o                         
  -2   5   9        111.99        120.15         2.86 o                         
  -1   5   9         29.01         24.35         1.14 o                         
   0   5   9          6.58          1.54         0.51 o                         
   1   5   9          5.23          2.24         0.49 o                         
   2   5   9          0.51          0.41         0.62 o                         
   3   5   9         47.68         46.68         1.61 o                         
   4   5   9          0.00         -0.59         0.59 o                         
   5   5   9          3.17          1.07         0.59 o                         
   6   5   9         29.24         33.50         1.78 o                         
   7   5   9          4.43          1.70         1.41 o                         
 -11   6   9          0.19         -1.37         1.37 o                         
 -10   6   9          5.36         10.49         1.59 o                         
  -9   6   9          0.02          0.52         0.63 o                         
  -8   6   9         17.85         13.50         1.26 o                         
  -7   6   9          1.02          0.83         0.61 o                         
  -6   6   9          0.28          0.17         0.56 o                         
  -5   6   9         45.93         51.07         1.58 o                         
  -4   6   9         50.68         55.29         1.67 o                         
  -3   6   9          4.42          2.44         0.48 o                         
  -2   6   9         98.30        103.88         2.65 o                         
  -1   6   9         38.14         46.13         1.59 o                         
   0   6   9         24.24         24.95         1.09 o                         
   1   6   9         19.88         21.92         1.11 o                         
   2   6   9         31.72         30.04         1.37 o                         
   3   6   9         23.06         23.08         1.41 o                         
   4   6   9          3.93          3.68         0.94 o                         
   5   6   9         38.03         44.21         2.33 o                         
   6   6   9          0.63          0.08         1.14 o                         
 -10   7   9         15.47          7.06         2.79 o                         
  -9   7   9          2.57          2.74         1.07 o                         
  -8   7   9         12.27          4.33         1.18 o                         
  -7   7   9          0.04          0.46         0.48 o                         
  -6   7   9          8.83          9.78         0.88 o                         
  -5   7   9         24.01         28.10         1.25 o                         
  -4   7   9         11.71          9.48         0.83 o                         
  -3   7   9          7.66          2.68         0.74 o                         
  -2   7   9         27.68         33.38         1.31 o                         
  -1   7   9          1.90          2.27         0.56 o                         
   0   7   9          1.71          0.48         0.50 o                         
   1   7   9          7.09          6.88         1.31 o                         
   2   7   9          4.24          6.49         0.99 o                         
   3   7   9          4.30          7.13         1.50 o                         
   4   7   9          2.45          0.46         1.03 o                         
   5   7   9         10.73          6.94         1.30 o                         
  -9   8   9          0.39          3.86         1.30 o                         
  -8   8   9          0.26         -1.01         1.07 o                         
  -7   8   9          4.92          2.21         0.88 o                         
  -6   8   9         72.14         78.64         3.04 o                         
  -5   8   9         43.38         48.59         1.78 o                         
  -4   8   9          3.83          1.56         0.70 o                         
  -3   8   9          3.86          1.71         0.69 o                         
  -2   8   9          6.86          6.73         0.73 o                         
  -1   8   9         69.96         69.37         3.06 o                         
   0   8   9        111.51        112.95         4.38 o                         
   1   8   9         97.73         98.89         3.36 o                         
   2   8   9          1.26         -0.03         0.90 o                         
   3   8   9          0.65         -0.69         0.87 o                         
   4   8   9          1.78         -0.53         0.93 o                         
  -8   9   9          0.02         -1.20         1.20 o                         
  -7   9   9          0.24         -0.76         0.98 o                         
  -6   9   9          1.24         -0.81         0.81 o                         
  -5   9   9          1.04         -0.07         0.70 o                         
  -4   9   9          0.04          0.10         0.64 o                         
  -3   9   9          0.15          0.68         0.73 o                         
  -2   9   9         20.04         21.02         1.51 o                         
  -1   9   9          3.17          1.46         0.63 o                         
   0   9   9          1.39         -0.63         0.87 o                         
   1   9   9          4.14          0.65         0.83 o                         
   2   9   9          3.21          0.31         1.12 o                         
   3   9   9          0.34         -0.78         1.10 o                         
  -7  10   9          0.04         -1.26         1.26 o                         
  -6  10   9         38.45         41.28         2.06 o                         
  -5  10   9         17.68         25.72         1.66 o                         
  -4  10   9         40.76         49.15         2.01 o                         
  -3  10   9          0.11          2.10         0.88 o                         
  -2  10   9         20.93         23.03         1.64 o                         
  -1  10   9          0.14         -0.13         0.94 o                         
   0  10   9          9.18          6.01         1.25 o                         
   1  10   9          3.62          2.49         2.28 o                         
   2  10   9          8.86         -0.91         1.34 o                         
  -4  11   9         14.09         12.21         1.74 o                         
  -3  11   9         15.47          4.05         1.65 o                         
  -2  11   9          2.10          1.55         1.58 o                         
  -1  11   9          5.65          0.07         1.16 o                         
  -5 -10  10          1.38         -1.21         1.21 o                         
  -4 -10  10          0.37         -1.36         1.36 o                         
  -3 -10  10          1.15         -0.63         1.07 o                         
  -2 -10  10         13.80         15.08         2.10 o                         
   0 -10  10         17.53          7.82         2.03 o                         
   1 -10  10          0.12         -0.24         1.86 o                         
   2 -10  10          4.42          1.40         1.73 o                         
  -7  -9  10          3.55         -1.69         1.69 o                         
  -6  -9  10          7.07          1.30         1.59 o                         
  -5  -9  10         13.00         10.99         1.36 o                         
  -4  -9  10          6.14          1.95         1.00 o                         
  -3  -9  10         16.75         16.66         1.30 o                         
  -2  -9  10          2.07          2.55         0.87 o                         
  -1  -9  10         20.00         27.99         3.56 o                         
   0  -9  10          4.60          0.62         1.71 o                         
   1  -9  10         14.07          5.18         2.09 o                         
   2  -9  10          4.08          1.10         1.79 o                         
   3  -9  10          1.90          4.11         2.07 o                         
  -8  -8  10          0.89          0.83         1.27 o                         
  -7  -8  10          3.11         -0.82         0.87 o                         
  -6  -8  10         61.82         63.64         2.46 o                         
  -5  -8  10         12.83         12.08         0.97 o                         
  -4  -8  10          3.11          1.84         0.99 o                         
  -3  -8  10          7.37          2.88         0.74 o                         
  -2  -8  10         27.90         29.34         2.37 o                         
  -1  -8  10         50.35         49.31         3.62 o                         
   0  -8  10         55.96         45.16         3.22 o                         
   1  -8  10          3.13          0.18         0.78 o                         
   2  -8  10          0.03         -0.96         0.96 o                         
   3  -8  10          5.70          7.11         2.38 o                         
   4  -8  10         29.44         28.43         3.10 o                         
  -9  -7  10         34.35         27.81         2.22 o                         
  -8  -7  10         20.01         17.38         2.00 o                         
  -7  -7  10         36.39         35.90         1.71 o                         
  -6  -7  10          0.18          0.61         0.66 o                         
  -5  -7  10         13.93         17.73         1.28 o                         
  -4  -7  10         63.53         68.43         2.20 o                         
  -3  -7  10         39.85         40.77         1.40 o                         
  -2  -7  10         45.10         48.72         1.67 o                         
  -1  -7  10          0.25         -0.09         0.58 o                         
   0  -7  10          0.10         -0.13         0.47 o                         
   1  -7  10         53.19         58.77         3.35 o                         
   2  -7  10         28.89         27.83         1.75 o                         
   3  -7  10         25.61         20.15         1.42 o                         
   4  -7  10          4.28          9.12         2.83 o                         
   5  -7  10          7.43          3.81         1.90 o                         
 -10  -6  10          1.79         -1.39         1.39 o                         
  -9  -6  10          3.93          2.46         1.42 o                         
  -8  -6  10          6.27          2.27         1.00 o                         
  -7  -6  10         16.64         19.11         1.40 o                         
  -6  -6  10        100.22        111.17         3.56 o                         
  -5  -6  10         95.23        112.28         3.34 o                         
  -4  -6  10         12.65         10.53         0.88 o                         
  -3  -6  10         19.67         16.81         0.93 o                         
  -2  -6  10         34.46         40.05         1.66 o                         
  -1  -6  10        114.25        128.58         3.31 o                         
   0  -6  10          0.14          0.63         0.53 o                         
   1  -6  10          8.22         10.99         1.45 o                         
   2  -6  10          0.38         -0.12         0.57 o                         
   3  -6  10          2.50          1.28         0.72 o                         
   4  -6  10          8.56          7.29         1.44 o                         
   5  -6  10          0.33         -0.56         1.03 o                         
   6  -6  10          1.14          1.09         1.13 o                         
 -11  -5  10          3.16          0.01         1.52 o                         
 -10  -5  10         39.24         44.50         2.97 o                         
  -9  -5  10         24.23         26.59         1.75 o                         
  -8  -5  10        118.03        137.16         4.48 o                         
  -7  -5  10         82.54         84.18         2.82 o                         
  -6  -5  10        114.86        109.58         3.46 o                         
  -5  -5  10         23.90         22.37         1.15 o                         
  -4  -5  10        222.80        228.61         5.03 o                         
  -3  -5  10         10.74         12.52         0.95 o                         
  -2  -5  10         62.69         68.97         2.09 o                         
  -1  -5  10        112.63        125.73         3.06 o                         
   0  -5  10          0.09          1.59         0.47 o                         
   1  -5  10         23.24         27.40         1.39 o                         
   2  -5  10          1.79         -0.52         0.52 o                         
   3  -5  10          1.75          0.36         0.57 o                         
   4  -5  10         51.80         52.34         2.23 o                         
   5  -5  10          6.35          3.26         0.98 o                         
   6  -5  10          0.69          0.66         1.16 o                         
 -11  -4  10         12.08         11.90         1.66 o                         
 -10  -4  10         76.09         87.34         5.15 o                         
  -9  -4  10         12.07         14.17         1.31 o                         
  -8  -4  10          2.14          1.75         0.69 o                         
  -7  -4  10         35.01         36.61         1.44 o                         
  -6  -4  10          0.28         -0.69         0.69 o                         
  -5  -4  10         15.58         14.32         1.07 o                         
  -4  -4  10         64.19         63.09         1.79 o                         
  -3  -4  10         84.68         87.61         2.63 o                         
  -2  -4  10        158.49        167.87         3.95 o                         
  -1  -4  10        315.89        346.17         7.81 o                         
   0  -4  10        110.13        113.96         2.85 o                         
   1  -4  10          7.57          5.24         0.98 o                         
   2  -4  10         35.47         39.23         1.84 o                         
   3  -4  10          0.81         -0.56         0.56 o                         
   4  -4  10         17.49         12.79         1.23 o                         
   5  -4  10          8.00          3.70         1.02 o                         
   6  -4  10          0.40         -0.09         0.94 o                         
   7  -4  10          2.88          0.96         1.12 o                         
 -11  -3  10          0.91          0.54         1.36 o                         
 -10  -3  10          7.94          3.57         1.48 o                         
  -9  -3  10         23.41         29.44         1.57 o                         
  -8  -3  10          6.79          8.95         1.38 o                         
  -7  -3  10         18.70         20.06         1.28 o                         
  -6  -3  10          2.37          0.26         1.07 o                         
  -5  -3  10          0.24         -0.61         0.61 o                         
  -4  -3  10          8.98          8.57         0.91 o                         
  -3  -3  10        322.30        363.82         7.25 o                         
  -2  -3  10          7.49          6.57         0.70 o                         
  -1  -3  10          2.33          0.71         0.33 o                         
   0  -3  10         92.21         88.67         2.64 o                         
   1  -3  10          2.98          2.58         0.83 o                         
   2  -3  10         15.80         10.89         1.32 o                         
   3  -3  10          1.41          0.53         0.66 o                         
   4  -3  10         59.92         67.04         2.87 o                         
   5  -3  10         57.24         65.93         2.79 o                         
   6  -3  10          8.61         13.02         1.48 o                         
   7  -3  10          0.01         -1.20         1.20 o                         
 -12  -2  10          0.62          1.22         1.78 o                         
 -11  -2  10         32.91         35.74         2.28 o                         
 -10  -2  10         15.55         19.90         1.32 o                         
  -9  -2  10          7.08          5.64         1.66 o                         
  -8  -2  10         62.79         71.59         3.68 o                         
  -7  -2  10         62.51         71.45         2.41 o                         
  -6  -2  10        240.52        263.07         5.87 o                         
  -5  -2  10         14.88         14.01         0.77 o                         
  -4  -2  10         10.05          7.61         0.65 o                         
  -3  -2  10        144.01        149.98         3.40 o                         
  -2  -2  10        167.59        179.20         3.71 o                         
  -1  -2  10        138.47        142.10         3.21 o                         
   0  -2  10          0.01         -0.34         0.34 o                         
   1  -2  10          0.89         -0.55         0.55 o                         
   2  -2  10         71.87         69.65         3.38 o                         
   3  -2  10          8.03          3.91         1.02 o                         
   4  -2  10         48.10         20.83         2.49 o                         
   5  -2  10          1.05          2.38         0.85 o                         
   6  -2  10          0.21         -0.65         0.90 o                         
   7  -2  10         14.37         18.95         1.83 o                         
 -12  -1  10          1.23          0.94         1.29 o                         
 -11  -1  10          0.19          0.74         1.30 o                         
 -10  -1  10          4.03          1.08         0.84 o                         
  -9  -1  10         10.22         11.01         1.32 o                         
  -8  -1  10         12.69         11.90         1.13 o                         
  -7  -1  10         28.31         28.97         1.32 o                         
  -6  -1  10         62.72         58.23         1.76 o                         
  -5  -1  10         21.16         20.55         0.93 o                         
  -4  -1  10         25.37         24.50         1.03 o                         
  -3  -1  10          3.69          0.26         0.43 o                         
  -2  -1  10          5.17          2.87         0.47 o                         
  -1  -1  10         52.81         54.97         1.70 o                         
   0  -1  10        201.75        212.75         4.58 o                         
   1  -1  10        125.06        124.15         3.06 o                         
   2  -1  10         48.46         48.34         1.87 o                         
   3  -1  10         20.24         15.26         1.79 o                         
   4  -1  10         53.08         51.28         2.28 o                         
   5  -1  10          7.90          7.16         1.59 o                         
   6  -1  10          2.91          0.37         0.77 o                         
   7  -1  10          0.11          4.26         1.37 o                         
 -12   0  10         46.41         58.74         2.45 o                         
 -11   0  10         13.86         15.93         1.23 o                         
 -10   0  10        130.42        145.84         5.14 o                         
  -9   0  10         51.18         56.18         2.30 o                         
  -8   0  10         41.64         46.02         2.27 o                         
  -7   0  10         99.85        115.69         3.20 o                         
  -6   0  10          7.90          6.35         0.86 o                         
  -5   0  10         11.11          8.81         0.66 o                         
  -4   0  10          1.80          0.52         0.44 o                         
  -3   0  10        102.92        107.16         2.51 o                         
  -2   0  10         29.43         31.32         1.26 o                         
  -1   0  10         19.48         18.71         0.91 o                         
   0   0  10          0.33          0.81         0.40 o                         
   1   0  10         26.00         25.13         1.17 o                         
   2   0  10         20.75         14.44         1.04 o                         
   3   0  10          3.67          1.94         0.70 o                         
   4   0  10          9.86          7.78         1.14 o                         
   5   0  10          5.27          9.21         1.59 o                         
   6   0  10          1.83          1.11         0.90 o                         
   7   0  10         99.08        116.42         5.30 o                         
 -12   1  10          0.05         -0.33         1.26 o                         
 -11   1  10          9.51          6.88         1.49 o                         
 -10   1  10          1.64          0.01         0.76 o                         
  -9   1  10          0.20         -0.39         0.71 o                         
  -8   1  10          0.07         -0.59         0.59 o                         
  -7   1  10         13.08         14.12         0.84 o                         
  -6   1  10         82.46         88.31         2.28 o                         
  -5   1  10         86.96         96.57         2.45 o                         
  -4   1  10        176.49        192.16         4.06 o                         
  -3   1  10         64.56         68.91         1.84 o                         
  -2   1  10          8.62          4.59         0.56 o                         
  -1   1  10        244.46        274.36         5.44 o                         
   0   1  10         55.79         55.99         1.85 o                         
   1   1  10         22.39         17.45         1.07 o                         
   2   1  10          0.01          0.62         0.41 o                         
   3   1  10         77.80         44.42         3.74 o                         
   4   1  10          0.02         -0.54         0.61 o                         
   5   1  10          4.25          2.96         0.69 o                         
   6   1  10         25.91         26.72         2.37 o                         
   7   1  10          3.78          4.28         1.42 o                         
 -12   2  10         15.77          8.48         1.51 o                         
 -11   2  10          6.00          7.33         1.32 o                         
 -10   2  10          8.39         10.15         1.39 o                         
  -9   2  10         10.61         12.48         1.01 o                         
  -8   2  10         98.93        100.54         3.32 o                         
  -7   2  10         17.71         12.99         1.06 o                         
  -6   2  10         72.99         82.91         2.15 o                         
  -5   2  10         18.96         14.98         0.93 o                         
  -4   2  10        113.19        128.70         3.10 o                         
  -3   2  10          9.35          6.39         0.69 o                         
  -2   2  10          4.11          2.72         0.47 o                         
  -1   2  10         57.87         63.37         1.82 o                         
   0   2  10         43.66         42.31         1.54 o                         
   1   2  10         16.87         18.80         1.01 o                         
   2   2  10         48.62         60.13         2.04 o                         
   3   2  10         17.45         14.37         1.41 o                         
   4   2  10         88.68         92.70         3.28 o                         
   5   2  10          0.21          0.32         0.73 o                         
   6   2  10         46.50         54.41         2.58 o                         
   7   2  10          1.78         -0.85         1.45 o                         
 -12   3  10          1.15         -1.41         1.49 o                         
 -11   3  10          1.88          1.39         1.21 o                         
 -10   3  10         23.65         24.33         1.46 o                         
  -9   3  10          9.60         12.96         1.04 o                         
  -8   3  10         10.20         15.06         1.08 o                         
  -7   3  10          6.08          8.07         0.69 o                         
  -6   3  10        336.45        359.71         8.10 o                         
  -5   3  10         10.66          9.59         0.80 o                         
  -4   3  10          2.23          0.74         0.39 o                         
  -3   3  10         42.67         44.48         1.42 o                         
  -2   3  10         41.10         38.64         1.38 o                         
  -1   3  10          1.90          1.80         0.56 o                         
   0   3  10         13.59         11.01         0.87 o                         
   1   3  10          2.19          2.70         0.53 o                         
   2   3  10        229.15        231.93         5.32 o                         
   3   3  10        147.63        157.90         4.98 o                         
   4   3  10         19.45         18.76         1.35 o                         
   5   3  10          8.62          8.12         1.10 o                         
   6   3  10          3.21         -0.76         0.89 o                         
   7   3  10          0.01          0.82         1.80 o                         
 -11   4  10          1.79         -1.02         1.02 o                         
 -10   4  10          0.79          2.20         1.24 o                         
  -9   4  10          5.38          7.50         1.43 o                         
  -8   4  10          8.75         11.27         0.85 o                         
  -7   4  10         26.71         31.06         1.28 o                         
  -6   4  10         13.73         13.23         0.88 o                         
  -5   4  10         64.97         59.91         1.89 o                         
  -4   4  10         16.95         14.13         0.90 o                         
  -3   4  10        349.36        396.83         7.84 o                         
  -2   4  10         95.38        104.88         2.72 o                         
  -1   4  10         19.58         26.92         1.20 o                         
   0   4  10          0.04         -0.10         0.52 o                         
   1   4  10        206.51        222.82         5.23 o                         
   2   4  10         29.62         30.02         1.17 o                         
   3   4  10          3.37          1.33         0.46 o                         
   4   4  10         10.21         12.21         1.11 o                         
   5   4  10         16.98         16.84         1.28 o                         
   6   4  10         10.87          8.41         2.10 o                         
 -11   5  10          4.36          1.46         1.74 o                         
 -10   5  10         42.63         54.70         2.44 o                         
  -9   5  10        100.09        110.42         3.63 o                         
  -8   5  10          8.87         10.68         0.98 o                         
  -7   5  10          9.43         10.97         0.93 o                         
  -6   5  10         34.62         39.37         1.41 o                         
  -5   5  10         20.88         15.88         0.98 o                         
  -4   5  10          3.54          0.33         0.54 o                         
  -3   5  10          0.01         -0.26         0.41 o                         
  -2   5  10        252.70        274.13         5.99 o                         
  -1   5  10          2.57          2.23         0.54 o                         
   0   5  10         24.37         25.21         1.06 o                         
   1   5  10          0.15          0.74         0.57 o                         
   2   5  10          6.09          1.98         0.47 o                         
   3   5  10         22.59         19.60         0.96 o                         
   4   5  10         22.79         22.23         1.27 o                         
   5   5  10          0.08         -0.87         0.96 o                         
   6   5  10         23.64         22.90         2.26 o                         
 -10   6  10          3.77          8.70         1.85 o                         
  -9   6  10          1.86          5.46         1.10 o                         
  -8   6  10         29.60         37.86         1.59 o                         
  -7   6  10          9.28          5.89         0.96 o                         
  -6   6  10          2.48          1.63         0.50 o                         
  -5   6  10         14.59         10.97         0.93 o                         
  -4   6  10          0.51         -0.36         0.53 o                         
  -3   6  10         39.31         44.29         1.77 o                         
  -2   6  10        137.05        144.22         4.17 o                         
  -1   6  10          1.74          1.23         0.57 o                         
   0   6  10         24.36         26.30         1.22 o                         
   1   6  10         51.31         51.19         1.71 o                         
   2   6  10          1.32          1.72         0.61 o                         
   3   6  10          5.37          2.28         0.96 o                         
   4   6  10          0.33         -1.16         1.16 o                         
   5   6  10         17.79         13.30         1.89 o                         
 -10   7  10          2.11          0.95         2.48 o                         
  -9   7  10         20.73         28.68         2.33 o                         
  -8   7  10         43.36         48.04         2.58 o                         
  -7   7  10          1.57          1.41         0.60 o                         
  -6   7  10         27.04         30.39         1.76 o                         
  -5   7  10         14.94         18.11         0.96 o                         
  -4   7  10          3.25          1.38         0.46 o                         
  -3   7  10         12.50         12.52         0.83 o                         
  -2   7  10          6.47          5.28         0.74 o                         
  -1   7  10          2.73          1.39         0.77 o                         
   0   7  10          1.14          0.99         0.48 o                         
   1   7  10          2.12          2.58         0.77 o                         
   2   7  10         61.45         70.04         3.43 o                         
   3   7  10          0.95          2.67         1.00 o                         
   4   7  10          2.59          0.79         1.15 o                         
  -9   8  10         12.88          5.70         3.04 o                         
  -8   8  10          0.10          0.47         1.38 o                         
  -7   8  10          0.45         -0.21         1.10 o                         
  -6   8  10          6.18          6.49         1.07 o                         
  -5   8  10         13.64         10.56         1.91 o                         
  -4   8  10         25.17         27.07         1.48 o                         
  -3   8  10          0.05          0.23         0.83 o                         
  -2   8  10          1.78          1.09         0.57 o                         
  -1   8  10         24.24         24.80         1.43 o                         
   0   8  10         46.58         52.15         2.10 o                         
   1   8  10         85.53         96.62         3.31 o                         
   2   8  10         18.91         24.32         1.61 o                         
   3   8  10         11.76          9.67         2.02 o                         
  -8   9  10          6.79          4.85         1.40 o                         
  -7   9  10          4.76          1.25         1.29 o                         
  -6   9  10          0.68         -1.11         1.11 o                         
  -5   9  10          0.78         -1.01         1.01 o                         
  -4   9  10          4.56          0.78         1.29 o                         
  -3   9  10          6.07          4.02         1.17 o
[truncated: 79,059 more chars]
