# Supplementary material for: Functionalized 3-(5-ar­yloxy-3-methyl-1-phenyl-1H-pyrazol-4-yl)-1-(4-substituted-phen­yl)prop-2-en-1-ones: synthetic pathway, and the structures of six examples
Source: Acta Crystallogr E Crystallogr Commun. 2020 Apr 21;76(Pt 5):683–91. doi: 10.1107/S2056989020005113 (PMC7199250; doi:10.1107/S2056989020005113)
Supplement: Supplementary file 4 [file e-76-00683-Icsup3.hkl]

data_Ic                                                                         
_shelx_title ' bk8cg'                                                           
_shelx_refln_list_code          4                                               
_shelx_F_calc_maximum       78.26                                               
_exptl_crystal_F_000       488.00                                               
_reflns_d_resolution_high  0.7955                                               
                                                                                
loop_                                                                           
 _space_group_symop_operation_xyz                                               
 'x, y, z'                                                                      
 '-x, -y, -z'                                                                   
                                                                                
_cell_length_a     8.9959                                                       
_cell_length_b     9.7380                                                       
_cell_length_c    13.6370                                                       
_cell_angle_alpha  95.901                                                       
_cell_angle_beta   94.122                                                       
_cell_angle_gamma  95.959                                                       
                                                                                
_shelx_F_squared_multiplier     1.000                                           
                                                                                
loop_                                                                           
 _refln_index_h                                                                 
 _refln_index_k                                                                 
 _refln_index_l                                                                 
 _refln_F_squared_calc                                                          
 _refln_F_squared_meas                                                          
 _refln_F_squared_sigma                                                         
 _refln_observed_status                                                         
   2   0   0        439.42        408.82         7.03 o                         
   3   0   0       1604.29       1558.78        24.40 o                         
   4   0   0          0.06         -0.07         0.53 o                         
   5   0   0        471.44        503.65         7.92 o                         
   6   0   0        595.57        596.88         9.37 o                         
   7   0   0         29.97         25.84         1.24 o                         
   8   0   0        183.55        191.11         3.89 o                         
   9   0   0          4.63          4.37         0.92 o                         
  10   0   0         60.71         58.13         1.96 o                         
  11   0   0         64.07         69.60         2.37 o                         
 -11   1   0         69.07         74.25         2.95 o                         
 -10   1   0        243.67        250.93         5.16 o                         
  -9   1   0         26.82         27.90         1.51 o                         
  -8   1   0          1.89          0.03         0.96 o                         
  -7   1   0          1.76          0.91         0.97 o                         
  -6   1   0        213.41        212.97         3.69 o                         
  -5   1   0        151.83        187.35         3.45 o                         
  -4   1   0          0.07         -0.17         0.56 o                         
  -3   1   0       1170.53       1098.11        19.64 o                         
  -2   1   0         12.73         17.71         0.65 o                         
   2   1   0         21.44         14.79         0.54 o                         
   3   1   0        327.34        353.58         5.72 o                         
   4   1   0       1532.20       1550.49        24.36 o                         
   5   1   0        393.61        407.32         6.69 o                         
   6   1   0        110.71        124.59         2.40 o                         
   7   1   0        479.78        459.38         7.16 o                         
   8   1   0        364.09        396.89         7.02 o                         
   9   1   0         12.64         19.23         1.33 o                         
  10   1   0         19.13         12.94         0.99 o                         
  11   1   0         29.03         31.66         1.76 o                         
 -11   2   0         16.96         21.29         1.78 o                         
 -10   2   0         33.35         32.72         1.43 o                         
  -9   2   0         32.25         30.39         1.62 o                         
  -8   2   0         52.54         50.89         1.68 o                         
  -7   2   0        279.81        285.63         4.84 o                         
  -6   2   0          1.20          0.40         0.88 o                         
  -5   2   0        338.73        327.79         5.50 o                         
  -4   2   0          0.26         -0.60         0.61 o                         
  -3   2   0        221.86        236.18         4.09 o                         
  -1   2   0       5243.77       6447.67       376.47 o                         
   0   2   0       1038.62        935.57        17.54 o                         
   1   2   0        411.89        369.90         6.76 o                         
   2   2   0          5.08          4.90         0.44 o                         
   3   2   0          6.75          6.08         0.54 o                         
   4   2   0       1327.75       1368.95        24.04 o                         
   5   2   0          0.82          0.28         0.50 o                         
   6   2   0        999.07       1041.26        16.05 o                         
   7   2   0         56.32         56.82         1.55 o                         
   8   2   0        104.50        102.12         2.25 o                         
   9   2   0        144.61        160.60         3.68 o                         
  10   2   0         16.21         12.06         0.98 o                         
 -11   3   0         10.10         10.53         1.03 o                         
 -10   3   0         13.14         11.80         1.57 o                         
  -9   3   0          5.99          4.50         1.00 o                         
  -8   3   0        144.04        151.81         2.98 o                         
  -7   3   0        202.27        203.36         3.72 o                         
  -6   3   0        117.61        121.58         2.50 o                         
  -5   3   0        585.59        634.15        10.25 o                         
  -4   3   0        273.78        273.10         4.87 o                         
  -3   3   0        247.63        246.54         4.66 o                         
  -2   3   0        715.32        667.95        15.06 o                         
  -1   3   0       1913.16       1741.30        30.00 o                         
   0   3   0       2686.69       2775.73        51.31 o                         
   1   3   0         66.00         67.49         1.30 o                         
   2   3   0         79.70         62.34         1.28 o                         
   3   3   0         57.79         53.12         1.16 o                         
   4   3   0        669.61        709.99        11.79 o                         
   5   3   0        749.27        750.37        12.04 o                         
   6   3   0        240.33        264.76         4.83 o                         
   7   3   0          7.35          4.79         0.85 o                         
   8   3   0          3.94          2.80         0.87 o                         
   9   3   0         48.53         49.92         1.65 o                         
  10   3   0         88.13         95.17         3.23 o                         
 -11   4   0         18.84          6.33         3.30 o                         
 -10   4   0          0.13         -0.29         0.79 o                         
  -9   4   0          2.58          1.30         0.96 o                         
  -8   4   0         89.35         90.47         2.29 o                         
  -7   4   0         55.68         58.85         1.75 o                         
  -6   4   0        147.72        153.97         3.06 o                         
  -5   4   0          7.58         10.19         0.98 o                         
  -4   4   0       5977.91       6338.45       106.94 o                         
  -3   4   0        340.50        400.86         6.55 o                         
  -2   4   0          2.06          0.48         0.60 o                         
  -1   4   0        665.92        667.65        10.99 o                         
   0   4   0        222.41        205.99         3.57 o                         
   1   4   0          7.41         16.00         0.60 o                         
   2   4   0        629.49        634.05        10.09 o                         
   3   4   0        243.80        227.63         3.85 o                         
   4   4   0        607.58        587.54         9.89 o                         
   5   4   0         14.67         18.83         1.12 o                         
   6   4   0         62.55         56.07         1.60 o                         
   7   4   0          9.53         15.98         1.00 o                         
   8   4   0         44.62         43.25         1.56 o                         
   9   4   0          0.02         -0.04         1.03 o                         
  10   4   0         24.97         26.61         1.82 o                         
 -10   5   0         47.96         54.43         2.04 o                         
  -9   5   0          5.11          1.15         1.19 o                         
  -8   5   0         15.56         12.13         1.25 o                         
  -7   5   0        233.17        241.67         4.60 o                         
  -6   5   0        137.33        144.89         3.07 o                         
  -5   5   0          0.03          0.23         0.96 o                         
  -4   5   0        116.19        162.36         3.14 o                         
  -3   5   0        188.33        160.23         3.05 o                         
  -2   5   0         43.36         40.06         1.26 o                         
  -1   5   0        333.04        372.28         7.34 o                         
   0   5   0        750.45        734.44        12.44 o                         
   1   5   0       1083.07       1136.48        19.66 o                         
   2   5   0        539.56        583.12        11.91 o                         
   3   5   0        335.67        349.55         6.00 o                         
   4   5   0         67.95         69.32         1.70 o                         
   5   5   0        101.22        110.68         2.33 o                         
   6   5   0        215.11        226.43         4.20 o                         
   7   5   0         79.29         81.91         2.38 o                         
   8   5   0         40.01         38.89         1.45 o                         
   9   5   0         19.63         14.60         1.59 o                         
 -10   6   0          1.37          0.34         1.37 o                         
  -9   6   0          4.19          3.97         1.04 o                         
  -8   6   0          1.83         -1.26         1.26 o                         
  -7   6   0         20.53         21.54         1.35 o                         
  -6   6   0        620.35        642.84        11.42 o                         
  -5   6   0          4.78          2.24         1.00 o                         
  -4   6   0         83.59         69.96         1.83 o                         
  -3   6   0         25.08         28.30         1.32 o                         
  -2   6   0          0.83         -0.17         0.77 o                         
  -1   6   0        105.16        115.66         2.43 o                         
   0   6   0         24.89         26.70         1.14 o                         
   1   6   0        145.30        145.63         2.54 o                         
   2   6   0        268.42        269.75         4.58 o                         
   3   6   0         88.06         78.32         1.75 o                         
   4   6   0        296.59        292.49         5.19 o                         
   5   6   0        222.36        214.19         3.83 o                         
   6   6   0          4.81          2.17         0.60 o                         
   7   6   0          4.19          4.89         0.72 o                         
   8   6   0         22.61         18.02         1.32 o                         
   9   6   0         40.13         49.11         2.26 o                         
  -9   7   0         20.80         27.59         1.66 o                         
  -8   7   0         84.64         91.38         3.05 o                         
  -7   7   0          0.05         -1.18         1.18 o                         
  -6   7   0         18.37         13.96         1.16 o                         
  -5   7   0        186.04        180.34         3.74 o                         
  -4   7   0          1.01         -0.70         0.88 o                         
  -3   7   0          0.31         -0.99         0.99 o                         
  -2   7   0        252.58        240.46         4.42 o                         
  -1   7   0        369.23        375.89         6.80 o                         
   0   7   0        478.58        525.10         8.88 o                         
   1   7   0         84.41         83.68         2.01 o                         
   2   7   0         20.07         16.43         0.98 o                         
   3   7   0         50.77         49.15         1.40 o                         
   4   7   0        119.95        104.78         2.33 o                         
   5   7   0         19.02         17.21         0.95 o                         
   6   7   0          2.33          0.10         0.69 o                         
   7   7   0          7.56          8.76         0.98 o                         
   8   7   0         18.62         31.35         1.68 o                         
  -9   8   0          3.59          4.83         1.51 o                         
  -8   8   0         50.24         47.84         2.40 o                         
  -7   8   0          5.22          0.12         1.13 o                         
  -6   8   0         47.92         32.85         1.63 o                         
  -5   8   0          0.01         -0.88         0.88 o                         
  -4   8   0         71.29         80.75         1.95 o                         
  -3   8   0          4.35         -0.83         0.83 o                         
  -2   8   0        214.38        202.07         3.67 o                         
  -1   8   0        377.18        399.48         7.24 o                         
   0   8   0         47.05         47.34         1.49 o                         
   1   8   0         34.39         30.51         1.28 o                         
   2   8   0        324.42        327.03         5.54 o                         
   3   8   0         96.95         93.51         2.06 o                         
   4   8   0         21.51         16.40         0.91 o                         
   5   8   0         34.08         34.71         1.65 o                         
   6   8   0         43.72         52.79         2.01 o                         
   7   8   0         18.24         13.21         1.29 o                         
  -8   9   0          0.60          1.98         1.19 o                         
  -7   9   0          1.80          3.70         0.83 o                         
  -6   9   0          0.13          0.85         0.94 o                         
  -5   9   0         32.01         29.09         1.60 o                         
  -4   9   0         52.60         46.17         1.40 o                         
  -3   9   0         17.35         18.99         0.97 o                         
  -2   9   0        336.05        333.23         6.21 o                         
  -1   9   0          1.65         -0.13         0.75 o                         
   0   9   0         54.58         48.78         1.31 o                         
   1   9   0         14.10         15.08         1.02 o                         
   2   9   0         52.79         55.97         1.77 o                         
   3   9   0         73.85         69.52         1.93 o                         
   4   9   0          0.01         -0.77         0.77 o                         
   5   9   0          1.75          2.99         0.85 o                         
   6   9   0         34.05         42.77         1.80 o                         
  -7  10   0          5.55          8.02         1.90 o                         
  -6  10   0          8.67          5.82         1.61 o                         
  -5  10   0          5.75          0.81         1.16 o                         
  -4  10   0          6.58          3.75         0.90 o                         
  -3  10   0          0.67         -0.80         0.93 o                         
  -2  10   0          9.22         10.94         1.00 o                         
  -1  10   0         53.26         52.55         1.56 o                         
   0  10   0         75.55         78.48         2.32 o                         
   1  10   0          0.78          1.00         1.01 o                         
   2  10   0          7.39          5.77         0.80 o                         
   3  10   0          1.21          2.75         1.17 o                         
   4  10   0          7.84          8.98         1.26 o                         
   5  10   0         12.33         15.06         1.58 o                         
  -5  11   0          2.69          0.42         1.08 o                         
  -4  11   0         56.37         50.27         2.49 o                         
  -3  11   0         10.69         12.85         1.33 o                         
  -2  11   0         12.37         12.00         0.80 o                         
  -1  11   0         20.44         19.52         1.04 o                         
   0  11   0         32.59         36.26         1.49 o                         
   1  11   0          1.44          2.88         0.86 o                         
   2  11   0          2.20          1.30         0.87 o                         
   3  11   0          6.12          0.86         1.08 o                         
  -2  12   0          3.07          0.02         0.89 o                         
  -1  12   0          7.40          4.34         1.08 o                         
   0  12   0         45.77         44.51         1.69 o                         
   0 -12   1          7.75          6.05         0.95 o                         
   1 -12   1         28.98         27.48         1.32 o                         
   2 -12   1          4.05          6.75         1.09 o                         
   3 -12   1          0.06         -0.83         1.23 o                         
  -3 -11   1         12.49         17.01         1.80 o                         
  -2 -11   1          4.69          4.44         1.06 o                         
  -1 -11   1         22.42         21.58         1.09 o                         
   0 -11   1         37.01         41.65         1.82 o                         
   1 -11   1          2.55          2.64         0.69 o                         
   2 -11   1          0.10          2.67         0.66 o                         
   3 -11   1          0.52          4.10         1.07 o                         
   4 -11   1         17.16         16.24         1.19 o                         
   5 -11   1          1.66          0.43         0.80 o                         
  -5 -10   1         12.58          6.38         1.57 o                         
  -4 -10   1          1.10         -0.56         0.96 o                         
  -3 -10   1          1.67          2.74         0.89 o                         
  -2 -10   1        150.06        152.22         3.91 o                         
  -1 -10   1         83.22         74.52         2.09 o                         
   0 -10   1         29.82         33.84         1.21 o                         
   1 -10   1          0.70          0.61         0.76 o                         
   2 -10   1         31.38         30.03         1.47 o                         
   3 -10   1         41.68         43.27         1.59 o                         
   4 -10   1         60.91         50.18         1.53 o                         
   5 -10   1         10.03          7.63         0.78 o                         
   6 -10   1          1.53          1.04         1.39 o                         
   7 -10   1          0.00          2.19         0.97 o                         
  -6  -9   1         22.76         22.33         1.39 o                         
  -5  -9   1          9.24          9.94         0.87 o                         
  -4  -9   1          2.26          2.04         0.96 o                         
  -3  -9   1        333.02        330.14         7.40 o                         
  -2  -9   1          0.05         -0.12         0.62 o                         
  -1  -9   1         36.42         34.56         1.22 o                         
   0  -9   1          0.98         -0.67         0.67 o                         
   1  -9   1          2.37          2.03         0.68 o                         
   2  -9   1        108.94        111.78         2.55 o                         
   3  -9   1          3.99          1.19         0.80 o                         
   4  -9   1          0.30         -0.70         0.70 o                         
   5  -9   1          3.37          0.88         1.22 o                         
   6  -9   1         92.29         86.66         3.21 o                         
   7  -9   1          2.96          0.22         1.01 o                         
   8  -9   1          0.89         -0.50         0.95 o                         
  -7  -8   1         13.83         11.24         1.20 o                         
  -6  -8   1         16.19         18.79         1.34 o                         
  -5  -8   1          0.07         -0.90         0.90 o                         
  -4  -8   1         79.92         77.66         2.31 o                         
  -3  -8   1         79.79         76.56         1.92 o                         
  -2  -8   1        131.29        132.09         2.50 o                         
  -1  -8   1         62.78         63.31         1.58 o                         
   0  -8   1          7.73          4.04         0.87 o                         
   1  -8   1        953.66       1002.13        18.23 o                         
   2  -8   1        377.46        376.58         6.38 o                         
   3  -8   1          2.87         -0.17         0.72 o                         
   4  -8   1         16.72         20.06         1.21 o                         
   5  -8   1          0.02         -1.02         1.02 o                         
   6  -8   1         27.58         23.38         1.82 o                         
   7  -8   1          0.12         -0.88         0.88 o                         
   8  -8   1          3.43          6.68         1.15 o                         
   9  -8   1         21.51         33.33         1.72 o                         
  -8  -7   1          3.93          3.45         0.97 o                         
  -7  -7   1          0.40          1.85         0.72 o                         
  -6  -7   1         35.42         23.28         1.54 o                         
  -5  -7   1        521.06        514.94        10.71 o                         
  -4  -7   1          5.77          2.80         0.91 o                         
  -3  -7   1          9.82         10.16         0.80 o                         
  -2  -7   1         25.50         26.06         0.97 o                         
  -1  -7   1         29.58         34.44         1.10 o                         
   0  -7   1         50.14         55.46         1.52 o                         
   1  -7   1         55.93         54.76         1.56 o                         
   2  -7   1          1.23          1.31         0.65 o                         
   3  -7   1          7.25          3.54         0.78 o                         
   4  -7   1         59.99         51.91         1.62 o                         
   5  -7   1         78.62         81.56         2.19 o                         
   6  -7   1         45.15         50.71         1.90 o                         
   7  -7   1         15.83         11.12         1.53 o                         
   8  -7   1         45.70         33.13         1.72 o                         
   9  -7   1          0.18          1.94         1.28 o                         
  -9  -6   1         21.37         17.17         1.35 o                         
  -8  -6   1          3.41          6.66         1.45 o                         
  -7  -6   1          8.65          7.27         0.83 o                         
  -6  -6   1         21.04         17.56         1.31 o                         
  -5  -6   1         63.23         62.00         1.75 o                         
  -4  -6   1        154.80        154.71         2.99 o                         
  -3  -6   1        148.26        134.88         2.54 o                         
  -2  -6   1        109.72        105.21         1.89 o                         
  -1  -6   1        270.53        280.98         4.52 o                         
   0  -6   1       1300.17       1375.80        22.49 o                         
   1  -6   1       1229.74       1250.17        25.62 o                         
   2  -6   1         29.56         27.09         1.06 o                         
   3  -6   1         22.58         24.73         1.00 o                         
   4  -6   1          8.06          6.14         0.80 o                         
   5  -6   1         23.74         22.91         1.17 o                         
   6  -6   1          0.00          3.28         1.00 o                         
   7  -6   1        246.38        260.59         5.43 o                         
   8  -6   1         21.57         20.23         1.71 o                         
   9  -6   1          5.73          7.00         1.10 o                         
  10  -6   1          0.02         -1.39         1.39 o                         
  -9  -5   1         21.12         25.84         1.65 o                         
  -8  -5   1         10.52          5.04         1.05 o                         
  -7  -5   1        463.43        461.37         9.13 o                         
  -6  -5   1        301.66        306.62         5.44 o                         
  -5  -5   1         43.09         50.96         1.76 o                         
  -4  -5   1         44.34         42.99         1.23 o                         
  -3  -5   1         78.65         88.88         1.86 o                         
  -2  -5   1         12.06         15.74         0.68 o                         
  -1  -5   1        767.70        807.19        11.94 o                         
   0  -5   1        154.69        169.87         3.04 o                         
   1  -5   1         47.53         61.88         1.31 o                         
   2  -5   1        250.60        235.00         4.15 o                         
   3  -5   1         39.19         42.02         1.24 o                         
   4  -5   1         63.71         57.74         1.50 o                         
   5  -5   1         64.40         77.93         1.83 o                         
   6  -5   1        499.88        507.70         8.45 o                         
   7  -5   1         16.94         26.78         1.52 o                         
   8  -5   1          0.80          2.93         1.22 o                         
   9  -5   1         10.34          5.16         1.18 o                         
  10  -5   1          5.41          4.08         1.81 o                         
 -10  -4   1         20.54         21.69         1.50 o                         
  -9  -4   1          2.17          1.00         1.17 o                         
  -8  -4   1        151.37        148.86         3.53 o                         
  -7  -4   1        191.99        197.81         4.40 o                         
  -6  -4   1        427.13        421.77         7.30 o                         
  -5  -4   1        633.69        603.00        10.13 o                         
  -4  -4   1        263.31        278.56         4.86 o                         
  -3  -4   1        228.39        207.82         3.53 o                         
  -2  -4   1       1868.91       2098.64        31.66 o                         
  -1  -4   1       1142.48       1115.43        18.42 o                         
   0  -4   1       1148.75       1070.19        21.37 o                         
   1  -4   1          0.05          0.25         0.44 o                         
   2  -4   1          9.51          6.13         0.65 o                         
   3  -4   1        735.22        841.71        14.79 o                         
   4  -4   1         43.39         55.48         1.40 o                         
   5  -4   1        308.01        317.65         5.41 o                         
   6  -4   1        429.14        436.58         7.10 o                         
   7  -4   1        101.99         98.57         2.20 o                         
   8  -4   1         47.38         48.41         1.62 o                         
   9  -4   1          4.06          4.90         1.02 o                         
  10  -4   1          4.32          0.86         0.91 o                         
 -10  -3   1          0.27         -0.03         0.84 o                         
  -9  -3   1        179.81        189.76         4.39 o                         
  -8  -3   1         59.75         50.88         1.59 o                         
  -7  -3   1        198.77        212.12         3.86 o                         
  -6  -3   1        121.65        125.39         2.50 o                         
  -5  -3   1         15.24         10.92         0.79 o                         
  -4  -3   1         46.84         53.92         1.39 o                         
  -3  -3   1          5.70          6.59         0.52 o                         
  -2  -3   1          3.97          6.39         0.39 o                         
  -1  -3   1       2883.13       2778.35        51.32 o                         
   0  -3   1       1070.58       1035.75        17.57 o                         
   1  -3   1       3408.95       3339.65        61.57 o                         
   2  -3   1       2041.40       2008.27        33.95 o                         
   3  -3   1        941.88        975.20        15.41 o                         
   4  -3   1       2672.38       2684.01        49.10 o                         
   5  -3   1        246.17        258.93         4.49 o                         
   6  -3   1        130.05        126.38         2.52 o                         
   7  -3   1        138.62        129.98         2.75 o                         
   8  -3   1         55.58         56.23         1.75 o                         
   9  -3   1         12.85         14.23         1.10 o                         
  10  -3   1         33.04         31.77         1.76 o                         
  11  -3   1          0.37          0.24         1.02 o                         
 -10  -2   1         26.03         21.35         1.49 o                         
  -9  -2   1          4.54          7.09         0.82 o                         
  -8  -2   1         90.63         98.50         2.14 o                         
  -7  -2   1         25.73         19.93         1.04 o                         
  -6  -2   1        170.22        163.86         2.87 o                         
  -5  -2   1         84.70         90.24         1.70 o                         
  -4  -2   1        298.35        383.55         6.27 o                         
  -3  -2   1        422.58        396.41         6.38 o                         
  -2  -2   1        330.97        306.33         4.59 o                         
  -1  -2   1        827.53        790.95        13.39 o                         
   0  -2   1       1109.39        949.58        14.87 o                         
   2  -2   1        967.55        945.14        19.39 o                         
   3  -2   1       1143.22       1126.76        17.74 o                         
   4  -2   1        768.18        786.72        13.13 o                         
   5  -2   1         33.22         32.36         1.12 o                         
   6  -2   1        370.88        342.21         5.62 o                         
   7  -2   1         96.83         92.20         2.08 o                         
   8  -2   1          6.94          3.36         0.99 o                         
   9  -2   1         28.89         31.28         2.04 o                         
  10  -2   1         31.10         33.59         1.56 o                         
  11  -2   1          3.45          7.41         1.21 o                         
 -11  -1   1         48.41         51.73         1.84 o                         
 -10  -1   1          0.75         -0.44         1.10 o                         
  -9  -1   1        153.29        147.24         3.79 o                         
  -8  -1   1         38.06         33.59         1.27 o                         
  -7  -1   1         78.96         69.91         1.82 o                         
  -6  -1   1         22.26         14.86         0.96 o                         
  -5  -1   1        183.93        201.66         3.50 o                         
  -4  -1   1        684.01        692.25        11.02 o                         
  -3  -1   1        560.65        528.16         9.90 o                         
  -2  -1   1         70.81         61.54         1.13 o                         
   1  -1   1        889.41        498.70        29.49 o                         
   3  -1   1        114.65        102.42         1.89 o                         
   4  -1   1         24.15         26.92         0.85 o                         
   5  -1   1        207.97        253.77         4.07 o                         
   6  -1   1          6.16          1.74         0.67 o                         
   7  -1   1         70.74         61.44         1.76 o                         
   8  -1   1        462.84        463.94         8.80 o                         
   9  -1   1         34.06         31.63         1.57 o                         
  10  -1   1         42.17         43.61         1.79 o                         
  11  -1   1          0.06          0.87         0.92 o                         
 -11   0   1          0.05         -0.34         0.94 o                         
 -10   0   1         27.76         27.69         1.31 o                         
  -9   0   1         66.31         66.81         2.12 o                         
  -8   0   1         68.17         71.88         1.90 o                         
  -7   0   1        163.63        179.84         3.28 o                         
  -6   0   1         24.06         25.30         1.09 o                         
  -5   0   1         28.57         33.86         1.09 o                         
  -4   0   1          3.93          4.24         0.46 o                         
  -3   0   1          4.47          1.77         0.42 o                         
  -2   0   1        473.56        420.42         6.42 o                         
   2   0   1       1707.48       1551.11        23.42 o                         
   3   0   1          2.52          1.91         0.56 o                         
   4   0   1       1743.29       1756.00        27.60 o                         
   5   0   1        371.49        375.30         6.22 o                         
   6   0   1         31.31         27.72         1.22 o                         
   7   0   1          2.57          0.70         0.94 o                         
   8   0   1         22.11         22.76         1.28 o                         
   9   0   1          0.54          3.35         0.95 o                         
  10   0   1          8.04          9.39         1.18 o                         
  11   0   1         10.92          9.88         1.25 o                         
 -11   1   1         23.74         26.69         1.43 o                         
 -10   1   1          6.50          8.73         1.09 o                         
  -9   1   1          0.35         -1.02         1.02 o                         
  -8   1   1         11.87         10.63         1.04 o                         
  -7   1   1         81.83         86.93         2.08 o                         
  -6   1   1        288.95        280.83         4.80 o                         
  -5   1   1        718.21        723.64        11.61 o                         
  -4   1   1        741.90        763.23        12.61 o                         
  -3   1   1       1072.55       1092.34        17.18 o                         
  -2   1   1         61.79         70.02         1.79 o                         
  -1   1   1        547.15        362.01        22.06 o                         
   1   1   1        322.67        285.15         7.82 o                         
   2   1   1        230.70        220.73         4.71 o                         
   3   1   1        380.12        413.86         7.19 o                         
   4   1   1        639.84        651.26         9.72 o                         
   5   1   1        387.02        351.37         5.86 o                         
   6   1   1        362.97        377.45         6.12 o                         
   7   1   1        154.41        157.16         2.98 o                         
   8   1   1        431.83        440.10         7.69 o                         
   9   1   1         48.08         47.66         1.69 o                         
  10   1   1         41.91         40.86         1.52 o                         
 -11   2   1         28.57         33.07         2.17 o                         
 -10   2   1         22.80         26.74         1.59 o                         
  -9   2   1         78.77         76.40         2.23 o                         
  -8   2   1          4.68          1.58         0.69 o                         
  -7   2   1        125.02        128.32         2.77 o                         
  -6   2   1          0.11         -0.57         0.89 o                         
  -5   2   1          5.65          2.15         0.74 o                         
  -4   2   1          1.21         -0.16         0.56 o                         
  -3   2   1       2354.42       2303.50        37.43 o                         
  -2   2   1       6071.35       6604.54       385.92 o                         
  -1   2   1          5.97          4.11         0.52 o                         
   0   2   1       2048.79       1921.51        39.38 o                         
   1   2   1         14.91         21.39         0.70 o                         
   2   2   1        384.00        347.42         5.61 o                         
   3   2   1        847.56        863.36        13.78 o                         
   4   2   1         25.19         20.20         0.84 o                         
   5   2   1         25.67         33.67         1.04 o                         
   6   2   1        244.60        254.15         4.65 o                         
   7   2   1          3.14          5.92         0.90 o                         
   8   2   1          4.06          6.07         1.04 o                         
   9   2   1         84.05         88.13         2.56 o                         
  10   2   1         17.44         22.29         1.83 o                         
 -11   3   1         30.26         36.07         1.99 o                         
 -10   3   1          0.02         -0.97         0.97 o                         
  -9   3   1         27.26         34.02         1.37 o                         
  -8   3   1         48.38         48.02         1.65 o                         
  -7   3   1         40.53         41.79         1.58 o                         
  -6   3   1        277.22        279.94         5.09 o                         
  -5   3   1        522.13        596.93        10.05 o                         
  -4   3   1        320.99        339.55         6.11 o                         
  -3   3   1        414.93        463.80         8.09 o                         
  -2   3   1        320.07        274.20         5.08 o                         
  -1   3   1          8.32          6.96         0.58 o                         
   0   3   1         40.78         41.09         0.95 o                         
   1   3   1         25.87         40.34         0.98 o                         
   2   3   1        122.33        125.52         2.20 o                         
   3   3   1        569.62        636.62         9.51 o                         
   4   3   1        492.29        568.71         9.20 o                         
   5   3   1        125.08        140.70         2.73 o                         
   6   3   1        827.21        891.56        14.92 o                         
   7   3   1        123.62        126.64         2.84 o                         
   8   3   1        151.41        162.80         3.46 o                         
   9   3   1         13.55         14.56         1.08 o                         
  10   3   1        122.53        135.03         3.74 o                         
 -11   4   1         50.70         32.94         3.98 o                         
 -10   4   1          2.58          2.96         1.32 o                         
  -9   4   1         12.08          9.92         1.16 o                         
  -8   4   1         34.71         36.68         1.55 o                         
  -7   4   1        233.13        246.54         4.50 o                         
  -6   4   1        156.56        154.67         3.05 o                         
  -5   4   1        428.29        448.05         7.69 o                         
  -4   4   1        775.83        866.58        14.37 o                         
  -3   4   1          9.44          4.51         0.69 o                         
  -2   4   1        476.35        433.97         7.58 o                         
  -1   4   1        166.96        160.14         2.99 o                         
   0   4   1        155.67        133.73         2.43 o                         
   1   4   1       1790.94       1695.73        34.03 o                         
   2   4   1         20.14         17.46         0.74 o                         
   3   4   1        165.39        171.25         3.00 o                         
   4   4   1         13.86         14.46         0.88 o                         
   5   4   1         14.88         23.39         1.19 o                         
   6   4   1        297.17        291.66         5.30 o                         
   7   4   1         81.27         78.28         1.80 o                         
   8   4   1          4.32          1.80         0.81 o                         
   9   4   1          3.46          2.70         0.84 o                         
  10   4   1          0.29          4.03         1.62 o                         
 -10   5   1         12.77         12.01         2.14 o                         
  -9   5   1         14.67         15.92         1.60 o                         
  -8   5   1         16.62         16.51         1.30 o                         
  -7   5   1        215.69        217.98         4.40 o                         
  -6   5   1        127.57        124.86         2.78 o                         
  -5   5   1        109.17        112.52         2.47 o                         
  -4   5   1        238.32        234.79         4.66 o                         
  -3   5   1        190.38        197.75         3.80 o                         
  -2   5   1        975.91       1011.35        18.33 o                         
  -1   5   1          5.27          5.06         0.65 o                         
   0   5   1         26.13         20.18         0.89 o                         
   1   5   1       1277.96       1395.50        22.75 o                         
   2   5   1        243.50        226.61         4.01 o                         
   3   5   1        231.68        269.32         4.58 o                         
   4   5   1        182.61        189.35         3.44 o                         
   5   5   1          1.34          1.34         0.84 o                         
   6   5   1        259.35        249.99         4.79 o                         
   7   5   1          2.92          3.19         0.81 o                         
   8   5   1         79.64         78.48         2.40 o                         
   9   5   1         32.60         32.38         1.65 o                         
 -10   6   1          3.73          2.25         1.03 o                         
  -9   6   1         12.17         11.15         1.12 o                         
  -8   6   1          0.76         -0.66         1.04 o                         
  -7   6   1         25.28         28.65         1.47 o                         
  -6   6   1        132.49        132.43         2.88 o                         
  -5   6   1         13.83          8.55         1.10 o                         
  -4   6   1         66.96         74.34         2.06 o                         
  -3   6   1          9.16          7.27         0.95 o                         
  -2   6   1          0.35          1.27         0.77 o                         
  -1   6   1        406.28        393.37         7.01 o                         
   0   6   1        174.66        174.39         3.40 o                         
   1   6   1        401.55        431.02         7.32 o                         
   2   6   1          4.64          3.57         0.79 o                         
   3   6   1         38.35         41.53         1.35 o                         
   4   6   1          3.10          0.59         0.88 o                         
   5   6   1        362.83        351.12         6.21 o                         
   6   6   1          4.07          0.49         0.59 o                         
   7   6   1          0.26          0.43         1.34 o                         
   8   6   1         24.39         24.99         1.44 o                         
  -9   7   1         27.91         24.80         1.51 o                         
  -8   7   1          8.85          5.10         1.31 o                         
  -7   7   1          5.74          9.38         1.32 o                         
  -6   7   1         30.36         25.61         1.42 o                         
  -5   7   1         15.95         17.99         1.31 o                         
  -4   7   1         11.38          9.80         1.12 o                         
  -3   7   1          5.09          3.98         0.98 o                         
  -2   7   1          6.81          3.29         0.88 o                         
  -1   7   1        621.57        602.98        10.53 o                         
   0   7   1         76.25         76.11         1.79 o                         
   1   7   1        119.83        120.00         2.54 o                         
   2   7   1        118.99        118.08         2.39 o                         
   3   7   1         13.07         16.83         1.03 o                         
   4   7   1        154.37        141.16         2.97 o                         
   5   7   1          1.23         -0.65         0.65 o                         
   6   7   1         49.03         48.51         1.60 o                         
   7   7   1         36.37         29.13         1.61 o                         
   8   7   1          9.97         10.65         1.00 o                         
  -9   8   1          0.09          1.77         1.52 o                         
  -8   8   1         43.55         39.87         2.00 o                         
  -7   8   1          4.47          1.50         1.04 o                         
  -6   8   1         24.04         31.69         1.72 o                         
  -5   8   1          0.06         -0.88         0.97 o                         
  -4   8   1         22.31         18.85         1.17 o                         
  -3   8   1          3.96          0.89         0.78 o                         
  -2   8   1          6.77          2.17         1.07 o                         
  -1   8   1         25.65         25.83         1.14 o                         
   0   8   1         58.96         50.50         1.66 o                         
   1   8   1         11.20          7.35         0.95 o                         
   2   8   1         11.46         10.14         0.89 o                         
   3   8   1        147.40        129.60         2.61 o                         
   4   8   1          7.70          5.10         0.74 o                         
   5   8   1          2.76          1.13         0.65 o                         
   6   8   1         19.64         21.15         1.34 o                         
   7   8   1         20.79         21.53         1.98 o                         
  -8   9   1          0.18          3.80         1.42 o                         
  -7   9   1          0.81         -0.07         1.00 o                         
  -6   9   1         16.18         11.53         1.24 o                         
  -5   9   1         66.35         72.47         2.18 o                         
  -4   9   1          0.18         -0.81         0.81 o                         
  -3   9   1         11.17          4.43         1.13 o                         
  -2   9   1         22.67         26.07         1.16 o                         
  -1   9   1          3.12          1.17         0.87 o                         
   0   9   1          8.67          6.89         1.14 o                         
   1   9   1          0.57          1.31         0.82 o                         
   2   9   1          0.00         -0.57         0.74 o                         
   3   9   1          7.34          7.48         0.82 o                         
   4   9   1          4.20          5.15         0.77 o                         
   5   9   1          0.24         -0.55         0.69 o                         
   6   9   1         23.60         34.89         1.52 o                         
  -7  10   1          0.16         -0.77         1.23 o                         
  -6  10   1          0.92         -0.39         0.86 o                         
  -5  10   1          7.98          4.95         0.92 o                         
  -4  10   1         50.71         53.59         1.69 o                         
  -3  10   1          0.36         -0.66         0.66 o                         
  -2  10   1          5.69          8.69         0.81 o                         
  -1  10   1         46.13         50.51         1.85 o                         
   0  10   1          0.19          1.95         1.02 o                         
   1  10   1          0.98         -0.22         0.71 o                         
   2  10   1          2.26         -0.47         0.67 o                         
   3  10   1          2.35          0.12         0.76 o                         
   4  10   1          0.04          3.38         0.90 o                         
   5  10   1          5.29         11.96         1.50 o                         
  -5  11   1          2.09         -0.97         0.97 o                         
  -4  11   1          4.12          4.28         1.02 o                         
  -3  11   1          1.44          1.94         0.68 o                         
  -2  11   1          2.85          4.16         1.22 o                         
  -1  11   1          0.37         -0.13         1.06 o                         
   0  11   1          2.67          3.35         0.85 o                         
   1  11   1          4.61          3.61         0.81 o                         
   2  11   1         12.60         11.09         1.82 o                         
   3  11   1          1.83          0.13         0.95 o                         
  -2  12   1          0.48         -0.87         1.83 o                         
  -1  12   1          6.62          1.37         1.41 o                         
   0 -12   2         18.35         12.32         1.48 o                         
   1 -12   2          9.35         10.87         0.89 o                         
   2 -12   2          5.60          6.44         1.22 o                         
   3 -12   2         37.63         47.83         3.78 o                         
  -3 -11   2          0.66          0.21         1.24 o                         
  -2 -11   2         11.15          6.36         1.32 o                         
  -1 -11   2          0.10          0.46         0.87 o                         
   0 -11   2          1.47          5.76         0.81 o                         
   1 -11   2         27.08         30.23         1.24 o                         
   2 -11   2          3.40          3.30         1.08 o                         
   3 -11   2          0.08          0.44         1.61 o                         
   4 -11   2          3.52          0.90         1.06 o                         
   5 -11   2          7.69          2.92         1.11 o                         
  -5 -10   2          4.81          5.61         1.60 o                         
  -4 -10   2          1.92          0.98         1.01 o                         
  -3 -10   2         10.38          4.76         0.90 o                         
  -2 -10   2         72.16         61.57         1.91 o                         
  -1 -10   2         36.42         30.32         1.26 o                         
   0 -10   2          3.41          2.51         0.58 o                         
   1 -10   2        151.48        154.74         3.54 o                         
   2 -10   2        152.27        140.76         3.47 o                         
   3 -10   2         42.53         41.73         1.72 o                         
   4 -10   2          2.94          2.98         1.17 o                         
   5 -10   2          0.33         -0.39         0.93 o                         
   6 -10   2          5.40          3.05         1.05 o                         
   7 -10   2          4.11          8.30         1.22 o                         
  -6  -9   2          5.71          6.37         1.46 o                         
  -5  -9   2          0.00          1.38         0.95 o                         
  -4  -9   2          0.04         -0.87         0.87 o                         
  -3  -9   2          0.59          5.04         1.12 o                         
  -2  -9   2         29.55         22.11         1.26 o                         
  -1  -9   2         45.38         39.34         1.16 o                         
   0  -9   2         37.13         36.39         1.17 o                         
   1  -9   2         20.62         24.60         1.09 o                         
   2  -9   2         47.31         50.31         1.55 o                         
   3  -9   2         86.04         86.00         2.23 o                         
   4  -9   2         66.04         69.58         2.00 o                         
   5  -9   2          1.62         -0.19         1.00 o                         
   6  -9   2         33.75         33.05         1.67 o                         
   7  -9   2          2.58          0.60         1.22 o                         
   8  -9   2          7.48         11.05         1.25 o                         
  -7  -8   2         10.80         14.04         1.46 o                         
  -6  -8   2          4.51          7.21         1.16 o                         
  -5  -8   2          5.16          2.19         0.93 o                         
  -4  -8   2        317.27        274.55         5.94 o                         
  -3  -8   2        139.90        121.87         3.03 o                         
  -2  -8   2         11.61         12.02         0.98 o                         
  -1  -8   2         46.64         45.81         1.32 o                         
   0  -8   2          0.46         -0.76         0.76 o                         
   1  -8   2        265.53        280.59         5.03 o                         
   2  -8   2        131.83        127.90         2.59 o                         
   3  -8   2          0.60         -0.89         0.89 o                         
   4  -8   2         12.10          5.67         1.02 o                         
   5  -8   2          8.33          5.84         1.16 o                         
   6  -8   2          0.32         -0.93         1.03 o                         
   7  -8   2          0.54          0.27         1.25 o                         
   8  -8   2         71.62         76.45         3.35 o                         
   9  -8   2         46.61         57.58         2.25 o                         
  -8  -7   2          9.93          7.26         1.16 o                         
  -7  -7   2         30.39         38.29         1.91 o                         
  -6  -7   2         40.47         44.17         1.77 o                         
  -5  -7   2          3.32          4.73         1.00 o                         
  -4  -7   2          7.77          5.45         1.00 o                         
  -3  -7   2         19.95         16.95         1.05 o                         
  -2  -7   2        191.92        187.58         3.46 o                         
  -1  -7   2        105.07        101.42         2.05 o                         
   0  -7   2        160.03        167.02         3.15 o                         
   1  -7   2        190.91        196.86         3.53 o                         
   2  -7   2        186.96        205.51         3.39 o                         
   3  -7   2         35.65         29.99         1.28 o                         
   4  -7   2         14.31          8.88         1.02 o                         
   5  -7   2         92.43         98.08         2.53 o                         
   6  -7   2          1.79          3.18         1.07 o                         
   7  -7   2          8.87          7.28         1.27 o                         
   8  -7   2         52.24         54.04         2.35 o                         
   9  -7   2        181.30        193.70         5.67 o                         
  -9  -6   2          0.04          2.21         1.88 o                         
  -8  -6   2          0.47          1.42         1.08 o                         
  -7  -6   2          1.24          1.14         1.19 o                         
  -6  -6   2        301.59        255.67         5.85 o                         
  -5  -6   2        236.08        223.66         4.31 o                         
  -4  -6   2         10.36          6.35         0.95 o                         
  -3  -6   2         17.11         16.99         0.94 o                         
  -2  -6   2        174.18        169.58         3.11 o                         
  -1  -6   2         50.92         58.15         1.28 o                         
   0  -6   2        103.54        113.76         2.24 o                         
   1  -6   2       1059.06       1018.07        20.25 o                         
   2  -6   2          1.16          0.21         0.58 o                         
   3  -6   2          6.11          4.37         0.91 o                         
   4  -6   2          0.08         -0.57         0.97 o                         
   5  -6   2        118.19        117.39         2.63 o                         
   6  -6   2        174.31        171.10         3.79 o                         
   7  -6   2        437.88        483.67        11.77 o                         
   8  -6   2          3.61          3.90         1.23 o                         
   9  -6   2          0.55          3.82         1.41 o                         
  10  -6   2          2.96          3.28         1.71 o                         
  -9  -5   2         60.15         68.90         2.66 o                         
  -8  -5   2         12.10         13.57         1.39 o                         
  -7  -5   2         25.03         30.38         1.45 o                         
  -6  -5   2         12.55         16.17         1.35 o                         
  -5  -5   2        330.40        325.26         5.95 o                         
  -4  -5   2        488.80        447.32         7.92 o                         
  -3  -5   2         66.39         49.07         1.22 o                         
  -2  -5   2         51.84         37.77         1.09 o                         
  -1  -5   2        397.36        378.50         5.71 o                         
   0  -5   2          0.00         -0.17         0.58 o                         
   1  -5   2         44.86         53.01         1.23 o                         
   2  -5   2       1079.22       1092.61        18.05 o                         
   3  -5   2          0.27          0.05         0.75 o                         
   4  -5   2         26.46         34.86         1.34 o                         
   5  -5   2          0.48          0.41         0.98 o                         
   6  -5   2        158.02        170.46         3.48 o                         
   7  -5   2        632.93        654.09        11.68 o                         
   8  -5   2        186.17        196.59         4.58 o                         
   9  -5   2          1.80          0.44         1.00 o                         
  10  -5   2          3.78          0.08         1.75 o                         
 -10  -4   2         16.51         23.41         1.41 o                         
  -9  -4   2          7.94          7.06         1.22 o                         
  -8  -4   2          1.61          3.27         0.91 o                         
  -7  -4   2         62.55         65.24         1.73 o                         
  -6  -4   2        400.84        391.10         6.87 o                         
  -5  -4   2        142.74        140.84         2.80 o                         
  -4  -4   2         45.13         51.33         1.32 o                         
  -3  -4   2         61.16         54.68         1.22 o                         
  -2  -4   2        797.59        845.77        16.94 o                         
  -1  -4   2        382.21        369.72         6.37 o                         
   0  -4   2         20.27         18.15         0.67 o                         
   1  -4   2        610.77        588.59         9.22 o                         
   2  -4   2        159.46        140.90         2.94 o                         
   3  -4   2        757.22        742.59        14.08 o                         
   4  -4   2        184.23        185.34         3.62 o                         
   5  -4   2        905.42        936.87        15.01 o                         
   6  -4   2         97.31         95.82         2.12 o                         
   7  -4   2        421.01        431.58         7.58 o                         
   8  -4   2          0.10         -0.92         0.92 o                         
   9  -4   2        167.66        162.53         3.97 o                         
  10  -4   2          0.61         -1.00         1.00 o                         
 -10  -3   2         13.39         12.41         1.04 o                         
  -9  -3   2         16.37         15.26         1.53 o                         
  -8  -3   2          0.05         -0.85         1.12 o                         
  -7  -3   2        262.39        259.00         4.36 o                         
  -6  -3   2         15.77         14.16         0.81 o                         
  -5  -3   2        203.42        199.85         3.61 o                         
  -4  -3   2       1098.22       1159.52        18.31 o                         
  -3  -3   2        877.19        883.50        13.96 o                         
  -2  -3   2        995.05       1049.94        17.82 o                         
  -1  -3   2       2834.59       2670.39        52.03 o                         
   0  -3   2       1063.42        882.78        13.32 o                         
   1  -3   2       2058.06       1947.03        31.58 o                         
   2  -3   2        394.97        396.86         6.43 o                         
   3  -3   2        321.45        311.33         5.13 o                         
   4  -3   2        966.23       1018.40        16.21 o                         
   5  -3   2        556.30        576.56         9.10 o                         
   6  -3   2       1324.62       1362.30        21.64 o                         
   7  -3   2         12.77         10.75         1.01 o                         
   8  -3   2          6.64          1.82         0.93 o                         
   9  -3   2          2.12          3.26         0.91 o                         
  10  -3   2         45.09         44.76         2.06 o                         
  11  -3   2         25.06         31.30         4.03 o                         
 -10  -2   2         21.19         20.97         1.12 o                         
  -9  -2   2          6.87          4.54         0.97 o                         
  -8  -2   2         16.42         13.40         0.87 o                         
  -7  -2   2          0.60         -0.71         0.71 o                         
  -6  -2   2         74.96         78.58         1.73 o                         
  -5  -2   2          6.03          7.91         0.64 o                         
  -4  -2   2       2145.07       2306.77        39.62 o                         
  -3  -2   2         49.38         46.35         1.12 o                         
  -2  -2   2        525.99        464.82         7.68 o                         
  -1  -2   2        963.09        871.83        13.68 o                         
   0  -2   2       4132.86       4033.40       135.85 o                         
   2  -2   2          9.36         16.12         0.62 o                         
   3  -2   2       2818.57       2777.53        41.92 o                         
   4  -2   2        994.91        923.43        14.68 o                         
   5  -2   2        139.67        129.91         2.63 o                         
   6  -2   2         48.72         45.72         1.42 o                         
   7  -2   2        235.12        237.06         4.29 o                         
   8  -2   2          9.92          8.78         1.09 o                         
   9  -2   2         27.72         26.27         1.53 o                         
  10  -2   2          0.27         -0.27         0.82 o                         
  11  -2   2         80.70         80.98         2.73 o                         
 -11  -1   2          0.15          3.31         0.99 o                         
 -10  -1   2         11.43          8.13         1.10 o                         
  -9  -1   2        134.53        142.11         3.22 o                         
  -8  -1   2         33.83         25.01         1.12 o                         
  -7  -1   2         75.57         71.98         1.79 o                         
  -6  -1   2        413.40        418.62         6.93 o                         
  -5  -1   2         18.10         10.79         0.73 o                         
  -4  -1   2          7.77         11.44         0.70 o                         
  -3  -1   2         75.31         57.15         1.08 o                         
  -2  -1   2       1037.82        887.85        14.67 o                         
  -1  -1   2        359.42        297.01         7.32 o                         
   1  -1   2         86.69         97.85         1.75 o                         
   2  -1   2       2412.56       2285.06        49.98 o                         
   3  -1   2       1247.57       1287.48        19.57 o                         
   4  -1   2       2870.76       2844.86        42.99 o                         
   5  -1   2        753.26        763.85        11.84 o                         
   6  -1   2        127.86        119.13         2.64 o                         
   7  -1   2          2.01          0.79         0.96 o                         
   8  -1   2        276.37        275.65         5.34 o                         
   9  -1   2          6.82          2.16         1.16 o                         
  10  -1   2         77.74         78.62         2.41 o                         
  11  -1   2         54.59         59.16         2.16 o                         
 -11   0   2          0.00         -0.19         1.09 o                         
 -10   0   2         14.47         15.01         1.11 o                         
  -9   0   2          0.20         -0.82         0.82 o                         
  -8   0   2         17.14         16.79         1.06 o                         
  -7   0   2          9.19         11.33         1.11 o                         
  -6   0   2        868.62        959.11        15.31 o                         
  -5   0   2         12.05          6.96         0.69 o                         
  -4   0   2        638.38        598.18         9.22 o                         
  -3   0   2         52.81         33.67         0.82 o                         
  -2   0   2         13.97          6.60         0.48 o                         
  -1   0   2        335.14        224.44         6.81 o                         
   1   0   2         79.74         58.50         1.48 o                         
   2   0   2       1628.17       1516.98        26.02 o                         
   3   0   2         16.29         15.85         0.63 o                         
   4   0   2         22.73         26.38         0.95 o                         
   5   0   2        397.41        425.62         7.01 o                         
   6   0   2         23.46         26.94         1.20 o                         
   7   0   2        178.70        186.88         3.59 o                         
   8   0   2         11.96         11.49         1.12 o                         
   9   0   2        237.46        260.76         5.67 o                         
  10   0   2          0.06          2.28         0.91 o                         
  11   0   2         23.82         17.47         4.09 o                         
 -11   1   2         38.50         43.73         2.37 o                         
 -10   1   2          0.12          0.77         1.21 o                         
  -9   1   2          2.99          1.90         0.93 o                         
  -8   1   2        269.79        259.65         4.84 o                         
  -7   1   2        116.34        104.21         2.25 o                         
  -6   1   2          4.51          8.40         0.83 o                         
  -5   1   2        750.43        771.31        12.34 o                         
  -4   1   2       1385.59       1310.52        21.62 o                         
  -3   1   2          3.92          4.55         0.50 o                         
  -2   1   2       3222.80       3226.98        66.60 o                         
  -1   1   2        103.47         83.31         1.94 o                         
   0   1   2        168.44        183.39         3.94 o                         
   1   1   2        440.38        423.55         6.99 o                         
   2   1   2       2731.55       2567.19        50.57 o                         
   3   1   2        475.68        419.73         6.35 o                         
   4   1   2          6.74          4.81         0.61 o                         
   5   1   2        189.59        223.18         3.90 o                         
   6   1   2        379.77        383.80         6.24 o                         
   7   1   2         35.09         32.05         1.34 o                         
   8   1   2         99.41        115.39         2.61 o                         
   9   1   2        158.82        164.34         4.01 o                         
  10   1   2          0.47          4.09         3.47 o                         
 -11   2   2          0.05          0.57         1.32 o                         
 -10   2   2         36.85         40.52         1.59 o                         
  -9   2   2          6.26          6.30         1.14 o                         
  -8   2   2        119.03        116.91         2.40 o                         
  -7   2   2          9.83          6.44         0.97 o                         
  -6   2   2        254.82        242.61         4.13 o                         
  -5   2   2         25.26         19.36         0.98 o                         
  -4   2   2         87.20         77.92         1.67 o                         
  -3   2   2        739.97        710.38        11.66 o                         
  -2   2   2       5198.03       5485.52       227.84 o                         
  -1   2   2       2093.28       1963.11        44.84 o                         
   0   2   2       4192.54       4507.91       255.00 o                         
   1   2   2          1.28         -0.27         0.51 o                         
   2   2   2        440.70        434.13         6.98 o                         
   3   2   2        936.78        996.83        15.78 o                         
   4   2   2          0.54          3.16         0.68 o                         
   5   2   2        157.01        172.55         3.04 o                         
   6   2   2          4.53          4.04         0.67 o                         
   7   2   2        549.20        572.39         9.87 o                         
   8   2   2          0.39          0.41         0.97 o                         
   9   2   2         99.96        102.47         2.87 o                         
  10   2   2         64.62         66.94         2.08 o                         
 -11   3   2         40.08         45.74         1.86 o                         
 -10   3   2         38.45         32.48         1.60 o                         
  -9   3   2         76.88         78.19         2.26 o                         
  -8   3   2         13.46         12.80         1.08 o                         
  -7   3   2        169.11        165.78         3.27 o                         
  -6   3   2        476.30        468.12         8.06 o                         
  -5   3   2          0.59         -0.32         0.78 o                         
  -4   3   2        230.14        216.05         4.07 o                         
  -3   3   2         14.17         10.15         0.70 o                         
  -2   3   2         36.31         24.93         0.82 o                         
  -1   3   2        536.82        556.61        10.50 o                         
   0   3   2        575.14        563.31        10.11 o                         
   1   3   2       3723.51       3861.70        65.13 o                         
   2   3   2        605.50        635.57        10.52 o                         
   3   3   2         11.37          8.94         0.69 o                         
   4   3   2        861.35        923.76        15.30 o                         
   5   3   2         50.23         51.92         1.47 o                         
   6   3   2        163.55        165.77         3.07 o                         
   7   3   2        270.47        278.09         5.88 o                         
   8   3   2          6.48          3.83         1.07 o                         
   9   3   2         21.17         21.02         1.24 o                         
  10   3   2          1.79          2.71         0.92 o                         
 -10   4   2         33.73         24.61         2.27 o                         
  -9   4   2         17.53         18.67         1.34 o                         
  -8   4   2         10.58          7.81         1.08 o                         
  -7   4   2        283.37        274.08         4.72 o                         
  -6   4   2        186.67        175.73         3.61 o                         
  -5   4   2         40.15         38.08         1.37 o                         
  -4   4   2       1981.25       2052.08        42.01 o                         
  -3   4   2        294.90        283.29         5.14 o                         
  -2   4   2       1178.12       1210.53        25.27 o                         
  -1   4   2          1.87          4.07         0.60 o                         
   0   4   2          4.58          6.83         0.61 o                         
   1   4   2        285.75        292.21         5.00 o                         
   2   4   2        456.96        604.37        10.04 o                         
   3   4   2        174.81        174.57         2.89 o                         
   4   4   2          0.03         -0.17         0.48 o                         
   5   4   2       1771.40       1856.09        29.30 o                         
   6   4   2        142.45        132.00         2.72 o                         
   7   4   2        144.83        152.01         3.29 o                         
   8   4   2         93.35         97.31         2.88 o                         
   9   4   2         17.58         17.92         1.26 o                         
 -10   5   2          1.41         -0.37         1.00 o                         
  -9   5   2          0.01         -0.90         0.90 o                         
  -8   5   2          7.67          6.41         1.05 o                         
  -7   5   2          0.42         -0.33         0.92 o                         
  -6   5   2         63.75         53.31         1.73 o                         
  -5   5   2        263.33        294.84         5.32 o                         
  -4   5   2         24.09         26.73         1.24 o                         
  -3   5   2         32.41         35.57         1.29 o                         
  -2   5   2         65.89         69.30         1.63 o                         
  -1   5   2        604.77        563.03         9.79 o                         
   0   5   2        116.72        106.58         2.10 o                         
   1   5   2         70.64         73.96         1.71 o                         
   2   5   2         81.69         76.73         1.73 o                         
   3   5   2        129.53        151.59         2.72 o                         
   4   5   2       1201.62       1211.05        25.46 o                         
   5   5   2        517.47        534.08         9.50 o                         
   6   5   2         76.67         75.81         2.02 o                         
   7   5   2          3.54          3.04         0.75 o                         
   8   5   2          0.27          1.04         0.60 o                         
   9   5   2          5.63          2.12         1.36 o                         
 -10   6   2          7.81          4.64         1.29 o                         
  -9   6   2         20.84         13.06         1.09 o                         
  -8   6   2         22.56         17.64         1.34 o                         
  -7   6   2          4.66          5.63         0.97 o                         
  -6   6   2        446.40        430.53         7.90 o                         
  -5   6   2          9.30          4.84         1.06 o                         
  -4   6   2        121.07        141.82         2.95 o                         
  -3   6   2          0.03         -0.82         0.82 o                         
  -2   6   2         60.95         60.87         1.59 o                         
  -1   6   2         60.93         53.06         1.73 o                         
   0   6   2         63.16         73.36         1.76 o                         
   1   6   2         66.78         75.33         1.79 o                         
   2   6   2         36.02         38.42         1.34 o                         
   3   6   2        839.61        861.70        14.32 o                         
   4   6   2          5.53         -0.47         0.92 o                         
   5   6   2         59.70         63.38         1.64 o                         
   6   6   2         17.74         19.97         0.99 o                         
   7   6   2         13.26         15.37         0.92 o                         
   8   6   2          2.37         -0.82         0.82 o                         
  -9   7   2          4.51          4.04         0.90 o                         
  -8   7   2         38.31         28.35         1.56 o                         
  -7   7   2         13.62         15.68         1.32 o                         
  -6   7   2         59.52         45.53         1.86 o                         
  -5   7   2         94.95         90.45         2.43 o                         
  -4   7   2          0.22         -1.10         1.10 o                         
  -3   7   2        105.94        106.83         2.40 o                         
  -2   7   2          2.17          0.16         0.86 o                         
  -1   7   2        243.99        270.06         4.67 o                         
   0   7   2         66.71         63.33         1.69 o                         
   1   7   2         30.77         20.94         1.18 o                         
   2   7   2        766.58        794.86        12.82 o                         
   3   7   2        141.80        137.28         2.85 o                         
   4   7   2          0.29         -0.84         0.84 o                         
   5   7   2          1.31          1.29         0.82 o                         
   6   7   2          7.61          6.22         0.76 o                         
   7   7   2          1.20          1.06         1.07 o                         
   8   7   2         14.30         11.82         1.62 o                         
  -9   8   2          1.31          4.91         1.23 o                         
  -8   8   2         44.67         31.84         2.22 o                         
  -7   8   2          0.60         -0.77         0.81 o                         
  -6   8   2         44.67         46.28         2.20 o                         
  -5   8   2          1.93          0.84         0.91 o                         
  -4   8   2         30.18         26.59         1.27 o                         
  -3   8   2         60.21         65.96         1.82 o                         
  -2   8   2         66.23         65.06         1.75 o                         
  -1   8   2         49.98         51.48         1.63 o                         
   0   8   2          0.87         -0.92         0.92 o                         
   1   8   2        157.55        168.64         3.79 o                         
   2   8   2          1.31         -0.13         0.79 o                         
   3   8   2         33.93         32.53         1.47 o                         
   4   8   2          2.72          4.85         0.72 o                         
   5   8   2          0.03         -0.69         0.89 o                         
   6   8   2          7.97          6.46         1.03 o                         
   7   8   2          6.32          5.06         0.91 o                         
  -8   9   2          4.27          4.40         1.07 o                         
  -7   9   2         10.15         12.13         1.53 o                         
  -6   9   2         20.76         16.73         1.84 o                         
  -5   9   2         13.77         13.67         1.12 o                         
  -4   9   2          1.53         -0.31         0.92 o                         
  -3   9   2         25.56         29.22         1.25 o                         
  -2   9   2          7.35          6.22         0.91 o                         
  -1   9   2        395.42        407.83         8.67 o                         
   0   9   2        425.14        445.05         8.51 o                         
   1   9   2          0.65         -0.88         0.88 o                         
   2   9   2          6.20          3.88         0.91 o                         
   3   9   2          0.01          0.98         0.70 o                         
   4   9   2         48.69         43.58         1.41 o                         
   5   9   2         15.78         16.06         0.97 o                         
   6   9   2         10.87         11.03         1.41 o                         
  -7  10   2          3.79          8.15         1.10 o                         
  -6  10   2         16.11         15.69         1.33 o                         
  -5  10   2          8.05          4.44         0.93 o                         
  -4  10   2          8.63          5.71         1.13 o                         
  -3  10   2         13.32          9.91         0.85 o                         
  -2  10   2         13.39         11.73         1.11 o                         
  -1  10   2         18.41         25.16         1.56 o                         
   0  10   2         27.65         33.48         1.65 o                         
   1  10   2          8.05          2.80         0.86 o                         
   2  10   2         26.33         28.98         1.36 o                         
   3  10   2          2.33         -0.64         0.71 o                         
   4  10   2          0.64         -0.55         0.81 o                         
  -5  11   2          2.34         -0.40         0.91 o                         
  -4  11   2         12.76         11.59         2.07 o                         
  -3  11   2        114.22        123.08         4.01 o                         
  -2  11   2        115.18        106.31         3.09 o                         
  -1  11   2          8.86          8.12         0.97 o                         
   0  11   2          8.80         10.56         1.21 o                         
   1  11   2          0.35         -0.62         0.89 o                         
   2  11   2          2.24          0.26         1.03 o                         
   0 -12   3          3.34          5.79         1.09 o                         
   1 -12   3          1.21          3.92         1.92 o                         
   2 -12   3         78.96         64.77         2.36 o                         
  -3 -11   3          9.08          7.27         1.02 o                         
  -2 -11   3         19.45         18.16         1.15 o                         
  -1 -11   3          1.33         -0.11         0.83 o                         
   0 -11   3        254.07        270.00         6.55 o                         
   1 -11   3          1.10          3.37         0.67 o                         
   2 -11   3          0.01          4.98         1.02 o                         
   3 -11   3         25.73         20.92         1.26 o                         
   4 -11   3          2.82          1.12         0.83 o                         
   5 -11   3          1.89         -0.11         1.61 o                         
  -5 -10   3          6.12          7.99         1.31 o                         
  -4 -10   3         21.38         21.05         1.62 o                         
  -3 -10   3          1.10          1.25         1.02 o                         
  -2 -10   3          8.47          6.49         0.98 o                         
  -1 -10   3          0.52          2.25         0.70 o                         
   0 -10   3        128.35        131.83         3.09 o                         
   1 -10   3        142.56        147.18         3.16 o                         
   2 -10   3          5.01          7.27         0.91 o                         
   3 -10   3          0.17          0.29         0.78 o                         
   4 -10   3          6.10          9.00         0.93 o                         
   5 -10   3          8.57          3.74         0.88 o                         
   6 -10   3         29.68         31.58         1.61 o                         
   7 -10   3          1.77          5.22         1.37 o                         
  -6  -9   3         26.86         29.29         2.01 o                         
  -5  -9   3          0.05          2.64         0.94 o                         
  -4  -9   3         24.12         23.53         1.24 o                         
  -3  -9   3         14.69         11.12         0.89 o                         
  -2  -9   3        131.92        137.19         3.12 o                         
  -1  -9   3          2.71          1.24         0.79 o                         
   0  -9   3         14.28         13.50         0.77 o                         
   1  -9   3          1.33          0.29         0.80 o                         
   2  -9   3          3.74          6.92         0.94 o                         
   3  -9   3         12.69          7.05         0.91 o                         
   4  -9   3         45.61         40.69         1.63 o                         
   5  -9   3         43.27         50.47         1.97 o                         
   6  -9   3         30.15         40.11         1.69 o                         
   7  -9   3         63.77         68.43         2.44 o                         
   8  -9   3         30.18         35.53         1.84 o                         
  -7  -8   3          1.68          0.17         1.49 o                         
  -6  -8   3         15.91         21.81         1.53 o                         
  -5  -8   3         11.41         12.06         1.20 o                         
  -4  -8   3         44.42         31.05         1.36 o                         
  -3  -8   3         81.27         79.96         1.93 o                         
  -2  -8   3        114.82        109.41         2.47 o                         
  -1  -8   3          0.05         -0.78         0.78 o                         
   0  -8   3        164.69        163.49         3.14 o                         
   1  -8   3        171.22        186.54         3.40 o                         
   2  -8   3        259.41        241.02         4.44 o                         
   3  -8   3          0.00         -0.77         0.77 o                         
   4  -8   3         25.68         26.74         1.27 o                         
   5  -8   3          0.00         -1.06         1.06 o                         
   6  -8   3          0.01          1.51         1.15 o                         
   7  -8   3         10.56          5.42         1.12 o                         
   8  -8   3         60.43         69.61         3.44 o                         
   9  -8   3          0.09          1.01         2.85 o                         
  -8  -7   3         36.19         39.78         1.90 o                         
  -7  -7   3         31.90         35.52         1.57 o                         
  -6  -7   3         78.67         76.40         2.23 o                         
  -5  -7   3         15.72         12.80         1.01 o                         
  -4  -7   3        160.00        135.41         3.08 o                         
  -3  -7   3         31.40         23.43         1.01 o                         
  -2  -7   3          0.28         -0.59         0.59 o                         
  -1  -7   3          3.12          1.82         0.84 o                         
   0  -7   3          7.26          5.25         0.77 o                         
   1  -7   3         17.67         19.82         1.10 o                         
   2  -7   3        405.06        413.20         8.82 o                         
   3  -7   3         14.34         17.85         1.12 o                         
   4  -7   3         26.97         35.31         1.49 o                         
   5  -7   3        217.96        229.96         5.28 o                         
   6  -7   3          6.30          8.46         1.28 o                         
   7  -7   3          3.21          3.27         1.08 o                         
   8  -7   3         24.94         22.15         1.83 o                         
   9  -7   3         80.10         87.58         2.82 o                         
  -9  -6   3         40.32         49.89         2.00 o                         
  -8  -6   3          2.41          3.28         0.92 o                         
  -7  -6   3         57.05         60.86         1.87 o                         
  -6  -6   3        112.32         87.97         2.27 o                         
  -5  -6   3        519.10        547.78         9.67 o                         
  -4  -6   3         53.72         48.50         1.57 o                         
  -3  -6   3          0.40         -0.65         0.65 o                         
  -2  -6   3          0.34         -0.47         0.62 o                         
  -1  -6   3         71.34         75.49         1.68 o                         
   0  -6   3          6.93          5.27         0.62 o                         
   1  -6   3        254.64        258.07         4.55 o                         
   2  -6   3        119.23        122.85         2.37 o                         
   3  -6   3        124.45        121.93         2.47 o                         
   4  -6   3         29.46         32.32         1.39 o                         
   5  -6   3          5.12          4.77         1.04 o                         
   6  -6   3        101.30        104.63         2.72 o                         
   7  -6   3          3.72          9.60         1.39 o                         
   8  -6   3          0.04         -0.94         0.94 o                         
   9  -6   3         23.16         15.90         1.18 o                         
  10  -6   3         34.86         21.16         1.99 o                         
  -9  -5   3          6.12          5.74         0.93 o                         
  -8  -5   3         71.68         68.54         2.35 o                         
  -7  -5   3          2.88          0.75         0.75 o                         
  -6  -5   3         48.65         33.31         1.41 o                         
  -5  -5   3        255.87        229.30         4.36 o                         
  -4  -5   3          4.49          4.89         0.66 o                         
  -3  -5   3        293.41        305.31         5.27 o                         
  -2  -5   3         47.99         60.12         1.51 o                         
  -1  -5   3         92.17         80.60         1.53 o                         
   0  -5   3       3394.49       3455.97        56.05 o                         
   1  -5   3        296.58        303.49         4.81 o                         
   2  -5   3       1218.95       1286.28        21.51 o                         
   3  -5   3        958.78       1001.12        17.85 o                         
   4  -5   3        288.56        313.54         6.48 o                         
   5  -5   3        167.82        181.69         3.57 o                         
   6  -5   3          0.09         -0.55         1.03 o                         
   7  -5   3        313.27        320.54         6.40 o                         
   8  -5   3          5.52          2.05         1.41 o                         
   9  -5   3          2.80          0.55         1.14 o                         
  10  -5   3          6.15          2.60         0.93 o                         
 -10  -4   3          5.40          2.22         1.40 o                         
  -9  -4   3         16.83         18.23         1.38 o                         
  -8  -4   3        202.68        196.02         4.62 o                         
  -7  -4   3        127.95        141.89         3.16 o                         
  -6  -4   3        252.99        247.86         4.70 o                         
  -5  -4   3          4.74          6.39         0.91 o                         
  -4  -4   3         24.51         22.12         0.91 o                         
  -3  -4   3         21.86         27.16         0.84 o                         
  -2  -4   3        414.43        442.38         7.39 o                         
  -1  -4   3        703.02        650.91         9.97 o                         
   0  -4   3        500.55        501.04         7.69 o                         
   1  -4   3       1035.63       1007.92        15.88 o                         
   2  -4   3        309.11        304.77         5.23 o                         
   3  -4   3        405.74        474.89         8.43 o                         
   4  -4   3        706.63        715.08        11.49 o                         
   5  -4   3          0.29         -0.33         0.91 o                         
   6  -4   3        131.21        130.41         2.63 o                         
   7  -4   3         58.37         59.49         1.77 o                         
   8  -4   3         36.85         30.29         1.42 o                         
   9  -4   3         27.08         32.48         1.54 o                         
  10  -4   3          9.93          9.78         1.05 o                         
 -10  -3   3         94.73         90.33         4.12 o                         
  -9  -3   3          6.97          5.07         0.93 o                         
  -8  -3   3          6.92          3.24         0.81 o                         
  -7  -3   3         45.49         43.70         1.52 o                         
  -6  -3   3          1.42          1.45         0.76 o                         
  -5  -3   3        144.10        132.90         2.58 o                         
  -4  -3   3          0.02          0.31         0.56 o                         
  -3  -3   3         10.10         15.49         0.64 o                         
  -2  -3   3       1658.09       1625.00        25.47 o                         
  -1  -3   3        349.85        370.88         5.74 o                         
   0  -3   3        528.05        515.48         7.89 o                         
   1  -3   3       1142.89       1064.28        16.38 o                         
   2  -3   3        194.37        178.12         3.37 o                         
   3  -3   3         89.43         76.78         1.54 o                         
   4  -3   3          1.63          1.78         0.69 o                         
   5  -3   3        182.93        191.70         3.51 o                         
   6  -3   3         35.27         36.55         1.43 o                         
   7  -3   3         31.10         29.03         1.38 o                         
   8  -3   3         10.38          6.55         0.98 o                         
   9  -3   3         62.56         55.94         2.21 o                         
  10  -3   3         14.52         15.19         1.23 o                         
 -10  -2   3        127.84        128.41         4.35 o                         
  -9  -2   3        148.64        144.21         3.17 o                         
  -8  -2   3         25.52         19.80         0.95 o                         
  -7  -2   3          6.34          5.62         0.71 o                         
  -6  -2   3        342.23        345.54         5.58 o                         
  -5  -2   3         82.73         85.43         1.81 o                         
  -4  -2   3        725.93        742.79        14.39 o                         
  -3  -2   3        661.15        626.55        10.34 o                         
  -2  -2   3        455.45        463.32         7.39 o                         
  -1  -2   3        364.92        338.18         6.47 o                         
   0  -2   3       2915.90       2742.32        53.41 o                         
   1  -2   3       1258.07       1264.90        20.30 o                         
   2  -2   3       1943.34       1818.52        28.46 o                         
   3  -2   3         32.98         35.00         0.93 o                         
   4  -2   3          4.66          2.88         0.89 o                         
   5  -2   3         36.89         23.44         1.17 o                         
   6  -2   3        172.49        172.34         3.32 o                         
   7  -2   3         31.82         29.16         1.34 o                         
   8  -2   3         13.52         10.73         1.36 o                         
   9  -2   3          0.35         -0.53         1.30 o                         
  10  -2   3          9.96         14.00         1.77 o                         
 -11  -1   3         12.93          8.26         2.30 o                         
 -10  -1   3         23.32         22.78         1.70 o                         
  -9  -1   3          4.66          7.68         0.82 o                         
  -8  -1   3          1.27         -0.59         0.64 o                         
  -7  -1   3         64.32         59.38         1.62 o                         
  -6  -1   3        248.75        271.00         4.65 o                         
  -5  -1   3          0.17          0.96         0.63 o                         
  -4  -1   3       4466.52       4725.40        91.79 o                         
  -3  -1   3        169.29        161.42         3.17 o                         
  -2  -1   3       1586.02       1503.80        25.89 o                         
  -1  -1   3        478.64        449.10         7.39 o                         
   0  -1   3        348.83        272.40         4.20 o                         
   1  -1   3          0.17         -0.47         0.47 o                         
   2  -1   3        948.71        868.49        13.81 o                         
   3  -1   3        377.56        377.33         5.95 o                         
   4  -1   3          4.62          0.97         0.66 o                         
   5  -1   3         21.31         10.88         0.86 o                         
   6  -1   3         62.40         53.55         1.49 o                         
   7  -1   3         25.00         25.85         1.35 o                         
   8  -1   3         41.41         40.71         1.65 o                         
   9  -1   3          7.69          5.83         1.08 o                         
  10  -1   3          9.63         11.55         1.07 o                         
 -11   0   3         47.82         51.47         1.79 o                         
 -10   0   3          1.21          1.23         0.84 o                         
  -9   0   3          4.54          0.68         0.82 o                         
  -8   0   3        173.86        176.15         3.36 o                         
  -7   0   3        142.49        146.31         2.87 o                         
  -6   0   3        147.91        151.23         2.82 o                         
  -5   0   3        367.21        400.02         6.54 o                         
  -4   0   3          0.08         -0.20         0.49 o                         
  -3   0   3        341.06        335.38         5.24 o                         
  -2   0   3        111.18         95.27         1.65 o                         
  -1   0   3        879.52        786.34        15.55 o                         
   1   0   3       2431.79       2416.50        41.73 o                         
   2   0   3        607.98        556.27         8.86 o                         
   3   0   3         44.70         35.42         0.93 o                         
   4   0   3        343.73        360.38         6.67 o                         
   5   0   3        146.78        160.29         3.14 o                         
   6   0   3         25.03         26.95         1.34 o                         
   7   0   3         21.70         20.23         1.22 o                         
   8   0   3        133.42        138.15         3.25 o                         
   9   0   3          0.73          2.12         0.99 o                         
  10   0   3        314.04        326.82         9.28 o                         
 -11   1   3         25.83         26.25         1.60 o                         
 -10   1   3         54.19         55.38         1.77 o                         
  -9   1   3          2.12         -0.86         0.87 o                         
  -8   1   3         64.37         64.46         1.80 o                         
  -7   1   3         46.25         35.63         1.35 o                         
  -6   1   3        608.58        631.02         9.85 o                         
  -5   1   3        174.60        206.30         3.59 o                         
  -4   1   3        520.59        492.26         8.58 o                         
  -3   1   3         62.37         43.97         1.11 o                         
  -2   1   3         14.92         14.92         0.73 o                         
  -1   1   3       1095.28       1026.90        20.06 o                         
   1   1   3        313.65        265.84         4.34 o                         
   2   1   3        614.17        612.08        10.12 o                         
   3   1   3        113.07        140.44         2.51 o                         
   4   1   3        785.49        824.81        12.34 o                         
   5   1   3        220.86        245.57         4.15 o                         
   6   1   3        161.12        163.04         3.31 o                         
   7   1   3        123.71        114.42         2.51 o                         
   8   1   3        165.29        171.20         3.81 o                         
   9   1   3         51.81         65.08         2.04 o                         
  10   1   3          2.77          0.69         0.77 o                         
 -11   2   3         11.14         15.71         2.19 o                         
 -10   2   3         55.50         66.92         2.32 o                         
  -9   2   3        106.77        113.37         4.59 o                         
  -8   2   3         62.91         56.06         1.67 o                         
  -7   2   3         18.20         16.14         1.19 o                         
  -6   2   3        492.08        486.57         8.67 o                         
  -5   2   3        119.05        122.46         2.57 o                         
  -4   2   3          0.24         -0.14         0.66 o                         
  -3   2   3        195.04        175.30         3.00 o                         
  -2   2   3       2773.24       2757.77        46.45 o                         
  -1   2   3        717.49        700.88        13.10 o                         
   0   2   3        115.12         95.71         1.96 o                         
   1   2   3        325.92        264.08         4.89 o                         
   2   2   3        192.06        180.20         3.22 o                         
   3   2   3        189.40        176.71         3.15 o                         
   4   2   3          6.94          8.35         0.75 o                         
   5   2   3         20.34         22.25         1.13 o                         
   6   2   3        218.99        228.14         3.98 o                         
   7   2   3        100.30        108.96         2.62 o                         
   8   2   3        511.73        557.90        10.98 o                         
   9   2   3         24.29         25.19         1.23 o                         
  10   2   3          1.94         -1.00         1.00 o                         
 -11   3   3          7.21          9.20         1.60 o                         
 -10   3   3         48.50         42.40         2.27 o                         
  -9   3   3         68.04         70.10         2.23 o                         
  -8   3   3         54.21         54.83         1.82 o                         
  -7   3   3        241.06        244.99         4.60 o                         
  -6   3   3         90.87         87.12         1.97 o                         
  -5   3   3         83.95         82.55         1.87 o                         
  -4   3   3        579.60        616.93         9.92 o                         
  -3   3   3        123.35        124.73         2.47 o                         
  -2   3   3       3816.42       3931.22        74.43 o                         
  -1   3   3        126.85         95.46         2.25 o                         
   0   3   3        557.11        548.78         9.45 o                         
   1   3   3        160.75        167.36         2.88 o                         
   2   3   3        783.52        821.49        13.52 o                         
   3   3   3          7.23          6.23         0.72 o                         
   4   3   3        493.12        563.26         8.87 o                         
   5   3   3        498.50        508.56         8.41 o                         
   6   3   3        979.67       1037.60        16.64 o                         
   7   3   3         43.29         44.23         1.59 o                         
   8   3   3          7.23          7.89         1.12 o                         
   9   3   3         54.26         52.82         1.82 o                         
  10   3   3         16.20         11.93         2.06 o                         
 -10   4   3          3.25          2.85         1.62 o                         
  -9   4   3          0.97         -0.81         1.02 o                         
  -8   4   3         40.90         37.33         1.49 o                         
  -7   4   3         85.12         92.81         2.16 o                         
  -6   4   3         67.84         65.89         1.82 o                         
  -5   4   3        157.14        154.79         2.95 o                         
  -4   4   3        874.02        883.10        20.52 o                         
  -3   4   3        228.36        210.33         4.02 o                         
  -2   4   3        236.06        242.41         4.44 o                         
  -1   4   3          0.87         -0.43         0.69 o                         
   0   4   3         22.33         29.01         0.95 o                         
   1   4   3        206.26        213.51         3.95 o                         
   2   4   3        491.80        561.76         9.54 o                         
   3   4   3        224.45        202.81         3.74 o                         
   4   4   3          3.87          2.21         0.78 o                         
   5   4   3         64.87         59.61         1.71 o                         
   6   4   3        796.43        843.77        14.80 o                         
   7   4   3          0.06         -0.92         1.10 o                         
   8   4   3          0.58         -1.03         1.03 o                         
   9   4   3         22.14         19.34         1.33 o                         
 -10   5   3          5.48          0.42         1.03 o                         
  -9   5   3          1.59          0.49         1.48 o                         
  -8   5   3          0.66         -0.78         0.78 o                         
  -7   5   3         68.27         77.49         2.05 o                         
  -6   5   3        132.81        136.99         2.81 o                         
  -5   5   3         28.15         23.98         1.24 o                         
  -4   5   3        200.56        217.09         4.07 o                         
  -3   5   3         24.75         32.49         1.26 o                         
  -2   5   3        326.52        362.73         6.50 o                         
  -1   5   3         51.49         45.57         1.40 o                         
   0   5   3        309.15        315.91         5.45 o                         
   1   5   3         37.78         45.86         1.36 o                         
   2   5   3         85.60         85.32         1.84 o                         
   3   5   3        199.24        186.08         3.76 o                         
   4   5   3        935.92        944.92        16.08 o                         
   5   5   3         32.56         33.24         1.34 o                         
   6   5   3         71.77         60.56         1.80 o                         
   7   5   3         55.10         55.49         1.75 o                         
   8   5   3          0.12         -0.38         0.66 o                         
   9   5   3          5.93          5.12         1.07 o                         
 -10   6   3         36.17         36.00         1.49 o                         
  -9   6   3         16.36         16.02         1.25 o                         
  -8   6   3         23.32         27.32         1.80 o                         
  -7   6   3        120.12        126.96         3.05 o                         
  -6   6   3        273.11        270.55         5.02 o                         
  -5   6   3        153.30        159.44         3.19 o                         
  -4   6   3         53.48         49.06         1.65 o                         
  -3   6   3          0.71         -0.85         0.85 o                         
  -2   6   3          0.34         -0.16         0.85 o                         
  -1   6   3        274.84        279.80         5.16 o                         
   0   6   3         51.85         46.01         1.31 o                         
   1   6   3        289.96        294.58         5.68 o                         
   2   6   3         16.73         17.73         1.07 o                         
   3   6   3        531.12        535.89         9.11 o                         
   4   6   3        764.71        794.83        13.33 o                         
   5   6   3         25.56         25.69         1.14 o                         
   6   6   3         11.59          9.11         1.09 o                         
   7   6   3         15.29         17.86         1.22 o                         
   8   6   3          9.28          6.84         0.81 o                         
  -9   7   3          1.13          5.17         1.16 o                         
  -8   7   3         40.51         41.86         1.65 o                         
  -7   7   3          9.95         12.06         1.43 o                         
  -6   7   3        116.05        123.07         3.01 o                         
  -5   7   3         26.84         21.95         1.32 o                         
  -4   7   3          6.68          7.39         1.00 o                         
  -3   7   3          2.08         -0.11         1.03 o                         
  -2   7   3          0.01         -0.85         0.85 o                         
  -1   7   3         88.57         94.94         2.42 o                         
   0   7   3          8.16          4.00         1.01 o                         
   1   7   3        117.16        110.33         2.41 o                         
   2   7   3        741.51        805.95        14.02 o                         
   3   7   3          2.27          0.81         0.79 o                         
   4   7   3         12.40          4.68         0.84 o                         
   5   7   3        127.46        125.68         3.36 o                         
   6   7   3          2.37          3.29         0.88 o                         
   7   7   3          0.00         -0.35         0.95 o                         
  -8   8   3         84.89         90.00         2.90 o                         
  -7   8   3          2.35          0.82         0.99 o                         
  -6   8   3         49.01         39.84         2.26 o                         
  -5   8   3         16.94         15.58         1.23 o                         
  -4   8   3          8.92          8.97         0.98 o                         
  -3   8   3         27.11         24.91         1.25 o                         
  -2   8   3         19.08         17.21         1.05 o                         
  -1   8   3        424.64        456.50        11.07 o                         
   0   8   3          0.00         -0.84         0.84 o                         
   1   8   3        408.43        433.76         8.15 o                         
   2   8   3        315.40        329.21         6.14 o                         
   3   8   3          4.41          6.02         0.89 o                         
   4   8   3         20.39         14.96         1.02 o                         
   5   8   3          2.64          3.78         0.88 o                         
   6   8   3          0.33          0.43         0.87 o                         
  -8   9   3         21.74         19.71         2.46 o                         
  -7   9   3          0.59         -1.20         1.20 o                         
  -6   9   3          6.64          3.30         0.96 o                         
  -5   9   3         22.15         22.09         1.38 o                         
  -4   9   3         24.49         25.12         1.48 o                         
  -3   9   3          7.98          7.14         0.99 o                         
  -2   9   3         85.85         84.77         2.32 o                         
  -1   9   3         77.14         80.46         2.43 o                         
   0   9   3        175.33        195.94         4.64 o                         
   1   9   3          0.19          0.39         1.09 o                         
   2   9   3          0.38         -0.25         0.84 o                         
   3   9   3        192.51        185.02         4.14 o                         
   4   9   3          1.41          0.42         0.76 o                         
   5   9   3         10.61          6.74         1.13 o                         
  -6  10   3          0.87         -0.28         1.02 o                         
  -5  10   3          1.83         -0.54         0.83 o                         
  -4  10   3          0.00          0.50         1.00 o                         
  -3  10   3         32.01         40.99         1.61 o                         
  -2  10   3          1.97          1.99         1.01 o                         
  -1  10   3        125.00        127.83         3.12 o                         
   0  10   3        145.02        147.01         3.62 o                         
   1  10   3          0.02          1.07         0.92 o                         
   2  10   3         12.86          9.84         1.00 o                         
   3  10   3          1.18          0.47         1.09 o                         
   4  10   3          0.19          1.13         0.91 o                         
  -5  11   3          0.10         -1.44         1.44 o                         
  -4  11   3         12.25         11.47         0.99 o                         
  -3  11   3          2.27          3.82         0.92 o                         
  -2  11   3         34.25         38.80         2.65 o                         
  -1  11   3          2.02          4.09         1.14 o                         
   0  11   3          1.12          3.67         1.51 o                         
   1  11   3          7.35          6.20         1.02 o                         
   2  11   3          0.32          1.83         1.07 o                         
   0 -12   4          0.77          2.14         1.40 o                         
   1 -12   4          3.79          1.10         1.72 o                         
   2 -12   4         22.95         25.55         1.96 o                         
  -3 -11   4          6.39          4.98         1.28 o                         
  -2 -11   4          1.97          0.58         0.91 o                         
  -1 -11   4          4.86          3.39         0.91 o                         
   0 -11   4         18.08         23.10         1.13 o                         
   1 -11   4         27.29         27.39         1.49 o                         
   2 -11   4         23.67         28.02         1.70 o                         
   3 -11   4          0.85          1.93         0.96 o                         
   4 -11   4          8.38         11.82         0.89 o                         
   5 -11   4          1.32         -0.57         0.97 o                         
  -5 -10   4         37.89         43.68         1.98 o                         
  -4 -10   4          0.29         -0.02         0.83 o                         
  -3 -10   4          0.54          0.70         0.66 o                         
  -2 -10   4         43.74         39.10         1.47 o                         
  -1 -10   4          0.18          1.03         0.79 o                         
   0 -10   4          0.03          0.98         0.73 o                         
   1 -10   4        190.50        189.10         4.37 o                         
   2 -10   4        111.99        106.33         3.10 o                         
   3 -10   4          8.04          7.50         1.10 o                         
   4 -10   4          3.03          3.59         0.97 o                         
   5 -10   4          1.95          0.72         1.12 o                         
   6 -10   4          0.26          2.39         1.51 o                         
  -6  -9   4         48.69         57.45         2.94 o                         
  -5  -9   4         35.24         36.19         1.51 o                         
  -4  -9   4          0.24         -0.78         0.78 o                         
  -3  -9   4        185.78        191.46         4.10 o                         
  -2  -9   4        138.97        126.78         2.78 o                         
  -1  -9   4         56.13         57.94         1.84 o                         
   0  -9   4          3.95          0.80         0.75 o                         
   1  -9   4          2.08          3.10         0.65 o                         
   2  -9   4         56.22         58.51         1.64 o                         
   3  -9   4          5.67          1.85         0.75 o                         
   4  -9   4         14.13         17.99         1.21 o                         
   5  -9   4          0.37         -0.75         0.81 o                         
   6  -9   4          5.84          5.36         0.98 o                         
   7  -9   4          5.91          2.26         1.00 o                         
   8  -9   4          0.47          2.25         1.44 o                         
  -7  -8   4         24.97         24.91         1.46 o                         
  -6  -8   4         11.15         14.88         1.09 o                         
  -5  -8   4         13.13         11.54         0.84 o                         
  -4  -8   4         89.76         80.28         2.12 o                         
  -3  -8   4         26.70         24.89         1.02 o                         
  -2  -8   4          2.16          1.30         0.77 o                         
  -1  -8   4         25.95         29.31         1.21 o                         
   0  -8   4        101.28         98.63         2.37 o                         
   1  -8   4        390.89        395.10         6.59 o                         
   2  -8   4         87.82         90.62         2.11 o                         
   3  -8   4         34.05         39.20         1.32 o                         
   4  -8   4          0.00         -0.86         0.86 o                         
   5  -8   4          2.89          2.09         0.97 o                         
   6  -8   4         91.33         91.40         2.64 o                         
   7  -8   4         35.42         29.63         1.73 o                         
   8  -8   4         40.00         48.89         2.06 o                         
  -8  -7   4         24.26         31.98         1.50 o                         
  -7  -7   4          1.19          1.07         0.72 o                         
  -6  -7   4         10.04          6.31         1.12 o                         
  -5  -7   4         93.41         94.12         2.27 o                         
  -4  -7   4        133.02        104.48         2.44 o                         
  -3  -7   4        276.88        294.51         5.41 o                         
  -2  -7   4          0.54          0.13         0.63 o                         
  -1  -7   4         10.88          9.73         0.87 o                         
   0  -7   4         84.90         82.56         2.02 o                         
   1  -7   4         19.50         19.19         1.06 o                         
   2  -7   4         39.80         40.53         1.27 o                         
   3  -7   4        153.17        158.39         2.97 o                         
   4  -7   4         18.77         14.54         1.13 o                         
   5  -7   4          1.66          4.40         1.03 o                         
   6  -7   4         57.07         61.44         2.06 o                         
   7  -7   4         18.76         16.57         1.33 o                         
   8  -7   4          3.28          2.86         1.50 o                         
   9  -7   4          5.73          8.77         1.30 o                         
  -9  -6   4         15.72         19.41         1.60 o                         
  -8  -6   4         15.49         20.83         1.96 o                         
  -7  -6   4         60.43         60.17         1.83 o                         
  -6  -6   4         61.29         49.83         1.55 o                         
  -5  -6   4        372.96        360.98         6.95 o                         
  -4  -6   4          0.79         -0.15         0.66 o                         
  -3  -6   4         96.45        107.94         2.19 o                         
  -2  -6   4         16.98         19.42         0.93 o                         
  -1  -6   4        229.91        242.09         4.12 o                         
   0  -6   4          6.35          6.70         0.80 o                         
   1  -6   4         14.63         18.82         0.95 o                         
   2  -6   4         12.12         11.19         0.85 o                         
   3  -6   4         20.75         19.10         1.04 o                         
   4  -6   4        100.61         91.77         2.16 o                         
   5  -6   4         63.59         58.27         1.73 o                         
   6  -6   4         90.55         98.22         2.34 o                         
   7  -6   4        137.98        138.13         4.12 o                         
   8  -6   4         11.08          6.16         1.71 o                         
   9  -6   4         24.79         19.72         2.11 o                         
  -9  -5   4         29.80         33.55         2.25 o                         
  -8  -5   4          0.01         -0.82         0.82 o                         
  -7  -5   4         35.61         36.32         1.38 o                         
  -6  -5   4         12.52          3.63         0.81 o                         
  -5  -5   4        101.74         95.73         2.06 o                         
  -4  -5   4        205.59        201.79         3.44 o                         
  -3  -5   4         42.35         32.97         1.02 o                         
  -2  -5   4         12.47          7.01         0.57 o                         
  -1  -5   4        535.42        524.98         8.64 o                         
   0  -5   4        158.28        153.18         2.69 o                         
   1  -5   4        246.55        230.36         4.03 o                         
   2  -5   4         40.20         34.71         1.05 o                         
   3  -5   4         29.70         43.20         1.35 o                         
   4  -5   4         12.75         10.94         1.00 o                         
   5  -5   4         46.10         50.70         1.63 o                         
   6  -5   4          0.01         -1.09         1.09 o                         
   7  -5   4        123.93        140.27         3.12 o                         
   8  -5   4         16.60         14.82         1.19 o                         
   9  -5   4          3.53          2.51         1.08 o                         
  10  -5   4          0.23          3.93         2.27 o                         
 -10  -4   4         12.30         14.69         1.65 o                         
  -9  -4   4         41.97         48.23         2.07 o                         
  -8  -4   4        180.18        163.22         3.76 o                         
  -7  -4   4         37.46         31.98         1.15 o                         
  -6  -4   4         31.89         29.05         1.08 o                         
  -5  -4   4         36.17         38.39         1.15 o                         
  -4  -4   4         74.28         79.14         1.67 o                         
  -3  -4   4        476.33        489.34         7.92 o                         
  -2  -4   4          5.23          5.71         0.43 o                         
  -1  -4   4        114.21        122.88         2.02 o                         
   0  -4   4          0.11         -0.42         0.42 o                         
   1  -4   4         36.61         35.62         0.84 o                         
   2  -4   4        600.06        623.36         9.36 o                         
   3  -4   4        336.40        345.09         5.46 o                         
   4  -4   4        649.24        653.66        10.99 o                         
   5  -4   4         88.45         82.71         2.10 o                         
   6  -4   4         48.62         53.66         1.58 o                         
   7  -4   4         79.49         84.77         2.05 o                         
   8  -4   4         73.83         65.26         2.15 o                         
   9  -4   4          2.01          0.87         1.42 o                         
  10  -4   4          1.79         -0.46         1.05 o                         
 -10  -3   4         30.21         36.34         2.56 o                         
  -9  -3   4          9.38         11.04         1.11 o                         
  -8  -3   4         94.31         92.27         2.36 o                         
  -7  -3   4         32.96         30.50         1.31 o                         
  -6  -3   4        399.00        403.46         6.73 o                         
  -5  -3   4         38.45         25.09         1.02 o                         
  -4  -3   4          5.93          7.35         0.59 o                         
  -3  -3   4        163.68        184.25         3.22 o                         
  -2  -3   4         28.41         24.87         1.03 o                         
  -1  -3   4       1141.98       1052.17        19.64 o                         
   0  -3   4        248.64        241.49         3.97 o                         
   1  -3   4          1.22          2.67         0.48 o                         
   2  -3   4        716.06        722.59        13.76 o                         
   3  -3   4        263.07        257.94         4.57 o                         
   4  -3   4         13.84         11.06         0.79 o                         
   5  -3   4        331.16        345.37         5.68 o                         
   6  -3   4          2.50          1.25         0.92 o                         
   7  -3   4         85.09         85.11         2.08 o                         
   8  -3   4         13.56         12.92         1.42 o                         
   9  -3   4         17.67         20.40         1.38 o                         
  10  -3   4          4.29          0.45         1.05 o                         
 -10  -2   4        117.45        106.75         3.39 o                         
  -9  -2   4         99.48        103.45         2.78 o                         
  -8  -2   4          1.16         -0.84         0.84 o                         
  -7  -2   4         21.20         17.60         1.13 o                         
  -6  -2   4          2.80          0.99         0.83 o                         
  -5  -2   4        420.09        434.24         7.09 o                         
  -4  -2   4          0.04          0.07         0.54 o                         
  -3  -2   4         16.93         26.12         0.69 o                         
  -2  -2   4          2.59         -0.16         0.63 o                         
  -1  -2   4          6.20          5.93         0.32 o                         
   0  -2   4         94.34         81.77         1.73 o                         
   1  -2   4        339.59        343.54         5.55 o                         
   2  -2   4       1079.99        989.38        15.64 o                         
   3  -2   4          5.79          7.56         0.67 o                         
   4  -2   4          5.87          3.24         0.72 o                         
   5  -2   4        432.84        468.09         7.48 o                         
   6  -2   4          3.09          2.27         0.97 o                         
   7  -2   4         25.59         26.26         1.51 o                         
   8  -2   4          0.02         -0.30         1.01 o                         
   9  -2   4          5.27          2.10         1.08 o                         
  10  -2   4         45.72         46.35         1.83 o                         
 -10  -1   4         80.15         80.51         2.53 o                         
  -9  -1   4         10.11          4.75         0.97 o                         
  -8  -1   4        147.34        156.43         3.00 o                         
  -7  -1   4        138.44        126.34         2.50 o                         
  -6  -1   4         13.93         15.15         0.96 o                         
  -5  -1   4          1.36          1.68         0.57 o                         
  -4  -1   4       2196.65       2159.29        35.12 o                         
  -3  -1   4         26.55         21.11         0.70 o                         
  -2  -1   4        501.29        481.79         8.81 o                         
  -1  -1   4         29.13         33.43         0.81 o                         
   0  -1   4       3469.82       3601.71        79.42 o                         
   2  -1   4         55.10         42.18         0.99 o                         
   3  -1   4        289.41        247.68         4.14 o                         
   4  -1   4        251.08        281.88         4.79 o                         
   5  -1   4         89.91        113.13         2.27 o                         
   6  -1   4         31.21         22.55         1.15 o                         
   7  -1   4         93.55         92.22         2.25 o                         
   8  -1   4         28.79         30.42         1.59 o                         
   9  -1   4         43.36         40.49         1.79 o                         
  10  -1   4         17.88         18.14         1.85 o                         
 -11   0   4         68.35         67.36         2.41 o                         
 -10   0   4          7.80          8.58         0.97 o                         
  -9   0   4         36.46         32.72         1.37 o                         
  -8   0   4         12.71          7.68         0.80 o                         
  -7   0   4        140.51        148.63         2.99 o                         
  -6   0   4         35.35         33.37         1.14 o                         
  -5   0   4         48.94         57.22         1.32 o                         
  -4   0   4         19.21         12.12         0.70 o                         
  -3   0   4        878.17        888.50        17.36 o                         
  -2   0   4        123.47         96.99         1.70 o                         
  -1   0   4        850.08        808.06        15.55 o                         
   1   0   4          1.30          2.19         0.50 o                         
   2   0   4        111.52        110.03         2.00 o                         
   3   0   4       1864.66       1953.37        39.58 o                         
   4   0   4          0.79         -0.72         0.72 o                         
   5   0   4         82.16         87.94         1.89 o                         
   6   0   4          0.13         -1.03         1.03 o                         
   7   0   4         14.01         10.76         1.08 o                         
   8   0   4        190.80        195.31         4.21 o                         
   9   0   4          2.39          1.31         1.01 o                         
  10   0   4          3.28          8.86         1.48 o                         
 -11   1   4          5.55          2.69         1.44 o                         
 -10   1   4         72.34         79.03         2.34 o                         
  -9   1   4         41.93         40.51         1.71 o                         
  -8   1   4         77.11         80.36         2.08 o                         
  -7   1   4         15.63         15.05         0.98 o                         
  -6   1   4        580.77        566.38         9.22 o                         
  -5   1   4        109.66        142.21         2.76 o                         
  -4   1   4       1139.55       1165.78        19.08 o                         
  -3   1   4        109.18         93.02         1.86 o                         
  -2   1   4        252.05        211.72         3.95 o                         
  -1   1   4       1478.84       1363.55        23.06 o                         
   0   1   4        167.94        185.83         3.35 o                         
   1   1   4          5.24         14.13         0.66 o                         
   2   1   4         44.08         34.85         0.96 o                         
   3   1   4          4.61          7.19         0.66 o                         
   4   1   4        569.52        538.44         8.47 o                         
   5   1   4        696.18        692.89        10.49 o                         
   6   1   4          2.17          1.12         0.93 o                         
   7   1   4         40.46         37.47         1.47 o                         
   8   1   4         28.27         31.66         1.48 o                         
   9   1   4        136.08        139.63         3.64 o                         
  10   1   4          7.07          3.66         1.05 o                         
 -11   2   4          1.38          0.57         1.19 o                         
 -10   2   4          2.46          2.18         0.96 o                         
  -9   2   4         26.89         26.78         1.25 o                         
  -8   2   4          0.09         -0.68         0.68 o                         
  -7   2   4         56.88         55.63         1.62 o                         
  -6   2   4        163.81        163.97         3.23 o                         
  -5   2   4        515.83        565.82         9.51 o                         
  -4   2   4          0.63          1.26         0.58 o                         
  -3   2   4          0.22         -0.59         0.59 o                         
  -2   2   4       1139.60       1088.11        24.35 o                         
  -1   2   4          4.28          3.95         0.61 o                         
   0   2   4        265.85        276.72         4.92 o                         
   1   2   4       3569.11       3783.07        66.57 o                         
   2   2   4        304.08        369.46         6.05 o                         
   3   2   4         46.64         62.01         1.51 o                         
   4   2   4          0.51         -0.17         0.69 o                         
   5   2   4         18.76         15.69         0.99 o                         
   6   2   4        408.04        438.94         7.13 o                         
   7   2   4          1.92         -0.57         0.77 o                         
   8   2   4        130.20        136.57         3.40 o                         
   9   2   4        112.72        123.85         3.46 o                         
  10   2   4          0.02          7.66         1.64 o                         
 -11   3   4         26.32         23.07         3.98 o                         
 -10   3   4         27.47         21.13         1.44 o                         
  -9   3   4          0.93          0.43         0.71 o                         
  -8   3   4         19.60         17.89         1.36 o                         
  -7   3   4        235.81        249.60         4.93 o                         
  -6   3   4        328.40        324.87         5.56 o                         
  -5   3   4        170.56        194.61         3.62 o                         
  -4   3   4          0.47          0.64         0.65 o                         
  -3   3   4        339.42        298.03         5.91 o                         
  -2   3   4         78.15         89.18         1.87 o                         
  -1   3   4         17.02         19.72         0.91 o                         
   0   3   4         15.51          9.10         0.65 o                         
   1   3   4         94.19         97.37         1.95 o                         
   2   3   4          5.26         12.04         0.80 o                         
   3   3   4        720.24        714.12        11.48 o                         
   4   3   4          4.09          2.45         0.84 o                         
   5   3   4        104.37        102.52         2.11 o                         
   6   3   4         52.98         55.28         1.58 o                         
   7   3   4        652.21        683.87        11.26 o                         
   8   3   4          5.38          3.43         1.08 o                         
   9   3   4         20.35         22.11         1.44 o                         
 -10   4   4          0.14          0.52         0.89 o                         
  -9   4   4          1.84          0.47         1.31 o                         
  -8   4   4          8.96          7.09         0.91 o                         
  -7   4   4        130.76        146.30         3.17 o                         
  -6   4   4         81.19         71.10         2.06 o                         
  -5   4   4          0.36          1.91         0.82 o                         
  -4   4   4         15.30          9.87         1.13 o                         
  -3   4   4        385.26        478.16         8.11 o                         
  -2   4   4        141.22        139.77         3.04 o                         
  -1   4   4        605.50        654.00        12.41 o                         
   0   4   4         40.37         61.03         1.46 o                         
   1   4   4        146.49        129.34         2.60 o                         
   2   4   4          3.43          5.05         0.70 o                         
   3   4   4         35.20         34.05         1.33 o                         
   4   4   4         55.13         57.46         1.60 o                         
   5   4   4        145.63        153.32         2.95 o                         
   6   4   4        713.17        766.55        12.51 o                         
   7   4   4         99.10        103.09         2.55 o                         
   8   4   4         20.67         17.33         1.22 o                         
   9   4   4          2.20         -1.45         1.45 o                         
 -10   5   4         18.06         16.19         1.10 o                         
  -9   5   4          2.63          0.09         1.10 o                         
  -8   5   4          7.91          6.05         0.96 o                         
  -7   5   4        155.50        160.30         3.31 o                         
  -6   5   4         23.54         21.89         1.24 o                         
  -5   5   4        206.89        209.74         4.21 o                         
  -4   5   4         36.53         45.62         1.71 o                         
  -3   5   4         78.01         73.76         1.87 o                         
  -2   5   4         14.83          7.50         0.88 o                         
  -1   5   4        170.39        155.99         3.12 o                         
   0   5   4          0.41          0.11         0.78 o                         
   1   5   4       1026.59       1060.31        18.18 o                         
   2   5   4          1.14         -0.81         0.81 o                         
   3   5   4          0.01         -0.67         0.67 o                         
   4   5   4          0.05          0.12         0.91 o                         
   5   5   4        306.36        308.89         5.37 o                         
   6   5   4        186.26        188.72         3.90 o                         
   7   5   4          9.15          8.24         0.98 o                         
   8   5   4         27.11         26.94         1.08 o                         
 -10   6   4          6.75         -1.04         3.67 o                         
  -9   6   4          8.14         16.13         2.15 o                         
  -8   6   4         13.55         19.17         1.20 o                         
  -7   6   4          0.78          0.73         0.78 o                         
  -6   6   4          4.75          3.78         0.94 o                         
  -5   6   4          0.46          1.41         1.06 o                         
  -4   6   4          0.36         -0.91         0.91 o                         
  -3   6   4        117.66        118.68         2.64 o                         
  -2   6   4         27.80         23.37         1.31 o                         
  -1   6   4         32.04         26.76         1.19 o                         
   0   6   4          7.67          5.20         0.94 o                         
   1   6   4         11.82          9.52         0.99 o                         
   2   6   4          4.72          3.98         0.97 o                         
   3   6   4        270.67        292.71         5.10 o                         
   4   6   4        284.65        285.36         5.01 o                         
   5   6   4        232.71        243.52         4.32 o                         
   6   6   4         54.72         49.03         1.80 o                         
   7   6   4          1.99         -0.23         0.75 o                         
   8   6   4         30.63         29.29         1.68 o                         
  -9   7   4          9.46         12.46         1.88 o                         
  -8   7   4          7.84          9.03         1.48 o                         
  -7   7   4         39.75         37.74         2.06 o                         
  -6   7   4          8.16          3.54         1.37 o                         
  -5   7   4         64.17         53.16         2.19 o                         
  -4   7   4         25.03         18.94         1.18 o                         
  -3   7   4         20.55         20.66         1.26 o                         
  -2   7   4          5.63          2.27         1.00 o                         
  -1   7   4        961.93        984.84        16.36 o                         
   0   7   4         16.26          8.77         1.07 o                         
   1   7   4          1.38         -1.00         1.00 o                         
   2   7   4         89.82         86.67         2.30 o                         
   3   7   4        225.35        242.51         4.89 o                         
   4   7   4         94.62         85.40         2.03 o                         
   5   7   4          0.04         -0.84         0.84 o                         
   6   7   4         83.77         98.28         2.77 o                         
   7   7   4          6.73          6.90         1.18 o                         
  -8   8   4         21.67         20.25         1.31 o                         
  -7   8   4         11.35          6.03         1.88 o                         
  -6   8   4          8.81          3.57         1.18 o                         
  -5   8   4          4.56          6.43         1.39 o                         
  -4   8   4         20.76         21.62         1.58 o                         
  -3   8   4         14.96          9.92         1.05 o                         
  -2   8   4         24.50         20.09         1.15 o                         
  -1   8   4         64.28         70.09         1.93 o                         
   0   8   4         14.29          6.81         0.99 o                         
   1   8   4        214.51        230.94         4.55 o                         
   2   8   4        121.28        117.52         2.80 o                         
   3   8   4        164.43        181.24         4.08 o                         
   4   8   4          4.44          4.49         0.85 o                         
   5   8   4          2.02          2.25         0.94 o                         
   6   8   4         57.42         59.02         2.11 o                         
  -7   9   4         21.17         24.17         1.36 o                         
  -6   9   4          2.46          0.30         1.13 o                         
  -5   9   4         14.93         15.16         1.42 o                         
  -4   9   4          2.40          1.04         0.89 o                         
  -3   9   4         46.85         43.51         1.85 o                         
  -2   9   4         68.14         61.75         2.02 o                         
  -1   9   4          9.02          8.38         0.83 o                         
   0   9   4        164.65        164.19         3.99 o                         
   1   9   4         48.60         45.34         1.71 o                         
   2   9   4          0.00          0.84         0.86 o                         
   3   9   4          1.02          6.23         0.94 o                         
   4   9   4         40.77         48.07         1.69 o                         
   5   9   4          0.08          0.50         0.92 o                         
  -6  10   4          6.81          3.55         1.00 o                         
  -5  10   4          0.05          0.91         1.33 o                         
  -4  10   4         13.24          9.12         1.28 o                         
  -3  10   4         22.33         28.51         1.28 o                         
  -2  10   4          0.92          1.77         1.05 o                         
  -1  10   4         97.19        102.97         2.79 o                         
   0  10   4         15.91         11.37         1.11 o                         
   1  10   4          6.07          4.51         0.95 o                         
   2  10   4          9.43          6.15         0.84 o                         
   3  10   4          6.38          6.07         0.94 o                         
   4  10   4         12.50         16.00         1.82 o                         
  -4  11   4         15.10         14.08         1.20 o                         
  -3  11   4          2.31          2.74         1.06 o                         
  -2  11   4         80.25         74.53         2.52 o                         
  -1  11   4          3.84          3.60         1.01 o                         
   0  11   4          5.57          9.50         1.29 o                         
   1  11   4         48.27         48.28         1.91 o                         
  -3 -11   5         14.72         13.95         1.14 o                         
  -2 -11   5          8.84          7.21         1.00 o                         
  -1 -11   5          0.19         -0.50         0.98 o                         
   0 -11   5         13.13          8.87         1.47 o                         
   1 -11   5          1.83         -0.03         1.09 o                         
   2 -11   5         46.53         51.12         2.67 o                         
   3 -11   5         43.42         51.93         1.74 o                         
   4 -11   5          5.60          2.10         0.82 o                         
   5 -11   5          0.17         -1.06         1.06 o                         
  -5 -10   5          0.74         -1.30         1.30 o                         
  -4 -10   5          9.43          6.34         0.90 o                         
  -3 -10   5          4.64          3.90         0.69 o                         
  -2 -10   5         12.91         14.84         1.04 o                         
  -1 -10   5          6.63          5.57         0.93 o                         
   0 -10   5         15.33         21.41         1.16 o                         
   1 -10   5          5.32          5.07         1.56 o                         
   2 -10   5         54.88         45.39         1.94 o                         
   3 -10   5          8.39         12.75         1.40 o                         
   4 -10   5          0.14          1.67         1.08 o                         
   5 -10   5          0.65          1.91         0.92 o                         
   6 -10   5          4.84         10.86         1.65 o                         
  -6  -9   5         19.52         13.61         2.29 o                         
  -5  -9   5         17.59         16.02         1.66 o                         
  -4  -9   5         15.69         14.31         1.07 o                         
  -3  -9   5         33.11         33.41         1.31 o                         
  -2  -9   5        190.65        191.99         4.27 o                         
  -1  -9   5          0.33          0.11         0.83 o                         
   0  -9   5         61.81         62.63         1.82 o                         
   1  -9   5        172.51        188.78         4.16 o                         
   2  -9   5          2.79          5.17         0.79 o                         
   3  -9   5         16.69         13.03         1.13 o                         
   4  -9   5          0.86         -0.78         0.78 o                         
   5  -9   5          1.99          3.50         0.89 o                         
   6  -9   5         28.68         31.54         1.48 o                         
   7  -9   5          5.14         10.07         1.29 o                         
  -7  -8   5          6.91          6.70         1.44 o                         
  -6  -8   5          8.07          7.84         1.02 o                         
  -5  -8   5          9.13          7.52         0.79 o                         
  -4  -8   5         20.20         20.01         0.87 o                         
  -3  -8   5          0.00          2.89         0.68 o                         
  -2  -8   5        211.79        222.74         4.21 o                         
  -1  -8   5          4.55          4.03         0.74 o                         
   0  -8   5          0.01         -0.61         0.83 o                         
   1  -8   5        423.07        458.85         9.05 o                         
   2  -8   5          1.71          0.50         0.70 o                         
   3  -8   5          1.89         -0.48         0.69 o                         
   4  -8   5         34.22         37.00         1.36 o                         
   5  -8   5         12.00          8.29         1.04 o                         
   6  -8   5          0.18          1.47         0.94 o                         
   7  -8   5          9.68         11.40         1.15 o                         
   8  -8   5          4.58          3.91         1.26 o                         
  -8  -7   5          0.19          3.71         1.68 o                         
  -7  -7   5          0.94          0.27         0.70 o                         
  -6  -7   5          6.55          4.40         0.71 o                         
  -5  -7   5         25.88         21.93         0.97 o                         
  -4  -7   5        386.32        359.35         5.65 o                         
  -3  -7   5         83.43         75.28         1.63 o                         
  -2  -7   5         40.72         36.51         1.14 o                         
  -1  -7   5        187.39        198.90         3.71 o                         
   0  -7   5          4.92          7.08         0.87 o                         
   1  -7   5        126.99        133.50         2.73 o                         
   2  -7   5         16.93         16.53         0.99 o                         
   3  -7   5         84.91         87.63         1.94 o                         
   4  -7   5         12.29         10.09         0.98 o                         
   5  -7   5        204.27        234.04         5.99 o                         
   6  -7   5         10.87         16.99         1.30 o                         
   7  -7   5         29.61         31.91         1.67 o                         
   8  -7   5          0.02         -1.14         1.14 o                         
   9  -7   5          0.22         -1.31         1.31 o                         
  -8  -6   5          1.04          1.58         0.91 o                         
  -7  -6   5          2.33          1.96         0.66 o                         
  -6  -6   5          2.45         -0.60         0.60 o                         
  -5  -6   5        100.23        101.11         2.00 o                         
  -4  -6   5        151.85        154.51         2.88 o                         
  -3  -6   5         14.25         12.70         0.76 o                         
  -2  -6   5         95.52         99.39         1.98 o                         
  -1  -6   5        212.38        225.61         3.66 o                         
   0  -6   5         61.92         75.24         1.64 o                         
   1  -6   5         19.35         14.60         0.74 o                         
   2  -6   5         19.57         24.30         1.06 o                         
   3  -6   5         52.71         48.34         1.73 o                         
   4  -6   5         60.38         59.77         1.75 o                         
   5  -6   5          1.11         -0.17         0.94 o                         
   6  -6   5         10.20          3.04         1.09 o                         
   7  -6   5         89.46        104.18         3.55 o                         
   8  -6   5          5.39          3.28         1.08 o                         
   9  -6   5          0.53          0.68         1.68 o                         
  -9  -5   5          8.14         14.18         3.61 o                         
  -8  -5   5          2.64          0.66         0.82 o                         
  -7  -5   5          1.47         -0.76         0.76 o                         
  -6  -5   5        708.24        670.13        11.21 o                         
  -5  -5   5        294.89        285.46         5.07 o                         
  -4  -5   5         73.78         75.17         1.54 o                         
  -3  -5   5         85.89         87.48         1.96 o                         
  -2  -5   5        118.53        136.84         2.36 o                         
  -1  -5   5        111.51        119.26         2.12 o                         
   0  -5   5         99.27        101.62         2.03 o                         
   1  -5   5         80.25         66.92         1.31 o                         
   2  -5   5          9.72         12.80         0.73 o                         
   3  -5   5         27.47         30.21         1.17 o                         
   4  -5   5          0.01         -0.09         0.96 o                         
   5  -5   5         70.88         74.26         1.91 o                         
   6  -5   5          0.22         -0.96         0.96 o                         
   7  -5   5          6.82         10.61         1.04 o                         
   8  -5   5         24.74         18.01         2.11 o                         
   9  -5   5         27.94         16.57         1.31 o                         
  10  -5   5          0.62          0.84         2.63 o                         
 -10  -4   5         10.11         12.70         2.29 o                         
  -9  -4   5          1.24          2.26         1.05 o                         
  -8  -4   5         49.39         50.85         1.47 o                         
  -7  -4   5          1.15          2.87         0.78 o                         
  -6  -4   5        216.70        206.69         3.53 o                         
  -5  -4   5        490.63        500.77         8.18 o                         
  -4  -4   5        238.94        277.07         4.47 o                         
  -3  -4   5         45.55         39.59         1.48 o                         
  -2  -4   5        270.15        257.24         5.54 o                         
  -1  -4   5          5.12          8.51         0.50 o                         
   0  -4   5        245.45        235.06         4.10 o                         
   1  -4   5         49.91         43.41         1.01 o                         
   2  -4   5          3.89          6.65         0.67 o                         
   3  -4   5         92.63         90.62         1.93 o                         
   4  -4   5          0.44          0.71         0.76 o                         
   5  -4   5          0.05         -0.90         0.90 o                         
   6  -4   5         46.60         47.35         1.48 o                         
   7  -4   5        204.56        209.21         4.14 o                         
   8  -4   5          3.96          1.73         1.15 o                         
   9  -4   5          4.19          2.18         1.48 o                         
  10  -4   5          0.01         -0.97         0.97 o                         
 -10  -3   5          1.82          0.95         1.32 o                         
  -9  -3   5         25.62         26.59         1.33 o                         
  -8  -3   5        290.87        274.60         5.68 o                         
  -7  -3   5        201.46        206.19         4.18 o                         
  -6  -3   5        110.94        122.97         2.46 o                         
  -5  -3   5          6.91          6.20         0.72 o                         
  -4  -3   5        130.58        119.86         2.20 o                         
  -3  -3   5        677.85        730.76        15.51 o                         
  -2  -3   5          0.01         -0.60         0.60 o                         
  -1  -3   5        701.71        665.85        10.99 o                         
   0  -3   5        569.33        658.29        10.48 o                         
   1  -3   5          0.75          0.55         0.45 o                         
   2  -3   5        376.96        354.56         5.62 o                         
   3  -3   5         61.09         63.35         1.47 o                         
   4  -3   5         42.51         33.08         1.12 o                         
   5  -3   5        194.41        201.21         3.61 o                         
   6  -3   5         38.33         37.97         1.50 o                         
   7  -3   5        424.69        433.86         7.41 o                         
   8  -3   5         18.93         14.76         1.31 o                         
   9  -3   5         35.25         36.03         2.09 o                         
  10  -3   5         41.38         34.16         2.00 o                         
 -10  -2   5         26.59         26.72         1.43 o                         
  -9  -2   5          0.00          8.04         1.09 o                         
  -8  -2   5         83.79         79.09         2.12 o                         
  -7  -2   5        165.25        150.68         3.55 o                         
  -6  -2   5         52.70         62.28         1.64 o                         
  -5  -2   5          7.17          5.30         0.74 o                         
  -4  -2   5       1256.98       1231.72        18.75 o                         
  -3  -2   5         17.92         24.03         0.69 o                         
  -2  -2   5        706.70        697.67        11.96 o                         
  -1  -2   5        771.37        698.49        11.02 o                         
   0  -2   5          3.60         14.10         0.61 o                         
   1  -2   5       1677.38       1595.01        27.94 o                         
   2  -2   5         16.39         19.82         0.76 o                         
   3  -2   5          4.51          7.77         0.72 o                         
   4  -2   5        462.58        495.53         7.86 o                         
   5  -2   5        147.32        167.25         3.08 o                         
   6  -2   5        169.92        175.63         3.41 o                         
   7  -2   5          9.53          3.76         1.01 o                         
   8  -2   5          5.23          3.48         1.07 o                         
   9  -2   5          0.41         -0.23         1.05 o                         
  10  -2   5          3.22          5.89         0.92 o                         
 -10  -1   5         49.24         45.91         1.78 o                         
  -9  -1   5        195.08        199.23         4.93 o                         
  -8  -1   5         14.62         14.35         1.08 o                         
  -7  -1   5         66.62         66.40         1.90 o                         
  -6  -1   5        213.55        210.09         4.04 o                         
  -5  -1   5          7.49          6.62         0.78 o                         
  -4  -1   5        145.72        174.83         3.04 o                         
  -3  -1   5        199.26        202.89         3.69 o                         
  -2  -1   5        675.23        721.64        13.59 o                         
  -1  -1   5         31.22         46.12         1.04 o                         
   0  -1   5       6125.27       6832.15       282.62 o                         
   1  -1   5          0.65          0.87         0.35 o                         
   2  -1   5        232.37        239.07         3.89 o                         
   3  -1   5        134.90        132.14         2.47 o                         
   4  -1   5         70.09         56.69         1.52 o                         
   5  -1   5       1778.97       1913.71        29.38 o                         
   6  -1   5          8.90          5.44         1.03 o                         
   7  -1   5         75.22         68.18         2.02 o                         
   8  -1   5        184.22        188.52         4.57 o                         
   9  -1   5          0.11         -0.73         0.87 o                         
  10  -1   5          2.41         -1.01         1.01 o                         
 -10   0   5         72.51         67.14         2.15 o                         
  -9   0   5         11.24          9.21         1.00 o                         
  -8   0   5          1.55          0.75         0.62 o                         
  -7   0   5         15.72          9.50         0.91 o                         
  -6   0   5        633.70        676.53        11.79 o                         
  -5   0   5          4.15          4.16         0.71 o                         
  -4   0   5        912.19        912.78        13.91 o                         
  -3   0   5        561.41        571.98         9.15 o                         
  -2   0   5        125.66        136.60         2.30 o                         
  -1   0   5        242.71        224.12         3.63 o                         
   0   0   5        283.15        286.39         4.66 o                         
   1   0   5          1.75          1.22         0.54 o                         
   2   0   5        861.18        837.01        12.40 o                         
   3   0   5         79.25         78.65         1.62 o                         
   4   0   5       1057.57       1118.14        17.25 o                         
   5   0   5        126.87        126.96         2.40 o                         
   6   0   5          2.46         -0.14         0.90 o                         
   7   0   5          9.38          3.94         1.05 o                         
   8   0   5          0.42          0.51         1.15 o                         
   9   0   5          3.78          1.67         0.83 o                         
  10   0   5          2.52          2.81         1.01 o                         
 -11   1   5         41.72         15.07         4.03 o                         
 -10   1   5          3.01          4.97         0.92 o                         
  -9   1   5         36.10         34.61         1.77 o                         
  -8   1   5        119.12        115.76         2.52 o                         
  -7   1   5          5.60          1.75         0.79 o                         
  -6   1   5         87.28         98.30         2.07 o                         
  -5   1   5        326.83        327.14         5.67 o                         
  -4   1   5        138.29        149.46         2.59 o                         
  -3   1   5         45.68         41.70         1.08 o                         
  -2   1   5        474.01        444.58         8.04 o                         
  -1   1   5       1456.67       1497.92        27.82 o                         
   0   1   5       1474.11       1416.58        24.04 o                         
   1   1   5         23.63         25.04         0.80 o                         
   2   1   5        154.26        134.87         2.53 o                         
   3   1   5       1049.17       1118.72        18.00 o                         
   4   1   5         61.91         70.44         1.62 o                         
   5   1   5         39.22         36.01         1.28 o                         
   6   1   5        327.34        325.11         5.29 o                         
   7   1   5         10.56          7.74         1.04 o                         
   8   1   5          2.30          2.44         0.97 o                         
   9   1   5        161.09        173.64         4.45 o                         
  10   1   5          2.60          1.70         1.38 o                         
 -10   2   5         20.71         22.70         1.20 o                         
  -9   2   5          3.57          1.57         0.92 o                         
  -8   2   5        227.20        218.15         4.15 o                         
  -7   2   5         63.19         56.55         1.60 o                         
  -6   2   5        180.37        166.05         3.57 o                         
  -5   2   5         82.26         97.91         2.13 o                         
  -4   2   5         54.69         53.99         1.45 o                         
  -3   2   5        379.85        383.13         7.39 o                         
  -2   2   5        664.81        716.92        12.32 o                         
  -1   2   5        720.32        738.07        13.25 o                         
   0   2   5        679.67        699.89        12.04 o                         
   1   2   5        377.49        425.12         7.15 o                         
   2   2   5        785.13        849.51        20.60 o                         
   3   2   5         82.09         80.59         1.85 o                         
   4   2   5          0.05         -0.78         0.78 o                         
   5   2   5         21.60         17.32         1.09 o                         
   6   2   5         16.22         16.22         0.99 o                         
   7   2   5          2.84          0.12         0.68 o                         
   8   2   5          3.20          6.00         1.57 o                         
   9   2   5         25.71         21.90         1.26 o                         
 -10   3   5         46.40         48.11         1.73 o                         
  -9   3   5          3.72          5.37         0.70 o                         
  -8   3   5          3.75         -0.21         0.65 o                         
  -7   3   5        113.92        113.42         2.53 o                         
  -6   3   5          3.10          3.02         0.85 o                         
  -5   3   5          9.06          6.57         0.97 o                         
  -4   3   5          2.40          0.13         0.86 o                         
  -3   3   5        299.55        322.81         6.09 o                         
  -2   3   5        366.85        370.63         6.35 o                         
  -1   3   5         80.84         93.31         2.00 o                         
   0   3   5        353.49        317.81         5.69 o                         
   1   3   5        880.31        887.37        18.31 o                         
   2   3   5        403.76        395.83         7.08 o                         
   3   3   5        112.44        117.88         2.35 o                         
   4   3   5        146.03        143.55         2.82 o                         
   5   3   5          0.09         -0.81         0.81 o                         
   6   3   5          0.02          1.82         0.78 o                         
   7   3   5        163.90        180.08         3.77 o                         
   8   3   5          1.08         -0.23         0.67 o                         
   9   3   5         72.67         73.90         2.87 o                         
 -10   4   5         62.80         50.20         1.87 o                         
  -9   4   5          0.01         -0.73         1.49 o                         
  -8   4   5         53.89         51.88         1.84 o                         
  -7   4   5        103.08        102.66         2.65 o                         
  -6   4   5        245.05        254.81         5.55 o                         
  -5   4   5         70.26         72.22         2.04 o                         
  -4   4   5         26.04         26.72         1.34 o                         
  -3   4   5        113.98        100.28         2.27 o                         
  -2   4   5        803.34        781.16        14.81 o                         
  -1   4   5       1294.67       1418.64        25.31 o                         
   0   4   5       1272.29       1407.91        24.03 o                         
   1   4   5        392.61        373.32         6.69 o                         
   2   4   5         15.49         10.68         0.89 o                         
   3   4   5          8.08          9.90         1.02 o                         
   4   4   5         30.28         30.35         1.32 o                         
   5   4   5        126.33        124.89         2.57 o                         
   6   4   5         53.39         56.13         1.66 o                         
   7   4   5         39.36         30.16         1.30 o                         
   8   4   5         88.78         94.61         2.62 o                         
   9   4   5          1.86         -1.01         1.01 o                         
 -10   5   5          6.19          2.65         1.13 o                         
  -9   5   5         50.97         47.81         1.82 o                         
  -8   5   5         36.92         31.08         1.49 o                         
  -7   5   5         17.14         13.57         1.11 o                         
  -6   5   5          1.78         -0.06         1.02 o                         
  -5   5   5         11.42         11.34         1.20 o                         
  -4   5   5          1.38          0.00         1.04 o                         
  -3   5   5        121.19        139.50         3.06 o                         
  -2   5   5        145.36        147.40         3.37 o                         
  -1   5   5         12.39          9.23         0.98 o                         
   0   5   5        466.99        459.97         8.18 o                         
   1   5   5        242.48        268.55         4.67 o                         
   2   5   5         21.53         23.83         1.14 o                         
   3   5   5         20.26         13.10         0.99 o                         
   4   5   5        146.81        155.17         3.21 o                         
   5   5   5        764.27        809.37        13.67 o                         
   6   5   5         34.36         27.99         1.73 o                         
   7   5   5         27.97         23.72         1.24 o                         
   8   5   5         60.23         55.69         1.91 o                         
  -9   6   5          1.56          1.00         1.06 o                         
  -8   6   5        117.35        138.30         4.07 o                         
  -7   6   5          8.02          8.01         1.43 o                         
  -6   6   5         87.92         88.64         2.57 o                         
  -5   6   5        192.69        199.45         4.50 o                         
  -4   6   5        105.73        106.81         2.55 o                         
  -3   6   5        283.59        297.14         5.81 o                         
  -2   6   5        609.01        671.62        12.31 o                         
  -1   6   5        115.64         99.75         2.23 o                         
   0   6   5         31.83         29.19         1.41 o                         
   1   6   5          0.62         -0.58         0.92 o                         
   2   6   5         83.16         85.36         2.18 o                         
   3   6   5         75.83         78.51         2.00 o                         
   4   6   5         37.56         34.53         1.87 o                         
   5   6   5         30.12         25.75         0.96 o                         
   6   6   5         52.10         62.24         1.92 o                         
   7   6   5          8.01          5.42         0.71 o                         
   8   6   5         12.10          6.53         1.72 o                         
  -9   7   5          0.88          0.75         1.52 o                         
  -8   7   5          1.82          0.74         1.40 o                         
  -7   7   5          0.90          1.98         2.25 o                         
  -6   7   5         18.37         13.52         1.38 o                         
  -5   7   5          0.09         -1.13         1.13 o                         
  -4   7   5         68.77         81.84         2.29 o                         
  -3   7   5         23.48         20.69         1.25 o                         
  -2   7   5         24.38         24.25         1.28 o                         
  -1   7   5        746.34        794.03        13.32 o                         
   0   7   5        104.26         94.38         2.33 o                         
   1   7   5         15.30         10.43         0.99 o                         
   2   7   5        253.23        278.13         5.52 o                         
   3   7   5        503.40        527.99         9.95 o                         
   4   7   5         37.83         27.78         1.29 o                         
   5   7   5          0.86         -0.26         0.69 o                         
   6   7   5         19.07         20.07         1.31 o                         
   7   7   5         32.31         32.25         1.58 o                         
  -8   8   5         18.65         17.81         1.37 o                         
  -7   8   5          3.28          4.65         1.27 o                         
  -6   8   5          1.42          2.50         0.98 o                         
  -5   8   5        170.93        163.90         4.63 o                         
  -4   8   5         68.07         66.91         2.33 o                         
  -3   8   5         10.47          6.07         1.10 o                         
  -2   8   5          7.29          4.62         0.81 o                         
  -1   8   5         33.28         38.01         1.53 o                         
   0   8   5         32.06         32.47         1.43 o                         
   1   8   5        107.84        115.44         2.80 o                         
   2   8   5         76.97         70.62         2.18 o                         
   3   8   5         62.20         54.39         1.85 o                         
   4   8   5         58.09         68.53         1.95 o                         
   5   8   5          0.57         -0.55         0.79 o                         
   6   8   5          0.25          2.81         1.08 o                         
  -7   9   5          7.92          9.22         1.32 o                         
  -6   9   5         28.18         24.52         1.41 o                         
  -5   9   5          0.01         -0.45         0.92 o                         
  -4   9   5          3.35          2.38         0.98 o                         
  -3   9   5         56.15         57.39         1.96 o                         
  -2   9   5         84.94         78.16         2.31 o                         
  -1   9   5         65.10         69.25         2.24 o                         
   0   9   5         96.77        109.37         2.84 o                         
   1   9   5        101.31        108.79         2.80 o                         
   2   9   5          1.67          1.01         0.86 o                         
   3   9   5          0.00          0.88         0.85 o                         
   4   9   5         10.45         11.76         1.41 o                         
   5   9   5         18.75         19.03         1.66 o                         
  -6  10   5         38.66         25.83         2.59 o                         
  -5  10   5          0.03          4.60         1.70 o                         
  -4  10   5          0.46          0.61         1.03 o                         
  -3  10   5          0.06         -0.23         0.77 o                         
  -2  10   5         91.35         88.97         2.49 o                         
  -1  10   5         38.53         38.59         2.24 o                         
   0  10   5         47.03         37.28         1.56 o                         
   1  10   5          1.40          0.14         0.88 o                         
   2  10   5         13.40         14.63         1.20 o                         
   3  10   5          0.79          0.13         1.07 o                         
  -3  11   5         14.17         14.72         1.70 o                         
  -2  11   5         15.92         12.20         1.82 o                         
  -1  11   5         60.17         58.38         2.51 o                         
   0  11   5          6.31          6.85         1.24 o                         
  -3 -11   6          2.93         14.38         2.10 o                         
  -2 -11   6         22.71         23.50         1.79 o                         
  -1 -11   6          7.97          5.72         0.98 o                         
   0 -11   6          0.52         -1.66         1.99 o                         
   1 -11   6          0.12          0.55         1.08 o                         
   2 -11   6        153.72        153.62         5.42 o                         
   3 -11   6          4.23          5.53         0.85 o                         
   4 -11   6          4.61          3.22         0.84 o                         
  -4 -10   6          0.21          1.14         0.87 o                         
  -3 -10   6          1.00          2.50         0.77 o                         
  -2 -10   6          3.42          6.13         0.71 o                         
  -1 -10   6         18.39         17.37         1.00 o                         
   0 -10   6          8.80          7.46         0.97 o                         
   1 -10   6          2.50          8.81         1.08 o                         
   2 -10   6        249.74        258.88         6.22 o                         
   3 -10   6         29.13         27.39         1.20 o                         
   4 -10   6         23.17         22.14         1.29 o                         
   5 -10   6          0.67          2.60         0.96 o                         
   6 -10   6          0.00          4.37         1.17 o                         
  -6  -9   6          0.51          2.23         1.47 o                         
  -5  -9   6          0.17          0.54         1.66 o                         
  -4  -9   6          0.01         -0.46         0.46 o                         
  -3  -9   6         51.08         50.24         1.46 o                         
  -2  -9   6         19.24         14.65         0.92 o                         
  -1  -9   6         12.51         11.12         0.90 o                         
   0  -9   6        388.61        395.63         8.57 o                         
   1  -9   6         18.23         25.23         1.42 o                         
   2  -9   6          8.12         11.82         0.90 o                         
   3  -9   6         10.97          7.06         0.69 o                         
   4  -9   6         20.56         13.98         0.98 o                         
   5  -9   6          0.18          2.04         0.82 o                         
   6  -9   6         60.82         68.53         2.10 o                         
   7  -9   6          1.94          1.66         1.09 o                         
  -7  -8   6          2.63         -0.09         0.57 o                         
  -6  -8   6          7.35          7.03         1.11 o                         
  -5  -8   6          9.60          5.97         0.84 o                         
  -4  -8   6          5.59          3.18         0.85 o                         
  -3  -8   6        157.85        155.89         3.02 o                         
  -2  -8   6         48.13         38.58         1.06 o                         
  -1  -8   6        124.76        122.15         2.73 o                         
   0  -8   6        198.09        197.31         3.87 o                         
   1  -8   6         13.07         13.98         1.12 o                         
   2  -8   6          0.04         -0.22         0.63 o                         
   3  -8   6          0.01         -0.62         0.62 o                         
   4  -8   6         10.55         10.13         0.99 o                         
   5  -8   6          3.09          0.38         0.85 o                         
   6  -8   6         58.75         64.85         2.24 o                         
   7  -8   6          2.32          2.00         1.05 o                         
   8  -8   6          7.25          3.12         1.40 o                         
  -8  -7   6          0.60         -0.09         1.02 o                         
  -7  -7   6          0.21         -0.81         1.08 o                         
  -6  -7   6         15.03         15.21         1.04 o                         
  -5  -7   6        111.14        104.65         2.45 o                         
  -4  -7   6          3.24          2.68         0.49 o                         
  -3  -7   6        177.37        179.86         3.45 o                         
  -2  -7   6        659.97        676.06        11.33 o                         
  -1  -7   6          3.97          4.01         0.67 o                         
   0  -7   6          2.96          3.01         0.72 o                         
   1  -7   6         19.33         19.46         1.22 o                         
   2  -7   6         68.26         61.95         1.54 o                         
   3  -7   6         32.42         35.53         1.27 o                         
   4  -7   6         15.72         14.47         1.03 o                         
   5  -7   6         10.35          9.25         1.07 o                         
   6  -7   6         15.55         14.59         1.32 o                         
   7  -7   6          3.17          4.32         1.16 o                         
   8  -7   6          0.25         -0.85         1.32 o                         
  -8  -6   6         21.33         16.38         1.87 o                         
  -7  -6   6          3.98          4.27         0.57 o                         
  -6  -6   6         35.82         36.57         1.37 o                         
  -5  -6   6        487.53        480.06         8.54 o                         
  -4  -6   6          0.27         -0.83         0.83 o                         
  -3  -6   6        301.91        317.00         6.09 o                         
  -2  -6   6        613.17        630.48        10.54 o                         
  -1  -6   6          0.80         -0.59         0.59 o                         
   0  -6   6          9.59         10.71         0.90 o                         
   1  -6   6         44.01         37.64         1.19 o                         
   2  -6   6          1.24          0.51         0.70 o                         
   3  -6   6        194.24        193.66         3.58 o                         
   4  -6   6        377.12        411.68         6.96 o                         
   5  -6   6         37.46         43.60         1.68 o                         
   6  -6   6         12.66          9.16         1.23 o                         
   7  -6   6          1.10          4.58         1.12 o                         
   8  -6   6          5.70          0.03         0.99 o                         
   9  -6   6          9.54          6.23         0.94 o                         
  -9  -5   6         12.70         11.71         1.17 o                         
  -8  -5   6         80.75         81.73         2.69 o                         
  -7  -5   6         11.96          6.54         0.65 o                         
  -6  -5   6         74.19         67.79         1.53 o                         
  -5  -5   6        409.10        416.69         7.18 o                         
  -4  -5   6        785.51        802.99        14.59 o                         
  -3  -5   6          6.60          6.96         0.67 o                         
  -2  -5   6          1.94          5.38         0.67 o                         
  -1  -5   6         24.73         21.11         0.82 o                         
   0  -5   6        102.55        106.63         2.17 o                         
   1  -5   6         95.39         85.26         1.79 o                         
   2  -5   6        110.98        112.96         2.03 o                         
   3  -5   6        703.02        748.11        12.77 o                         
   4  -5   6         27.27         23.00         1.05 o                         
   5  -5   6         10.92          9.91         0.99 o                         
   6  -5   6          5.16          2.71         0.86 o                         
   7  -5   6        151.55        156.22         3.76 o                         
   8  -5   6         15.72          7.58         0.90 o                         
   9  -5   6          0.27         -0.91         0.91 o                         
  -9  -4   6          6.97          4.51         0.77 o                         
  -8  -4   6          0.87          0.78         0.70 o                         
  -7  -4   6        534.13        527.98         9.34 o                         
  -6  -4   6        148.11        131.62         2.45 o                         
  -5  -4   6         59.72         61.42         1.48 o                         
  -4  -4   6        520.55        525.99         9.70 o                         
  -3  -4   6         24.92         28.86         1.50 o                         
  -2  -4   6         10.11          7.15         1.02 o                         
  -1  -4   6        547.15        523.51         8.38 o                         
   0  -4   6        109.79        111.40         2.06 o                         
   1  -4   6        174.00        174.91         2.76 o                         
   2  -4   6       2502.34       2602.94        51.95 o                         
   3  -4   6         14.64         16.27         0.97 o                         
   4  -4   6         60.88         51.85         1.54 o                         
   5  -4   6         42.53         42.80         1.47 o                         
   6  -4   6         16.56         15.42         1.04 o                         
   7  -4   6        212.71        230.54         4.37 o                         
   8  -4   6         14.78         14.67         1.13 o                         
   9  -4   6          9.77          6.95         0.86 o                         
  10  -4   6          3.83         -0.96         1.96 o                         
 -10  -3   6         59.17         53.58         2.51 o                         
  -9  -3   6          5.41          3.66         0.82 o                         
  -8  -3   6         78.51         81.49         2.05 o                         
  -7  -3   6         20.86         18.43         1.12 o                         
  -6  -3   6        494.09        495.92         7.85 o                         
  -5  -3   6          9.18          8.06         0.69 o                         
  -4  -3   6        238.29        234.00         4.31 o                         
  -3  -3   6         30.95         28.15         1.48 o                         
  -2  -3   6          7.01          5.91         0.93 o                         
  -1  -3   6        255.67        243.48         3.78 o                         
   0  -3   6        233.99        234.99         3.82 o                         
   1  -3   6       2094.51       2121.90        33.52 o                         
   2  -3   6          5.37          2.04         0.59 o                         
   3  -3   6         10.51          5.98         0.84 o                         
   4  -3   6         12.82          8.33         0.89 o                         
   5  -3   6        125.97        129.60         2.53 o                         
   6  -3   6         20.66         20.38         1.25 o                         
   7  -3   6          2.44         -0.16         1.00 o                         
   8  -3   6         58.15         58.34         2.14 o                         
   9  -3   6          0.28         -0.42         1.29 o                         
  10  -3   6         10.68         10.99         1.86 o                         
 -10  -2   6         24.95         17.85         1.85 o                         
  -9  -2   6        301.02        296.89         6.49 o                         
  -8  -2   6         47.49         36.69         1.48 o                         
  -7  -2   6         11.68         13.78         0.98 o                         
  -6  -2   6        135.64        137.71         2.67 o                         
  -5  -2   6          8.00          6.07         0.73 o                         
  -4  -2   6         14.90         13.81         0.75 o                         
  -3  -2   6        175.36        160.08         2.87 o                         
  -2  -2   6         18.95         13.95         0.47 o                         
  -1  -2   6        376.60        392.44         6.33 o                         
   0  -2   6       5589.74       6091.14       134.57 o                         
   1  -2   6        609.38        571.25         9.37 o                         
   2  -2   6        153.77        135.54         2.59 o                         
   3  -2   6        387.20        386.20         5.99 o                         
   4  -2   6          0.49         -0.26         0.81 o                         
   5  -2   6        198.55        211.63         3.65 o                         
   6  -2   6          2.92         -0.07         0.96 o                         
   7  -2   6          6.72          3.27         1.03 o                         
   8  -2   6         40.08         40.97         2.31 o                         
   9  -2   6         42.12         44.06         1.79 o                         
  10  -2   6          4.20          1.73         0.99 o                         
 -10  -1   6         71.65         75.85         3.94 o                         
  -9  -1   6          0.31          0.15         0.81 o                         
  -8  -1   6        248.07        252.71         5.35 o                         
  -7  -1   6         86.71         92.03         2.12 o                         
  -6  -1   6         57.64         55.20         1.61 o                         
  -5  -1   6          0.08         -0.71         0.71 o                         
  -4  -1   6        109.23        106.71         2.12 o                         
  -3  -1   6         76.38         85.63         1.98 o                         
  -2  -1   6        777.99        821.56        15.44 o                         
  -1  -1   6        150.13        159.97         2.87 o                         
   0  -1   6       1207.84       1120.47        16.48 o                         
   1  -1   6        419.39        449.37         7.03 o                         
   2  -1   6         12.41         12.37         0.66 o                         
   3  -1   6        222.31        241.70         4.04 o                         
   4  -1   6        126.89        127.98         2.56 o                         
   5  -1   6         19.74         14.99         1.13 o                         
   6  -1   6        195.33        205.01         3.87 o                         
   7  -1   6          2.49          0.22         0.90 o                         
   8  -1   6         24.24         23.98         1.76 o                         
   9  -1   6         17.02         16.29         1.34 o                         
  10  -1   6          0.07         -1.41         1.41 o                         
 -10   0   6          3.49          2.63         0.74 o                         
  -9   0   6         13.64          8.77         0.98 o                         
  -8   0   6          2.91          2.12         0.60 o                         
  -7   0   6        120.13        111.99         2.28 o                         
  -6   0   6          0.37          0.05         0.72 o                         
  -5   0   6         72.80         70.94         1.46 o                         
  -4   0   6        446.22        419.44         6.58 o                         
  -3   0   6        793.75        771.96        12.10 o                         
  -2   0   6       1667.33       1734.10        27.13 o                         
  -1   0   6        465.88        455.67         7.84 o                         
   0   0   6        215.33        201.02         3.53 o                         
   1   0   6         27.07         34.78         1.00 o                         
   2   0   6         35.68         43.05         1.13 o                         
   3   0   6         21.65         11.74         0.74 o                         
   4   0   6         21.60         12.73         0.93 o                         
   5   0   6         71.30         69.00         1.74 o                         
   6   0   6          4.41         -0.90         0.90 o                         
   7   0   6         67.72         74.75         2.14 o                         
   8   0   6          0.05         -0.98         1.27 o                         
   9   0   6          4.92          2.88         1.01 o                         
  10   0   6         23.65         21.13         1.50 o                         
 -10   1   6        141.67        141.32         4.19 o                         
  -9   1   6         49.21         50.13         1.85 o                         
  -8   1   6          9.98          7.87         1.00 o                         
  -7   1   6          2.43          0.86         0.81 o                         
  -6   1   6         13.50         15.21         1.10 o                         
  -5   1   6        126.23        133.98         2.43 o                         
  -4   1   6        413.48        437.94         7.40 o                         
  -3   1   6         51.97         44.23         1.18 o                         
  -2   1   6          1.37         -0.45         0.45 o                         
  -1   1   6         22.52         35.08         1.10 o                         
   0   1   6       1538.73       1586.47        28.47 o                         
   1   1   6        147.27        142.94         2.55 o                         
   2   1   6          5.42          4.10         0.75 o                         
   3   1   6        189.39        237.10         4.29 o                         
   4   1   6        499.76        543.27         8.59 o                         
   5   1   6         36.00         33.28         1.29 o                         
   6   1   6        114.56        108.13         2.25 o                         
   7   1   6         33.93         27.22         1.28 o                         
   8   1   6          8.84          9.14         1.07 o                         
   9   1   6         14.43         13.27         1.28 o                         
 -10   2   6          8.00          8.29         1.11 o                         
  -9   2   6         38.31         39.47         1.58 o                         
  -8   2   6          3.47          3.88         0.78 o                         
  -7   2   6         10.70          9.67         0.93 o                         
  -6   2   6        371.44        402.23         7.64 o                         
  -5   2   6        183.66        190.30         3.71 o                         
  -4   2   6        493.84        515.03         8.67 o                         
  -3   2   6        218.39        203.09         3.97 o                         
  -2   2   6        294.51        322.42         5.79 o                         
  -1   2   6          2.84          6.12         0.69 o                         
   0   2   6        206.08        241.80         4.43 o                         
   1   2   6         90.16         83.44         1.83 o                         
   2   2   6        473.12        523.98         9.23 o                         
   3   2   6        260.09        257.70         4.64 o                         
   4   2   6          7.63          3.70         0.89 o                         
   5   2   6        201.73        210.91         3.76 o                         
   6   2   6          8.29          8.58         0.92 o                         
   7   2   6          7.86          5.33         0.81 o                         
   8   2   6         80.58         85.05         2.71 o                         
   9   2   6          2.32          3.22         2.04 o                         
 -10   3   6          0.54          1.26         0.95 o                         
  -9   3   6         93.69         97.29         2.52 o                         
  -8   3   6         64.41         65.16         1.96 o                         
  -7   3   6        229.40        228.76         4.29 o                         
  -6   3   6        640.47        669.24        14.24 o                         
  -5   3   6         19.27         16.21         1.17 o                         
  -4   3   6          3.32          3.75         0.94 o                         
  -3   3   6         89.74         80.45         1.87 o                         
  -2   3   6       1052.30       1106.75        19.84 o                         
  -1   3   6          0.54         -0.76         0.76 o                         
   0   3   6          2.26          2.29         0.69 o                         
   1   3   6          2.94         11.58         0.85 o                         
   2   3   6        493.48        524.39         8.87 o                         
   3   3   6         30.27         38.26         1.30 o                         
   4   3   6         71.31         69.60         1.78 o                         
   5   3   6         17.57         16.43         1.08 o                         
   6   3   6        332.94        364.32         6.11 o                         
   7   3   6         22.34         14.90         1.04 o                         
   8   3   6         23.29         23.41         1.07 o                         
   9   3   6          4.98          1.17         1.35 o                         
 -10   4   6          5.66          4.22         2.21 o                         
  -9   4   6          6.40          2.45         1.11 o                         
  -8   4   6         31.59         38.66         1.48 o                         
  -7   4   6          0.06         -0.65         1.06 o                         
  -6   4   6         40.53         40.91         1.71 o                         
  -5   4   6        200.17        209.07         4.36 o                         
  -4   4   6          4.01          2.84         1.04 o                         
  -3   4   6          0.60         -0.85         0.85 o                         
  -2   4   6         21.36         20.27         1.02 o                         
  -1   4   6         66.01         59.84         1.65 o                         
   0   4   6        155.61        155.28         3.12 o                         
   1   4   6        410.03        449.04         7.68 o                         
   2   4   6         13.44         20.75         1.13 o                         
   3   4   6        280.37        279.15         5.06 o                         
   4   4   6        187.93        189.31         3.57 o                         
   5   4   6        233.05        246.38         4.51 o                         
   6   4   6        263.75        271.24         4.91 o                         
   7   4   6         19.92         20.33         1.14 o                         
   8   4   6          7.02          5.05         1.29 o                         
 -10   5   6          4.21         -0.57         2.77 o                         
  -9   5   6         13.35          9.05         1.17 o                         
  -8   5   6         35.55         35.17         1.65 o                         
  -7   5   6          5.29          4.44         1.17 o                         
  -6   5   6          2.70          1.20         1.13 o                         
  -5   5   6         41.77         35.85         1.67 o                         
  -4   5   6        108.98        113.50         2.80 o                         
  -3   5   6          0.94          1.59         0.89 o                         
  -2   5   6         57.95         55.23         1.67 o                         
  -1   5   6         12.37         18.39         1.26 o                         
   0   5   6        374.30        412.43         7.15 o                         
   1   5   6         15.30         19.96         1.16 o                         
   2   5   6         13.92         14.26         1.11 o                         
   3   5   6          0.03         -0.87         0.87 o                         
   4   5   6        137.52        129.86         2.67 o                         
   5   5   6         12.35         10.36         1.04 o                         
   6   5   6          2.38          1.42         0.75 o                         
   7   5   6         36.80         35.02         1.50 o                         
   8   5   6         37.68         34.42         1.59 o                         
  -9   6   6          0.02         -0.88         1.47 o                         
  -8   6   6         34.16         35.66         1.77 o                         
  -7   6   6         39.80         42.83         1.94 o                         
  -6   6   6         36.06         31.85         1.71 o                         
  -5   6   6          3.03          2.96         1.22 o                         
  -4   6   6        101.16         91.52         2.55 o                         
  -3   6   6          0.30         -0.63         0.94 o                         
  -2   6   6          4.97          3.19         1.01 o                         
  -1   6   6        157.81        172.41         3.41 o                         
   0   6   6         16.72         17.49         1.28 o                         
   1   6   6        181.21        180.84         3.71 o                         
   2   6   6         40.11         39.51         1.47 o                         
   3   6   6         40.31         39.60         1.56 o                         
   4   6   6        238.55        246.15         4.77 o                         
   5   6   6          0.12         -0.61         0.61 o                         
   6   6   6          3.24          2.22         0.55 o                         
   7   6   6         10.28         10.39         1.10 o                         
  -8   7   6         14.94         20.36         1.61 o                         
  -7   7   6          5.11          2.31         1.75 o                         
  -6   7   6        109.87        122.87         3.62 o                         
  -5   7   6         16.06         12.53         1.44 o                         
  -4   7   6          3.12          1.13         1.03 o                         
  -3   7   6          4.28          0.03         0.84 o                         
  -2   7   6          0.01         -0.77         0.80 o                         
  -1   7   6        151.90        169.49         3.49 o                         
   0   7   6          8.83          4.58         1.05 o                         
   1   7   6         16.63         10.88         1.05 o                         
   2   7   6         66.02         62.65         1.85 o                         
   3   7   6         57.59         57.63         1.88 o                         
   4   7   6          4.32          5.50         0.90 o                         
   5   7   6         53.74         56.65         1.58 o                         
   6   7   6         30.44         31.07         1.77 o                         
  -8   8   6          1.74          3.98         1.19 o                         
  -7   8   6          2.84          4.07         1.61 o                         
  -6   8   6         25.01         25.30         1.60 o                         
  -5   8   6         71.90         85.62         3.17 o                         
  -4   8   6          3.80         -0.57         1.05 o                         
  -3   8   6         10.72          5.40         1.25 o                         
  -2   8   6          0.25         -0.78         0.78 o                         
  -1   8   6        310.56        310.02         6.48 o                         
   0   8   6          4.02          3.29         0.90 o                         
   1   8   6         30.05         30.20         1.48 o                         
   2   8   6         44.87         47.68         1.72 o                         
   3   8   6          2.38          4.21         0.92 o                         
   4   8   6         15.90         11.36         0.90 o                         
   5   8   6          2.80          5.65         0.78 o                         
  -6   9   6          0.32          4.86         1.39 o                         
  -5   9   6         12.54          9.26         1.03 o                         
  -4   9   6         32.09         32.39         1.57 o                         
  -3   9   6         40.48         42.91         1.67 o                         
  -2   9   6          0.55         -0.65         0.76 o                         
  -1   9   6          4.68          8.12         1.08 o                         
   0   9   6         98.66         95.17         3.06 o                         
   1   9   6        186.71        187.29         4.55 o                         
   2   9   6         21.72         19.83         2.11 o                         
   3   9   6          4.90          5.94         1.01 o                         
   4   9   6         22.77         16.86         1.21 o                         
  -5  10   6         28.51         31.03         1.53 o                         
  -4  10   6          1.76          2.51         1.12 o                         
  -3  10   6         17.54         22.54         1.47 o                         
  -2  10   6          2.44          1.57         1.00 o                         
  -1  10   6          0.44          1.61         1.49 o                         
   0  10   6         13.79         13.22         2.18 o                         
   1  10   6         18.78         18.49         1.33 o                         
   2  10   6          1.46          3.54         1.31 o                         
  -2 -11   7          0.00          1.38         1.06 o                         
  -1 -11   7          9.45          7.58         1.03 o                         
   0 -11   7         11.84         12.40         1.39 o                         
   1 -11   7         32.27         33.05         1.78 o                         
   2 -11   7          5.39         13.39         1.51 o                         
   3 -11   7         33.31         39.06         1.53 o                         
   4 -11   7          5.11          7.84         2.91 o                         
  -4 -10   7          0.19          1.47         1.12 o                         
  -3 -10   7          8.45          7.11         0.65 o                         
  -2 -10   7          4.31          3.31         0.71 o                         
  -1 -10   7         44.28         46.51         1.75 o                         
   0 -10   7          6.91          9.86         1.35 o                         
   1 -10   7        128.16        142.85         3.55 o                         
   2 -10   7         98.02         95.83         2.77 o                         
   3 -10   7          1.44          3.10         0.79 o                         
   4 -10   7          5.17          6.91         1.22 o                         
   5 -10   7          6.13          4.81         1.25 o                         
  -5  -9   7         22.48         22.66         1.24 o                         
  -4  -9   7         12.15         12.25         0.97 o                         
  -3  -9   7         23.34         22.72         1.14 o                         
  -2  -9   7          0.78          1.77         0.59 o                         
  -1  -9   7        102.62         94.71         2.60 o                         
   0  -9   7         28.06         29.78         1.41 o                         
   1  -9   7        231.21        252.44         5.37 o                         
   2  -9   7        127.91        129.78         3.53 o                         
   3  -9   7         23.24         17.58         1.08 o                         
   4  -9   7         39.36         38.87         1.36 o                         
   5  -9   7          5.60          4.94         0.85 o                         
   6  -9   7         12.76         17.16         1.32 o                         
   7  -9   7          4.26          2.20         1.72 o                         
  -7  -8   7          0.06         -0.82         1.23 o                         
  -6  -8   7         18.63         20.91         1.49 o                         
  -5  -8   7          8.80          9.82         0.97 o                         
  -4  -8   7          4.08          3.46         1.06 o                         
  -3  -8   7         93.43         93.92         2.40 o                         
  -2  -8   7         33.25         36.42         1.58 o                         
  -1  -8   7        115.15        109.05         2.26 o                         
   0  -8   7        354.26        366.39         7.86 o                         
   1  -8   7         54.29         64.16         1.91 o                         
   2  -8   7         20.13         20.57         1.19 o                         
   3  -8   7          0.05         -0.82         0.82 o                         
   4  -8   7          0.20         -0.75         0.75 o                         
   5  -8   7         16.30         12.04         1.13 o                         
   6  -8   7         18.53         15.65         1.00 o                         
   7  -8   7          5.42         -1.02         1.02 o                         
  -7  -7   7         16.46         18.84         1.57 o                         
  -6  -7   7          8.97         10.49         1.41 o                         
  -5  -7   7         61.70         68.03         2.19 o                         
  -4  -7   7          0.38         -0.64         0.64 o                         
  -3  -7   7        208.46        203.96         4.26 o                         
  -2  -7   7         79.79         84.57         2.05 o                         
  -1  -7   7        203.45        210.63         3.73 o                         
   0  -7   7         86.28         85.17         1.99 o                         
   1  -7   7         79.38         77.98         1.87 o                         
   2  -7   7         47.25         47.56         1.32 o                         
   3  -7   7          0.59         -0.79         0.79 o                         
   4  -7   7          1.26         -0.78         0.78 o                         
   5  -7   7          7.67          3.53         0.92 o                         
   6  -7   7         62.29         54.08         2.01 o                         
   7  -7   7         44.00         48.07         2.37 o                         
   8  -7   7          8.59          4.74         1.18 o                         
  -8  -6   7         12.48         15.45         0.94 o                         
  -7  -6   7         53.00         58.21         2.18 o                         
  -6  -6   7         31.00         32.14         1.75 o                         
  -5  -6   7        244.38        238.21         5.40 o                         
  -4  -6   7        126.35        131.05         2.95 o                         
  -3  -6   7        297.54        285.10         5.33 o                         
  -2  -6   7        764.03        778.63        14.82 o                         
  -1  -6   7         24.10         22.85         0.91 o                         
   0  -6   7         74.02         68.51         1.77 o                         
   1  -6   7          9.59          7.63         0.86 o                         
   2  -6   7         61.17         64.18         1.47 o                         
   3  -6   7        210.08        216.80         3.70 o                         
   4  -6   7         59.86         52.30         1.58 o                         
   5  -6   7          1.73         -0.97         0.97 o                         
   6  -6   7          1.12          1.06         1.19 o                         
   7  -6   7          1.83          1.88         1.07 o                         
   8  -6   7         13.86          7.41         1.51 o                         
   9  -6   7          0.01         -1.08         1.08 o                         
  -9  -5   7          2.59          1.59         1.25 o                         
  -8  -5   7          9.43          4.90         0.58 o                         
  -7  -5   7         52.42         56.85         1.47 o                         
  -6  -5   7         26.41         20.92         1.11 o                         
  -5  -5   7         40.39         38.92         1.41 o                         
  -4  -5   7         91.59         93.62         2.41 o                         
  -3  -5   7         11.48         14.74         1.29 o                         
  -2  -5   7         10.97          9.31         0.66 o                         
  -1  -5   7        261.58        249.68         4.08 o                         
   0  -5   7        169.15        172.07         3.21 o                         
   1  -5   7         12.07          6.82         0.77 o                         
   2  -5   7         50.80         49.42         1.31 o                         
   3  -5   7         19.28         23.01         1.10 o                         
   4  -5   7          7.75          1.43         0.89 o                         
   5  -5   7         94.40         96.52         2.37 o                         
   6  -5   7          1.91         -0.63         0.78 o                         
   7  -5   7        100.66        112.58         3.63 o                         
   8  -5   7          4.11          5.78         1.11 o                         
   9  -5   7          3.10          1.38         0.90 o                         
  -9  -4   7         51.59         53.73         1.94 o                         
  -8  -4   7         11.17          6.85         0.69 o                         
  -7  -4   7         45.51         42.43         1.26 o                         
  -6  -4   7          0.05         -1.13         1.13 o                         
  -5  -4   7        415.44        427.23         8.48 o                         
  -4  -4   7        572.12        573.70        10.56 o                         
  -3  -4   7        171.77        175.76         4.35 o                         
  -2  -4   7         12.64          6.83         1.13 o                         
  -1  -4   7         68.24         78.66         1.50 o                         
   0  -4   7         86.92         89.74         1.75 o                         
   1  -4   7         85.23         89.84         1.85 o                         
   2  -4   7        514.72        557.67         8.48 o                         
   3  -4   7         36.59         42.00         1.27 o                         
   4  -4   7          7.14          5.24         0.96 o                         
   5  -4   7          0.87         -0.89         0.89 o                         
   6  -4   7         33.14         32.51         1.33 o                         
   7  -4   7         15.32         17.59         1.27 o                         
   8  -4   7          9.86          9.26         1.04 o                         
   9  -4   7          6.59          5.33         0.90 o                         
  -9  -3   7         14.16         18.85         1.24 o                         
  -8  -3   7         48.92         53.21         1.67 o                         
  -7  -3   7         59.74         51.19         1.57 o                         
  -6  -3   7         34.16         33.46         1.09 o                         
  -5  -3   7         80.28         76.37         1.77 o                         
  -4  -3   7         37.02         38.55         1.35 o                         
  -3  -3   7         22.34         17.35         1.28 o                         
  -2  -3   7        563.86        546.75         9.96 o                         
  -1  -3   7         53.73         50.27         1.07 o                         
   0  -3   7        198.74        176.16         2.99 o                         
   1  -3   7          0.62          4.52         0.62 o                         
   2  -3   7          2.37         -0.39         0.64 o                         
   3  -3   7          1.55         -0.35         0.69 o                         
   4  -3   7          0.49         -0.68         0.94 o                         
   5  -3   7         63.14         71.04         1.88 o                         
   6  -3   7          0.89         -0.88         0.88 o                         
   7  -3   7          3.55          1.99         1.04 o                         
   8  -3   7          3.75          0.98         0.93 o                         
   9  -3   7         48.08         46.36         1.77 o                         
 -10  -2   7          0.03          1.14         1.45 o                         
  -9  -2   7         21.18         22.70         1.27 o                         
  -8  -2   7          3.89          0.24         0.78 o                         
  -7  -2   7        294.46        305.45         6.13 o                         
  -6  -2   7        243.02        251.13         4.39 o                         
  -5  -2   7         31.43         26.58         1.09 o                         
  -4  -2   7         46.82         44.34         1.20 o                         
  -3  -2   7        245.25        227.65         3.74 o                         
  -2  -2   7          2.37          4.37         0.45 o                         
  -1  -2   7         98.71         89.24         1.85 o                         
   0  -2   7       1270.88       1476.29        22.77 o                         
   1  -2   7          0.03         -0.53         0.53 o                         
   2  -2   7         24.04         23.89         0.95 o                         
   3  -2   7          9.34          6.71         0.89 o                         
   4  -2   7         34.43         31.41         1.27 o                         
   5  -2   7        212.56        200.72         3.66 o                         
   6  -2   7        166.89        168.95         3.20 o                         
   7  -2   7          3.20          0.15         1.06 o                         
   8  -2   7          3.51          2.13         1.23 o                         
   9  -2   7         21.53         12.74         1.29 o                         
 -10  -1   7         55.28         52.73         2.16 o                         
  -9  -1   7          4.84          0.66         0.83 o                         
  -8  -1   7         12.74         14.44         1.13 o                         
  -7  -1   7        164.63        172.24         3.58 o                         
  -6  -1   7         13.13          6.29         0.86 o                         
  -5  -1   7         39.63         32.88         1.16 o                         
  -4  -1   7       1407.73       1446.91        24.67 o                         
  -3  -1   7         22.53         19.80         0.94 o                         
  -2  -1   7          0.03         -0.46         0.46 o                         
  -1  -1   7        982.59       1075.42        17.00 o                         
   0  -1   7        203.97        209.43         3.56 o                         
   1  -1   7       1389.20       1502.66        23.71 o                         
   2  -1   7         55.54         52.08         1.28 o                         
   3  -1   7          3.05         -0.60         0.60 o                         
   4  -1   7          7.59          6.64         0.95 o                         
   5  -1   7          7.23          5.48         1.02 o                         
   6  -1   7         31.39         29.42         1.38 o                         
   7  -1   7        191.54        200.63         4.40 o                         
   8  -1   7          0.66          0.10         0.94 o                         
   9  -1   7         21.26         15.49         1.76 o                         
 -10   0   7         15.79         16.97         1.54 o                         
  -9   0   7         38.45         44.45         1.53 o                         
  -8   0   7         12.31         12.28         0.94 o                         
  -7   0   7         83.82         74.89         1.87 o                         
  -6   0   7          3.64          3.00         0.86 o                         
  -5   0   7         10.58          8.12         0.87 o                         
  -4   0   7        175.43        154.60         3.52 o                         
  -3   0   7        212.15        196.21         3.36 o                         
  -2   0   7       1577.35       1680.52        29.72 o                         
  -1   0   7        470.77        535.98         8.95 o                         
   0   0   7       1184.65       1171.77        19.18 o                         
   1   0   7        216.29        207.52         3.71 o                         
   2   0   7          6.97          3.73         0.73 o                         
   3   0   7        298.58        273.65         4.56 o                         
   4   0   7        176.95        173.18         3.15 o                         
   5   0   7         24.63         23.19         1.18 o                         
   6   0   7          0.29         -0.89         0.89 o                         
   7   0   7         18.99         14.12         1.12 o                         
   8   0   7        127.61        125.00         3.49 o                         
   9   0   7          5.18          4.73         1.40 o                         
 -10   1   7          0.12         -0.01         0.91 o                         
  -9   1   7         84.65         95.65         2.72 o                         
  -8   1   7          7.81          5.92         0.63 o                         
  -7   1   7          0.77         -0.54         0.54 o                         
  -6   1   7        567.40        579.84         9.11 o                         
  -5   1   7          1.14          0.98         0.63 o                         
  -4   1   7         45.33         48.63         1.33 o                         
  -3   1   7         12.29         26.69         0.97 o                         
  -2   1   7         22.61         22.26         1.08 o                         
  -1   1   7        418.62        513.81        10.18 o                         
   0   1   7       1576.92       1616.63        30.63 o                         
   1   1   7          0.46          0.63         0.50 o                         
   2   1   7         89.38         74.17         1.79 o                         
   3   1   7        236.16        222.61         3.81 o                         
   4   1   7          1.04         -0.86         0.86 o                         
   5   1   7        328.31        358.07         5.95 o                         
   6   1   7         56.05         52.85         1.59 o                         
   7   1   7         52.87         53.26         1.82 o                         
   8   1   7         90.82        100.26         3.37 o                         
   9   1   7          5.57          4.05         1.04 o                         
 -10   2   7          0.90         -1.06         1.06 o                         
  -9   2   7         16.70         15.52         0.93 o                         
  -8   2   7          2.57          4.51         0.89 o                         
  -7   2   7          1.51         -0.09         0.60 o                         
  -6   2   7        165.72        158.74         3.16 o                         
  -5   2   7          9.72          7.04         0.95 o                         
  -4   2   7       1104.99       1169.48        19.23 o                         
  -3   2   7         42.02         45.78         1.38 o                         
  -2   2   7        367.83        365.28         6.48 o                         
  -1   2   7        381.27        362.79         6.21 o                         
   0   2   7         48.38         55.13         1.48 o                         
   1   2   7       1000.02       1039.02        17.13 o                         
   2   2   7        343.23        345.29         6.11 o                         
   3   2   7          4.83         -0.73         0.84 o                         
   4   2   7         25.77         25.21         1.25 o                         
   5   2   7          0.16         -0.92         0.92 o                         
   6   2   7        575.39        613.81         9.85 o                         
   7   2   7         13.91         11.13         1.05 o                         
   8   2   7          0.61          0.51         0.88 o                         
   9   2   7         27.11         33.26         1.44 o                         
 -10   3   7          6.67          1.41         1.02 o                         
  -9   3   7         51.67         45.49         2.47 o                         
  -8   3   7         75.29         75.34         2.70 o                         
  -7   3   7        196.79        201.68         4.34 o                         
  -6   3   7         24.25         25.97         1.29 o                         
  -5   3   7          0.35         -0.93         0.93 o                         
  -4   3   7         20.62         20.71         1.15 o                         
  -3   3   7        148.71        158.63         3.18 o                         
  -2   3   7        808.05        896.91        16.14 o                         
  -1   3   7         13.45         16.54         0.99 o                         
   0   3   7         11.34         15.96         0.98 o                         
   1   3   7        504.40        593.20        10.01 o                         
   2   3   7         66.51         74.75         1.85 o                         
   3   3   7        114.68        134.09         2.95 o                         
   4   3   7         66.52         73.35         1.87 o                         
   5   3   7          0.81          1.16         0.88 o                         
   6   3   7        271.63        286.88         5.18 o                         
   7   3   7          3.60          0.33         1.08 o                         
   8   3   7         28.92         27.34         1.22 o                         
 -10   4   7          2.92          0.62         1.12 o                         
  -9   4   7         30.90         32.35         1.85 o                         
  -8   4   7          6.22          4.49         1.11 o                         
  -7   4   7          0.53         -0.24         1.09 o                         
  -6   4   7        487.15        512.30        11.89 o                         
  -5   4   7        352.43        369.11         6.56 o                         
  -4   4   7        138.89        145.46         3.13 o                         
  -3   4   7          8.83          9.21         1.01 o                         
  -2   4   7         74.54         84.76         2.11 o                         
  -1   4   7        403.44        431.24         9.69 o                         
   0   4   7          1.30          0.16         0.90 o                         
   1   4   7          0.38          0.30         0.90 o                         
   2   4   7         32.77         31.62         1.37 o                         
   3   4   7         11.80         11.54         1.05 o                         
   4   4   7        316.35        328.42         6.19 o                         
   5   4   7        121.90        114.97         2.72 o                         
   6   4   7         20.39         23.45         1.18 o                         
   7   4   7          0.14         -0.14         0.71 o                         
   8   4   7          1.22         -0.22         0.75 o                         
  -9   5   7          6.47          0.96         1.77 o                         
  -8   5   7          7.79          3.98         1.11 o                         
  -7   5   7          0.07         -1.11         1.11 o                         
  -6   5   7          9.55          8.86         1.18 o                         
  -5   5   7        234.29        256.60         6.56 o                         
  -4   5   7         81.76         92.38         2.33 o                         
  -3   5   7         48.26         47.33         1.49 o                         
  -2   5   7          4.72          4.57         0.98 o                         
  -1   5   7        298.95        326.74         6.29 o                         
   0   5   7         94.58         90.42         2.19 o                         
   1   5   7        100.91        124.89         2.81 o                         
   2   5   7         70.92         78.70         2.08 o                         
   3   5   7         11.47         15.64         1.15 o                         
   4   5   7          4.90          1.36         0.97 o                         
   5   5   7          5.46          5.57         1.34 o                         
   6   5   7          7.20         10.04         1.43 o                         
   7   5   7         36.02         34.63         1.33 o                         
  -9   6   7         18.43          7.25         3.54 o                         
  -8   6   7         39.28         40.69         2.16 o                         
  -7   6   7         74.15         68.38         2.64 o                         
  -6   6   7         13.95          9.97         1.49 o                         
  -5   6   7         14.94         16.81         1.37 o                         
  -4   6   7          2.38          1.96         1.00 o                         
  -3   6   7         76.75         73.16         2.08 o                         
  -2   6   7         45.28         42.01         1.54 o                         
  -1   6   7          7.00          6.53         0.94 o                         
   0   6   7        229.02        226.08         4.48 o                         
   1   6   7         17.73         11.22         0.98 o                         
   2   6   7        324.96        332.65         6.80 o                         
   3   6   7         61.65         55.24         1.70 o                         
   4   6   7          0.77          0.24         0.92 o                         
   5   6   7         12.71         12.72         1.25 o                         
   6   6   7          8.69          7.51         1.04 o                         
   7   6   7         95.18        101.38         3.05 o                         
  -8   7   7          6.77          9.91         1.97 o                         
  -7   7   7         23.57         17.77         1.83 o                         
  -6   7   7         69.93         74.63         2.76 o                         
  -5   7   7         29.32         29.41         1.84 o                         
  -4   7   7         51.38         48.88         1.88 o                         
  -3   7   7          0.10         -0.89         0.89 o                         
  -2   7   7         19.18         13.73         1.25 o                         
  -1   7   7         24.61         34.94         1.62 o                         
   0   7   7          8.97          6.48         1.02 o                         
   1   7   7          0.11         -0.90         0.90 o                         
   2   7   7         53.07         52.35         1.84 o                         
   3   7   7          3.43          7.34         1.27 o                         
   4   7   7         29.38         38.40         1.78 o                         
   5   7   7         12.49         15.72         1.16 o                         
   6   7   7          0.72          1.21         1.44 o                         
  -7   8   7          5.58          6.40         1.46 o                         
  -6   8   7         49.15         45.00         2.19 o                         
  -5   8   7         85.19         79.31         4.56 o                         
  -4   8   7         29.11         24.67         1.95 o                         
  -3   8   7          3.62         -0.47         1.08 o                         
  -2   8   7         14.54         13.13         1.47 o                         
  -1   8   7        269.72        271.01         6.14 o                         
   0   8   7         23.30         21.58         1.55 o                         
   1   8   7         41.25         37.00         1.67 o                         
   2   8   7         18.63         16.98         1.38 o                         
   3   8   7          0.19          2.31         1.03 o                         
   4   8   7         54.67         51.98         1.93 o                         
   5   8   7         90.18         93.02         2.94 o                         
  -6   9   7          0.06          2.30         1.29 o                         
  -5   9   7          5.53          3.60         1.65 o                         
  -4   9   7         63.02         72.50         2.55 o                         
  -3   9   7          6.53          7.77         1.17 o                         
  -2   9   7          2.92          4.47         0.72 o                         
  -1   9   7          8.08          9.90         1.23 o                         
   0   9   7         19.24         19.21         1.24 o                         
   1   9   7          1.92          2.51         1.07 o                         
   2   9   7        132.16        149.29         4.35 o                         
   3   9   7         22.12         22.51         1.87 o                         
  -4  10   7         33.00         36.52         1.56 o                         
  -3  10   7         62.19         70.21         2.37 o                         
  -2  10   7          0.10          1.85         1.02 o                         
  -1  10   7          3.47          1.65         1.61 o                         
   0  10   7          1.80          0.88         1.25 o                         
   1  10   7          0.01          3.86         1.90 o                         
  -1 -11   8          0.30          1.96         1.90 o                         
   0 -11   8          2.19         -1.05         2.02 o                         
   1 -11   8          3.95          0.94         1.19 o                         
   2 -11   8          5.21          7.45         1.22 o                         
   3 -11   8         26.63         31.16         3.75 o                         
  -4 -10   8          0.83          5.80         1.21 o                         
  -3 -10   8          1.85          1.09         1.59 o                         
  -2 -10   8         18.97         17.85         1.49 o                         
  -1 -10   8         28.47         25.26         1.75 o                         
   0 -10   8         24.79         23.25         1.30 o                         
   1 -10   8         17.90         21.49         1.38 o                         
   2 -10   8          7.76         16.31         1.16 o                         
   3 -10   8          0.41         -0.26         0.89 o                         
   4 -10   8          3.58          7.06         1.68 o                         
   5 -10   8          0.07          4.08         1.52 o                         
  -5  -9   8         14.49         14.84         2.25 o                         
  -4  -9   8          1.59          2.09         0.64 o                         
  -3  -9   8         45.36         50.71         2.22 o                         
  -2  -9   8          3.49          4.94         1.01 o                         
  -1  -9   8          6.30         10.22         0.88 o                         
   0  -9   8          0.15          0.04         0.84 o                         
   1  -9   8        258.48        284.36         6.55 o                         
   2  -9   8          1.49          6.54         1.07 o                         
   3  -9   8          9.57          5.96         0.91 o                         
   4  -9   8          9.99          8.92         1.03 o                         
   5  -9   8          0.03         -0.90         0.90 o                         
   6  -9   8          1.87          0.06         1.25 o                         
  -6  -8   8          3.65          6.63         1.71 o                         
  -5  -8   8          4.09          4.31         0.76 o                         
  -4  -8   8         43.75         39.98         1.82 o                         
  -3  -8   8         13.31         13.26         0.87 o                         
  -2  -8   8         45.57         39.35         1.96 o                         
  -1  -8   8          0.07         -0.51         0.51 o                         
   0  -8   8        155.68        157.49         4.56 o                         
   1  -8   8          9.81         11.91         0.98 o                         
   2  -8   8         87.26         91.29         2.53 o                         
   3  -8   8          2.47         -0.31         0.80 o                         
   4  -8   8          6.28          1.47         0.71 o                         
   5  -8   8         10.77          9.87         1.06 o                         
   6  -8   8          6.70          7.65         0.84 o                         
   7  -8   8          2.77         -0.10         1.70 o                         
  -7  -7   8         29.52         27.60         1.74 o                         
  -6  -7   8          1.44          0.75         0.77 o                         
  -5  -7   8         87.54         90.88         2.56 o                         
  -4  -7   8         10.28         12.91         1.12 o                         
  -3  -7   8          3.67          2.14         0.74 o                         
  -2  -7   8         59.15         63.49         2.04 o                         
  -1  -7   8        695.69        741.03        12.40 o                         
   0  -7   8         43.10         47.26         1.37 o                         
   1  -7   8         11.22         10.73         0.87 o                         
   2  -7   8          2.23          0.34         0.74 o                         
   3  -7   8         38.48         40.08         1.21 o                         
   4  -7   8          0.00         -0.30         0.87 o                         
   5  -7   8          0.57         -0.93         0.96 o                         
   6  -7   8          0.28          1.85         0.83 o                         
   7  -7   8         17.89         17.73         1.29 o                         
   8  -7   8          7.14          5.07         1.44 o                         
  -8  -6   8          0.50          2.52         3.30 o                         
  -7  -6   8          0.75          2.32         0.66 o                         
  -6  -6   8         47.44         46.02         1.66 o                         
  -5  -6   8         72.48         75.68         2.14 o                         
  -4  -6   8         40.58         35.32         1.51 o                         
  -3  -6   8        101.34         97.91         2.35 o                         
  -2  -6   8        299.99        309.58         6.01 o                         
  -1  -6   8          0.04         -0.54         0.54 o                         
   0  -6   8        501.63        523.81         8.55 o                         
   1  -6   8          0.09         -0.76         0.76 o                         
   2  -6   8          6.67          3.41         0.68 o                         
   3  -6   8         39.68         45.42         1.24 o                         
   4  -6   8          3.55          1.81         0.56 o                         
   5  -6   8         23.75         21.80         1.16 o                         
   6  -6   8         62.14         75.46         2.13 o                         
   7  -6   8        212.61        252.91         6.24 o                         
   8  -6   8          0.46          1.79         0.90 o                         
  -8  -5   8         12.80         10.82         1.59 o                         
  -7  -5   8          1.50         -0.24         0.63 o                         
  -6  -5   8         71.51         69.69         2.08 o                         
  -5  -5   8          6.79          6.64         0.91 o                         
  -4  -5   8        138.42        138.49         3.76 o                         
  -3  -5   8        768.11        825.22        17.69 o                         
  -2  -5   8         24.57         25.87         1.09 o                         
  -1  -5   8         18.67         17.41         0.71 o                         
   0  -5   8          9.20          7.75         0.75 o                         
   1  -5   8        218.09        216.95         3.72 o                         
   2  -5   8         96.09        100.02         2.02 o                         
   3  -5   8          3.67          1.11         0.79 o                         
   4  -5   8          6.28          0.68         0.78 o                         
   5  -5   8         95.62        100.79         2.21 o                         
   6  -5   8          1.58          1.11         1.23 o                         
   7  -5   8        196.67        229.96         5.31 o                         
   8  -5   8          4.23          1.33         0.95 o                         
   9  -5   8          9.38          2.78         0.92 o                         
  -9  -4   8          2.47          1.80         1.32 o                         
  -8  -4   8         76.07         71.75         1.86 o                         
  -7  -4   8         56.26         54.58         1.73 o                         
  -6  -4   8         16.82         14.00         1.11 o                         
  -5  -4   8        396.66        430.21         8.98 o                         
  -4  -4   8        767.60        796.81        15.24 o                         
  -3  -4   8         34.88         36.50         1.81 o                         
  -2  -4   8        112.03        116.38         2.61 o                         
  -1  -4   8        115.74        113.07         2.01 o                         
   0  -4   8        338.90        343.47         5.50 o                         
   1  -4   8          5.10          5.71         0.82 o                         
   2  -4   8          1.95          0.89         0.72 o                         
   3  -4   8          0.40         -0.83         0.83 o                         
   4  -4   8        203.38        218.19         3.77 o                         
   5  -4   8        181.65        207.26         3.92 o                         
   6  -4   8          1.54          0.30         0.86 o                         
   7  -4   8         10.86         13.00         1.08 o                         
   8  -4   8          0.57         -0.83         0.83 o                         
   9  -4   8          8.71          4.34         1.50 o                         
  -9  -3   8          1.70          3.93         0.91 o                         
  -8  -3   8          0.25         -0.20         0.66 o                         
  -7  -3   8          2.53          0.83         0.64 o                         
  -6  -3   8        337.60        345.28         6.59 o                         
  -5  -3   8        573.69        581.23        11.26 o                         
  -4  -3   8         50.05         44.17         1.67 o                         
  -3  -3   8         10.02         13.41         0.86 o                         
  -2  -3   8         19.06         19.49         0.79 o                         
  -1  -3   8        508.57        516.43         8.06 o                         
   0  -3   8        945.63       1042.37        15.45 o                         
   1  -3   8         67.06         76.82         1.63 o                         
   2  -3   8          1.98         -0.75         0.75 o                         
   3  -3   8        230.46        238.19         4.12 o                         
   4  -3   8          0.73         -0.95         0.96 o                         
   5  -3   8        318.51        343.75         6.01 o                         
   6  -3   8          1.02         -0.73         0.89 o                         
   7  -3   8         16.06         13.92         1.38 o                         
   8  -3   8         19.99         14.22         1.51 o                         
   9  -3   8         11.69          5.46         1.42 o                         
 -10  -2   8         31.78         40.08         5.63 o                         
  -9  -2   8         24.55         25.10         1.35 o                         
  -8  -2   8          1.03          2.27         0.86 o                         
  -7  -2   8        349.25        369.16         6.99 o                         
  -6  -2   8        336.26        342.10         6.48 o                         
  -5  -2   8         74.30         70.41         1.88 o                         
  -4  -2   8        415.82        425.91         6.99 o                         
  -3  -2   8         48.61         46.04         1.10 o                         
  -2  -2   8        333.64        358.68         5.69 o                         
  -1  -2   8         24.61         19.12         0.89 o                         
   0  -2   8          0.09          0.56         0.46 o                         
   1  -2   8         76.45         73.02         1.61 o                         
   2  -2   8        356.97        355.47         5.66 o                         
   3  -2   8        210.36        196.15         3.37 o                         
   4  -2   8          2.52          3.03         1.01 o                         
   5  -2   8          0.71          2.10         0.95 o                         
   6  -2   8          9.50          5.96         1.04 o                         
   7  -2   8         11.46          9.02         1.11 o                         
   8  -2   8         13.68          8.90         1.33 o                         
   9  -2   8          0.20          1.14         1.07 o                         
 -10  -1   8          0.04          1.08         1.48 o                         
  -9  -1   8          3.75          2.79         0.93 o                         
  -8  -1   8        155.06        157.64         3.45 o                         
  -7  -1   8        128.65        141.08         3.45 o                         
  -6  -1   8         30.62         28.13         1.16 o                         
  -5  -1   8          9.70          6.53         0.86 o                         
  -4  -1   8        101.54        107.72         2.31 o                         
  -3  -1   8        202.52        205.02         3.72 o                         
  -2  -1   8        233.79        271.36         4.89 o                         
  -1  -1   8         23.77         25.78         0.68 o                         
   0  -1   8        671.64        599.22         8.99 o                         
   1  -1   8       2020.78       2079.14        36.50 o                         
   2  -1   8          8.02          9.33         0.83 o                         
   3  -1   8        421.26        431.97         6.96 o                         
   4  -1   8         24.66         25.69         1.12 o                         
   5  -1   8         73.06         70.97         1.84 o                         
   6  -1   8         17.96         12.35         1.07 o                         
   7  -1   8         74.53         70.86         2.35 o                         
   8  -1   8          9.87          9.55         1.28 o                         
   9  -1   8         26.09         18.87         1.64 o                         
 -10   0   8         58.91         63.72         3.07 o                         
  -9   0   8        199.35        188.83         4.18 o                         
  -8   0   8        242.97        247.54         4.96 o                         
  -7   0   8          5.30          4.39         0.84 o                         
  -6   0   8         38.12         33.54         1.25 o                         
  -5   0   8         35.02         33.55         1.25 o                         
  -4   0   8         10.99          9.66         0.85 o                         
  -3   0   8          0.53         -0.44         0.55 o                         
  -2   0   8         53.10         59.88         1.49 o                         
  -1   0   8        222.72        244.61         4.31 o                         
   0   0   8        931.86        932.02        14.25 o                         
   1   0   8         30.47         23.11         1.15 o                         
   2   0   8          2.67          2.38         0.84 o                         
   3   0   8        133.24        142.78         2.82 o                         
   4   0   8         88.15         90.30         2.01 o                         
   5   0   8        135.82        137.60         2.77 o                         
   6   0   8          1.66         -1.05         1.05 o                         
   7   0   8         19.13         20.99         1.32 o                         
   8   0   8        180.62        187.09         4.88 o                         
   9   0   8          2.15          0.32         1.15 o                         
 -10   1   8         38.78         48.88         1.93 o                         
  -9   1   8         12.31         15.97         0.94 o                         
  -8   1   8         99.80         94.83         2.39 o                         
  -7   1   8          5.65          2.15         0.55 o                         
  -6   1   8        397.31        399.04         7.06 o                         
  -5   1   8        325.48        313.21         5.48 o                         
  -4   1   8         74.01         81.12         1.81 o                         
  -3   1   8        534.93        541.86         9.88 o                         
  -2   1   8         79.14         65.66         1.58 o                         
  -1   1   8        681.48        657.96        11.41 o                         
   0   1   8         51.04         55.53         1.49 o                         
   1   1   8        503.46        492.65         8.22 o                         
   2   1   8        172.19        164.79         3.82 o                         
   3   1   8         30.43         26.23         1.29 o                         
   4   1   8          1.00         -0.39         0.87 o                         
   5   1   8        141.16        128.10         2.73 o                         
   6   1   8          0.02         -0.98         0.98 o                         
   7   1   8         11.76          7.37         1.35 o                         
   8   1   8         21.58         18.02         1.29 o                         
   9   1   8          5.36         -1.28         1.50 o                         
 -10   2   8         20.35         22.74         1.62 o                         
  -9   2   8          7.59          9.17         0.81 o                         
  -8   2   8          3.21          1.95         0.66 o                         
  -7   2   8         29.88         27.96         1.23 o                         
  -6   2   8          0.36          4.06         0.82 o                         
  -5   2   8          1.05         -0.81         0.81 o                         
  -4   2   8        107.84        101.24         2.30 o                         
  -3   2   8          5.23          3.46         0.80 o                         
  -2   2   8        368.56        396.97         6.75 o                         
  -1   2   8        135.44        136.66         2.80 o                         
   0   2   8         18.91         15.62         1.03 o                         
   1   2   8         35.56         30.68         1.21 o                         
   2   2   8        141.60        150.97         2.82 o                         
   3   2   8          3.18          2.61         1.01 o                         
   4   2   8          1.55         -0.91         0.91 o                         
   5   2   8         88.68         84.49         2.01 o                         
   6   2   8        418.59        444.38         9.82 o                         
   7   2   8         12.55          7.27         0.97 o                         
   8   2   8         19.76         15.16         1.65 o                         
 -10   3   8         24.66         23.53         1.36 o                         
  -9   3   8          0.14          1.62         0.80 o                         
  -8   3   8         37.81         37.39         1.52 o                         
  -7   3   8         32.96         33.50         1.45 o                         
  -6   3   8          4.88          3.64         0.86 o                         
  -5   3   8         64.75         69.40         1.91 o                         
  -4   3   8         54.23         58.94         1.69 o                         
  -3   3   8        304.63        279.49         5.21 o                         
  -2   3   8         58.97         62.65         1.73 o                         
  -1   3   8         24.76         25.82         1.29 o                         
   0   3   8        264.43        260.42         4.70 o                         
   1   3   8          9.81          8.15         0.91 o                         
   2   3   8        167.84        172.44         3.39 o                         
   3   3   8        542.88        528.14         9.93 o                         
   4   3   8         62.81         47.21         1.62 o                         
   5   3   8         95.11         85.60         2.16 o                         
   6   3   8          7.93          5.82         1.10 o                         
   7   3   8         14.03         14.69         1.04 o                         
   8   3   8          5.38          5.81         1.49 o                         
  -9   4   8         12.51         10.52         1.19 o                         
  -8   4   8          0.64          0.84         0.80 o                         
  -7   4   8        100.41        103.44         2.98 o                         
  -6   4   8         26.49         22.80         2.09 o                         
  -5   4   8         99.74         94.26         2.44 o                         
  -4   4   8          0.03         -0.45         1.00 o                         
  -3   4   8         32.26         33.79         1.45 o                         
  -2   4   8          0.98          0.26         1.03 o                         
  -1   4   8         69.66         74.30         1.91 o                         
   0   4   8         49.29         49.36         1.64 o                         
   1   4   8         12.27          9.00         1.03 o                         
   2   4   8        154.50        157.08         3.20 o                         
   3   4   8          5.22          4.56         0.93 o                         
   4   4   8        179.68        171.33         3.84 o                         
   5   4   8          2.84          1.46         0.86 o                         
   6   4   8         13.95         14.96         1.23 o                         
   7   4   8          3.01          0.89         0.91 o                         
   8   4   8         30.12         16.83         2.26 o                         
  -9   5   8          3.50          3.18         1.20 o                         
  -8   5   8          2.44          3.91         0.92 o                         
  -7   5   8         63.96         63.44         2.25 o                         
  -6   5   8          0.71         -0.35         1.18 o                         
  -5   5   8        253.61        258.35         5.82 o                         
  -4   5   8         38.38         33.76         1.64 o                         
  -3   5   8         19.72         16.84         0.97 o                         
  -2   5   8        322.31        324.74         5.80 o                         
  -1   5   8          9.31          9.68         1.07 o                         
   0   5   8          3.60          0.96         0.91 o                         
   1   5   8        683.19        679.25        11.99 o                         
   2   5   8        363.74        343.62         6.40 o                         
   3   5   8          1.65          0.40         0.87 o                         
   4   5   8          0.01         -0.85         0.85 o                         
   5   5   8          5.18          3.52         0.89 o                         
   6   5   8         77.54         76.89         3.09 o                         
   7   5   8          0.34          0.05         1.37 o                         
  -8   6   8          0.07          4.21         1.56 o                         
  -7   6   8         11.55         12.84         1.43 o                         
  -6   6   8          2.47          1.00         0.95 o                         
  -5   6   8         95.07         96.06         2.83 o                         
  -4   6   8         16.18         15.17         1.26 o                         
  -3   6   8         20.96         20.29         1.21 o                         
  -2   6   8          5.71          2.56         0.96 o                         
  -1   6   8         11.87         14.01         1.25 o                         
   0   6   8        332.74        328.08         5.91 o                         
   1   6   8         37.96         42.97         1.52 o                         
   2   6   8        114.73        108.68         2.53 o                         
   3   6   8         57.77         66.56         2.18 o                         
   4   6   8          4.60          4.64         0.86 o                         
   5   6   8          0.03         -0.88         0.88 o                         
   6   6   8         27.15         27.20         1.81 o                         
  -8   7   8          0.71          0.35         1.34 o                         
  -7   7   8          0.05         -0.63         1.14 o                         
  -6   7   8         18.57         12.93         1.15 o                         
  -5   7   8         16.77         20.75         1.68 o                         
  -4   7   8        139.30        151.92         4.25 o                         
  -3   7   8         26.41         22.56         1.42 o                         
  -2   7   8          0.63         -0.84         0.84 o                         
  -1   7   8        675.37        695.15        13.52 o                         
   0   7   8         99.98         90.47         2.50 o                         
   1   7   8         51.25         46.19         1.88 o                         
   2   7   8         16.98         18.16         1.74 o                         
   3   7   8         34.58         40.59         1.62 o                         
   4   7   8         97.54         98.99         3.13 o                         
   5   7   8          0.71         -0.68         0.77 o                         
  -7   8   8         18.86         23.72         1.92 o                         
  -6   8   8         21.60         21.22         1.77 o                         
  -5   8   8          3.91          7.74         0.99 o                         
  -4   8   8          0.43          1.24         1.33 o                         
  -3   8   8          3.12          2.60         0.85 o                         
  -2   8   8          0.00          1.24         0.91 o                         
  -1   8   8         38.63         48.43         1.99 o                         
   0   8   8          0.30          0.97         0.83 o                         
   1   8   8         30.42         30.02         1.42 o                         
   2   8   8          0.33          0.73         1.32 o                         
   3   8   8         11.26          9.01         1.05 o                         
   4   8   8         32.36         35.36         2.45 o                         
  -5   9   8          3.68          0.44         1.13 o                         
  -4   9   8          4.61          0.07         1.03 o                         
  -3   9   8         91.98         96.45         2.89 o                         
  -2   9   8         56.19         55.14         2.14 o                         
  -1   9   8         23.55         19.21         1.85 o                         
   0   9   8         43.86         46.35         2.02 o                         
   1   9   8          8.45         14.33         2.20 o                         
   2   9   8          0.13          1.86         0.95 o                         
   3   9   8          3.44         -1.92         1.92 o                         
  -2  10   8          7.76         10.43         1.21 o                         
  -1  10   8          3.95          1.89         1.28 o                         
   0  10   8          3.77          0.43         1.90 o                         
  -3 -10   9         22.87         27.94         1.74 o                         
  -2 -10   9          6.63         11.84         1.26 o                         
  -1 -10   9         18.34         17.44         1.27 o                         
   0 -10   9         17.64         16.99         1.44 o                         
   1 -10   9          4.37          5.80         0.93 o                         
   2 -10   9         26.35         28.85         1.50 o                         
   3 -10   9         38.66         35.02         1.53 o                         
   4 -10   9          0.11          2.41         1.04 o                         
  -5  -9   9          5.63          6.49         1.19 o                         
  -4  -9   9         20.56         20.80         1.56 o                         
  -3  -9   9         19.79         18.74         1.62 o                         
  -2  -9   9         26.93         23.04         1.82 o                         
  -1  -9   9          0.00         -0.82         0.82 o                         
   0  -9   9        120.87        110.81         2.63 o                         
   1  -9   9          0.18          3.66         0.84 o                         
   2  -9   9        226.44        237.21         5.66 o                         
   3  -9   9         47.68         47.54         1.72 o                         
   4  -9   9          7.51          2.78         0.76 o                         
   5  -9   9          3.09          1.06         0.99 o                         
   6  -9   9          2.06          2.19         1.73 o                         
  -6  -8   9         64.48         94.70         4.37 o                         
  -5  -8   9         21.70         22.43         2.08 o                         
  -4  -8   9          1.07          0.44         0.87 o                         
  -3  -8   9         14.62         18.37         1.04 o                         
  -2  -8   9         17.46         16.63         1.02 o                         
  -1  -8   9          3.40          1.70         0.58 o                         
   0  -8   9         42.09         39.52         1.30 o                         
   1  -8   9         27.01         15.48         0.96 o                         
   2  -8   9          7.46          7.02         1.03 o                         
   3  -8   9          0.72         -0.70         0.70 o                         
   4  -8   9          2.00         -0.24         0.73 o                         
   5  -8   9         11.25          6.59         0.78 o                         
   6  -8   9         26.64         29.52         1.26 o                         
   7  -8   9          6.57          0.14         1.76 o                         
  -7  -7   9          0.07          4.77         1.01 o                         
  -6  -7   9          4.98          4.94         0.78 o                         
  -5  -7   9        110.73        101.67         2.98 o                         
  -4  -7   9         24.58         22.33         1.95 o                         
  -3  -7   9         20.49         19.72         1.35 o                         
  -2  -7   9        188.18        190.63         4.25 o                         
  -1  -7   9        100.26         97.09         2.25 o                         
   0  -7   9        239.90        243.69         4.42 o                         
   1  -7   9         34.40         30.80         1.22 o                         
   2  -7   9         61.57         57.64         1.60 o                         
   3  -7   9         78.86         88.35         1.97 o                         
   4  -7   9         14.14          7.64         0.90 o                         
   5  -7   9         14.17         16.44         1.16 o                         
   6  -7   9          2.53          2.03         0.96 o                         
   7  -7   9          3.35         -0.43         1.31 o                         
  -7  -6   9         29.41         33.83         2.52 o                         
  -6  -6   9          3.19          0.52         0.92 o                         
  -5  -6   9          0.43          4.83         1.17 o                         
  -4  -6   9         17.38         15.62         1.47 o                         
  -3  -6   9          2.00          1.61         0.64 o                         
  -2  -6   9        205.25        216.29         4.41 o                         
  -1  -6   9         11.85         13.30         1.08 o                         
   0  -6   9          0.07         -0.37         0.68 o                         
   1  -6   9         11.90          9.61         0.86 o                         
   2  -6   9         11.87         11.07         0.91 o                         
   3  -6   9         72.88         76.09         1.66 o                         
   4  -6   9         23.42         28.52         1.10 o                         
   5  -6   9         43.61         37.63         1.32 o                         
   6  -6   9         10.65         10.80         1.02 o                         
   7  -6   9          1.61          3.22         1.02 o                         
   8  -6   9          3.09          3.23         1.77 o                         
  -8  -5   9          7.75         15.18         3.19 o                         
  -7  -5   9          1.06          4.39         1.26 o                         
  -6  -5   9         94.54         93.77         2.71 o                         
  -5  -5   9        219.55        230.50         4.94 o                         
  -4  -5   9        662.76        748.12        16.22 o                         
  -3  -5   9        434.87        475.36        10.59 o                         
  -2  -5   9        401.63        427.71         8.46 o                         
  -1  -5   9          0.92          0.74         0.48 o                         
   0  -5   9         78.06         79.71         1.81 o                         
   1  -5   9        326.44        355.63         5.80 o                         
   2  -5   9          0.80         -0.25         0.68 o                         
   3  -5   9         18.74         21.37         0.98 o                         
   4  -5   9         23.10         22.67         1.05 o                         
   5  -5   9         42.88         41.86         1.32 o                         
   6  -5   9         55.78         49.49         1.79 o                         
   7  -5   9         22.88         27.98         1.35 o                         
   8  -5   9          9.85          9.79         1.22 o                         
  -9  -4   9         25.17         29.42         2.55 o                         
  -8  -4   9          9.42          8.85         1.21 o                         
  -7  -4   9          0.09         -0.08         0.77 o                         
  -6  -4   9         27.52         25.41         1.45 o                         
  -5  -4   9          0.77          2.71         0.86 o                         
  -4  -4   9        231.17        247.40         5.26 o                         
  -3  -4   9         29.62         29.76         1.18 o                         
  -2  -4   9        106.59        109.54         2.54 o                         
  -1  -4   9          7.03          8.51         0.72 o                         
   0  -4   9         42.76         39.95         1.16 o                         
   1  -4   9        110.52        126.34         2.54 o                         
   2  -4   9        285.54        308.85         4.95 o                         
   3  -4   9        445.02        473.74         7.60 o                         
   4  -4   9         76.96         81.01         1.90 o                         
   5  -4   9         16.47         16.69         1.16 o                         
   6  -4   9          7.95          6.15         1.05 o                         
   7  -4   9        245.62        255.84         6.27 o                         
   8  -4   9          2.38          0.51         1.16 o                         
  -9  -3   9          0.31          2.49         1.07 o                         
  -8  -3   9          2.52          1.75         0.59 o                         
  -7  -3   9        110.75        108.14         2.82 o                         
  -6  -3   9        292.78        313.62         6.03 o                         
  -5  -3   9        215.65        226.67         4.63 o                         
  -4  -3   9        523.49        538.65        10.52 o                         
  -3  -3   9         48.41         49.29         1.57 o                         
  -2  -3   9          3.48          2.05         0.55 o                         
  -1  -3   9        301.26        323.90         5.44 o                         
   0  -3   9         53.69         64.15         1.58 o                         
   1  -3   9        124.55        126.73         2.63 o                         
   2  -3   9          1.80          2.48         0.76 o                         
   3  -3   9        300.02        314.33         5.08 o                         
   4  -3   9        245.87        248.18         4.35 o                         
   5  -3   9         34.37         39.58         1.49 o                         
   6  -3   9         13.29         11.04         1.17 o                         
   7  -3   9         22.58         26.49         1.52 o                         
   8  -3   9          1.80          0.76         1.03 o                         
   9  -3   9          1.14          0.96         1.20 o                         
  -9  -2   9         18.65         18.12         1.45 o                         
  -8  -2   9          4.97          2.02         0.72 o                         
  -7  -2   9         25.83         30.65         1.20 o                         
  -6  -2   9        439.31        465.67         8.66 o                         
  -5  -2   9          3.05         -0.89         0.89 o                         
  -4  -2   9        296.55        290.12         4.93 o                         
  -3  -2   9          2.74          3.47         0.60 o                         
  -2  -2   9         30.90         34.33         1.03 o                         
  -1  -2   9          2.41          3.72         0.68 o                         
   0  -2   9       1127.17       1216.13        18.60 o                         
   1  -2   9       1767.52       1861.30        28.32 o                         
   2  -2   9         22.03         23.57         1.13 o                         
   3  -2   9         49.92         55.60         1.62 o                         
   4  -2   9          3.21          2.00         0.78 o                         
   5  -2   9        300.37        319.78         5.63 o                         
   6  -2   9          3.88          1.10         0.95 o                         
   7  -2   9         15.71         13.79         1.26 o                         
   8  -2   9         16.56         18.70         1.35 o                         
   9  -2   9         57.74         53.51         2.17 o                         
  -9  -1   9         35.24         37.08         1.53 o                         
  -8  -1   9        146.49        164.01         3.51 o                         
  -7  -1   9        173.73        180.27         4.77 o                         
  -6  -1   9        126.15        130.41         2.97 o                         
  -5  -1   9        158.02        158.66         3.36 o                         
  -4  -1   9          0.74          1.74         0.78 o                         
  -3  -1   9        270.39        280.26         4.61 o                         
  -2  -1   9         95.57         97.12         2.14 o                         
  -1  -1   9        110.05        113.22         2.09 o                         
   0  -1   9        567.12        571.47         8.93 o                         
   1  -1   9         81.39         80.05         1.72 o                         
   2  -1   9        561.05        565.48         8.95 o                         
   3  -1   9          9.89          8.79         1.05 o                         
   4  -1   9        183.17        186.84         3.47 o                         
   5  -1   9        109.39        109.01         2.43 o                         
   6  -1   9          9.21          6.77         1.02 o                         
   7  -1   9         51.55         51.39         1.75 o                         
   8  -1   9         55.59         61.72         2.92 o                         
   9  -1   9          3.32          1.52         1.10 o                         
  -9   0   9          1.83          3.53         1.14 o                         
  -8   0   9        103.46        112.06         2.78 o                         
  -7   0   9         29.74         26.09         1.26 o                         
  -6   0   9        104.64        107.16         2.38 o                         
  -5   0   9        174.17        179.54         3.29 o                         
  -4   0   9        365.38        370.36         7.02 o                         
  -3   0   9         46.50         50.62         1.47 o                         
  -2   0   9        286.32        298.79         5.43 o                         
  -1   0   9        752.61        763.62        13.26 o                         
   0   0   9          2.84          1.48         0.67 o                         
   1   0   9        354.83        346.50         5.82 o                         
   2   0   9         46.08         40.68         1.38 o                         
   3   0   9        247.26        242.85         4.40 o                         
   4   0   9        132.14        131.75         2.79 o                         
   5   0   9        105.68        104.82         2.45 o                         
   6   0   9         15.59         14.51         1.10 o                         
   7   0   9        226.25        231.15         5.32 o                         
   8   0   9          9.14          1.69         0.92 o                         
 -10   1   9         57.65         40.73         4.59 o                         
  -9   1   9         30.16         33.35         1.52 o                         
  -8   1   9        118.38        113.93         3.77 o                         
  -7   1   9         54.88         54.17         1.58 o                         
  -6   1   9        223.36        233.69         5.26 o                         
  -5   1   9        223.49        237.14         4.37 o                         
  -4   1   9          0.71          0.99         0.70 o                         
  -3   1   9        151.68        150.75         3.48 o                         
  -2   1   9         36.94         38.47         1.26 o                         
  -1   1   9        199.26        204.15         3.92 o                         
   0   1   9        577.36        598.54        10.49 o                         
   1   1   9         26.16         26.88         1.27 o                         
   2   1   9         10.12          7.92         0.94 o                         
   3   1   9          6.22          5.11         0.99 o                         
   4   1   9         90.57         94.84         2.28 o                         
   5   1   9        119.19        122.15         2.71 o                         
   6   1   9        120.67        125.47         3.39 o                         
   7   1   9         25.64         26.40         1.73 o                         
   8   1   9          1.19         -0.47         1.02 o                         
  -9   2   9          7.83          7.19         0.87 o                         
  -8   2   9          2.73          1.13         0.70 o                         
  -7   2   9         69.42         66.62         1.90 o                         
  -6   2   9        532.20        555.93         9.51 o                         
  -5   2   9         19.53         20.50         1.10 o                         
  -4   2   9        463.42        478.74         9.92 o                         
  -3   2   9        221.23        233.71         4.41 o                         
  -2   2   9        119.49        123.23         2.98 o                         
  -1   2   9          1.03         -0.04         0.62 o                         
   0   2   9         84.91         86.15         1.98 o                         
   1   2   9          5.76          5.20         0.82 o                         
   2   2   9         19.13         14.71         1.15 o                         
   3   2   9          0.17          0.09         1.03 o                         
   4   2   9          0.21         -0.96         0.96 o                         
   5   2   9        416.10        402.88         7.27 o                         
   6   2   9         62.56         59.56         1.98 o                         
   7   2   9          2.01          1.30         0.69 o                         
   8   2   9          6.61          2.09         0.99 o                         
  -9   3   9         53.42         56.50         2.41 o                         
  -8   3   9          0.30          0.11         1.28 o                         
  -7   3   9          3.91          5.18         0.90 o                         
  -6   3   9         92.30         92.72         2.32 o                         
  -5   3   9        532.22        570.59         9.43 o                         
  -4   3   9          3.72         -0.36         0.87 o                         
  -3   3   9         97.59         98.36         2.62 o                         
  -2   3   9        410.20        435.60         7.49 o                         
  -1   3   9        150.47        149.61         3.51 o                         
   0   3   9         40.25         35.33         1.35 o                         
   1   3   9        431.09        429.78         7.46 o                         
   2   3   9        265.86        274.08         5.01 o                         
   3   3   9        429.93        453.95         8.65 o                         
   4   3   9         47.31         43.07         1.78 o                         
   5   3   9          8.68          8.15         1.11 o                         
   6   3   9         44.05         38.04         1.63 o                         
   7   3   9          0.45          0.24         1.62 o                         
   8   3   9         15.63         13.72         1.31 o                         
  -9   4   9          3.34          1.11         1.40 o                         
  -8   4   9         73.21         76.98         2.44 o                         
  -7   4   9         93.28         89.36         2.58 o                         
  -6   4   9         56.65         55.08         1.96 o                         
  -5   4   9         21.99         18.42         1.32 o                         
  -4   4   9         55.67         50.59         1.74 o                         
  -3   4   9         24.80         22.70         1.29 o                         
  -2   4   9         78.78         86.25         2.31 o                         
  -1   4   9         20.08         17.34         1.22 o                         
   0   4   9          0.12         -0.83         0.83 o                         
   1   4   9          9.30          7.45         0.93 o                         
   2   4   9         29.46         31.36         1.38 o                         
   3   4   9        567.86        518.73         9.38 o                         
   4   4   9        194.53        185.50         4.14 o                         
   5   4   9         33.81         28.18         1.80 o                         
   6   4   9        178.61        196.49         4.87 o                         
   7   4   9          5.99          2.85         0.86 o                         
  -9   5   9          1.77         -2.07         4.81 o                         
  -8   5   9         14.77         10.87         1.58 o                         
  -7   5   9         66.73         70.44         2.20 o                         
  -6   5   9        106.58        107.22         3.15 o                         
  -5   5   9         24.34         22.14         1.51 o                         
  -4   5   9         33.77         37.17         1.70 o                         
  -3   5   9         49.09         41.96         1.62 o                         
  -2   5   9          2.33          1.21         0.91 o                         
  -1   5   9         97.15         96.30         2.47 o                         
   0   5   9        132.60        127.36         2.89 o                         
   1   5   9         98.45        102.46         2.53 o                         
   2   5   9          0.89          1.41         0.93 o                         
   3   5   9         25.65         27.33         1.41 o                         
   4   5   9          8.63          3.27         1.08 o                         
   5   5   9         86.97         81.72         2.63 o                         
   6   5   9          7.03          7.78         0.84 o                         
  -8   6   9         42.29         45.52         2.07 o                         
  -7   6   9         31.86         29.63         1.47 o                         
  -6   6   9          3.58          2.61         0.95 o                         
  -5   6   9        310.26        328.82         7.28 o                         
  -4   6   9          0.05          1.29         1.26 o                         
  -3   6   9         12.19          8.70         1.02 o                         
  -2   6   9          6.33          5.26         0.95 o                         
  -1   6   9        111.21        115.45         3.22 o                         
   0   6   9         34.63         38.29         1.63 o                         
   1   6   9        122.49        105.72         2.56 o                         
   2   6   9        125.90        124.03         3.61 o                         
   3   6   9          0.04          0.22         0.76 o                         
   4   6   9         95.22        102.82         3.05 o                         
   5   6   9          5.45          3.64         1.13 o                         
   6   6   9          0.40         -0.92         0.92 o                         
  -7   7   9         47.62         48.22         1.87 o                         
  -6   7   9         11.03         14.79         2.07 o                         
  -5   7   9        104.69        105.36         3.26 o                         
  -4   7   9          2.10          3.56         1.03 o                         
  -3   7   9         32.54         33.78         1.57 o                         
  -2   7   9          2.01         -0.88         0.88 o                         
  -1   7   9        126.84        135.52         3.68 o                         
   0   7   9          0.52          0.57         0.90 o                         
   1   7   9         13.19         12.82         1.19 o                         
   2   7   9          0.40         -0.45         0.82 o                         
   3   7   9        124.29        126.80         3.41 o                         
   4   7   9          2.11          2.68         1.22 o                         
   5   7   9         10.46         10.72         1.31 o                         
  -6   8   9         20.64         17.50         1.45 o                         
  -5   8   9          2.01          2.58         1.64 o                         
  -4   8   9          1.85          1.49         0.87 o                         
  -3   8   9          3.12         -0.27         0.82 o                         
  -2   8   9          1.65          2.46         0.99 o                         
  -1   8   9         98.68         90.10         3.21 o                         
   0   8   9          3.91          5.04         0.92 o                         
   1   8   9          8.37         12.69         0.98 o                         
   2   8   9         19.83         20.67         1.19 o                         
   3   8   9         24.85         23.29         1.92 o                         
  -4   9   9          0.77         -0.93         0.93 o                         
  -3   9   9          8.67          5.86         1.14 o                         
  -2   9   9          0.63          0.89         1.01 o                         
  -1   9   9          2.58          0.29         1.06 o                         
   0   9   9          1.11          0.99         0.86 o                         
   1   9   9          0.07          0.36         0.96 o                         
  -2 -10  10         14.42         15.07         1.57 o                         
  -1 -10  10          0.08         -1.11         1.22 o                         
   0 -10  10          0.36          2.68         0.92 o                         
   1 -10  10          6.72         14.47         2.30 o                         
   2 -10  10          2.19          5.65         1.48 o                         
   3 -10  10          8.82          3.66         1.90 o                         
  -4  -9  10          2.92          7.11         1.85 o                         
  -3  -9  10          1.31          2.33         1.82 o                         
  -2  -9  10         12.69         13.26         1.31 o                         
  -1  -9  10          9.59          6.42         0.88 o                         
   0  -9  10         27.06         28.41         1.19 o                         
   1  -9  10         69.44         76.98         2.34 o                         
   2  -9  10          6.72          7.07         1.40 o                         
   3  -9  10         10.98         13.73         1.73 o                         
   4  -9  10          7.40          3.92         0.97 o                         
   5  -9  10          0.80          0.26         1.56 o                         
  -5  -8  10          2.13          2.01         1.19 o                         
  -4  -8  10          7.12          6.85         2.08 o                         
  -3  -8  10         54.76         56.37         1.97 o                         
  -2  -8  10         23.23         26.07         1.41 o                         
  -1  -8  10          0.86          0.56         0.56 o                         
   0  -8  10          0.27         -0.45         0.56 o                         
   1  -8  10         10.13         10.82         0.85 o                         
   2  -8  10          4.97          2.79         0.77 o                         
   3  -8  10         14.49         12.02         1.06 o                         
   4  -8  10          0.82         -0.67         0.67 o                         
   5  -8  10          2.50          0.24         0.85 o                         
   6  -8  10          0.44         -0.60         1.17 o                         
  -6  -7  10         33.37         32.33         1.98 o                         
  -5  -7  10         21.54         15.86         1.74 o                         
  -4  -7  10          0.01         -1.16         1.16 o                         
  -3  -7  10         39.93         42.46         1.72 o                         
  -2  -7  10          2.66          4.16         1.09 o                         
  -1  -7  10         49.50         47.24         1.68 o                         
   0  -7  10         80.19         76.04         1.80 o                         
   1  -7  10        162.07        179.11         3.59 o                         
   2  -7  10          1.49          0.49         0.82 o                         
   3  -7  10          0.03         -0.56         0.56 o                         
   4  -7  10         14.22         15.18         0.88 o                         
   5  -7  10          4.64          1.84         0.82 o                         
   6  -7  10          3.36          2.21         0.88 o                         
   7  -7  10          1.92          4.27         1.52 o                         
  -7  -6  10         14.65         17.70         1.29 o                         
  -6  -6  10          1.64          1.88         1.42 o                         
  -5  -6  10        171.36        173.83         4.82 o                         
  -4  -6  10         11.36         13.27         1.52 o                         
  -3  -6  10         27.37         28.45         1.19 o                         
  -2  -6  10         47.39         45.98         1.64 o                         
  -1  -6  10        114.48        106.16         2.39 o                         
   0  -6  10         17.47         16.51         0.97 o                         
   1  -6  10          1.46         -0.70         0.70 o                         
   2  -6  10          2.89          0.19         0.74 o                         
   3  -6  10         36.50         34.16         1.11 o                         
   4  -6  10         61.08         56.06         1.62 o                         
   5  -6  10         13.63         13.89         0.84 o                         
   6  -6  10          0.14         -0.74         0.74 o                         
   7  -6  10         76.79         79.88         2.23 o                         
  -8  -5  10          0.63         -1.32         1.32 o                         
  -7  -5  10          5.82          4.96         1.10 o                         
  -6  -5  10          0.01         -0.66         0.73 o                         
  -5  -5  10         54.57         52.92         1.78 o                         
  -4  -5  10          1.32          1.85         0.55 o                         
  -3  -5  10         68.09         60.83         1.82 o                         
  -2  -5  10         92.47         99.31         2.56 o                         
  -1  -5  10        322.06        317.91         5.35 o                         
   0  -5  10         74.67         84.36         1.79 o                         
   1  -5  10         50.08         47.94         1.43 o                         
   2  -5  10         91.20         98.98         2.12 o                         
   3  -5  10         91.20         90.79         1.95 o                         
   4  -5  10         15.70         16.49         0.92 o                         
   5  -5  10          1.12          0.15         0.91 o                         
   6  -5  10          3.11          4.77         1.01 o                         
   7  -5  10          0.68          5.45         1.09 o                         
   8  -5  10          9.12          3.53         1.04 o                         
  -8  -4  10          0.28          4.65         2.11 o                         
  -7  -4  10         74.95         83.69         3.16 o                         
  -6  -4  10          0.00         -0.89         1.11 o                         
  -5  -4  10          4.18          6.65         0.97 o                         
  -4  -4  10          5.74          6.32         1.03 o                         
  -3  -4  10         32.92         40.18         1.38 o                         
  -2  -4  10         83.09         81.87         2.08 o                         
  -1  -4  10         13.30          8.21         0.76 o                         
   0  -4  10         52.91         53.58         1.45 o                         
   1  -4  10        119.51        128.05         2.66 o                         
   2  -4  10         20.02         20.47         0.94 o                         
   3  -4  10         37.71         40.32         1.24 o                         
   4  -4  10          6.32          4.01         0.70 o                         
   5  -4  10        424.08        457.54         8.05 o                         
   6  -4  10         31.45         26.43         1.37 o                         
   7  -4  10         26.40         33.87         1.48 o                         
   8  -4  10          0.00          1.13         1.44 o                         
  -9  -3  10          0.09         -1.14         1.14 o                         
  -8  -3  10          0.10          1.60         0.58 o                         
  -7  -3  10          6.36          3.61         0.64 o                         
  -6  -3  10        176.46        176.99         5.20 o                         
  -5  -3  10        120.17        111.72         2.68 o                         
  -4  -3  10        130.08        131.98         3.45 o                         
  -3  -3  10        123.87        110.91         2.59 o                         
  -2  -3  10        228.36        257.77         4.45 o                         
  -1  -3  10         67.92         65.46         1.59 o                         
   0  -3  10          1.32          1.05         0.83 o                         
   1  -3  10        610.36        631.99        10.92 o                         
   2  -3  10          0.11         -0.80         0.80 o                         
   3  -3  10         26.10         25.71         1.04 o                         
   4  -3  10         93.30        102.95         2.28 o                         
   5  -3  10         11.62         17.83         1.21 o                         
   6  -3  10          0.40         -0.80         1.15 o                         
   7  -3  10         11.92         13.28         0.96 o                         
   8  -3  10         13.21         11.27         1.08 o                         
  -9  -2  10         83.99         83.31         4.22 o                         
  -8  -2  10          0.00         -0.53         0.94 o                         
  -7  -2  10         86.06         95.75         2.34 o                         
  -6  -2  10         17.83         15.03         1.16 o                         
  -5  -2  10         16.64         12.12         0.80 o                         
  -4  -2  10        522.91        524.50         8.59 o                         
  -3  -2  10         96.93         94.77         1.90 o                         
  -2  -2  10         15.20         15.02         0.93 o                         
  -1  -2  10         78.54         83.67         1.81 o                         
   0  -2  10        128.99        109.37         1.99 o                         
   1  -2  10          5.65          2.75         0.78 o                         
   2  -2  10         87.30         82.89         1.94 o                         
   3  -2  10        576.51        607.59        10.41 o                         
   4  -2  10        152.74        159.55         3.20 o                         
   5  -2  10        122.97        130.14         2.54 o                         
   6  -2  10          6.38          4.40         0.96 o                         
   7  -2  10         11.55          9.11         1.96 o                         
   8  -2  10          6.86          3.29         1.11 o                         
  -9  -1  10          1.38          2.91         0.95 o                         
  -8  -1  10        122.52        123.46         3.11 o                         
  -7  -1  10          9.98          8.56         1.03 o                         
  -6  -1  10        118.62        115.85         2.61 o                         
  -5  -1  10        327.17        310.10         5.53 o                         
  -4  -1  10        530.94        589.08        10.85 o                         
  -3  -1  10        252.25        277.69         5.17 o                         
  -2  -1  10         34.31         29.70         1.26 o                         
  -1  -1  10        137.03        139.14         2.53 o                         
   0  -1  10        275.16        273.80         4.38 o                         
   1  -1  10         14.08         15.22         1.02 o                         
   2  -1  10         38.63         42.98         1.44 o                         
   3  -1  10        197.77        201.15         3.66 o                         
   4  -1  10          0.48         -0.98         0.98 o                         
   5  -1  10         46.66         45.95         1.86 o                         
   6  -1  10         41.37         38.83         1.58 o                         
   7  -1  10          5.26          5.03         0.96 o                         
   8  -1  10          9.86         13.33         1.87 o                         
  -9   0  10          5.13          9.92         1.35 o                         
  -8   0  10          0.43         -0.18         0.79 o                         
  -7   0  10          0.07         -0.52         0.89 o                         
  -6   0  10         57.78         53.31         1.60 o                         
  -5   0  10        154.19        155.40         3.69 o                         
  -4   0  10        398.63        392.56         7.81 o                         
  -3   0  10        279.01        270.09         5.53 o                         
  -2   0  10          5.98          3.15         0.77 o                         
  -1   0  10         46.87         46.97         1.34 o                         
   0   0  10        119.73        111.47         2.25 o                         
   1   0  10        375.66        368.13         6.22 o                         
   2   0  10         29.08         30.73         1.33 o                         
   3   0  10         72.58         73.76         1.93 o                         
   4   0  10         60.44         57.72         1.81 o                         
   5   0  10         64.01         71.00         2.20 o                         
   6   0  10          0.77         -0.31         0.84 o                         
   7   0  10          0.36          0.98         0.91 o                         
   8   0  10         25.43         24.09         1.61 o                         
  -9   1  10         19.40         18.70         1.82 o                         
  -8   1  10         59.10         58.95         2.18 o                         
  -7   1  10         16.21         10.89         1.08 o                         
  -6   1  10         23.38         33.31         1.45 o                         
  -5   1  10         48.50         54.50         1.51 o                         
  -4   1  10        292.82        286.76         5.25 o                         
  -3   1  10         95.72         94.27         2.29 o                         
  -2   1  10         76.85         77.83         1.85 o                         
  -1   1  10         27.02         24.84         1.20 o                         
   0   1  10          5.30          9.29         1.11 o                         
   1   1  10          5.19          4.17         1.00 o                         
   2   1  10        277.37        298.11         5.39 o                         
   3   1  10         33.40         30.42         1.44 o                         
   4   1  10        313.20        316.00         6.05 o                         
   5   1  10          2.31          2.80         0.99 o                         
   6   1  10         33.36         33.71         1.89 o                         
   7   1  10         82.04         74.32         2.23 o                         
   8   1  10          9.77          7.66         1.30 o                         
  -9   2  10          7.81          9.83         1.11 o                         
  -8   2  10          0.58         -0.57         0.67 o                         
  -7   2  10         18.68         12.36         0.85 o                         
  -6   2  10        402.91        408.40         7.15 o                         
  -5   2  10          6.25          6.54         0.76 o                         
  -4   2  10          7.57          7.49         0.74 o                         
  -3   2  10        205.33        195.22         4.04 o                         
  -2   2  10         64.21         62.08         1.84 o                         
  -1   2  10        418.50        417.05         7.55 o                         
   0   2  10         21.14         22.51         1.18 o                         
   1   2  10         24.65         23.93         1.10 o                         
   2   2  10          1.47          0.95         0.96 o                         
   3   2  10        199.17        207.44         4.20 o                         
   4   2  10          0.57         -0.11         0.93 o                         
   5   2  10          8.28          6.40         1.11 o                         
   6   2  10         91.02         97.16         2.60 o                         
   7   2  10          2.83          3.45         0.83 o                         
  -9   3  10         52.48         54.99         1.89 o                         
  -8   3  10         35.41         40.52         1.48 o                         
  -7   3  10         74.12         73.69         2.14 o                         
  -6   3  10          2.01          5.54         0.83 o                         
  -5   3  10         90.11         87.86         2.05 o                         
  -4   3  10         16.30         14.96         1.00 o                         
  -3   3  10        135.97        130.35         2.65 o                         
  -2   3  10          0.51         -0.57         0.57 o                         
  -1   3  10         82.32         73.13         2.22 o                         
   0   3  10          9.10          5.68         0.89 o                         
   1   3  10        148.07        155.13         3.13 o                         
   2   3  10        208.31        204.64         4.13 o                         
   3   3  10         50.79         44.10         1.75 o                         
   4   3  10          0.03         -0.82         0.82 o                         
   5   3  10         16.20         10.25         1.09 o                         
   6   3  10        140.67        148.61         3.93 o                         
   7   3  10          2.90         -0.91         0.91 o                         
  -8   4  10         16.24         20.34         1.95 o                         
  -7   4  10          0.03         -0.38         0.72 o                         
  -6   4  10         31.97         30.41         1.87 o                         
  -5   4  10          8.45          4.86         1.00 o                         
  -4   4  10        307.87        296.76         5.90 o                         
  -3   4  10        211.54        226.18         4.83 o                         
  -2   4  10         11.51          8.67         0.91 o                         
  -1   4  10         22.04         21.05         1.32 o                         
   0   4  10         15.97         11.57         1.10 o                         
   1   4  10         30.32         24.69         1.21 o                         
   2   4  10          2.03          2.99         0.75 o                         
   3   4  10         38.02         31.73         1.69 o                         
   4   4  10          3.04         -0.86         0.86 o                         
   5   4  10         83.08         90.61         2.71 o                         
   6   4  10          4.07          3.10         1.01 o                         
  -8   5  10          2.76          0.76         1.41 o                         
  -7   5  10          0.65          0.84         0.80 o                         
  -6   5  10         14.83         14.71         1.23 o                         
  -5   5  10         68.96         72.65         2.63 o                         
  -4   5  10        162.82        165.92         4.11 o                         
  -3   5  10         81.35         80.19         2.33 o                         
  -2   5  10          5.61          4.32         1.04 o                         
  -1   5  10         18.43         22.66         1.23 o                         
   0   5  10        255.66        273.90         5.30 o                         
   1   5  10          7.09          2.96         0.96 o                         
   2   5  10         29.38         29.30         1.44 o                         
   3   5  10          0.02         -0.82         0.82 o                         
   4   5  10         40.62         44.11         1.88 o                         
   5   5  10         12.26         15.20         1.16 o                         
   6   5  10         12.78         12.20         1.14 o                         
  -7   6  10          0.89          0.27         1.38 o                         
  -6   6  10         30.62         27.73         1.45 o                         
  -5   6  10         52.67         61.71         2.44 o                         
  -4   6  10          0.03          1.40         1.12 o                         
  -3   6  10          1.18         -0.93         0.93 o                         
  -2   6  10         19.89         19.60         1.40 o                         
  -1   6  10         28.89         35.91         1.67 o                         
   0   6  10         15.48         12.78         1.26 o                         
   1   6  10         59.40         52.06         1.92 o                         
   2   6  10         10.91          6.28         0.92 o                         
   3   6  10         16.42         17.23         1.07 o                         
   4   6  10          7.37          8.87         1.75 o                         
   5   6  10          0.25          0.21         0.93 o                         
  -6   7  10         35.93         39.52         1.78 o                         
  -5   7  10        105.89        106.08         3.57 o                         
  -4   7  10          3.92          1.20         0.94 o                         
  -3   7  10          0.36         -0.90         0.90 o                         
  -2   7  10         11.39          7.04         0.92 o                         
  -1   7  10         36.18         36.65         2.05 o                         
   0   7  10         73.99         70.13         2.41 o                         
   1   7  10          0.07         -0.71         0.71 o                         
   2   7  10          0.51         -0.76         0.76 o                         
   3   7  10          7.16          6.10         0.93 o                         
   4   7  10         10.56          5.89         3.25 o                         
  -5   8  10          8.35          9.71         1.06 o                         
  -4   8  10          0.00         -1.14         1.14 o                         
  -3   8  10          2.69         -0.87         0.87 o                         
  -2   8  10          0.15         -0.26         0.92 o                         
  -1   8  10          9.77         15.72         1.39 o                         
   0   8  10         17.18          9.94         0.91 o                         
   1   8  10          4.32          4.75         0.98 o                         
   2   8  10          0.01          0.62         1.41 o                         
  -2   9  10         19.84         22.95         2.02 o                         
  -1   9  10          2.51          3.34         0.95 o                         
   0   9  10          0.09         -3.64         3.64 o                         
   0 -10  11          1.45         -0.18         1.23 o                         
   1 -10  11         25.53         26.98         2.31 o                         
  -3  -9  11          0.03          0.83         1.46 o                         
  -2  -9  11          0.36         -0.85         0.86 o                         
  -1  -9  11          4.45          3.72         1.46 o                         
   0  -9  11          6.93          6.08         0.84 o                         
   1  -9  11          9.88          9.83         1.16 o                         
   2  -9  11         55.35         58.01         2.38 o                         
   3  -9  11         10.09          3.83         1.02 o                         
   4  -9  11          4.73          5.55         1.61 o                         
  -5  -8  11          1.51          0.78         1.38 o                         
  -4  -8  11          4.48          4.30         1.10 o                         
  -3  -8  11        121.76        132.17         5.15 o                         
  -2  -8  11          2.14          3.41         0.85 o                         
  -1  -8  11         14.83         16.31         1.18 o                         
   0  -8  11         24.56         25.48         0.95 o                         
   1  -8  11         29.00         32.75         1.23 o                         
   2  -8  11          0.46          0.89         0.83 o                         
   3  -8  11         14.38         11.01         1.02 o                         
   4  -8  11          0.25          2.24         0.88 o                         
   5  -8  11          1.05         -0.46         1.00 o                         
  -6  -7  11          7.79          9.15         2.05 o                         
  -5  -7  11          1.72          1.22         2.30 o                         
  -4  -7  11         44.27         46.27         2.05 o                         
  -3  -7  11         62.76         61.25         2.10 o                         
  -2  -7  11          6.77          4.61         1.27 o                         
  -1  -7  11          0.07          0.46         0.79 o                         
   0  -7  11        103.03        101.67         2.31 o                         
   1  -7  11          2.95          2.67         0.79 o                         
   2  -7  11         84.96         91.71         2.16 o                         
   3  -7  11         68.22         66.54         2.03 o                         
   4  -7  11         15.15         18.46         1.21 o                         
   5  -7  11          1.33          2.04         0.70 o                         
   6  -7  11          2.24         -1.03         1.03 o                         
  -7  -6  11          0.94         -0.35         2.12 o                         
  -6  -6  11          1.48          1.71         1.31 o                         
  -5  -6  11        158.74        156.25         5.38 o                         
  -4  -6  11          6.85          5.06         0.84 o                         
  -3  -6  11         11.59          9.29         0.92 o                         
  -2  -6  11          3.73          4.13         0.86 o                         
  -1  -6  11         66.03         64.75         1.87 o                         
   0  -6  11          2.25          0.39         0.64 o                         
   1  -6  11         92.56         84.73         1.95 o                         
   2  -6  11          4.56          0.53         0.78 o                         
   3  -6  11         81.91         79.80         1.83 o                         
   4  -6  11         68.17         63.88         2.04 o                         
   5  -6  11         12.70         15.49         0.88 o                         
   6  -6  11         15.27         13.86         1.09 o                         
   7  -6  11         75.61         83.91         3.63 o                         
  -7  -5  11         33.39         33.45         1.89 o                         
  -6  -5  11          6.39          4.56         0.76 o                         
  -5  -5  11         12.49         11.20         0.98 o                         
  -4  -5  11         76.53         71.19         2.11 o                         
  -3  -5  11          5.63          4.72         0.82 o                         
  -2  -5  11         95.08        104.58         2.56 o                         
  -1  -5  11          0.44         -0.63         0.63 o                         
   0  -5  11        185.55        183.44         3.65 o                         
   1  -5  11          9.19          6.74         0.78 o                         
   2  -5  11         52.23         55.66         1.61 o                         
   3  -5  11         55.55         53.55         1.44 o                         
   4  -5  11          9.19          4.80         0.91 o                         
   5  -5  11         13.99         13.39         1.05 o                         
   6  -5  11          0.07          1.36         0.74 o                         
   7  -5  11        187.56        199.69         5.11 o                         
  -8  -4  11         15.76         13.85         1.52 o                         
  -7  -4  11         10.85          7.90         1.34 o                         
  -6  -4  11          5.27          4.83         0.75 o                         
  -5  -4  11        143.79        145.90         3.80 o                         
  -4  -4  11        228.72        239.42         4.88 o                         
  -3  -4  11        416.18        421.03         8.07 o                         
  -2  -4  11         36.48         34.89         1.18 o                         
  -1  -4  11         37.56         25.62         1.00 o                         
   0  -4  11          1.57          0.73         0.77 o                         
   1  -4  11        249.50        258.15         4.94 o                         
   2  -4  11          4.77          3.60         0.65 o                         
   3  -4  11         27.21         28.68         1.09 o                         
   4  -4  11         11.93         10.79         1.10 o                         
   5  -4  11        162.87        178.67         3.75 o                         
   6  -4  11         19.25         24.05         1.31 o                         
   7  -4  11          2.42          1.57         0.67 o                         
  -8  -3  11          0.24         -0.40         1.20 o                         
  -7  -3  11          0.69          0.74         1.47 o                         
  -6  -3  11         54.58         52.01         1.88 o                         
  -5  -3  11         10.09         11.64         0.96 o                         
  -4  -3  11        226.11        237.00         5.37 o                         
  -3  -3  11         38.98         41.28         1.30 o                         
  -2  -3  11        301.66        303.98         5.17 o                         
  -1  -3  11         11.69          8.68         0.84 o                         
   0  -3  11         84.33         73.71         1.90 o                         
   1  -3  11          1.11          2.60         0.72 o                         
   2  -3  11         40.55         40.78         1.41 o                         
   3  -3  11         25.87         30.18         1.27 o                         
   4  -3  11         14.48         14.90         1.20 o                         
   5  -3  11        290.03        309.96         6.29 o                         
   6  -3  11         17.40         14.01         0.97 o                         
   7  -3  11          4.89          0.70         0.78 o                         
   8  -3  11          1.16         -2.01         2.01 o                         
  -8  -2  11          3.78          2.54         0.76 o                         
  -7  -2  11         23.68         23.40         1.13 o                         
  -6  -2  11        128.48        124.54         2.72 o                         
  -5  -2  11         66.85         60.45         1.71 o                         
  -4  -2  11         28.56         27.16         1.06 o                         
  -3  -2  11        548.34        507.62         8.30 o                         
  -2  -2  11         14.46         16.34         1.04 o                         
  -1  -2  11         84.22         86.48         1.82 o                         
   0  -2  11         41.70         35.44         1.16 o                         
   1  -2  11          7.63          5.90         0.78 o                         
   2  -2  11         19.28         17.09         1.08 o                         
   3  -2  11        929.90        989.83        16.07 o                         
   4  -2  11        123.55        120.94         2.75 o                         
   5  -2  11         77.99         68.04         2.07 o                         
   6  -2  11          1.07         -0.99         1.06 o                         
   7  -2  11          0.03          0.03         1.07 o                         
   8  -2  11          6.54          2.92         1.11 o                         
  -9  -1  11          0.00         -0.45         1.67 o                         
  -8  -1  11        113.13        107.36         3.17 o                         
  -7  -1  11         75.28         78.04         2.10 o                         
  -6  -1  11         13.93         11.59         0.93 o                         
  -5  -1  11         16.11         15.22         1.17 o                         
  -4  -1  11        295.54        299.95         6.46 o                         
  -3  -1  11         32.45         24.96         1.26 o                         
  -2  -1  11          0.26         -0.82         0.82 o                         
  -1  -1  11         72.35         70.11         1.59 o                         
   0  -1  11         67.43         76.40         1.72 o                         
   1  -1  11        258.92        262.89         4.36 o                         
   2  -1  11         20.27         24.29         1.25 o                         
   3  -1  11        104.28        115.70         2.52 o                         
   4  -1  11         94.69        104.71         2.58 o                         
   5  -1  11         16.07         11.55         1.31 o                         
   6  -1  11          0.06          0.26         1.10 o                         
   7  -1  11         42.18         43.30         1.56 o                         
   8  -1  11          5.66         -1.43         1.43 o                         
  -9   0  11         48.50         46.34         2.72 o                         
  -8   0  11         34.09         29.00         1.47 o                         
  -7   0  11         95.20         99.40         2.65 o                         
  -6   0  11          0.34         -1.03         1.03 o                         
  -5   0  11        243.76        234.89         6.12 o                         
  -4   0  11        129.30        120.94         3.07 o                         
  -3   0  11         91.35         86.94         2.18 o                         
  -2   0  11          4.72          4.53         0.79 o                         
  -1   0  11        104.62         92.11         1.98 o                         
   0   0  11        567.04        593.35        10.08 o                         
   1   0  11       1597.40       1699.24        26.86 o                         
   2   0  11        482.52        490.95         7.96 o                         
   3   0  11          7.37          3.28         0.96 o                         
   4   0  11          1.26          1.04         0.95 o                         
   5   0  11          0.72         -0.01         1.01 o                         
   6   0  11         10.44          9.73         2.11 o                         
   7   0  11          2.73          1.06         0.91 o                         
  -9   1  11         27.63         31.67         2.04 o                         
  -8   1  11         12.59         13.18         1.44 o                         
  -7   1  11         27.12         23.24         1.39 o                         
  -6   1  11        206.23        214.74         5.54 o                         
  -5   1  11          6.19          6.98         1.08 o                         
  -4   1  11         33.82         30.43         1.14 o                         
  -3   1  11          3.64          0.49         0.64 o                         
  -2   1  11         49.41         51.33         1.55 o                         
  -1   1  11        201.39        205.93         3.92 o                         
   0   1  11          0.12          1.15         0.74 o                         
   1   1  11        226.26        247.13         4.81 o                         
   2   1  11        549.22        558.21         9.95 o                         
   3   1  11         22.36         19.53         1.51 o                         
   4   1  11         22.15         19.85         1.27 o                         
   5   1  11         71.32         70.97         2.28 o                         
   6   1  11         12.35         11.90         1.06 o                         
   7   1  11          4.78          2.08         0.94 o                         
  -9   2  11         38.30         44.19         4.14 o                         
  -8   2  11          9.71          8.22         1.09 o                         
  -7   2  11         11.93         13.32         0.96 o                         
  -6   2  11        121.84        126.88         2.96 o                         
  -5   2  11          1.48          1.13         0.67 o                         
  -4   2  11         22.47         17.47         1.02 o                         
  -3   2  11         11.37          7.97         0.84 o                         
  -2   2  11        237.53        259.38         5.36 o                         
  -1   2  11       1648.53       1756.29        29.98 o                         
   0   2  11        380.50        392.16         7.93 o                         
   1   2  11         18.73         17.64         1.16 o                         
   2   2  11         38.54         41.18         1.67 o                         
   3   2  11         13.07         10.95         1.10 o                         
   4   2  11          1.23         -0.76         1.06 o                         
   5   2  11         81.32         81.75         2.48 o                         
   6   2  11        196.50        218.75         5.42 o                         
   7   2  11         10.10         15.67         1.58 o                         
  -8   3  11         62.33         59.22         2.23 o                         
  -7   3  11         61.43         62.02         2.62 o                         
  -6   3  11          7.85          8.56         0.89 o                         
  -5   3  11         40.36         41.98         1.57 o                         
  -4   3  11          9.99          9.52         1.04 o                         
  -3   3  11         33.05         34.29         1.49 o                         
  -2   3  11         51.47         59.24         1.90 o                         
  -1   3  11         13.09         22.47         1.27 o                         
   0   3  11        205.33        199.80         3.98 o                         
   1   3  11         59.58         60.28         1.75 o                         
   2   3  11         42.17         35.78         1.60 o                         
   3   3  11         45.31         40.81         1.89 o                         
   4   3  11         22.37         19.48         1.35 o                         
   5   3  11         75.99         62.48         2.26 o                         
   6   3  11         44.65         46.39         1.79 o                         
  -8   4  11         10.89          7.80         0.97 o                         
  -7   4  11         12.77         11.23         0.93 o                         
  -6   4  11         26.01         23.13         1.24 o                         
  -5   4  11         41.85         38.63         1.54 o                         
  -4   4  11         64.52         72.29         2.18 o                         
  -3   4  11        623.53        658.39        14.44 o                         
  -2   4  11        346.95        362.97         7.37 o                         
  -1   4  11         31.54         38.45         1.47 o                         
   0   4  11         23.58         26.78         1.25 o                         
   1   4  11         28.84         27.55         1.24 o                         
   2   4  11          7.12          7.05         1.03 o                         
   3   4  11         94.90         97.58         3.21 o                         
   4   4  11         38.95         41.44         2.17 o                         
   5   4  11          0.04         -0.25         0.87 o                         
   6   4  11          0.47          0.94         1.14 o                         
  -7   5  11         22.48         25.31         1.83 o                         
  -6   5  11          3.89          2.85         0.89 o                         
  -5   5  11         38.89         43.02         1.69 o                         
  -4   5  11          0.22          3.75         1.23 o                         
  -3   5  11          1.71          2.01         0.71 o                         
  -2   5  11        150.74        149.44         3.83 o                         
  -1   5  11        114.50        123.72         3.11 o                         
   0   5  11          0.04         -0.31         0.81 o                         
   1   5  11         53.89         49.66         2.10 o                         
   2   5  11         20.78         18.96         1.15 o                         
   3   5  11         62.11         53.29         1.85 o                         
   4   5  11         18.75         18.28         1.24 o                         
   5   5  11         13.37         10.68         1.13 o                         
  -7   6  11          0.22          4.44         1.85 o                         
  -6   6  11          1.21          4.77         0.85 o                         
  -5   6  11        279.58        288.27         6.95 o                         
  -4   6  11         83.47         79.19         2.84 o                         
  -3   6  11          0.02         -0.88         0.88 o                         
  -2   6  11         17.79         13.72         1.05 o                         
  -1   6  11          1.44          1.18         1.27 o                         
   0   6  11         61.80         63.91         2.07 o                         
   1   6  11         94.09        100.70         3.26 o                         
   2   6  11         18.50         17.05         1.31 o                         
   3   6  11          0.01         -0.24         0.74 o                         
   4   6  11         20.24         20.13         1.33 o                         
  -5   7  11         14.92         22.69         1.47 o                         
  -4   7  11         22.27         23.07         1.39 o                         
  -3   7  11         17.46         14.64         1.12 o                         
  -2   7  11          1.46         -0.21         0.96 o                         
  -1   7  11         57.68         54.53         1.85 o                         
   0   7  11          4.51          2.27         1.25 o                         
   1   7  11         27.43         22.25         1.18 o                         
   2   7  11          4.15          2.24         0.90 o                         
   3   7  11          0.13         -0.86         0.86 o                         
  -4   8  11          0.12         -0.64         2.16 o                         
  -3   8  11          0.70         -1.01         1.01 o                         
  -2   8  11          3.87          2.74         0.95 o                         
  -1   8  11        130.32        136.44         3.77 o                         
   0   8  11          0.13          2.57         1.09 o                         
   1   8  11          5.71          7.45         1.25 o                         
  -2  -9  12          0.83         -1.20         1.20 o                         
  -1  -9  12          6.29          9.52         1.25 o                         
   0  -9  12          0.65         -0.42         0.63 o                         
   1  -9  12          0.39          1.06         0.92 o                         
   2  -9  12         10.09         15.86         1.36 o                         
   3  -9  12         17.82          8.57         3.19 o                         
  -4  -8  12         42.99         37.05         4.31 o                         
  -3  -8  12         12.85         14.05         1.86 o                         
  -2  -8  12          3.15          4.37         1.45 o                         
  -1  -8  12          3.64          4.22         0.79 o                         
   0  -8  12          3.89          3.28         0.77 o                         
   1  -8  12         55.99         66.14         1.85 o                         
   2  -8  12          0.26         -0.36         0.87 o                         
   3  -8  12        106.33        104.85         2.88 o                         
   4  -8  12         56.24         52.35         1.77 o                         
  -5  -7  12         17.54         22.98         2.36 o                         
  -4  -7  12         57.36         56.45         2.48 o                         
  -3  -7  12          1.34          0.43         0.78 o                         
  -2  -7  12         22.98         23.67         1.20 o                         
  -1  -7  12          3.79          4.29         0.84 o                         
   0  -7  12          3.46          1.23         0.58 o                         
   1  -7  12         15.81         15.32         1.00 o                         
   2  -7  12          6.59          9.96         0.88 o                         
   3  -7  12         34.20         42.15         1.72 o                         
   4  -7  12         21.09         17.23         1.05 o                         
   5  -7  12          4.75          1.29         1.18 o                         
  -6  -6  12          2.59          2.78         2.64 o                         
  -5  -6  12         17.44         24.90         1.90 o                         
  -4  -6  12          0.21          0.94         0.78 o                         
  -3  -6  12        136.39        147.54         4.02 o                         
  -2  -6  12         68.47         70.73         2.21 o                         
  -1  -6  12        121.22        129.43         3.33 o                         
   0  -6  12         11.46          9.92         0.86 o                         
   1  -6  12         94.06         81.79         2.46 o                         
   2  -6  12         83.76         81.08         2.03 o                         
   3  -6  12          9.32         10.08         0.86 o                         
   4  -6  12          5.72          7.14         1.05 o                         
   5  -6  12         21.19         18.49         1.19 o                         
   6  -6  12          3.05          0.99         0.70 o                         
  -7  -5  12          0.00         -0.27         1.41 o                         
  -6  -5  12          0.04         -0.48         0.95 o                         
  -5  -5  12         34.39         36.69         1.83 o                         
  -4  -5  12          2.12          3.87         0.90 o                         
  -3  -5  12         58.94         58.39         1.87 o                         
  -2  -5  12          1.06          0.68         0.71 o                         
  -1  -5  12         15.26         15.21         0.80 o                         
   0  -5  12          1.33          0.96         0.75 o                         
   1  -5  12          7.27          8.69         0.91 o                         
   2  -5  12          8.28          5.89         1.03 o                         
   3  -5  12        103.00        106.88         2.34 o                         
   4  -5  12         24.14         25.84         1.31 o                         
   5  -5  12         11.36         13.04         1.20 o                         
   6  -5  12          0.02         -0.43         0.65 o                         
  -7  -4  12          8.86         -1.55         1.93 o                         
  -6  -4  12         16.79         20.48         1.74 o                         
  -5  -4  12        186.01        207.13         5.32 o                         
  -4  -4  12          0.00          2.12         0.65 o                         
  -3  -4  12         26.79         30.28         1.42 o                         
  -2  -4  12         25.04         20.62         0.92 o                         
  -1  -4  12        163.83        134.68         2.77 o                         
   0  -4  12        110.31         99.17         2.26 o                         
   1  -4  12         38.37         39.58         1.53 o                         
   2  -4  12          0.52         -0.65         0.66 o                         
   3  -4  12          0.14         -0.69         0.69 o                         
   4  -4  12         84.34         85.52         2.30 o                         
   5  -4  12         14.19         19.55         1.70 o                         
   6  -4  12          0.39          5.00         1.07 o                         
   7  -4  12          4.65          3.10         1.04 o                         
  -8  -3  12         17.13         21.25         2.43 o                         
  -7  -3  12          4.45          6.51         1.01 o                         
  -6  -3  12         19.61         21.89         1.21 o                         
  -5  -3  12          2.85         -0.19         0.92 o                         
  -4  -3  12         35.44         31.16         1.44 o                         
  -3  -3  12         58.79         59.52         1.75 o                         
  -2  -3  12         43.40         40.18         1.22 o                         
  -1  -3  12          9.52          9.55         0.84 o                         
   0  -3  12         60.48         56.25         1.74 o                         
   1  -3  12          7.30          6.55         0.75 o                         
   2  -3  12         38.53         35.78         1.29 o                         
   3  -3  12          5.14          4.22         0.78 o                         
   4  -3  12         10.87         10.87         1.23 o                         
   5  -3  12        166.21        169.75         3.99 o                         
   6  -3  12         59.38         56.11         2.04 o                         
   7  -3  12          0.07         -0.16         0.89 o                         
  -8  -2  12          6.27          5.19         1.49 o                         
  -7  -2  12         65.36         72.26         2.25 o                         
  -6  -2  12         42.22         43.03         1.36 o                         
  -5  -2  12         24.04         17.27         0.87 o                         
  -4  -2  12         40.76         33.34         1.22 o                         
  -3  -2  12          6.84          1.39         0.66 o                         
  -2  -2  12        217.01        198.15         4.25 o                         
  -1  -2  12         18.66         16.99         1.10 o                         
   0  -2  12         42.59         46.17         1.52 o                         
   1  -2  12        311.71        307.18         5.28 o                         
   2  -2  12        127.11        126.84         2.57 o                         
   3  -2  12          8.17         12.15         1.06 o                         
   4  -2  12          0.11          3.62         1.05 o                         
   5  -2  12          9.08          5.60         0.84 o                         
   6  -2  12         12.23          3.43         0.94 o                         
   7  -2  12          0.35         -1.19         1.59 o                         
  -8  -1  12         11.80          8.51         1.88 o                         
  -7  -1  12          5.85          2.71         0.82 o                         
  -6  -1  12          0.30          0.05         0.91 o                         
  -5  -1  12          3.02          2.38         0.84 o                         
  -4  -1  12         35.59         34.67         1.57 o                         
  -3  -1  12          0.03         -0.70         0.70 o                         
  -2  -1  12          0.74         -0.41         0.75 o                         
  -1  -1  12          1.07         -0.78         0.78 o                         
   0  -1  12        180.44        168.48         3.29 o                         
   1  -1  12         20.13         22.47         1.19 o                         
   2  -1  12          0.66          1.88         0.89 o                         
   3  -1  12        605.98        629.35        12.71 o                         
   4  -1  12        188.61        196.51         4.45 o                         
   5  -1  12         14.74         11.27         1.24 o                         
   6  -1  12         15.08         14.61         1.23 o                         
   7  -1  12         37.92         48.15         2.17 o                         
  -8   0  12         18.62         15.01         1.51 o                         
  -7   0  12          1.55          0.68         0.78 o                         
  -6   0  12         42.17         37.88         1.70 o                         
  -5   0  12         31.42         25.11         1.50 o                         
  -4   0  12         90.34         83.38         2.40 o                         
  -3   0  12         25.36         20.93         1.20 o                         
  -2   0  12          7.64          5.93         0.95 o                         
  -1   0  12         58.45         67.28         1.60 o                         
   0   0  12         36.27         36.94         1.38 o                         
   1   0  12         66.84         75.36         2.06 o                         
   2   0  12         68.95         76.24         2.03 o                         
   3   0  12          9.90          5.95         0.91 o                         
   4   0  12          4.80          1.40         0.92 o                         
   5   0  12         49.41         44.00         1.74 o                         
   6   0  12          3.66          3.45         1.13 o                         
   7   0  12         52.55         49.34         1.84 o                         
  -8   1  12         36.50         35.86         2.12 o                         
  -7   1  12          5.35          8.28         1.09 o                         
  -6   1  12        163.02        173.28         4.40 o                         
  -5   1  12         41.30         35.72         1.76 o                         
  -4   1  12         11.29          9.21         0.87 o                         
  -3   1  12          2.54         -0.52         0.52 o                         
  -2   1  12         96.52         87.38         2.15 o                         
  -1   1  12          1.01          0.78         0.75 o                         
   0   1  12         13.10          8.02         0.95 o                         
   1   1  12        497.49        516.03        10.19 o                         
   2   1  12        214.17        211.00         4.43 o                         
   3   1  12          9.26          4.29         0.92 o                         
   4   1  12          0.03         -0.89         0.89 o                         
   5   1  12         45.46         50.00         1.83 o                         
   6   1  12         40.57         43.57         2.07 o                         
  -8   2  12          0.03          2.39         1.16 o                         
  -7   2  12         45.04         42.08         1.79 o                         
  -6   2  12         37.56         42.57         1.52 o                         
  -5   2  12          0.58         -0.14         0.64 o                         
  -4   2  12         43.15         38.46         1.49 o                         
  -3   2  12        104.20         97.69         2.29 o                         
  -2   2  12         51.82         47.74         1.60 o                         
  -1   2  12         18.50         25.28         1.26 o                         
   0   2  12        209.33        227.71         4.74 o                         
   1   2  12         80.43         76.11         2.07 o                         
   2   2  12         16.35          9.71         1.23 o                         
   3   2  12         42.34         38.80         1.57 o                         
   4   2  12          4.55          1.57         0.95 o                         
   5   2  12         17.77         13.89         1.52 o                         
   6   2  12        116.82        121.58         3.36 o                         
  -8   3  12          4.25          5.00         1.89 o                         
  -7   3  12          3.86          2.39         1.36 o                         
  -6   3  12         34.36         38.62         1.36 o                         
  -5   3  12          0.43         -0.73         0.73 o                         
  -4   3  12          6.77          4.91         1.13 o                         
  -3   3  12        113.74        109.45         2.81 o                         
  -2   3  12         11.13          7.44         0.91 o                         
  -1   3  12        540.03        534.87        11.81 o                         
   0   3  12        113.99        110.39         3.08 o                         
   1   3  12         14.99         18.16         1.13 o                         
   2   3  12         21.79         16.42         1.26 o                         
   3   3  12         18.60         20.02         1.26 o                         
   4   3  12         22.41         21.42         1.56 o                         
   5   3  12         28.30         25.13         1.71 o                         
   6   3  12          3.40          1.15         1.07 o                         
  -7   4  12          5.29          4.31         1.58 o                         
  -6   4  12         18.53         15.17         1.09 o                         
  -5   4  12         24.25         24.51         1.20 o                         
  -4   4  12         94.54         97.96         2.92 o                         
  -3   4  12         27.74         28.71         1.98 o                         
  -2   4  12         90.94        100.13         2.77 o                         
  -1   4  12         41.60         45.87         1.84 o                         
   0   4  12          9.84          8.86         1.00 o                         
   1   4  12         62.49         57.79         1.94 o                         
   2   4  12          9.66          9.19         0.96 o                         
   3   4  12         34.60         30.19         1.56 o                         
   4   4  12         25.35         24.46         1.19 o                         
   5   4  12          1.51          0.73         0.84 o                         
  -7   5  12          2.48         -1.83         2.01 o                         
  -6   5  12          0.91          1.52         0.99 o                         
  -5   5  12          6.59         10.49         1.32 o                         
  -4   5  12          8.35         10.16         1.20 o                         
  -3   5  12         94.47         83.74         2.19 o                         
  -2   5  12         48.49         36.89         1.43 o                         
  -1   5  12          0.13          0.61         0.75 o                         
   0   5  12          4.36          4.45         1.05 o                         
   1   5  12          1.66          1.29         0.62 o                         
   2   5  12          9.60          6.91         0.78 o                         
   3   5  12         19.96         13.26         1.11 o                         
   4   5  12          2.84          1.75         1.40 o                         
  -6   6  12          9.50          9.59         1.62 o                         
  -5   6  12          0.02          7.24         1.52 o                         
  -4   6  12         33.66         31.88         1.38 o                         
  -3   6  12          4.64          2.18         1.16 o                         
  -2   6  12          3.74          0.74         1.17 o                         
  -1   6  12         98.09         93.24         2.74 o                         
   0   6  12         95.96        101.64         2.86 o                         
   1   6  12         22.84         17.87         1.11 o                         
   2   6  12          0.43          1.14         0.82 o                         
   3   6  12          1.45         -0.35         0.87 o                         
  -4   7  12          1.31          1.00         1.28 o                         
  -3   7  12          4.28          0.24         1.42 o                         
  -2   7  12          0.94         -1.25         1.53 o                         
  -1   7  12         51.89         60.92         1.95 o                         
   0   7  12          8.42          7.37         1.08 o                         
   1   7  12         11.26          9.07         1.01 o                         
  -3  -8  13         58.57         54.40         5.46 o                         
  -2  -8  13         63.97         63.24         4.39 o                         
  -1  -8  13          0.44          0.19         1.09 o                         
   0  -8  13         25.67         26.12         1.16 o                         
   1  -8  13          2.14          1.13         0.83 o                         
   2  -8  13         11.53         19.46         1.48 o                         
   3  -8  13          7.74         14.22         1.86 o                         
  -4  -7  13          8.30         22.33         2.37 o                         
  -3  -7  13          6.15          7.32         1.28 o                         
  -2  -7  13          0.83          0.12         2.42 o                         
  -1  -7  13          4.39          7.41         1.31 o                         
   0  -7  13          3.52          2.40         0.91 o                         
   1  -7  13         17.16         14.26         1.70 o                         
   2  -7  13          8.14          9.07         1.17 o                         
   3  -7  13         88.19         86.80         2.47 o                         
   4  -7  13        102.91         96.03         2.78 o                         
  -5  -6  13         24.99         25.45         2.02 o                         
  -4  -6  13        130.81        162.87         6.77 o                         
  -3  -6  13         23.47         28.34         1.74 o                         
  -2  -6  13         15.53         18.18         1.71 o                         
  -1  -6  13          0.00         -0.40         0.79 o                         
   0  -6  13         59.94         59.40         1.74 o                         
   1  -6  13          0.50         -0.01         0.77 o                         
   2  -6  13          4.36          4.97         0.95 o                         
   3  -6  13          0.04          3.11         0.68 o                         
   4  -6  13          9.80          9.84         1.26 o                         
   5  -6  13          6.29          5.77         0.99 o                         
  -6  -5  13          8.56          8.03         1.60 o                         
  -5  -5  13         23.26         16.42         1.52 o                         
  -4  -5  13         11.65         13.05         2.05 o                         
  -3  -5  13         63.03         72.77         2.11 o                         
  -2  -5  13         14.17         15.36         1.54 o                         
  -1  -5  13         37.52         33.08         1.10 o                         
   0  -5  13         60.68         62.10         1.71 o                         
   1  -5  13        209.45        202.66         3.94 o                         
   2  -5  13         54.22         54.24         1.86 o                         
   3  -5  13         79.00         76.82         2.24 o                         
   4  -5  13         11.42         11.25         1.21 o                         
   5  -5  13          0.89          0.18         0.83 o                         
   6  -5  13          2.34          0.74         1.76 o                         
  -6  -4  13         42.65         57.03         2.24 o                         
  -5  -4  13          2.53          2.79         0.89 o                         
  -4  -4  13          0.79          2.19         0.92 o                         
  -3  -4  13         64.02         68.77         2.16 o                         
  -2  -4  13         10.21          7.14         0.58 o                         
  -1  -4  13          7.43          4.04         0.71 o                         
   0  -4  13          4.82          6.09         0.86 o                         
   1  -4  13         15.57         18.04         1.38 o                         
   2  -4  13         10.25          9.63         0.81 o                         
   3  -4  13          2.36          0.34         0.73 o                         
   4  -4  13         58.68         59.25         1.83 o                         
   5  -4  13         53.72         54.11         1.81 o                         
   6  -4  13         23.64         17.94         2.18 o                         
  -7  -3  13         55.12         62.39         2.68 o                         
  -6  -3  13          0.63         -1.38         1.38 o                         
  -5  -3  13          5.10          7.99         1.01 o                         
  -4  -3  13        134.96        137.12         4.37 o                         
  -3  -3  13         57.45         54.50         1.63 o                         
  -2  -3  13          9.15          8.92         0.69 o                         
  -1  -3  13        238.98        221.55         4.25 o                         
   0  -3  13        138.47        133.22         3.03 o                         
   1  -3  13        215.61        214.85         4.76 o                         
   2  -3  13          0.11         -0.32         0.95 o                         
   3  -3  13         22.99         24.17         1.29 o                         
   4  -3  13          9.29          6.19         1.19 o                         
   5  -3  13          0.60          0.33         0.85 o                         
   6  -3  13         54.57         53.67         2.79 o                         
  -7  -2  13         10.17         12.82         1.24 o                         
  -6  -2  13          6.03          6.48         0.93 o                         
  -5  -2  13         13.87         16.09         1.07 o                         
  -4  -2  13        112.56         98.88         2.62 o                         
  -3  -2  13         37.67         29.44         1.20 o                         
  -2  -2  13         14.62         20.63         1.38 o                         
  -1  -2  13         13.52         14.26         1.04 o                         
   0  -2  13        216.58        202.84         4.03 o                         
   1  -2  13         80.53         76.79         1.82 o                         
   2  -2  13         31.12         29.97         1.25 o                         
   3  -2  13        134.48        125.25         3.50 o                         
   4  -2  13         33.85         34.67         1.67 o                         
   5  -2  13          6.14          8.43         0.84 o                         
   6  -2  13          0.00          0.15         1.09 o                         
  -7  -1  13          6.88          8.06         0.92 o                         
  -6  -1  13         42.23         43.81         1.87 o                         
  -5  -1  13         65.40         66.76         2.09 o                         
  -4  -1  13         18.18         20.97         1.45 o                         
  -3  -1  13         85.77         77.17         2.07 o                         
  -2  -1  13         24.49         21.73         1.20 o                         
  -1  -1  13        147.03        145.79         3.30 o                         
   0  -1  13         89.29         77.28         2.12 o                         
   1  -1  13          7.92          6.02         0.76 o                         
   2  -1  13          7.84          4.05         0.86 o                         
   3  -1  13         17.22         16.00         1.17 o                         
   4  -1  13         14.79         16.61         1.14 o                         
   5  -1  13        248.62        256.67         6.90 o                         
   6  -1  13          0.97          5.47         1.08 o                         
  -7   0  13          0.04         -1.13         1.13 o                         
  -6   0  13         54.88         52.49         3.00 o                         
  -5   0  13         21.31         19.50         1.39 o                         
  -4   0  13         16.81         21.89         1.36 o                         
  -3   0  13         24.17         21.68         1.27 o                         
  -2   0  13          6.25          2.95         0.65 o                         
  -1   0  13          0.02         -0.62         0.62 o                         
   0   0  13         63.50         61.68         1.82 o                         
   1   0  13        125.86        121.30         2.85 o                         
   2   0  13         87.64         87.55         2.56 o                         
   3   0  13          0.01         -0.80         0.80 o                         
   4   0  13         13.84         12.81         1.03 o                         
   5   0  13          1.09          0.28         1.33 o                         
   6   0  13         41.70         40.57         2.02 o                         
  -7   1  13          4.76          3.19         1.19 o                         
  -6   1  13         14.11         16.06         1.34 o                         
  -5   1  13         20.63         19.05         1.30 o                         
  -4   1  13          4.95          3.00         1.16 o                         
  -3   1  13         54.01         50.75         1.91 o                         
  -2   1  13         77.01         73.24         2.00 o                         
  -1   1  13         49.17         51.65         1.59 o                         
   0   1  13         22.49         17.73         1.13 o                         
   1   1  13         38.65         39.99         1.65 o                         
   2   1  13         32.13         27.54         1.35 o                         
   3   1  13         76.90         75.07         2.25 o                         
   4   1  13          1.74          1.16         0.88 o                         
   5   1  13          0.21         -0.82         0.85 o                         
   6   1  13         10.71          4.63         1.36 o                         
  -7   2  13          0.71         -0.99         0.99 o                         
  -6   2  13         20.18         24.10         1.44 o                         
  -5   2  13         12.62          6.33         0.70 o                         
  -4   2  13          0.07          0.37         0.71 o                         
  -3   2  13          0.10         -0.28         0.72 o                         
  -2   2  13          0.02         -0.84         0.91 o                         
  -1   2  13        260.10        254.44         5.42 o                         
   0   2  13         27.16         26.18         1.16 o                         
   1   2  13          1.61          0.19         1.16 o                         
   2   2  13         12.04          7.88         0.97 o                         
   3   2  13          2.23          0.50         0.89 o                         
   4   2  13         38.11         38.02         1.52 o                         
   5   2  13          0.64         -0.93         0.93 o                         
  -7   3  13          6.22          4.65         0.93 o                         
  -6   3  13         62.16         61.92         2.04 o                         
  -5   3  13         12.67          9.34         1.20 o                         
  -4   3  13          0.02         -0.12         0.86 o                         
  -3   3  13         32.96         33.53         1.64 o                         
  -2   3  13          0.01         -0.31         0.66 o                         
  -1   3  13         10.76         12.51         0.87 o                         
   0   3  13          0.71         -0.75         0.75 o                         
   1   3  13         87.00         87.90         2.67 o                         
   2   3  13         46.94         46.83         1.93 o                         
   3   3  13          7.77          6.04         0.81 o                         
   4   3  13          0.09         -0.86         0.98 o                         
   5   3  13          0.55          0.51         1.03 o                         
  -6   4  13          0.51          1.58         1.11 o                         
  -5   4  13          8.64         10.99         1.12 o                         
  -4   4  13          0.17         -0.77         0.77 o                         
  -3   4  13        134.26        125.70         3.70 o                         
  -2   4  13          0.19          0.83         1.13 o                         
  -1   4  13          0.37         -0.80         0.80 o                         
   0   4  13         14.73          9.47         1.02 o                         
   1   4  13          0.31          0.36         1.07 o                         
   2   4  13          6.13          5.49         1.02 o                         
   3   4  13          0.01         -0.21         1.46 o                         
   4   4  13          0.29          1.00         1.64 o                         
  -6   5  13          0.41         -1.61         4.87 o                         
  -5   5  13        120.79        126.67         3.65 o                         
  -4   5  13          0.03         -0.22         1.05 o                         
  -3   5  13         34.11         30.44         1.67 o                         
  -2   5  13          1.06         -0.55         0.55 o                         
  -1   5  13         20.78         21.15         1.01 o                         
   0   5  13        134.53        156.76         4.28 o                         
   1   5  13         18.47         22.91         1.44 o                         
   2   5  13          2.11          0.63         0.76 o                         
   3   5  13          9.16          3.18         2.27 o                         
  -4   6  13          4.73          1.85         1.48 o                         
  -3   6  13          0.93         -1.04         1.04 o                         
  -2   6  13          1.96         -0.62         0.73 o                         
  -1   6  13         20.91         21.84         1.09 o                         
   0   6  13          1.22          4.87         0.73 o                         
   1   6  13          0.06          0.02         0.82 o                         
   2   6  13          2.04          0.60         1.09 o                         
  -3  -7  14          8.41         14.19         2.08 o                         
  -2  -7  14          6.04          5.80         0.95 o                         
  -1  -7  14         15.64         10.55         1.20 o                         
   0  -7  14         26.76         23.91         3.17 o                         
   1  -7  14          1.11          0.54         1.08 o                         
   2  -7  14          6.36          8.37         1.35 o                         
   3  -7  14          3.92          1.26         2.43 o                         
  -4  -6  14          0.53         -0.14         2.90 o                         
  -3  -6  14          0.86          0.82         0.87 o                         
  -2  -6  14          1.64          0.93         1.01 o                         
  -1  -6  14          7.77          6.00         0.95 o                         
   0  -6  14          1.11          1.21         0.80 o                         
   1  -6  14         14.78          8.87         1.17 o                         
   2  -6  14          6.92         10.86         2.08 o                         
   3  -6  14         49.44         46.54         2.43 o                         
   4  -6  14          5.17          3.30         1.24 o                         
  -5  -5  14         42.28         44.12         2.19 o                         
  -4  -5  14          2.10          0.87         0.83 o                         
  -3  -5  14          0.03          0.51         0.72 o                         
  -2  -5  14         37.93         39.05         1.44 o                         
  -1  -5  14          8.04         10.00         1.08 o                         
   0  -5  14         33.53         35.29         1.46 o                         
   1  -5  14          0.00          0.07         0.92 o                         
   2  -5  14         32.96         33.76         1.45 o                         
   3  -5  14         16.91         21.17         2.26 o                         
   4  -5  14          0.32         -0.35         0.91 o                         
   5  -5  14         41.78         32.48         4.26 o                         
  -6  -4  14          4.00          2.69         1.33 o                         
  -5  -4  14          1.52          3.27         1.26 o                         
  -4  -4  14          4.74          6.02         1.09 o                         
  -3  -4  14          6.94          4.89         0.77 o                         
  -2  -4  14          6.19          4.49         0.53 o                         
  -1  -4  14         46.57         38.93         1.15 o                         
   0  -4  14          0.40         -0.80         0.80 o                         
   1  -4  14        138.95        146.64         3.67 o                         
   2  -4  14         13.80         11.50         1.68 o                         
   3  -4  14          0.08         -0.80         0.80 o                         
   4  -4  14          1.49          1.85         0.81 o                         
   5  -4  14         11.99         11.64         1.76 o                         
  -6  -3  14          0.06          4.35         2.05 o                         
  -5  -3  14          0.03          3.00         1.65 o                         
  -4  -3  14          2.47          2.11         2.04 o                         
  -3  -3  14          0.10         -0.10         0.61 o                         
  -2  -3  14         14.01         14.24         0.90 o                         
  -1  -3  14         13.99          4.80         1.07 o                         
   0  -3  14         36.44         31.45         1.37 o                         
   1  -3  14        160.34        158.29         3.88 o                         
   2  -3  14          2.68          1.06         0.62 o                         
   3  -3  14         39.74         38.67         1.31 o                         
   4  -3  14          0.56          0.21         0.74 o                         
   5  -3  14          1.61          0.50         1.20 o                         
  -6  -2  14          1.84          0.61         0.65 o                         
  -5  -2  14          0.26         -0.29         0.77 o                         
  -4  -2  14          0.11         -0.18         0.69 o                         
  -3  -2  14        110.24        103.46         2.49 o                         
  -2  -2  14          7.95          6.95         0.85 o                         
  -1  -2  14          7.58          7.86         0.92 o                         
   0  -2  14         11.64          6.23         1.02 o                         
   1  -2  14          0.11          0.44         0.54 o                         
   2  -2  14          0.11         -0.13         0.72 o                         
   3  -2  14         67.72         72.27         2.14 o                         
   4  -2  14         10.94         10.62         1.01 o                         
   5  -2  14         31.50         30.62         1.52 o                         
  -7  -1  14         11.70         16.41         2.57 o                         
  -6  -1  14          0.00         -0.43         0.87 o                         
  -5  -1  14          0.91          1.03         1.26 o                         
  -4  -1  14        104.97        107.05         3.15 o                         
  -3  -1  14         42.09         36.80         1.44 o                         
  -2  -1  14         20.00         15.72         1.06 o                         
  -1  -1  14         65.64         67.66         2.46 o                         
   0  -1  14         27.34         23.83         1.20 o                         
   1  -1  14          1.31          1.26         0.78 o                         
   2  -1  14          0.02         -0.60         0.74 o                         
   3  -1  14          2.37          0.46         0.73 o                         
   4  -1  14          1.97          1.47         1.07 o                         
   5  -1  14          2.71          3.05         1.08 o                         
  -7   0  14          4.08          5.72         1.27 o                         
  -6   0  14          1.63          4.19         1.62 o                         
  -5   0  14         56.32         50.77         2.21 o                         
  -4   0  14         22.15         19.66         1.33 o                         
  -3   0  14          7.48          5.84         0.84 o                         
  -2   0  14         16.53         13.16         1.05 o                         
  -1   0  14          1.67          1.23         0.53 o                         
   0   0  14         68.95         65.77         2.09 o                         
   1   0  14        183.32        188.37         4.42 o                         
   2   0  14          2.99          1.41         0.91 o                         
   3   0  14          0.11         -0.81         0.81 o                         
   4   0  14          0.09         -0.86         0.86 o                         
   5   0  14         44.73         40.24         1.78 o                         
  -7   1  14         45.43         48.34         4.43 o                         
  -6   1  14         94.95        107.02         3.36 o                         
  -5   1  14         28.42         22.50         1.34 o                         
  -4   1  14          4.71          1.23         0.88 o                         
  -3   1  14         13.84         14.41         0.99 o                         
  -2   1  14         34.01         28.45         1.46 o                         
  -1   1  14          7.13          9.40         0.79 o                         
   0   1  14         19.15         22.12         1.26 o                         
   1   1  14         31.64         34.70         1.58 o                         
   2   1  14         32.68         28.35         1.52 o                         
   3   1  14         37.46         36.23         1.51 o                         
   4   1  14         11.46         12.02         1.16 o                         
   5   1  14          5.68          2.38         1.68 o                         
  -6   2  14         54.40         45.03         2.95 o                         
  -5   2  14         21.91         21.09         1.70 o                         
  -4   2  14          5.57          0.03         1.07 o                         
  -3   2  14          0.00         -0.74         0.74 o                         
  -2   2  14         23.39         23.71         1.13 o                         
  -1   2  14        206.57        229.33         5.09 o                         
   0   2  14          0.84          0.78         0.92 o                         
   1   2  14         16.44         16.36         1.14 o                         
   2   2  14         34.01         30.61         2.34 o                         
   3   2  14          5.17          7.03         1.44 o                         
   4   2  14          1.89          0.37         0.96 o                         
  -6   3  14          2.47          8.27         2.30 o                         
  -5   3  14          4.18          5.80         0.86 o                         
  -4   3  14          9.74         12.55         1.58 o                         
  -3   3  14         13.93         11.06         1.36 o                         
  -2   3  14         72.65         75.57         2.26 o                         
  -1   3  14         46.08         40.33         1.40 o                         
   0   3  14          6.79          6.21         0.93 o                         
   1   3  14         12.94         17.46         1.47 o                         
   2   3  14         24.28         23.28         1.65 o                         
   3   3  14          1.78          1.46         0.91 o                         
   4   3  14         24.56         20.64         1.28 o                         
  -5   4  14          2.53          1.75         1.07 o                         
  -4   4  14         21.14         22.60         1.42 o                         
  -3   4  14        104.30        108.17         3.29 o                         
  -2   4  14          0.30         -0.37         0.89 o                         
  -1   4  14         19.16         12.63         0.99 o                         
   0   4  14         19.00         18.28         1.30 o                         
   1   4  14          1.30         -0.23         0.98 o                         
   2   4  14         32.54         30.81         1.47 o                         
   3   4  14         14.64         17.31         1.79 o                         
  -4   5  14          1.89          0.31         1.76 o                         
  -3   5  14         38.15         38.77         2.30 o                         
  -2   5  14          3.92          1.37         0.80 o                         
  -1   5  14          3.73          1.45         1.29 o                         
   0   5  14         65.07         79.88         2.90 o                         
   1   5  14          0.05         -0.80         0.80 o                         
  -3  -6  15          0.28         -1.72         3.02 o                         
  -2  -6  15          4.84          7.12         1.22 o                         
  -1  -6  15          0.42          0.21         1.28 o                         
   0  -6  15          0.55          4.58         1.34 o                         
   1  -6  15          1.31          3.86         2.26 o                         
   2  -6  15          0.31          0.32         1.40 o                         
  -4  -5  15          6.76          9.80         2.64 o                         
  -3  -5  15         16.24         16.81         1.18 o                         
  -2  -5  15          0.28         -0.69         0.94 o                         
  -1  -5  15         12.02         12.41         1.08 o                         
   0  -5  15          6.82          7.32         0.95 o                         
   1  -5  15          1.61          1.06         1.27 o                         
   2  -5  15         13.72         13.30         1.11 o                         
   3  -5  15          7.10          6.89         1.23 o                         
  -5  -4  15          0.00         -1.64         1.64 o                         
  -4  -4  15          0.07          1.18         1.10 o                         
  -3  -4  15          6.04          5.47         1.93 o                         
  -2  -4  15          0.28         -0.14         0.81 o                         
  -1  -4  15          6.59          2.09         0.58 o                         
   0  -4  15          0.86         -0.92         0.92 o                         
   1  -4  15         20.63         21.10         1.28 o                         
   2  -4  15          0.07         -0.45         1.05 o                         
   3  -4  15         17.40         16.43         1.30 o                         
   4  -4  15          0.20          0.19         0.89 o                         
  -5  -3  15         28.82         28.90         2.19 o                         
  -4  -3  15          5.21          1.91         0.91 o                         
  -3  -3  15          8.07         10.51         1.11 o                         
  -2  -3  15          1.44          1.35         0.84 o                         
  -1  -3  15          5.63          7.87         1.03 o                         
   0  -3  15          1.35          0.48         0.93 o                         
   1  -3  15          5.75          3.86         0.92 o                         
   2  -3  15          0.61          1.25         1.41 o                         
   3  -3  15         16.71         17.47         1.16 o                         
   4  -3  15          0.68          0.45         1.70 o                         
  -5  -2  15          7.22          5.70         0.88 o                         
  -4  -2  15         14.17         10.47         1.39 o                         
  -3  -2  15         10.58          8.66         0.83 o                         
  -2  -2  15         11.40         12.97         1.12 o                         
  -1  -2  15          0.57         -0.97         0.97 o                         
   0  -2  15         12.44          7.79         1.26 o                         
   1  -2  15         95.36        107.28         3.04 o                         
   2  -2  15          0.07          0.45         0.64 o                         
   3  -2  15          8.23          6.18         0.93 o                         
   4  -2  15          0.05         -0.87         1.23 o                         
  -6  -1  15         10.86          7.58         1.74 o                         
  -5  -1  15          4.25          4.96         0.90 o                         
  -4  -1  15         26.33         28.96         2.21 o                         
  -3  -1  15          4.84          5.67         0.99 o                         
  -2  -1  15          4.51          1.14         0.78 o                         
  -1  -1  15          3.68          4.46         1.00 o                         
   0  -1  15         28.26         29.73         1.25 o                         
   1  -1  15        122.37        135.07         3.36 o                         
   2  -1  15          0.47         -0.25         0.81 o                         
   3  -1  15          1.98          2.05         1.00 o                         
   4  -1  15          0.45         -0.89         0.89 o                         
  -6   0  15          0.14          0.18         1.20 o                         
  -5   0  15          9.66          7.72         1.51 o                         
  -4   0  15         21.12         24.78         1.50 o                         
  -3   0  15          7.08         11.22         1.22 o                         
  -2   0  15          8.11          6.40         0.75 o                         
  -1   0  15          8.07          8.94         0.89 o                         
   0   0  15         15.08         12.88         0.87 o                         
   1   0  15          0.02         -0.03         0.82 o                         
   2   0  15         16.61         23.09         1.19 o                         
   3   0  15          3.93          3.89         1.03 o                         
   4   0  15         15.69         11.05         1.56 o                         
  -5   1  15          0.83          3.95         1.68 o                         
  -4   1  15          4.72          0.23         1.31 o                         
  -3   1  15         37.56         43.92         1.92 o                         
  -2   1  15         59.87         69.19         2.36 o                         
  -1   1  15         45.12         47.34         1.72 o                         
   0   1  15          1.55          2.36         0.84 o                         
   1   1  15          4.62          4.45         0.85 o                         
   2   1  15         16.05         10.58         1.01 o                         
   3   1  15          0.28          0.63         1.26 o                         
   4   1  15         11.24          7.94         2.24 o                         
  -5   2  15         23.49         28.49         1.69 o                         
  -4   2  15          0.26          1.66         0.78 o                         
  -3   2  15          1.69          2.70         1.03 o                         
  -2   2  15          3.83          3.45         0.69 o                         
  -1   2  15          1.25          1.07         0.70 o                         
   0   2  15          0.16          0.51         0.99 o                         
   1   2  15         22.08         25.51         1.20 o                         
   2   2  15         12.26         10.07         1.06 o                         
   3   2  15         67.91         65.87         2.93 o                         
  -4   3  15         89.73        103.92         3.53 o                         
  -3   3  15          2.40          2.75         1.26 o                         
  -2   3  15          5.76          8.76         0.90 o                         
  -1   3  15          0.13         -0.76         0.76 o                         
   0   3  15         18.68         18.02         1.11 o                         
   1   3  15          0.57          2.05         0.90 o                         
   2   3  15          7.75          9.71         1.11 o                         
  -3   4  15          2.94          4.72         0.97 o                         
  -2   4  15          8.91          5.95         1.18 o                         
  -1   4  15          2.08          0.87         0.72 o                         
   0   4  15         23.39         27.58         1.82 o                         
   1   4  15         33.47         38.52         3.42 o                         
  -2  -5  16          0.25          1.25         1.63 o                         
  -1  -5  16          1.08         -0.64         1.55 o                         
   0  -5  16         19.88         21.07         1.67 o                         
   1  -5  16         22.75         21.07         2.30 o                         
  -3  -4  16          2.01          6.41         1.93 o                         
  -2  -4  16          2.05         -1.13         1.13 o                         
  -1  -4  16          0.21         -1.19         1.19 o                         
   0  -4  16          0.19         -0.12         1.08 o                         
   1  -4  16          0.04          3.81         1.37 o                         
   2  -4  16          0.00         -1.23         1.23 o                         
  -4  -3  16          0.00          4.08         2.08 o                         
  -3  -3  16         52.01         51.12         2.09 o                         
  -2  -3  16          9.06          5.29         1.01 o                         
  -1  -3  16         17.37         16.43         1.19 o                         
   0  -3  16         26.34         22.22         1.52 o                         
   1  -3  16          0.76          4.53         1.66 o                         
   2  -3  16          0.81          1.84         0.90 o                         
  -4  -2  16         16.40         14.62         1.39 o                         
  -3  -2  16          6.24          0.94         1.27 o                         
  -2  -2  16          4.92         11.57         1.51 o                         
  -1  -2  16          0.21          1.38         1.10 o                         
   0  -2  16         24.45         27.91         1.28 o                         
   1  -2  16          1.65          1.18         0.89 o                         
   2  -2  16         18.76         14.72         1.01 o                         
   3  -2  16          5.35          4.66         1.45 o                         
  -4  -1  16          8.80          5.11         1.09 o                         
  -3  -1  16          1.21          0.00         1.15 o                         
  -2  -1  16          8.01         12.17         1.41 o                         
  -1  -1  16          0.03          2.70         1.66 o                         
   0  -1  16         14.82         13.74         1.13 o                         
   1  -1  16          6.41          8.49         1.34 o                         
   2  -1  16          3.04         -1.07         1.07 o                         
   3  -1  16         11.83          5.56         1.91 o                         
  -4   0  16         15.89         22.33         1.58 o                         
  -3   0  16          1.84          0.72         0.80 o                         
  -2   0  16         14.73         14.14         2.14 o                         
  -1   0  16          3.89          5.01         1.09 o                         
   0   0  16         14.99         17.49         1.35 o                         
   1   0  16          0.46          2.20         0.89 o                         
   2   0  16         18.82         20.03         1.19 o                         
  -4   1  16          1.08          1.27         1.94 o                         
  -3   1  16          0.06          0.34         0.92 o                         
  -2   1  16          0.01          0.51         0.72 o                         
  -1   1  16          3.66          1.67         1.14 o                         
   0   1  16          1.68         -0.05         0.90 o                         
   1   1  16         33.90         37.01         2.07 o                         
   2   1  16         16.96         13.88         1.61 o                         
  -3   2  16          2.90          4.31         1.53 o                         
  -2   2  16          0.15          0.90         0.74 o                         
  -1   2  16         15.67         10.89         1.07 o                         
   0   2  16          1.99          2.17         1.31 o                         
   1   2  16          2.59          2.71         1.01 o                         
  -2   3  16          1.55         -2.69         2.69 o                         
  -1   3  16         18.94         14.55         2.17 o                         
  -1  -2  17          0.63         -1.07         1.13 o                         
   0  -2  17          8.38         10.44         1.99 o                         
  -1  -1  17         33.00         29.03         2.04 o                         
   0  -1  17          1.70          5.19         1.37 o                         
                                                                                
