# Supplementary material for: Functionalized 3-(5-ar­yloxy-3-methyl-1-phenyl-1H-pyrazol-4-yl)-1-(4-substituted-phen­yl)prop-2-en-1-ones: synthetic pathway, and the structures of six examples
Source: Acta Crystallogr E Crystallogr Commun. 2020 Apr 21;76(Pt 5):683–91. doi: 10.1107/S2056989020005113 (PMC7199250; doi:10.1107/S2056989020005113)
Supplement: Supplementary file 6 [file e-76-00683-Iesup4.hkl]

data_Ie                                                                         
_shelx_title ' bk7cg'                                                           
_shelx_refln_list_code          4                                               
_shelx_F_calc_maximum       71.96                                               
_exptl_crystal_F_000       508.00                                               
_reflns_d_resolution_high  0.8361                                               
                                                                                
loop_                                                                           
 _space_group_symop_operation_xyz                                               
 'x, y, z'                                                                      
 '-x, -y, -z'                                                                   
                                                                                
_cell_length_a     8.8615                                                       
_cell_length_b    10.4973                                                       
_cell_length_c    13.6588                                                       
_cell_angle_alpha  79.006                                                       
_cell_angle_beta   89.412                                                       
_cell_angle_gamma  80.971                                                       
                                                                                
_shelx_F_squared_multiplier     1.000                                           
                                                                                
loop_                                                                           
 _refln_index_h                                                                 
 _refln_index_k                                                                 
 _refln_index_l                                                                 
 _refln_F_squared_calc                                                          
 _refln_F_squared_meas                                                          
 _refln_F_squared_sigma                                                         
 _refln_observed_status                                                         
   2   0   0        164.25        155.18         3.21 o                         
   3   0   0        670.41        639.78        18.65 o                         
   4   0   0        183.82        159.24         3.07 o                         
   5   0   0        255.71        210.83         4.24 o                         
   6   0   0        174.48        169.82         3.58 o                         
   7   0   0         85.88         88.00         2.10 o                         
   8   0   0         57.10         67.05         1.84 o                         
   9   0   0         10.16          7.23         0.95 o                         
  10   0   0         10.01          9.59         0.86 o                         
 -10   1   0          3.62          2.79         1.03 o                         
  -9   1   0          3.45          0.80         0.68 o                         
  -8   1   0        115.48        113.04         2.74 o                         
  -7   1   0        321.56        308.74         6.01 o                         
  -6   1   0         86.20         93.22         1.96 o                         
  -5   1   0         17.44         12.30         0.43 o                         
  -4   1   0        435.02        485.07        10.19 o                         
  -3   1   0        704.42        704.95        23.71 o                         
  -2   1   0         12.46          8.60         0.75 o                         
   2   1   0        627.89        569.26         8.74 o                         
   3   1   0        599.92        612.52         9.84 o                         
   4   1   0         19.08         19.89         0.64 o                         
   5   1   0        226.24        226.50         3.88 o                         
   6   1   0          0.12         -0.40         0.40 o                         
   7   1   0         32.47         32.39         1.11 o                         
   8   1   0         14.72         18.76         1.35 o                         
   9   1   0          1.09         -0.35         0.54 o                         
  10   1   0         38.54         39.92         1.36 o                         
 -10   2   0          9.52         13.02         2.90 o                         
  -9   2   0          9.11          4.31         0.55 o                         
  -8   2   0        105.72         85.92         1.90 o                         
  -7   2   0          9.39         15.35         0.76 o                         
  -6   2   0        296.64        311.98         5.90 o                         
  -5   2   0        476.74        506.24        10.43 o                         
  -4   2   0        311.45        381.65         8.52 o                         
  -3   2   0         38.40         56.11         1.66 o                         
  -2   2   0        525.72        491.85        10.37 o                         
  -1   2   0         11.46         10.01         0.32 o                         
   0   2   0        259.81        189.47         5.82 o                         
   3   2   0        686.36        717.64        10.61 o                         
   4   2   0         60.75         56.78         1.18 o                         
   5   2   0         59.92         47.11         1.06 o                         
   6   2   0         41.58         50.43         1.32 o                         
   7   2   0        137.95        119.68         2.61 o                         
   8   2   0         49.97         51.89         1.62 o                         
   9   2   0          1.04          0.74         0.54 o                         
  10   2   0          0.01         -1.35         1.35 o                         
  -9   3   0          3.35          2.48         0.93 o                         
  -8   3   0          8.11         11.50         0.59 o                         
  -7   3   0          2.95          7.48         0.47 o                         
  -6   3   0         30.01         34.17         1.16 o                         
  -5   3   0        223.51        205.71         3.91 o                         
  -4   3   0        262.93        314.73         6.11 o                         
  -3   3   0         88.98        114.82         2.38 o                         
  -2   3   0        154.84        143.35         2.87 o                         
  -1   3   0        572.94        529.44        10.46 o                         
   0   3   0       2559.62       2529.06        45.43 o                         
   1   3   0       1925.87       1921.20        44.05 o                         
   2   3   0         82.16         62.96         1.38 o                         
   3   3   0        301.25        194.85         3.18 o                         
   4   3   0         80.31         80.34         1.59 o                         
   5   3   0        222.63        247.53         4.26 o                         
   6   3   0          0.07          1.28         0.38 o                         
   7   3   0          2.31          4.14         1.18 o                         
   8   3   0         22.92         20.46         1.08 o                         
   9   3   0         12.57          6.74         0.81 o                         
  10   3   0          2.75          0.71         0.88 o                         
  -9   4   0          5.29          2.24         0.86 o                         
  -8   4   0         38.46         41.54         1.38 o                         
  -7   4   0         33.27         23.13         0.78 o                         
  -6   4   0         53.36         51.68         1.42 o                         
  -5   4   0         12.77         13.54         0.68 o                         
  -4   4   0        387.17        403.09         7.82 o                         
  -3   4   0         18.19         26.96         0.82 o                         
  -2   4   0         36.57         49.06         0.99 o                         
  -1   4   0        120.01         77.57         1.39 o                         
   0   4   0        253.19        215.27         4.64 o                         
   1   4   0         25.38         37.88         0.82 o                         
   2   4   0        158.75        164.64         2.64 o                         
   3   4   0        636.39        570.62         9.63 o                         
   4   4   0       3844.99       4086.38        59.64 o                         
   5   4   0        213.81        212.57         3.30 o                         
   6   4   0         50.59         57.38         1.21 o                         
   7   4   0         39.04         60.61         1.62 o                         
   8   4   0         32.97         39.68         1.55 o                         
   9   4   0         24.05         22.46         1.36 o                         
  10   4   0          0.64         -1.23         3.14 o                         
  -8   5   0         21.76         22.61         1.24 o                         
  -7   5   0         43.24         48.52         1.36 o                         
  -6   5   0        225.41        233.15         4.81 o                         
  -5   5   0        140.57        160.00         3.67 o                         
  -4   5   0         42.83         29.71         1.10 o                         
  -3   5   0         86.57         96.76         2.05 o                         
  -2   5   0        204.54        238.70         4.02 o                         
  -1   5   0        542.79        519.16         8.39 o                         
   0   5   0         57.78         33.21         0.95 o                         
   1   5   0        452.58        418.38         6.35 o                         
   2   5   0        207.65        213.66         3.54 o                         
   3   5   0          0.29          3.03         0.39 o                         
   4   5   0        195.63        224.76         3.62 o                         
   5   5   0         86.00         82.86         1.54 o                         
   6   5   0          9.31         12.52         0.82 o                         
   7   5   0        194.97        216.98         4.31 o                         
   8   5   0         76.17         83.95         2.06 o                         
   9   5   0          0.04         -0.63         0.63 o                         
  10   5   0         19.26          9.32         1.15 o                         
  -8   6   0          3.84          3.41         0.96 o                         
  -7   6   0          1.56          1.34         1.23 o                         
  -6   6   0          0.13          0.38         0.39 o                         
  -5   6   0         35.12         29.90         1.14 o                         
  -4   6   0         89.30         64.92         1.70 o                         
  -3   6   0         59.40         58.49         1.45 o                         
  -2   6   0         90.72         87.90         1.69 o                         
  -1   6   0          0.02          1.16         0.26 o                         
   0   6   0        124.26        112.14         2.05 o                         
   1   6   0        410.31        459.70         7.31 o                         
   2   6   0          0.09         -0.12         0.42 o                         
   3   6   0         24.89         23.52         0.82 o                         
   4   6   0         54.52         45.13         1.18 o                         
   5   6   0          2.09          2.13         0.39 o                         
   6   6   0        357.59        357.83         5.89 o                         
   7   6   0          5.91          7.76         0.60 o                         
   8   6   0          2.58          4.58         0.52 o                         
   9   6   0          0.81          0.83         0.67 o                         
  -7   7   0          0.35          1.41         0.84 o                         
  -6   7   0         13.95         14.61         0.82 o                         
  -5   7   0         14.73          7.36         0.61 o                         
  -4   7   0         96.59        121.61         2.77 o                         
  -3   7   0         20.70         13.22         0.73 o                         
  -2   7   0          7.78          5.29         0.52 o                         
  -1   7   0         75.28         87.12         1.83 o                         
   0   7   0        413.31        472.38         7.55 o                         
   1   7   0        391.16        390.01         6.32 o                         
   2   7   0         74.79         80.28         1.68 o                         
   3   7   0         60.09         51.60         1.14 o                         
   4   7   0          2.04          2.02         0.45 o                         
   5   7   0          8.18          7.09         0.66 o                         
   6   7   0         23.68         31.77         1.02 o                         
   7   7   0          0.60          0.35         0.47 o                         
   8   7   0         11.77         12.62         1.13 o                         
   9   7   0          3.11          4.54         1.04 o                         
  -6   8   0          0.01         -0.24         1.23 o                         
  -5   8   0          0.26         -0.63         0.63 o                         
  -4   8   0         18.98         19.70         0.88 o                         
  -3   8   0        115.25        115.61         2.51 o                         
  -2   8   0        115.05        101.09         2.16 o                         
  -1   8   0        142.10        146.37         3.06 o                         
   0   8   0         37.19         38.95         1.21 o                         
   1   8   0         26.05         29.74         1.05 o                         
   2   8   0         83.37         97.37         1.99 o                         
   3   8   0         31.02         50.52         1.42 o                         
   4   8   0         11.89         19.38         1.01 o                         
   5   8   0         30.16         32.38         1.31 o                         
   6   8   0         12.94          8.16         0.93 o                         
   7   8   0         13.11          4.06         1.05 o                         
   8   8   0         10.75         12.52         0.92 o                         
   9   8   0          0.50          4.15         3.87 o                         
  -5   9   0         10.30          9.49         0.96 o                         
  -4   9   0          0.08         -0.19         0.63 o                         
  -3   9   0         58.78         55.42         1.72 o                         
  -2   9   0         49.16         57.10         1.59 o                         
  -1   9   0         64.84         64.19         1.78 o                         
   0   9   0         25.06         19.34         0.90 o                         
   1   9   0          0.17          2.79         0.63 o                         
   2   9   0        337.94        391.06         8.43 o                         
   3   9   0          0.26          1.08         0.54 o                         
   4   9   0          5.23          2.97         0.93 o                         
   5   9   0          2.23          0.35         0.53 o                         
   6   9   0          3.24          4.92         0.83 o                         
   7   9   0          1.15         -0.58         0.98 o                         
   8   9   0          5.90         -0.12         1.70 o                         
  -4  10   0          0.01         -0.89         1.26 o                         
  -3  10   0          0.02         -0.66         1.28 o                         
  -2  10   0          4.11          0.95         0.46 o                         
  -1  10   0          2.50          1.16         0.51 o                         
   0  10   0         51.71         51.18         1.55 o                         
   1  10   0         60.71         62.15         1.93 o                         
   2  10   0         10.58         13.12         1.00 o                         
   3  10   0          9.59         15.76         1.02 o                         
   4  10   0         11.07          9.53         1.01 o                         
   5  10   0          4.97          5.62         1.05 o                         
   6  10   0         25.40         31.37         1.31 o                         
   7  10   0          0.05         -0.87         1.19 o                         
  -3  11   0          2.19          3.84         1.55 o                         
  -2  11   0          0.49         -1.20         1.20 o                         
  -1  11   0          7.45          2.38         1.34 o                         
   0  11   0         24.30         30.41         1.46 o                         
   1  11   0         28.06         32.58         1.40 o                         
   2  11   0          2.58          1.90         0.69 o                         
   3  11   0          0.83          0.96         0.78 o                         
   4  11   0         13.44         23.54         2.34 o                         
   5  11   0          5.62          2.80         0.77 o                         
   6  11   0          0.38         -1.00         1.00 o                         
   0  12   0         20.32         22.97         1.45 o                         
   1  12   0          1.09          0.88         0.96 o                         
   2  12   0          0.08         -1.24         1.33 o                         
   3  12   0         20.90         23.65         1.27 o                         
  -3 -12   1         13.84         23.99         1.78 o                         
  -2 -12   1          0.00         -1.00         1.42 o                         
  -1 -12   1          0.19         -0.76         0.76 o                         
  -5 -11   1          1.95         -0.37         1.19 o                         
  -4 -11   1         11.53          9.14         1.49 o                         
  -3 -11   1          0.00         -0.23         1.03 o                         
  -2 -11   1          0.00          0.13         0.73 o                         
  -1 -11   1          3.24          3.64         0.64 o                         
   0 -11   1          0.03         -0.59         0.85 o                         
   1 -11   1          1.97         -0.30         0.81 o                         
   2 -11   1          0.09          0.29         1.05 o                         
  -7 -10   1          0.16         -0.50         0.74 o                         
  -6 -10   1          4.46          6.55         0.90 o                         
  -5 -10   1         10.93         14.44         1.25 o                         
  -4 -10   1         15.44         13.28         1.42 o                         
  -3 -10   1          4.37          2.65         0.75 o                         
  -2 -10   1          1.24          0.63         0.75 o                         
  -1 -10   1         25.13         21.03         1.07 o                         
   0 -10   1          9.03          4.47         0.80 o                         
   1 -10   1          0.43         -0.97         1.28 o                         
   2 -10   1          9.33          3.16         0.57 o                         
   3 -10   1          0.00         -0.95         1.14 o                         
   4 -10   1          1.81          1.64         1.64 o                         
  -8  -9   1          0.06         -0.87         0.87 o                         
  -7  -9   1          1.40          0.81         0.87 o                         
  -6  -9   1          2.05          1.82         0.68 o                         
  -5  -9   1          5.77          5.17         0.63 o                         
  -4  -9   1         26.81         24.49         1.10 o                         
  -3  -9   1          4.61          0.60         0.69 o                         
  -2  -9   1         75.56         95.80         2.59 o                         
  -1  -9   1         18.03         22.48         1.07 o                         
   0  -9   1         63.24         59.79         1.64 o                         
   1  -9   1         15.15         11.17         0.87 o                         
   2  -9   1          0.21         -0.18         0.60 o                         
   3  -9   1          1.53          0.02         0.39 o                         
   4  -9   1          0.87          0.85         0.91 o                         
   5  -9   1          1.79          0.52         0.83 o                         
  -8  -8   1         40.46         26.25         1.22 o                         
  -7  -8   1          2.25         -0.55         0.55 o                         
  -6  -8   1         15.56         20.45         1.09 o                         
  -5  -8   1         24.30         22.01         1.00 o                         
  -4  -8   1          1.06         -0.20         0.42 o                         
  -3  -8   1          0.42          5.41         0.60 o                         
  -2  -8   1          0.66          0.33         0.50 o                         
  -1  -8   1        202.49        212.41         3.90 o                         
   0  -8   1         77.67         68.74         1.64 o                         
   1  -8   1         42.12         45.54         1.31 o                         
   2  -8   1          2.92         -0.22         0.37 o                         
   3  -8   1        229.94        237.70         4.66 o                         
   4  -8   1          4.32          1.41         0.49 o                         
   5  -8   1          4.57          3.90         0.57 o                         
   6  -8   1          9.73          2.91         0.97 o                         
  -9  -7   1          4.07          5.85         1.01 o                         
  -8  -7   1         10.16          3.52         0.70 o                         
  -7  -7   1          0.36          0.22         0.50 o                         
  -6  -7   1          1.01          1.66         0.53 o                         
  -5  -7   1          2.63          2.58         0.53 o                         
  -4  -7   1         12.56         11.27         0.67 o                         
  -3  -7   1          1.37          3.50         0.42 o                         
  -2  -7   1         10.14          6.80         0.53 o                         
  -1  -7   1        208.53        212.17         3.49 o                         
   0  -7   1         38.12         49.10         1.11 o                         
   1  -7   1        134.33        138.89         2.38 o                         
   2  -7   1        279.73        298.24         4.90 o                         
   3  -7   1         83.43         84.22         1.88 o                         
   4  -7   1         60.45         61.63         1.58 o                         
   5  -7   1         49.85         41.81         1.30 o                         
   6  -7   1          0.79          0.34         0.84 o                         
   7  -7   1          1.46         -0.01         0.84 o                         
  -9  -6   1          2.71          1.04         0.71 o                         
  -8  -6   1          7.47          6.52         0.57 o                         
  -7  -6   1          5.47          9.27         0.65 o                         
  -6  -6   1         99.26         95.60         2.00 o                         
  -5  -6   1          5.20          5.44         0.50 o                         
  -4  -6   1         15.41         14.20         0.62 o                         
  -3  -6   1         12.62         14.42         0.56 o                         
  -2  -6   1        134.90        123.83         2.16 o                         
  -1  -6   1         24.38         17.46         0.62 o                         
   0  -6   1          5.81         10.24         0.50 o                         
   1  -6   1        610.34        645.42        10.09 o                         
   2  -6   1          9.90          5.06         0.45 o                         
   3  -6   1        116.16        149.29         2.90 o                         
   4  -6   1         91.79        102.77         2.16 o                         
   5  -6   1        342.48        358.29         7.15 o                         
   6  -6   1          0.80          0.56         0.38 o                         
   7  -6   1          7.24          8.68         0.67 o                         
   8  -6   1          4.72          9.42         1.74 o                         
 -10  -5   1          1.91         -1.26         1.26 o                         
  -9  -5   1          0.17         -0.69         0.82 o                         
  -8  -5   1          3.94          3.05         0.47 o                         
  -7  -5   1        112.29        127.02         2.58 o                         
  -6  -5   1        151.42        158.30         2.64 o                         
  -5  -5   1         46.39         38.79         0.97 o                         
  -4  -5   1        153.73        151.27         2.67 o                         
  -3  -5   1         25.32         37.09         0.91 o                         
  -2  -5   1        246.98        239.04         3.51 o                         
  -1  -5   1         52.14         56.18         1.17 o                         
   0  -5   1          0.03          9.42         0.47 o                         
   1  -5   1        747.11        807.33        15.16 o                         
   2  -5   1        315.68        337.19         5.37 o                         
   3  -5   1         65.77         64.82         1.53 o                         
   4  -5   1        629.45        724.47        13.07 o                         
   5  -5   1          4.82          7.08         0.74 o                         
   6  -5   1        320.81        326.39         6.17 o                         
   7  -5   1         33.67         30.50         1.04 o                         
   8  -5   1         18.02         24.06         1.03 o                         
 -10  -4   1          0.13         -1.09         3.28 o                         
  -9  -4   1          1.22          1.51         0.99 o                         
  -8  -4   1          2.96          4.35         0.41 o                         
  -7  -4   1        130.22        156.03         3.20 o                         
  -6  -4   1          9.66          7.68         0.49 o                         
  -5  -4   1        265.38        295.20         4.63 o                         
  -4  -4   1        963.07        970.85        16.46 o                         
  -3  -4   1          4.62         18.53         1.06 o                         
  -2  -4   1        393.01        319.97         4.73 o                         
  -1  -4   1         89.28         97.71         1.67 o                         
   0  -4   1         17.74          1.13         0.28 o                         
   1  -4   1       1277.23       1143.25        25.49 o                         
   2  -4   1          3.63          2.51         0.36 o                         
   3  -4   1        333.64        368.89         6.80 o                         
   4  -4   1          2.68          3.75         0.46 o                         
   5  -4   1         62.94         80.99         1.94 o                         
   6  -4   1        703.67        696.47        12.62 o                         
   7  -4   1          0.00          0.19         0.40 o                         
   8  -4   1          3.91          5.73         0.80 o                         
   9  -4   1         11.02          6.59         0.92 o                         
 -10  -3   1          3.35          5.60         1.38 o                         
  -9  -3   1         30.55         30.60         1.91 o                         
  -8  -3   1         21.30         20.16         0.91 o                         
  -7  -3   1        133.17        154.22         3.23 o                         
  -6  -3   1        305.98        309.01         5.08 o                         
  -5  -3   1        235.81        268.51         4.40 o                         
  -4  -3   1        204.75        187.35         3.16 o                         
  -3  -3   1        901.30        748.45        12.11 o                         
  -2  -3   1        438.92        380.39         6.00 o                         
  -1  -3   1         73.35         46.19         0.90 o                         
   0  -3   1        305.05        266.50         4.72 o                         
   1  -3   1        450.84        544.26        11.49 o                         
   2  -3   1        281.21        260.43         4.49 o                         
   3  -3   1         48.56         49.15         1.16 o                         
   4  -3   1        161.37        209.26         4.47 o                         
   5  -3   1         23.78         20.02         0.76 o                         
   6  -3   1       1664.15       1702.62        31.92 o                         
   7  -3   1        169.35        149.28         3.02 o                         
   8  -3   1         85.19         86.11         1.91 o                         
   9  -3   1         41.59         35.37         2.23 o                         
 -10  -2   1         14.34          3.68         2.33 o                         
  -9  -2   1         41.13         41.35         1.66 o                         
  -8  -2   1          2.23          0.61         0.66 o                         
  -7  -2   1         81.54         61.09         1.57 o                         
  -6  -2   1         35.17         38.51         1.08 o                         
  -5  -2   1         45.80         48.39         1.05 o                         
  -4  -2   1        262.58        257.11         4.15 o                         
  -3  -2   1       1361.36       1344.51        26.42 o                         
  -1  -2   1       1085.81        968.04        14.23 o                         
   0  -2   1        196.96        179.09         2.74 o                         
   1  -2   1          6.31          1.30         0.26 o                         
   2  -2   1          1.63          1.17         0.27 o                         
   3  -2   1        113.01         96.23         2.03 o                         
   4  -2   1         17.67         21.08         0.66 o                         
   5  -2   1        177.53        194.69         3.93 o                         
   6  -2   1         87.34         98.24         2.07 o                         
   7  -2   1          0.05          2.33         0.49 o                         
   8  -2   1         38.29         46.65         1.37 o                         
   9  -2   1          9.73          9.97         1.00 o                         
  10  -2   1          0.63          1.05         2.83 o                         
 -10  -1   1         31.82         27.59         1.56 o                         
  -9  -1   1         26.40         23.84         1.08 o                         
  -8  -1   1         79.80         80.66         2.09 o                         
  -7  -1   1         83.06        116.93         2.55 o                         
  -6  -1   1         16.32          9.08         0.63 o                         
  -5  -1   1        288.05        273.40         4.90 o                         
  -4  -1   1        526.60        518.55         8.46 o                         
  -3  -1   1        515.69        520.86         8.06 o                         
  -2  -1   1        657.91        508.29         7.83 o                         
  -1  -1   1       2949.60       1538.57        81.16 o                         
   1  -1   1        653.32        440.79        10.75 o                         
   2  -1   1         46.22         52.21         1.22 o                         
   3  -1   1        959.56        990.66        31.84 o                         
   4  -1   1        554.53        533.08        12.51 o                         
   5  -1   1        162.52        128.49         2.56 o                         
   6  -1   1         14.29         20.69         0.75 o                         
   7  -1   1        137.87        129.28         2.99 o                         
   8  -1   1        637.22        702.48        15.64 o                         
   9  -1   1         45.19         61.70         1.75 o                         
  10  -1   1         21.46         14.01         1.25 o                         
 -10   0   1          6.60          4.99         0.76 o                         
  -9   0   1         22.92         24.29         1.03 o                         
  -8   0   1         28.44         26.75         1.32 o                         
  -7   0   1         66.79         57.95         1.73 o                         
  -6   0   1         50.58         46.68         1.27 o                         
  -5   0   1         30.89         22.92         0.78 o                         
  -4   0   1        142.56        103.22         2.07 o                         
  -3   0   1        124.93        128.53         2.81 o                         
  -2   0   1         50.98         49.91         1.31 o                         
   2   0   1       1613.36       1461.85        73.96 o                         
   3   0   1         29.85         31.15         0.76 o                         
   4   0   1        561.12        534.76         9.57 o                         
   5   0   1        136.17         95.35         1.99 o                         
   6   0   1         37.11         31.74         1.05 o                         
   7   0   1         60.76         53.02         1.65 o                         
   8   0   1         16.37         18.87         1.46 o                         
   9   0   1          0.98          0.16         0.49 o                         
  10   0   1         28.92         28.40         1.66 o                         
 -10   1   1         24.68         23.47         1.18 o                         
  -9   1   1         11.73         14.37         0.88 o                         
  -8   1   1          1.38          1.18         0.84 o                         
  -7   1   1          3.73          2.93         0.53 o                         
  -6   1   1        104.16         88.82         1.89 o                         
  -5   1   1         86.51         70.25         1.80 o                         
  -4   1   1         39.60         67.71         1.71 o                         
  -3   1   1         59.07         71.67         1.76 o                         
  -2   1   1         22.97         28.52         1.28 o                         
   3   1   1          7.33          6.74         0.34 o                         
   4   1   1         12.91         10.35         0.38 o                         
   5   1   1         85.31         80.87         1.74 o                         
   6   1   1         39.93         38.44         1.14 o                         
   7   1   1         32.26         35.57         1.07 o                         
   8   1   1         94.69        112.59         2.87 o                         
   9   1   1         32.67         32.08         1.52 o                         
  10   1   1         74.85         78.60         2.53 o                         
 -10   2   1          0.70         -0.38         1.57 o                         
  -9   2   1          1.21         -0.47         0.47 o                         
  -8   2   1          9.00          6.45         0.51 o                         
  -7   2   1         53.56         57.99         1.33 o                         
  -6   2   1         87.02         87.54         1.99 o                         
  -5   2   1          0.22         -0.31         0.31 o                         
  -4   2   1        850.17        788.90        14.11 o                         
  -3   2   1          9.43         16.66         0.73 o                         
  -2   2   1          2.19          1.78         0.36 o                         
  -1   2   1       2746.55       2709.93        82.41 o                         
   0   2   1        863.94        919.53        20.48 o                         
   2   2   1        574.02        542.23         9.17 o                         
   3   2   1        425.86        410.69         7.39 o                         
   4   2   1       1230.47       1199.16        20.72 o                         
   5   2   1         65.68         63.29         1.30 o                         
   6   2   1         67.15         49.69         1.35 o                         
   7   2   1          0.95          1.59         0.56 o                         
   8   2   1         67.49         60.48         1.66 o                         
   9   2   1          2.21         -0.08         0.53 o                         
  10   2   1          0.21          0.56         1.62 o                         
  -9   3   1         32.90         33.40         1.51 o                         
  -8   3   1        174.17        204.06         3.99 o                         
  -7   3   1         67.79         53.56         1.63 o                         
  -6   3   1          0.27         -0.63         0.95 o                         
  -5   3   1         84.21         94.98         2.20 o                         
  -4   3   1         85.15         54.39         1.49 o                         
  -3   3   1        293.97        280.53         5.15 o                         
  -2   3   1         78.71         75.41         1.54 o                         
  -1   3   1        829.69        787.15        13.72 o                         
   0   3   1        115.46        129.14         2.46 o                         
   1   3   1       5178.48       6475.30       340.47 o                         
   2   3   1        342.37        263.00         5.51 o                         
   3   3   1       1325.09       1417.01        30.47 o                         
   4   3   1       2715.05       2986.30        46.11 o                         
   5   3   1         85.64         73.04         1.57 o                         
   6   3   1         10.32         20.52         0.80 o                         
   7   3   1          4.67          3.62         0.52 o                         
   8   3   1         11.09         12.28         0.87 o                         
   9   3   1          0.17         -1.39         1.55 o                         
  10   3   1          3.05         -1.19         1.19 o                         
  -9   4   1          2.43          0.05         0.94 o                         
  -8   4   1         27.75         29.13         1.14 o                         
  -7   4   1         27.03         25.06         1.02 o                         
  -6   4   1        284.72        287.77         5.45 o                         
  -5   4   1        101.81         85.27         1.94 o                         
  -4   4   1          0.99          1.31         0.35 o                         
  -3   4   1        170.89        142.92         3.13 o                         
  -2   4   1       3428.30       3987.38        85.64 o                         
  -1   4   1         12.65          9.84         0.38 o                         
   0   4   1       1095.47       1107.31        31.27 o                         
   1   4   1        941.00        805.17        16.82 o                         
   2   4   1         15.35          4.11         0.44 o                         
   3   4   1       1778.73       1751.40        30.43 o                         
   4   4   1        196.18        208.65         3.22 o                         
   5   4   1         38.24         44.70         1.02 o                         
   6   4   1        575.45        600.00         9.87 o                         
   7   4   1        136.54        142.11         3.15 o                         
   8   4   1         41.47         49.62         1.48 o                         
   9   4   1          4.58          3.35         0.89 o                         
  10   4   1          0.02         -0.87         3.37 o                         
  -8   5   1          0.00         -0.20         0.54 o                         
  -7   5   1        228.14        250.27         4.86 o                         
  -6   5   1        447.94        448.83         8.81 o                         
  -5   5   1         73.82         77.10         2.01 o                         
  -4   5   1         22.68         27.93         1.11 o                         
  -3   5   1        387.95        392.78         7.64 o                         
  -2   5   1        195.06        193.75         3.17 o                         
  -1   5   1       1566.97       1603.14        36.00 o                         
   0   5   1        597.19        662.68        10.75 o                         
   1   5   1          0.83          9.38         0.44 o                         
   2   5   1        350.02        312.47         5.26 o                         
   3   5   1         26.63         14.04         0.63 o                         
   4   5   1          2.54          2.96         0.46 o                         
   5   5   1        115.22        118.70         2.20 o                         
   6   5   1        510.95        574.99         9.11 o                         
   7   5   1        101.57        113.88         2.63 o                         
   8   5   1          0.25          5.65         0.74 o                         
   9   5   1          9.62          7.73         0.69 o                         
  10   5   1          0.07          0.00         3.33 o                         
  -8   6   1          1.48          0.35         1.09 o                         
  -7   6   1         22.29         15.41         1.27 o                         
  -6   6   1         44.84         52.07         1.55 o                         
  -5   6   1        104.04        121.38         2.75 o                         
  -4   6   1         42.90         29.45         1.37 o                         
  -3   6   1         65.78         75.51         1.83 o                         
  -2   6   1         15.68         15.44         0.56 o                         
  -1   6   1        336.17        322.70         5.70 o                         
   0   6   1        916.15       1028.26        16.58 o                         
   1   6   1        555.15        619.16        10.05 o                         
   2   6   1        378.43        356.19         5.73 o                         
   3   6   1          7.56          6.15         0.54 o                         
   4   6   1         19.23         24.84         0.86 o                         
   5   6   1          4.90          8.22         0.59 o                         
   6   6   1          0.37          1.36         0.78 o                         
   7   6   1         45.57         56.27         1.48 o                         
   8   6   1         88.48        106.15         2.91 o                         
   9   6   1          4.25          3.21         0.78 o                         
  -7   7   1          0.78          1.24         0.88 o                         
  -6   7   1         56.59         50.47         1.46 o                         
  -5   7   1        241.60        244.44         5.38 o                         
  -4   7   1        167.19        207.33         4.68 o                         
  -3   7   1          0.00         -0.61         0.61 o                         
  -2   7   1         14.16         13.76         0.76 o                         
  -1   7   1        126.12        139.27         2.73 o                         
   0   7   1          6.34          4.85         0.48 o                         
   1   7   1        908.57        923.45        15.02 o                         
   2   7   1         46.66         44.48         1.05 o                         
   3   7   1         47.82         46.42         1.19 o                         
   4   7   1          7.45          1.27         0.49 o                         
   5   7   1          8.15          2.39         0.56 o                         
   6   7   1          5.45          1.79         0.49 o                         
   7   7   1         40.63         55.95         1.52 o                         
   8   7   1         77.60         72.52         3.33 o                         
   9   7   1          1.81          4.13         0.85 o                         
  -6   8   1          4.60          1.65         0.64 o                         
  -5   8   1         31.17         36.79         1.19 o                         
  -4   8   1         21.96         11.30         1.24 o                         
  -3   8   1         21.63         23.40         0.97 o                         
  -2   8   1         73.44         70.29         1.80 o                         
  -1   8   1          0.57          0.50         0.41 o                         
   0   8   1         41.46         45.42         1.20 o                         
   1   8   1        464.33        445.37         7.21 o                         
   2   8   1        347.16        305.29         5.12 o                         
   3   8   1         74.02         72.68         1.68 o                         
   4   8   1          4.39         10.71         0.85 o                         
   5   8   1         15.44         18.68         0.98 o                         
   6   8   1         16.39         12.46         1.11 o                         
   7   8   1          9.11          6.47         1.06 o                         
   8   8   1          5.84          1.96         0.71 o                         
   9   8   1         22.63         42.15         5.76 o                         
  -6   9   1          1.46          0.23         3.19 o                         
  -5   9   1          5.19         -0.29         0.86 o                         
  -4   9   1          1.18          1.03         1.26 o                         
  -3   9   1        108.66         99.50         3.30 o                         
  -2   9   1         44.50         50.20         1.44 o                         
  -1   9   1          2.44         -0.50         0.50 o                         
   0   9   1          6.05          2.73         0.51 o                         
   1   9   1          0.29          4.00         0.68 o                         
   2   9   1        343.23        389.61         8.75 o                         
   3   9   1          4.39          1.66         0.77 o                         
   4   9   1          1.33          1.91         0.66 o                         
   5   9   1          2.27          1.19         0.57 o                         
   6   9   1          8.15          5.16         0.99 o                         
   7   9   1          0.12         -1.19         1.69 o                         
   8   9   1          0.92         -0.17         1.11 o                         
  -4  10   1          6.43         10.00         1.56 o                         
  -3  10   1          2.13          0.48         0.90 o                         
  -2  10   1        181.23        171.99         4.38 o                         
  -1  10   1         35.94         40.28         1.34 o                         
   0  10   1        104.08        117.07         2.96 o                         
   1  10   1          0.15          0.51         0.70 o                         
   2  10   1          1.67          1.00         0.67 o                         
   3  10   1         22.74         13.21         1.13 o                         
   4  10   1         97.62         83.41         2.79 o                         
   5  10   1          3.04          0.01         0.83 o                         
   6  10   1          7.18         10.99         1.01 o                         
   7  10   1          5.19          1.32         0.86 o                         
  -3  11   1          2.66          1.65         1.50 o                         
  -2  11   1          0.02         -0.18         0.62 o                         
  -1  11   1          1.08          0.00         0.61 o                         
   0  11   1          6.34          5.65         0.88 o                         
   1  11   1          6.24          7.74         0.85 o                         
   2  11   1          1.20          0.67         0.60 o                         
   3  11   1         12.13          9.68         1.08 o                         
   4  11   1         12.90         17.57         1.20 o                         
   5  11   1          0.44         -0.07         0.76 o                         
   6  11   1          0.70          2.11         1.79 o                         
  -1  12   1          3.24          1.55         1.36 o                         
   0  12   1         18.63          7.85         1.10 o                         
   1  12   1         33.23         30.64         1.68 o                         
   2  12   1          7.68          3.64         0.81 o                         
   3  12   1          1.09          0.64         0.77 o                         
   4  12   1          1.39          2.27         0.99 o                         
  -5 -11   2          4.11         -0.83         1.50 o                         
  -4 -11   2         12.97          8.20         1.01 o                         
  -3 -11   2         67.16         79.51         2.52 o                         
  -2 -11   2         95.06         91.62         2.75 o                         
  -1 -11   2          2.65          0.67         0.64 o                         
   0 -11   2          0.53         -0.57         0.57 o                         
   1 -11   2          8.10         11.01         0.98 o                         
   2 -11   2          4.32          1.07         0.69 o                         
  -6 -10   2          6.60          6.14         1.35 o                         
  -5 -10   2          8.37         11.09         1.04 o                         
  -4 -10   2          3.81          0.06         0.97 o                         
  -3 -10   2          5.24          6.39         0.82 o                         
  -2 -10   2         23.74         24.93         1.22 o                         
  -1 -10   2          0.78          4.67         0.69 o                         
   0 -10   2          3.56          5.00         0.67 o                         
   1 -10   2          0.58         -0.77         0.94 o                         
   2 -10   2          2.01          0.96         1.45 o                         
   3 -10   2          3.70          0.15         0.80 o                         
   4 -10   2          0.00         -0.06         0.90 o                         
  -7  -9   2          0.60         -0.31         0.57 o                         
  -6  -9   2          0.67         -0.65         0.85 o                         
  -5  -9   2          0.31         -0.57         0.57 o                         
  -4  -9   2         12.11         12.84         0.76 o                         
  -3  -9   2         21.27         24.30         1.05 o                         
  -2  -9   2          0.01          0.85         0.58 o                         
  -1  -9   2        243.62        254.87         5.04 o                         
   0  -9   2        370.55        419.60         8.44 o                         
   1  -9   2          0.33          0.12         0.66 o                         
   2  -9   2         13.75          6.71         0.62 o                         
   3  -9   2          4.51          9.90         0.65 o                         
   4  -9   2         30.31         31.21         1.39 o                         
   5  -9   2          9.01         10.01         1.26 o                         
  -8  -8   2         10.67         10.25         0.81 o                         
  -7  -8   2          0.63          0.24         0.66 o                         
  -6  -8   2         45.64         52.67         1.49 o                         
  -5  -8   2          0.25          0.43         0.47 o                         
  -4  -8   2         27.72         25.68         0.93 o                         
  -3  -8   2         37.62         57.09         1.54 o                         
  -2  -8   2         36.56         32.13         1.11 o                         
  -1  -8   2        174.14        179.65         3.56 o                         
   0  -8   2         29.94         26.28         0.93 o                         
   1  -8   2         15.30         25.93         0.82 o                         
   2  -8   2         20.62         13.28         0.61 o                         
   3  -8   2          4.58          3.73         0.75 o                         
   4  -8   2          7.96          7.26         0.80 o                         
   5  -8   2          0.63         -0.10         0.87 o                         
   6  -8   2          5.11          4.08         0.96 o                         
  -9  -7   2          0.03          0.90         0.94 o                         
  -8  -7   2          3.33          1.97         0.50 o                         
  -7  -7   2          8.44          6.60         0.73 o                         
  -6  -7   2         34.60         34.55         1.12 o                         
  -5  -7   2         18.63         13.14         0.73 o                         
  -4  -7   2         28.53         34.11         0.94 o                         
  -3  -7   2          3.84          0.55         0.36 o                         
  -2  -7   2         28.55         26.28         0.89 o                         
  -1  -7   2          0.57          3.12         0.45 o                         
   0  -7   2        152.45        142.16         2.46 o                         
   1  -7   2         13.18         15.33         0.71 o                         
   2  -7   2        877.54        898.53        13.99 o                         
   3  -7   2         43.03         41.91         1.04 o                         
   4  -7   2         44.03         46.78         1.34 o                         
   5  -7   2          7.04         11.87         1.01 o                         
   6  -7   2          7.54         11.06         0.94 o                         
   7  -7   2          0.33         -0.97         0.97 o                         
  -9  -6   2          4.81          3.76         0.69 o                         
  -8  -6   2          1.91         -0.44         0.46 o                         
  -7  -6   2          1.09          2.01         0.52 o                         
  -6  -6   2        342.59        351.57         6.04 o                         
  -5  -6   2          4.16          2.47         0.51 o                         
  -4  -6   2          2.45          4.79         0.43 o                         
  -3  -6   2          8.84          9.65         0.54 o                         
  -2  -6   2          0.18          0.13         0.33 o                         
  -1  -6   2         24.98         15.57         0.63 o                         
   0  -6   2        387.53        412.16         6.32 o                         
   1  -6   2        142.64        140.71         2.50 o                         
   2  -6   2         16.62         14.70         0.67 o                         
   3  -6   2        280.04        322.63         5.68 o                         
   4  -6   2         45.46         54.63         1.42 o                         
   5  -6   2         63.43         85.37         1.94 o                         
   6  -6   2          0.64          0.58         0.75 o                         
   7  -6   2          9.00         11.49         1.19 o                         
   8  -6   2          7.02          2.64         0.72 o                         
 -10  -5   2          0.78         -1.59         1.59 o                         
  -9  -5   2          2.60         -0.07         0.90 o                         
  -8  -5   2          2.67          2.22         0.38 o                         
  -7  -5   2          0.44          4.37         0.55 o                         
  -6  -5   2          6.64          5.63         0.74 o                         
  -5  -5   2         49.17         63.17         1.39 o                         
  -4  -5   2        120.46        112.88         2.02 o                         
  -3  -5   2         56.88         51.23         1.08 o                         
  -2  -5   2          0.32          0.46         0.34 o                         
  -1  -5   2         72.49         90.63         1.57 o                         
   0  -5   2         67.87         96.92         1.78 o                         
   1  -5   2          9.23          4.47         0.44 o                         
   2  -5   2         14.46         22.68         0.79 o                         
   3  -5   2        290.20        298.28         4.81 o                         
   4  -5   2       1229.84       1275.16        21.53 o                         
   5  -5   2        303.33        328.74         5.91 o                         
   6  -5   2         48.15         48.80         1.29 o                         
   7  -5   2          0.41         -0.27         0.47 o                         
   8  -5   2          3.77          3.33         0.78 o                         
 -10  -4   2          6.77         -0.07         0.97 o                         
  -9  -4   2          0.00         -0.67         0.98 o                         
  -8  -4   2          5.36          3.19         0.50 o                         
  -7  -4   2        122.70        127.75         2.97 o                         
  -6  -4   2         17.45         17.03         0.70 o                         
  -5  -4   2         41.44         46.14         1.06 o                         
  -4  -4   2       2125.16       2214.98        42.66 o                         
  -3  -4   2        563.92        552.22         8.34 o                         
  -2  -4   2        749.69        695.49        10.40 o                         
  -1  -4   2        125.65        121.99         2.04 o                         
   0  -4   2          5.50         18.23         0.55 o                         
   1  -4   2          5.41          8.80         0.54 o                         
   2  -4   2       1045.32       1185.37        18.97 o                         
   3  -4   2        252.18        275.38         4.89 o                         
   4  -4   2        127.84        130.69         2.77 o                         
   5  -4   2        610.64        654.24        11.24 o                         
   6  -4   2         61.04         61.32         1.62 o                         
   7  -4   2          7.65          5.74         0.80 o                         
   8  -4   2          0.62         -0.29         0.46 o                         
   9  -4   2          0.00         -0.86         0.86 o                         
 -10  -3   2          0.04          1.27         1.04 o                         
  -9  -3   2         23.44         20.63         1.22 o                         
  -8  -3   2          0.34         -0.55         0.55 o                         
  -7  -3   2         90.46        103.17         2.98 o                         
  -6  -3   2        200.99        171.47         3.30 o                         
  -5  -3   2         28.96         28.89         0.85 o                         
  -4  -3   2        336.04        345.44         5.78 o                         
  -3  -3   2          4.29          3.27         0.42 o                         
  -2  -3   2         28.47         63.77         1.24 o                         
  -1  -3   2        781.79        751.06        11.63 o                         
   0  -3   2          0.08          4.28         0.37 o                         
   1  -3   2        713.73        694.49        10.67 o                         
   2  -3   2        272.87        291.88         5.07 o                         
   3  -3   2        165.29        162.08         3.10 o                         
   4  -3   2        244.38        310.89         5.73 o                         
   5  -3   2        208.01        207.31         4.52 o                         
   6  -3   2         96.81        113.16         2.54 o                         
   7  -3   2          0.63          0.51         0.41 o                         
   8  -3   2         57.58         63.20         1.59 o                         
   9  -3   2         11.18          8.96         0.92 o                         
 -10  -2   2          0.73          0.45         2.57 o                         
  -9  -2   2          0.21          0.43         0.73 o                         
  -8  -2   2         30.33         29.70         1.12 o                         
  -7  -2   2         20.98         15.54         0.79 o                         
  -6  -2   2         69.39         59.88         1.45 o                         
  -5  -2   2         35.03         25.96         0.71 o                         
  -4  -2   2         47.27         33.49         0.85 o                         
  -3  -2   2        615.22        638.79         9.90 o                         
  -2  -2   2       3889.55       4319.65       101.65 o                         
  -1  -2   2       1045.62        986.40        15.21 o                         
   0  -2   2       1309.89       1349.79        22.41 o                         
   1  -2   2        742.24        642.42        12.53 o                         
   2  -2   2        114.45        121.62         2.07 o                         
   3  -2   2        248.91        270.29         5.27 o                         
   4  -2   2        240.46        219.31         4.11 o                         
   5  -2   2        107.69        116.65         2.50 o                         
   6  -2   2          9.61          6.51         0.71 o                         
   7  -2   2         39.55         50.77         1.38 o                         
   8  -2   2         51.19         54.48         1.55 o                         
   9  -2   2         25.59         34.82         1.34 o                         
 -10  -1   2          5.51          2.18         2.22 o                         
  -9  -1   2          0.14         -0.70         0.90 o                         
  -8  -1   2         12.67         12.85         0.76 o                         
  -7  -1   2        102.16        130.22         2.91 o                         
  -6  -1   2          8.75         15.29         0.78 o                         
  -5  -1   2        160.24        143.91         2.75 o                         
  -4  -1   2        768.74        729.82        13.48 o                         
  -3  -1   2         36.24         24.58         0.63 o                         
  -2  -1   2       2508.90       2715.51        58.40 o                         
  -1  -1   2         73.67         53.84         1.07 o                         
   0  -1   2       1164.39       1057.37        29.49 o                         
   1  -1   2         15.08         54.59         1.24 o                         
   2  -1   2       2873.61       2899.11        76.36 o                         
   3  -1   2          0.54          0.17         0.28 o                         
   4  -1   2        100.71         78.33         1.74 o                         
   5  -1   2        119.85        129.76         2.55 o                         
   6  -1   2         64.72         77.81         1.73 o                         
   7  -1   2         89.59         77.64         2.30 o                         
   8  -1   2         24.22         23.72         0.95 o                         
   9  -1   2          0.23          0.53         1.65 o                         
  10  -1   2         15.12         14.95         1.62 o                         
 -10   0   2         12.20         13.09         0.90 o                         
  -9   0   2         13.93         15.25         0.71 o                         
  -8   0   2          0.34         -0.60         0.60 o                         
  -7   0   2          0.70         -0.43         0.59 o                         
  -6   0   2        348.94        358.60         7.08 o                         
  -5   0   2          0.17          0.73         0.42 o                         
  -4   0   2        429.42        332.55         6.11 o                         
  -3   0   2        103.46         74.79         1.59 o                         
  -2   0   2        195.85        139.07         2.45 o                         
  -1   0   2         95.97         78.89         2.26 o                         
   1   0   2          4.90         13.99         0.46 o                         
   2   0   2       1141.33       1130.41        24.75 o                         
   3   0   2         33.26         33.76         0.76 o                         
   4   0   2        124.97         99.80         1.99 o                         
   5   0   2        367.74        375.98         7.63 o                         
   6   0   2         52.02         48.12         1.31 o                         
   7   0   2        165.47        157.01         3.79 o                         
   8   0   2         13.84         12.91         0.69 o                         
   9   0   2         12.97          8.97         0.99 o                         
  10   0   2         22.11         18.69         1.06 o                         
 -10   1   2          0.66         -0.34         0.99 o                         
  -9   1   2          1.97          0.01         0.63 o                         
  -8   1   2        127.78        141.77         2.95 o                         
  -7   1   2         36.80         34.27         1.16 o                         
  -6   1   2         26.78         30.70         0.91 o                         
  -5   1   2        154.47        152.50         3.01 o                         
  -4   1   2        224.10        195.50         3.95 o                         
  -3   1   2        267.25        285.62         7.40 o                         
  -2   1   2        891.64        790.91        13.97 o                         
  -1   1   2         32.59         10.98         0.34 o                         
   1   1   2         65.93        111.27         2.21 o                         
   2   1   2       2302.10       2114.51        42.07 o                         
   3   1   2        959.51        956.92        21.70 o                         
   4   1   2       2492.90       2431.33        54.12 o                         
   5   1   2        413.61        349.64         6.83 o                         
   6   1   2         37.02         29.95         0.87 o                         
   7   1   2         10.96         19.42         0.77 o                         
   8   1   2         31.07         39.45         1.36 o                         
   9   1   2         53.12         58.25         1.87 o                         
  10   1   2         34.15         31.17         1.35 o                         
 -10   2   2          0.21         -1.08         1.08 o                         
  -9   2   2          1.33         -0.53         0.53 o                         
  -8   2   2         27.41         31.49         0.95 o                         
  -7   2   2         47.45         41.61         1.13 o                         
  -6   2   2         23.50         34.16         1.04 o                         
  -5   2   2         12.08         15.98         0.71 o                         
  -4   2   2        657.34        856.81        17.48 o                         
  -3   2   2         66.74         56.71         1.45 o                         
  -2   2   2        232.90        202.39         3.94 o                         
  -1   2   2       1905.18       1681.91        36.17 o                         
   0   2   2        912.08        965.04        18.02 o                         
   1   2   2       1794.89       1681.11        34.10 o                         
   2   2   2        446.11        463.49        12.18 o                         
   3   2   2       2276.32       2375.03        51.48 o                         
   4   2   2        114.10        112.08         2.15 o                         
   5   2   2         11.23          7.12         0.42 o                         
   6   2   2         57.00         52.63         1.10 o                         
   7   2   2         32.10         45.83         1.43 o                         
   8   2   2         59.08         54.21         1.56 o                         
   9   2   2         43.32         42.52         2.10 o                         
  10   2   2          2.41          2.77         0.86 o                         
  -9   3   2          0.97          0.91         0.57 o                         
  -8   3   2          0.68          0.62         0.71 o                         
  -7   3   2         47.65         42.45         1.32 o                         
  -6   3   2         71.66         58.69         1.55 o                         
  -5   3   2        141.54        134.00         2.93 o                         
  -4   3   2        261.02        332.92         6.98 o                         
  -3   3   2        466.41        525.94         9.42 o                         
  -2   3   2        904.66        949.65        24.71 o                         
  -1   3   2        384.92        335.05         6.04 o                         
   0   3   2        346.90        335.15         6.45 o                         
   1   3   2       2509.38       2445.01        75.58 o                         
   2   3   2          4.64          5.24         0.51 o                         
   3   3   2        843.51        777.39        13.17 o                         
   4   3   2        527.71        479.20         7.92 o                         
   5   3   2        507.59        555.76        10.08 o                         
   6   3   2        708.87        696.79        13.32 o                         
   7   3   2         21.08         22.62         0.83 o                         
   8   3   2         47.19         50.17         1.65 o                         
   9   3   2          7.92          5.89         0.94 o                         
  10   3   2          7.50          3.10         0.90 o                         
  -9   4   2          0.76         -0.69         0.69 o                         
  -8   4   2          7.38         13.05         0.96 o                         
  -7   4   2          9.54         10.86         0.51 o                         
  -6   4   2        540.58        543.09         8.99 o                         
  -5   4   2          0.13          0.09         0.38 o                         
  -4   4   2          1.43         -0.29         0.29 o                         
  -3   4   2         42.98         34.78         1.01 o                         
  -2   4   2        221.00        258.28         5.23 o                         
  -1   4   2          3.04          6.80         0.40 o                         
   0   4   2          3.19         11.32         0.54 o                         
   1   4   2       1387.14       1223.10        26.34 o                         
   2   4   2        532.91        416.68         8.15 o                         
   3   4   2       1174.92       1230.85        31.90 o                         
   4   4   2        133.54        132.73         3.04 o                         
   5   4   2        663.20        707.59        14.45 o                         
   6   4   2          1.30          6.19         1.29 o                         
   7   4   2        347.48        374.84         7.95 o                         
   8   4   2          0.02          0.36         0.42 o                         
   9   4   2         41.80         39.53         2.08 o                         
  10   4   2          7.80          9.41         1.26 o                         
  -8   5   2          0.05         -0.31         0.94 o                         
  -7   5   2         27.77         31.08         0.95 o                         
  -6   5   2          1.70          2.45         1.24 o                         
  -5   5   2        454.46        445.21         9.29 o                         
  -4   5   2        214.09        206.09         4.48 o                         
  -3   5   2         74.27         71.37         1.70 o                         
  -2   5   2         74.44         82.11         1.55 o                         
  -1   5   2        471.49        545.53         9.32 o                         
   0   5   2         13.55         34.28         0.90 o                         
   1   5   2         51.70         71.22         1.50 o                         
   2   5   2        237.09        211.94         3.68 o                         
   3   5   2         32.06         52.06         1.23 o                         
   4   5   2         24.02         22.58         0.86 o                         
   5   5   2        168.86        151.52         2.69 o                         
   6   5   2         77.88         81.66         1.68 o                         
   7   5   2        174.14        186.53         4.27 o                         
   8   5   2         46.15         39.63         1.28 o                         
   9   5   2         37.20         32.15         1.70 o                         
  10   5   2          4.49         -0.28         1.55 o                         
  -8   6   2          1.55         -0.39         0.95 o                         
  -7   6   2          1.29          1.15         0.49 o                         
  -6   6   2         95.61         94.09         2.62 o                         
  -5   6   2        207.94        227.15         5.01 o                         
  -4   6   2          9.55          8.62         0.66 o                         
  -3   6   2         39.35         24.18         0.87 o                         
  -2   6   2         53.36         59.40         1.42 o                         
  -1   6   2        175.32        159.16         3.01 o                         
   0   6   2        162.70        177.13         3.18 o                         
   1   6   2        117.45        131.99         2.31 o                         
   2   6   2        472.50        450.25         7.61 o                         
   3   6   2         97.28         89.10         1.94 o                         
   4   6   2         77.11         78.87         1.69 o                         
   5   6   2         12.66         19.55         0.84 o                         
   6   6   2         49.50         61.60         1.55 o                         
   7   6   2        193.88        222.47         5.63 o                         
   8   6   2         75.47         95.25         2.67 o                         
   9   6   2         13.15         17.03         1.54 o                         
  -7   7   2         29.77         22.18         1.62 o                         
  -6   7   2         22.82         32.62         1.34 o                         
  -5   7   2        141.84        140.20         4.71 o                         
  -4   7   2         22.25         34.17         1.15 o                         
  -3   7   2          2.19          2.13         0.48 o                         
  -2   7   2         78.36         75.87         1.94 o                         
  -1   7   2         39.19         34.35         0.98 o                         
   0   7   2          0.06         -0.37         0.37 o                         
   1   7   2          0.24          4.24         0.49 o                         
   2   7   2         12.70         16.62         0.72 o                         
   3   7   2         74.28         75.38         1.68 o                         
   4   7   2          1.82         -0.45         0.45 o                         
   5   7   2         56.98         46.70         1.31 o                         
   6   7   2          3.45          1.57         0.49 o                         
   7   7   2         65.84         76.54         1.91 o                         
   8   7   2          0.06          2.48         0.62 o                         
   9   7   2         48.07         54.53         3.35 o                         
  -6   8   2         14.41         17.28         2.48 o                         
  -5   8   2         11.06         19.26         0.91 o                         
  -4   8   2        406.03        419.38        10.17 o                         
  -3   8   2         89.94         95.87         3.03 o                         
  -2   8   2          0.09         -0.89         0.89 o                         
  -1   8   2         42.80         32.94         1.06 o                         
   0   8   2          0.09          0.09         0.51 o                         
   1   8   2        124.86        115.64         2.24 o                         
   2   8   2          0.38          0.09         0.50 o                         
   3   8   2         97.14         70.71         1.80 o                         
   4   8   2          2.18          4.46         0.68 o                         
   5   8   2         11.12          7.37         0.78 o                         
   6   8   2          4.89          2.93         0.80 o                         
   7   8   2          8.78          8.58         0.96 o                         
   8   8   2          2.14          4.86         0.71 o                         
   9   8   2         68.15         96.44         4.63 o                         
  -6   9   2          0.92          5.44         1.42 o                         
  -5   9   2          3.25          5.76         1.32 o                         
  -4   9   2         16.82         23.12         1.33 o                         
  -3   9   2         94.92         94.49         2.84 o                         
  -2   9   2         15.38          8.40         0.69 o                         
  -1   9   2          8.59          2.70         0.50 o                         
   0   9   2         50.13         63.09         1.80 o                         
   1   9   2        173.52        174.31         3.81 o                         
   2   9   2        253.32        292.11         7.49 o                         
   3   9   2          4.64          4.11         0.78 o                         
   4   9   2        103.88        115.66         3.18 o                         
   5   9   2         16.79         13.73         1.00 o                         
   6   9   2          3.18         -0.20         0.65 o                         
   7   9   2          2.99          1.59         0.63 o                         
   8   9   2          1.46          0.59         0.96 o                         
  -4  10   2          2.72          0.08         1.24 o                         
  -3  10   2          5.42         -0.01         0.81 o                         
  -2  10   2        147.24        128.77         3.64 o                         
  -1  10   2          2.94          2.31         0.46 o                         
   0  10   2         11.20         12.55         0.89 o                         
   1  10   2         12.00          9.54         0.98 o                         
   2  10   2         21.18         20.32         1.12 o                         
   3  10   2          4.73          1.68         0.62 o                         
   4  10   2         11.42          7.69         0.86 o                         
   5  10   2          0.25          0.76         1.23 o                         
   6  10   2          0.23          0.90         0.62 o                         
   7  10   2          0.29         -0.66         0.90 o                         
  -3  11   2          4.23          6.39         1.41 o                         
  -2  11   2          2.16         -0.58         0.58 o                         
  -1  11   2         21.03         14.86         1.10 o                         
   0  11   2          5.37          3.17         0.85 o                         
   1  11   2         43.79         49.25         1.79 o                         
   2  11   2         26.14         27.02         1.60 o                         
   3  11   2          5.71          5.32         0.90 o                         
   4  11   2          4.12          2.44         0.85 o                         
   5  11   2         17.32         11.05         1.63 o                         
   6  11   2         16.71         10.10         1.08 o                         
  -1  12   2          5.63          5.60         1.48 o                         
   0  12   2         36.11         43.64         2.57 o                         
   1  12   2          8.60          7.45         1.07 o                         
   2  12   2          0.76         -0.40         0.81 o                         
   3  12   2         30.03         40.86         2.22 o                         
   4  12   2          3.59          6.59         1.01 o                         
  -4 -11   3          3.17          5.33         0.94 o                         
  -3 -11   3          3.46          5.16         0.95 o                         
  -2 -11   3         28.55         35.95         1.35 o                         
  -1 -11   3          3.88          5.59         0.89 o                         
   0 -11   3          2.84          3.69         0.86 o                         
   1 -11   3          5.08          0.41         1.11 o                         
  -6 -10   3          3.41          0.55         0.83 o                         
  -5 -10   3          4.20         -0.32         1.85 o                         
  -4 -10   3          0.86          0.08         0.74 o                         
  -3 -10   3          3.17          2.35         0.64 o                         
  -2 -10   3         13.05         13.71         0.98 o                         
  -1 -10   3        144.69        157.49         4.75 o                         
   0 -10   3        108.80        118.93         3.36 o                         
   1 -10   3          2.29          1.24         0.69 o                         
   2 -10   3         17.21         21.68         1.18 o                         
   3 -10   3          0.73          1.39         1.10 o                         
  -7  -9   3          2.84          1.03         0.84 o                         
  -6  -9   3          0.12          0.98         0.91 o                         
  -5  -9   3         16.27         20.39         1.06 o                         
  -4  -9   3          3.57          2.72         0.63 o                         
  -3  -9   3          0.24          0.27         0.48 o                         
  -2  -9   3         35.77         53.46         1.61 o                         
  -1  -9   3         44.74         47.65         1.46 o                         
   0  -9   3        186.31        214.29         4.14 o                         
   1  -9   3          0.19          0.87         0.47 o                         
   2  -9   3         13.69          9.90         0.82 o                         
   3  -9   3        121.69        113.23         2.97 o                         
   4  -9   3          0.24         -0.20         0.75 o                         
   5  -9   3          1.75          3.10         0.84 o                         
  -8  -8   3         29.20         24.56         1.46 o                         
  -7  -8   3          1.85          2.00         0.63 o                         
  -6  -8   3         14.18         11.31         0.92 o                         
  -5  -8   3          1.98          3.11         0.52 o                         
  -4  -8   3          2.06          2.15         0.43 o                         
  -3  -8   3         11.72         11.09         0.76 o                         
  -2  -8   3         21.27         39.36         1.25 o                         
  -1  -8   3        337.48        364.50         6.61 o                         
   0  -8   3          6.23          7.71         0.77 o                         
   1  -8   3        384.83        386.12         6.92 o                         
   2  -8   3        325.45        343.25         6.98 o                         
   3  -8   3          2.71          0.12         0.41 o                         
   4  -8   3         12.09         13.81         1.11 o                         
   5  -8   3          3.09          2.30         0.87 o                         
   6  -8   3         23.57         15.45         1.27 o                         
  -9  -7   3          1.53          4.20         0.77 o                         
  -8  -7   3         18.57         17.63         0.98 o                         
  -7  -7   3          6.34          7.92         0.78 o                         
  -6  -7   3         28.33         25.56         1.04 o                         
  -5  -7   3          1.57          2.52         0.47 o                         
  -4  -7   3         13.05         20.35         0.83 o                         
  -3  -7   3          9.86         17.25         0.73 o                         
  -2  -7   3          6.27         13.26         0.68 o                         
  -1  -7   3         78.36         80.66         1.77 o                         
   0  -7   3         39.34         37.43         0.99 o                         
   1  -7   3         18.92         17.49         0.78 o                         
   2  -7   3        592.72        668.35        11.01 o                         
   3  -7   3          0.09          1.44         0.48 o                         
   4  -7   3         83.24         97.31         2.39 o                         
   5  -7   3         35.22         24.61         1.05 o                         
   6  -7   3          5.21          2.52         0.69 o                         
   7  -7   3          1.09          0.06         0.88 o                         
  -9  -6   3          4.02          3.58         1.03 o                         
  -8  -6   3          8.36          5.62         0.70 o                         
  -7  -6   3          3.31          3.89         0.45 o                         
  -6  -6   3         77.55         66.06         1.64 o                         
  -5  -6   3        143.78        133.80         2.60 o                         
  -4  -6   3         11.51         11.56         0.53 o                         
  -3  -6   3         18.86         26.21         0.76 o                         
  -2  -6   3          9.87          5.80         0.47 o                         
  -1  -6   3         78.33         90.30         1.79 o                         
   0  -6   3        263.96        248.75         4.15 o                         
   1  -6   3        130.99        127.44         2.31 o                         
   2  -6   3         40.41         36.91         1.02 o                         
   3  -6   3        453.17        437.70         7.32 o                         
   4  -6   3        602.66        578.18        10.06 o                         
   5  -6   3          0.19         -0.45         0.45 o                         
   6  -6   3          3.04          1.91         0.45 o                         
   7  -6   3         12.75          7.33         1.41 o                         
  -9  -5   3          0.47         -0.24         1.56 o                         
  -8  -5   3          1.27          0.44         0.43 o                         
  -7  -5   3         18.58         26.63         1.18 o                         
  -6  -5   3        103.03         92.03         1.96 o                         
  -5  -5   3          0.70          2.24         0.40 o                         
  -4  -5   3         64.25         67.02         1.45 o                         
  -3  -5   3        197.17        203.30         3.33 o                         
  -2  -5   3        235.29        261.72         4.16 o                         
  -1  -5   3         31.37         24.59         0.71 o                         
   0  -5   3         95.27        111.99         1.96 o                         
   1  -5   3         31.85         28.94         0.84 o                         
   2  -5   3          0.37          1.62         0.35 o                         
   3  -5   3         14.08         15.31         0.61 o                         
   4  -5   3        498.17        514.39         8.99 o                         
   5  -5   3          0.75          2.01         0.79 o                         
   6  -5   3         87.26         85.30         1.83 o                         
   7  -5   3         17.71         13.44         1.43 o                         
   8  -5   3          7.16          5.95         0.99 o                         
 -10  -4   3          0.00         -0.36         3.87 o                         
  -9  -4   3          4.85          2.10         0.74 o                         
  -8  -4   3          4.42         -0.13         0.36 o                         
  -7  -4   3         11.12         18.14         0.78 o                         
  -6  -4   3         75.92         75.68         1.61 o                         
  -5  -4   3          1.87          3.86         0.50 o                         
  -4  -4   3        202.02        201.35         3.30 o                         
  -3  -4   3        104.76        138.85         2.37 o                         
  -2  -4   3         91.84         72.62         1.45 o                         
  -1  -4   3        103.17         86.49         1.86 o                         
   0  -4   3         42.71         32.71         0.98 o                         
   1  -4   3          1.50          9.67         0.49 o                         
   2  -4   3       1625.98       1686.59        34.97 o                         
   3  -4   3         31.69         31.62         0.79 o                         
   4  -4   3          4.07          4.07         0.40 o                         
   5  -4   3         68.46         59.22         1.36 o                         
   6  -4   3        846.27        879.39        14.98 o                         
   7  -4   3          1.78         -0.29         0.54 o                         
   8  -4   3          6.12          7.09         0.77 o                         
 -10  -3   3         33.51         45.62         2.07 o                         
  -9  -3   3          0.48          0.74         0.60 o                         
  -8  -3   3          2.57          0.67         0.76 o                         
  -7  -3   3         69.97         75.09         1.91 o                         
  -6  -3   3          0.14          6.52         0.52 o                         
  -5  -3   3         16.39         20.77         0.75 o                         
  -4  -3   3        323.80        324.34         5.24 o                         
  -3  -3   3         10.77          9.63         0.56 o                         
  -2  -3   3       2595.48       2423.52        40.51 o                         
  -1  -3   3         15.48          9.63         0.48 o                         
   0  -3   3        915.40       1005.08        16.12 o                         
   1  -3   3        168.22        149.34         2.61 o                         
   2  -3   3        100.92        136.47         2.50 o                         
   3  -3   3        113.99        107.59         2.02 o                         
   4  -3   3        125.72        183.01         3.17 o                         
   5  -3   3         16.21         13.36         0.63 o                         
   6  -3   3        394.78        381.48         7.08 o                         
   7  -3   3         48.17         63.62         1.63 o                         
   8  -3   3          9.48         14.92         0.82 o                         
   9  -3   3          4.56          0.39         1.35 o                         
 -10  -2   3          1.01         -0.90         0.90 o                         
  -9  -2   3          2.81          1.86         0.48 o                         
  -8  -2   3         14.18          8.75         0.62 o                         
  -7  -2   3          0.14          0.25         0.38 o                         
  -6  -2   3         44.92         27.32         0.80 o                         
  -5  -2   3         26.63         24.53         0.71 o                         
  -4  -2   3         27.02         14.13         0.53 o                         
  -3  -2   3         19.96         20.51         0.62 o                         
  -2  -2   3       1823.53       1704.19        28.54 o                         
  -1  -2   3        707.78        670.10        19.88 o                         
   0  -2   3        559.41        484.26         8.23 o                         
   1  -2   3        287.50        299.40         5.14 o                         
   2  -2   3         25.30         29.14         0.84 o                         
   3  -2   3         49.08         47.33         1.08 o                         
   4  -2   3        405.16        369.09         6.73 o                         
   5  -2   3         43.37         35.63         1.02 o                         
   6  -2   3         39.16         32.83         0.98 o                         
   7  -2   3         87.87         93.61         2.43 o                         
   8  -2   3        321.52        298.92         7.21 o                         
   9  -2   3          0.13          0.13         0.61 o                         
 -10  -1   3          6.09          2.07         1.24 o                         
  -9  -1   3          2.68         -0.01         1.03 o                         
  -8  -1   3         53.46         48.04         1.36 o                         
  -7  -1   3         24.41         18.96         0.86 o                         
  -6  -1   3        157.19        149.76         3.06 o                         
  -5  -1   3        145.08        162.11         3.70 o                         
  -4  -1   3        131.19        123.56         2.24 o                         
  -3  -1   3         13.99         16.29         0.55 o                         
  -2  -1   3          1.58          0.04         0.26 o                         
  -1  -1   3        637.79        497.32         9.29 o                         
   1  -1   3          6.75          0.03         0.26 o                         
   2  -1   3        249.48        276.02         4.76 o                         
   3  -1   3        474.64        499.56        12.44 o                         
   4  -1   3        232.46        322.48         6.81 o                         
   5  -1   3         10.11         13.86         0.60 o                         
   6  -1   3        115.04        135.06         2.58 o                         
   7  -1   3          9.80          7.99         0.58 o                         
   8  -1   3         37.76         34.38         1.01 o                         
   9  -1   3         53.90         50.96         2.00 o                         
  10  -1   3          4.62          1.51         1.48 o                         
 -10   0   3         11.51          7.16         0.79 o                         
  -9   0   3          0.99          2.42         0.84 o                         
  -8   0   3         29.36         33.77         1.15 o                         
  -7   0   3          0.46         -0.13         0.44 o                         
  -6   0   3         21.25         19.75         0.81 o                         
  -5   0   3        120.97        108.10         2.26 o                         
  -4   0   3         65.18         79.46         1.70 o                         
  -3   0   3        165.23        154.64         2.80 o                         
  -2   0   3        145.79        110.62         2.13 o                         
  -1   0   3        228.63        266.01         5.11 o                         
   1   0   3       3604.87       3921.13       206.79 o                         
   2   0   3        769.08        734.33        12.33 o                         
   3   0   3          0.01          0.24         0.20 o                         
   4   0   3          5.35         17.75         0.50 o                         
   5   0   3         28.39         24.87         0.72 o                         
   6   0   3          9.99          3.26         0.31 o                         
   7   0   3          0.42         -0.47         0.72 o                         
   8   0   3         52.29         56.16         1.75 o                         
   9   0   3         14.42         14.37         0.96 o                         
  10   0   3         82.13         83.50         3.04 o                         
 -10   1   3         18.78         24.07         1.18 o                         
  -9   1   3          0.53          0.62         0.48 o                         
  -8   1   3         17.95         19.79         0.83 o                         
  -7   1   3         29.86         27.64         0.94 o                         
  -6   1   3        250.07        244.74         4.68 o                         
  -5   1   3        213.09        261.22         4.65 o                         
  -4   1   3       3162.72       3333.84        76.24 o                         
  -3   1   3         88.54         81.20         1.81 o                         
  -2   1   3        808.78        764.56        13.91 o                         
  -1   1   3        781.90        681.64        10.46 o                         
   0   1   3         77.18         65.15         1.26 o                         
   1   1   3        864.82        773.34        12.38 o                         
   2   1   3        323.17        347.91         5.97 o                         
   3   1   3         10.37         11.85         0.48 o                         
   4   1   3         12.67          9.12         0.55 o                         
   5   1   3          5.43         15.13         0.55 o                         
   6   1   3          0.90         -0.22         0.40 o                         
   7   1   3          1.02          1.58         0.62 o                         
   8   1   3          4.75          3.07         0.53 o                         
   9   1   3         21.08         25.08         1.87 o                         
  10   1   3         13.05         11.23         1.54 o                         
  -9   2   3         18.55         17.76         1.30 o                         
  -8   2   3         34.78         47.48         1.18 o                         
  -7   2   3          0.19         -0.19         0.36 o                         
  -6   2   3         50.46         58.51         1.32 o                         
  -5   2   3         44.68         32.32         0.83 o                         
  -4   2   3        268.80        258.57         4.80 o                         
  -3   2   3         10.99          9.96         0.45 o                         
  -2   2   3       1559.85       1577.71        26.35 o                         
  -1   2   3        385.63        304.61         5.19 o                         
   0   2   3        156.37        158.26         3.02 o                         
   1   2   3       3730.40       4113.58       152.91 o                         
   2   2   3        758.75        849.67        24.05 o                         
   3   2   3         33.55         29.71         0.84 o                         
   4   2   3        409.59        427.15         7.39 o                         
   5   2   3          2.18          4.08         0.47 o                         
   6   2   3         44.78         40.53         1.01 o                         
   7   2   3         34.39         17.73         0.98 o                         
   8   2   3          0.00          1.30         0.50 o                         
   9   2   3          0.26          1.73         0.74 o                         
  10   2   3          1.38          3.53         1.24 o                         
  -9   3   3         13.10         16.53         0.89 o                         
  -8   3   3         19.16         16.52         0.60 o                         
  -7   3   3          3.37          7.88         0.45 o                         
  -6   3   3        168.21        152.99         2.97 o                         
  -5   3   3         31.09         25.86         0.79 o                         
  -4   3   3         32.73         25.56         0.83 o                         
  -3   3   3       1031.74       1232.57        23.16 o                         
  -2   3   3       1058.38       1125.26        25.56 o                         
  -1   3   3        173.90        180.78         3.36 o                         
   0   3   3         51.90         37.75         0.96 o                         
   1   3   3        620.49        608.29        18.59 o                         
   2   3   3        854.60        741.57        12.57 o                         
   3   3   3          4.45          0.19         0.31 o                         
   4   3   3          6.61         13.23         0.54 o                         
   5   3   3         58.09         62.90         1.35 o                         
   6   3   3          2.16          1.53         0.40 o                         
   7   3   3          3.45          9.28         0.71 o                         
   8   3   3         14.30         14.15         0.85 o                         
   9   3   3          3.78          3.80         0.95 o                         
  10   3   3          8.26          4.21         3.21 o                         
  -9   4   3         20.73         24.07         1.25 o                         
  -8   4   3         94.76         85.83         2.10 o                         
  -7   4   3          0.93          1.40         0.43 o                         
  -6   4   3        406.78        383.54         6.48 o                         
  -5   4   3         20.98         20.75         0.68 o                         
  -4   4   3          0.06         -0.01         0.32 o                         
  -3   4   3         44.90         35.79         0.98 o                         
  -2   4   3        128.58        144.25         2.94 o                         
  -1   4   3        344.28        300.80         5.53 o                         
   0   4   3        410.89        500.48        13.31 o                         
   1   4   3        648.42        673.62        16.11 o                         
   2   4   3        442.58        385.87         9.43 o                         
   3   4   3        213.72        203.27         3.52 o                         
   4   4   3        421.97        479.36         7.56 o                         
   5   4   3         66.85         67.81         1.52 o                         
   6   4   3         23.15         17.63         0.74 o                         
   7   4   3         66.22         85.70         1.98 o                         
   8   4   3         24.17         21.21         1.08 o                         
   9   4   3          0.95         -0.80         0.82 o                         
  10   4   3          0.47         -0.11         0.96 o                         
  -8   5   3          4.51          4.14         0.60 o                         
  -7   5   3          1.11          1.11         0.55 o                         
  -6   5   3          8.93          3.20         0.90 o                         
  -5   5   3        377.52        404.54         8.49 o                         
  -4   5   3         13.42         13.53         0.69 o                         
  -3   5   3         78.82         69.63         1.68 o                         
  -2   5   3          1.26          0.27         0.32 o                         
  -1   5   3          0.16          2.99         0.45 o                         
   0   5   3       2049.77       1991.71        46.13 o                         
   1   5   3        992.44       1030.00        23.40 o                         
   2   5   3        185.55        174.22         3.83 o                         
   3   5   3        341.37        370.52         6.20 o                         
   4   5   3        547.12        528.44         8.35 o                         
   5   5   3          0.19         -0.12         0.38 o                         
   6   5   3         28.51         25.21         0.89 o                         
   7   5   3        123.98        131.50         2.90 o                         
   8   5   3         89.73         96.06         2.82 o                         
   9   5   3          8.66          6.57         0.76 o                         
  10   5   3          5.40         -0.77         1.03 o                         
  -8   6   3          0.36         -0.51         1.20 o                         
  -7   6   3         32.03         38.15         1.40 o                         
  -6   6   3        272.78        233.90         5.62 o                         
  -5   6   3        411.12        430.82         9.03 o                         
  -4   6   3          6.18          7.85         0.63 o                         
  -3   6   3         49.37         62.46         1.56 o                         
  -2   6   3         23.74         20.72         0.74 o                         
  -1   6   3         56.73         44.94         1.11 o                         
   0   6   3          9.67          4.59         0.54 o                         
   1   6   3        137.27        124.46         2.32 o                         
   2   6   3        492.12        502.93         9.69 o                         
   3   6   3        292.23        308.04         5.28 o                         
   4   6   3         14.32         17.01         0.73 o                         
   5   6   3         23.17         16.78         0.76 o                         
   6   6   3         49.42         51.09         1.34 o                         
   7   6   3          5.88         10.30         0.77 o                         
   8   6   3         16.01         23.25         1.07 o                         
   9   6   3          3.86          1.30         1.02 o                         
  -7   7   3          8.94          3.43         0.71 o                         
  -6   7   3          0.04          0.43         1.17 o                         
  -5   7   3          1.63          2.31         0.67 o                         
  -4   7   3          5.61         13.51         0.95 o                         
  -3   7   3          0.02         -0.99         0.99 o                         
  -2   7   3          8.95          4.83         0.59 o                         
  -1   7   3         14.73         14.33         0.72 o                         
   0   7   3         71.32         76.25         1.78 o                         
   1   7   3         48.96         48.57         1.29 o                         
   2   7   3        522.93        524.92         9.15 o                         
   3   7   3        163.11        142.50         2.89 o                         
   4   7   3         38.85         49.40         1.32 o                         
   5   7   3         60.91         72.23         1.78 o                         
   6   7   3         59.63         63.08         1.60 o                         
   7   7   3          0.11          0.57         0.49 o                         
   8   7   3          1.77         -0.30         0.90 o                         
   9   7   3         11.66         16.00         1.52 o                         
  -6   8   3          9.53         10.52         2.07 o                         
  -5   8   3         38.30         44.53         2.16 o                         
  -4   8   3        114.32         92.41         3.19 o                         
  -3   8   3        266.71        287.50         6.88 o                         
  -2   8   3         35.00         23.32         0.96 o                         
  -1   8   3          2.46          0.81         0.43 o                         
   0   8   3         50.27         46.97         1.36 o                         
   1   8   3         26.29         33.44         1.14 o                         
   2   8   3          1.07          1.56         0.45 o                         
   3   8   3          0.24          6.30         0.71 o                         
   4   8   3          2.19          1.48         0.56 o                         
   5   8   3          0.81         -0.50         0.50 o                         
   6   8   3          2.10          1.77         0.71 o                         
   7   8   3          1.86         -0.39         0.86 o                         
   8   8   3          0.46          2.42         1.95 o                         
   9   8   3          6.65         17.10         1.42 o                         
  -6   9   3         18.28          7.32         1.50 o                         
  -5   9   3         27.83         29.47         1.58 o                         
  -4   9   3         21.74         20.37         1.33 o                         
  -3   9   3         18.36         12.25         1.12 o                         
  -2   9   3         15.91         16.35         1.17 o                         
  -1   9   3          8.86          3.16         0.52 o                         
   0   9   3          0.20          0.26         0.71 o                         
   1   9   3        137.18        143.31         3.47 o                         
   2   9   3          2.70         13.45         1.64 o                         
   3   9   3         95.58        112.03         3.06 o                         
   4   9   3         16.19          7.85         0.77 o                         
   5   9   3         10.39          7.52         0.76 o                         
   6   9   3         25.70         33.24         1.53 o                         
   7   9   3         19.04         22.75         1.46 o                         
   8   9   3         21.39         14.88         1.04 o                         
  -4  10   3         22.15         23.22         1.44 o                         
  -3  10   3          2.83          6.74         1.38 o                         
  -2  10   3          2.76          1.90         0.52 o                         
  -1  10   3         23.22         23.84         1.38 o                         
   0  10   3         27.92         26.66         1.46 o                         
   1  10   3         11.74         10.79         0.95 o                         
   2  10   3          1.94          0.66         0.53 o                         
   3  10   3         24.11         25.42         1.26 o                         
   4  10   3          1.03          4.32         0.82 o                         
   5  10   3          4.66          8.19         0.84 o                         
   6  10   3         15.18         17.79         1.25 o                         
   7  10   3          2.18          0.84         0.84 o                         
  -3  11   3          2.49          1.81         1.44 o                         
  -2  11   3          6.39          2.85         0.65 o                         
  -1  11   3          3.38          1.81         0.66 o                         
   0  11   3         50.12         62.81         2.93 o                         
   1  11   3         41.07         51.80         1.99 o                         
   2  11   3         41.27         43.13         1.57 o                         
   3  11   3          2.10          2.98         1.13 o                         
   4  11   3          9.73          6.63         0.91 o                         
   5  11   3          0.06          1.11         0.71 o                         
   6  11   3          0.22         -0.71         1.26 o                         
  -1  12   3          2.42          0.60         0.92 o                         
   0  12   3          6.27          5.00         1.02 o                         
   1  12   3         28.80         43.07         1.73 o                         
   2  12   3          5.93          4.43         0.92 o                         
   3  12   3         22.40         32.85         1.90 o                         
   4  12   3          0.07          1.62         1.03 o                         
  -3 -11   4          2.78          2.02         0.79 o                         
  -2 -11   4         58.06         71.61         2.28 o                         
  -1 -11   4         18.43         18.66         1.23 o                         
   0 -11   4          0.31          1.07         0.91 o                         
  -6 -10   4          2.03          0.31         1.45 o                         
  -5 -10   4          7.59          2.89         0.74 o                         
  -4 -10   4          9.03          3.55         0.97 o                         
  -3 -10   4          0.52          2.02         1.32 o                         
  -2 -10   4          0.37         -0.07         0.58 o                         
  -1 -10   4         15.45         18.40         1.04 o                         
   0 -10   4         45.60         43.43         1.61 o                         
   1 -10   4          9.10          3.06         0.69 o                         
   2 -10   4          5.49          3.10         1.05 o                         
   3 -10   4          1.19          0.66         1.07 o                         
  -7  -9   4          2.11         -0.01         1.06 o                         
  -6  -9   4          0.97          0.49         0.62 o                         
  -5  -9   4         15.47         20.09         1.00 o                         
  -4  -9   4          5.11          0.95         0.57 o                         
  -3  -9   4         18.98          7.14         0.67 o                         
  -2  -9   4         16.70         18.56         0.91 o                         
  -1  -9   4         20.00         20.57         1.01 o                         
   0  -9   4        116.13        127.51         2.87 o                         
   1  -9   4         64.74         71.57         1.65 o                         
   2  -9   4          0.01          0.05         0.66 o                         
   3  -9   4          0.05          1.03         0.79 o                         
   4  -9   4          7.69          5.69         1.28 o                         
  -8  -8   4          9.09          2.49         0.88 o                         
  -7  -8   4         22.44         15.43         0.88 o                         
  -6  -8   4          0.58          0.07         0.59 o                         
  -5  -8   4          0.87          0.71         0.47 o                         
  -4  -8   4         12.72         11.41         0.69 o                         
  -3  -8   4         19.55         28.51         1.07 o                         
  -2  -8   4         29.42         43.58         1.36 o                         
  -1  -8   4          9.01         15.91         0.87 o                         
   0  -8   4         43.06         37.82         1.11 o                         
   1  -8   4         78.68         82.97         1.91 o                         
   2  -8   4        224.58        246.45         5.21 o                         
   3  -8   4         99.28         99.67         2.13 o                         
   4  -8   4          7.46          5.13         0.77 o                         
   5  -8   4          5.79          0.24         0.97 o                         
  -8  -7   4         15.77         17.23         1.03 o                         
  -7  -7   4          0.15          1.59         0.70 o                         
  -6  -7   4          1.81          1.59         0.87 o                         
  -5  -7   4          0.79          0.60         0.55 o                         
  -4  -7   4         33.65         29.76         1.03 o                         
  -3  -7   4          2.01          2.13         0.46 o                         
  -2  -7   4         39.26         20.80         0.86 o                         
  -1  -7   4        359.47        350.96         5.82 o                         
   0  -7   4          2.36          3.00         0.46 o                         
   1  -7   4         17.38         12.62         0.72 o                         
   2  -7   4        103.97        116.67         2.43 o                         
   3  -7   4        217.07        243.71         4.79 o                         
   4  -7   4        127.19        146.01         3.12 o                         
   5  -7   4          4.48          6.81         0.90 o                         
   6  -7   4          2.61          1.05         0.74 o                         
  -9  -6   4          0.21         -0.71         0.71 o                         
  -8  -6   4          0.03         -0.32         0.57 o                         
  -7  -6   4          0.82          0.23         0.42 o                         
  -6  -6   4         18.04         20.43         1.08 o                         
  -5  -6   4         48.86         62.04         1.49 o                         
  -4  -6   4          8.09          3.76         0.50 o                         
  -3  -6   4         40.20         41.24         1.08 o                         
  -2  -6   4          3.61          3.58         0.43 o                         
  -1  -6   4          1.00          0.00         0.31 o                         
   0  -6   4          7.66          6.93         0.57 o                         
   1  -6   4          2.10          1.14         0.38 o                         
   2  -6   4          5.25          0.77         0.58 o                         
   3  -6   4         51.92         53.63         1.36 o                         
   4  -6   4        579.96        659.76        11.43 o                         
   5  -6   4        116.97        116.07         2.63 o                         
   6  -6   4         87.00         91.08         2.93 o                         
   7  -6   4          0.02         -0.64         1.15 o                         
  -9  -5   4          4.29          6.35         1.22 o                         
  -8  -5   4          1.01          0.06         0.50 o                         
  -7  -5   4         93.89        106.07         2.52 o                         
  -6  -5   4         77.61         84.08         1.96 o                         
  -5  -5   4          8.50          5.84         0.60 o                         
  -4  -5   4         42.71         58.39         1.33 o                         
  -3  -5   4          1.64          1.42         0.39 o                         
  -2  -5   4          5.49          1.77         0.36 o                         
  -1  -5   4        115.21        114.84         2.04 o                         
   0  -5   4         22.05         29.58         0.85 o                         
   1  -5   4        689.57        657.25        10.76 o                         
   2  -5   4          3.22          2.97         0.37 o                         
   3  -5   4         17.48         16.43         0.65 o                         
   4  -5   4         23.28         38.47         1.30 o                         
   5  -5   4        344.70        365.82         6.95 o                         
   6  -5   4        243.09        247.33         5.50 o                         
   7  -5   4          0.34          1.37         0.84 o                         
   8  -5   4          2.27          0.18         0.82 o                         
  -9  -4   4          3.15         -0.36         1.45 o                         
  -8  -4   4          0.29         -0.47         0.47 o                         
  -7  -4   4         76.02         97.13         2.10 o                         
  -6  -4   4         26.71         24.68         0.95 o                         
  -5  -4   4          2.44          2.01         0.42 o                         
  -4  -4   4         11.72         12.97         0.64 o                         
  -3  -4   4        450.36        441.75         7.40 o                         
  -2  -4   4        206.39        177.88         3.20 o                         
  -1  -4   4        438.84        526.31         8.30 o                         
   0  -4   4        185.49        210.74         4.30 o                         
   1  -4   4         66.27         40.69         1.07 o                         
   2  -4   4        135.11        136.06         2.58 o                         
   3  -4   4         38.40         36.31         0.94 o                         
   4  -4   4          3.19          0.64         0.47 o                         
   5  -4   4         13.90         15.13         0.85 o                         
   6  -4   4        927.56       1034.53        19.77 o                         
   7  -4   4         14.29         17.33         1.08 o                         
   8  -4   4         39.08         39.34         1.51 o                         
 -10  -3   4          5.36          2.86         0.95 o                         
  -9  -3   4          0.45          0.12         0.64 o                         
  -8  -3   4          3.76          1.57         0.64 o                         
  -7  -3   4         55.24         56.70         1.47 o                         
  -6  -3   4        362.68        384.61         6.92 o                         
  -5  -3   4         16.34         21.32         0.78 o                         
  -4  -3   4        112.84        110.52         2.05 o                         
  -3  -3   4         76.63         86.12         1.73 o                         
  -2  -3   4         28.45         15.74         0.69 o                         
  -1  -3   4        299.87        269.91         6.26 o                         
   0  -3   4          3.03          3.36         0.56 o                         
   1  -3   4         18.59         27.67         0.92 o                         
   2  -3   4        322.99        318.55         5.85 o                         
   3  -3   4        125.92        107.69         2.35 o                         
   4  -3   4          9.50          7.77         0.61 o                         
   5  -3   4          0.03         -0.51         0.51 o                         
   6  -3   4          0.04          2.94         0.53 o                         
   7  -3   4        599.04        598.34        13.32 o                         
   8  -3   4         13.91         16.23         0.87 o                         
   9  -3   4          0.08         -0.43         0.78 o                         
 -10  -2   4          8.83          6.87         1.00 o                         
  -9  -2   4          6.86          4.62         0.65 o                         
  -8  -2   4         17.32         15.12         0.88 o                         
  -7  -2   4          0.19          0.24         0.46 o                         
  -6  -2   4          2.21          2.24         0.41 o                         
  -5  -2   4         26.46         32.77         0.99 o                         
  -4  -2   4         48.07         51.40         1.17 o                         
  -3  -2   4         17.45         13.46         0.53 o                         
  -2  -2   4        134.15         94.65         1.73 o                         
  -1  -2   4        234.87        193.89         3.68 o                         
   0  -2   4        472.45        479.12         8.64 o                         
   1  -2   4       2053.58       2164.58        64.35 o                         
   2  -2   4       1259.22       1332.46        33.45 o                         
   3  -2   4        219.86        246.11         4.59 o                         
   4  -2   4         15.98         15.32         0.69 o                         
   5  -2   4         90.80        106.21         2.27 o                         
   6  -2   4         55.61         56.93         1.39 o                         
   7  -2   4          0.01          0.29         0.39 o                         
   8  -2   4        156.67        179.75         6.42 o                         
   9  -2   4         30.15         31.10         1.57 o                         
 -10  -1   4          1.60         -0.24         2.96 o                         
  -9  -1   4          3.13          1.05         0.62 o                         
  -8  -1   4         51.54         59.92         1.61 o                         
  -7  -1   4          7.19         11.30         0.74 o                         
  -6  -1   4         59.18         44.37         1.38 o                         
  -5  -1   4        257.38        281.24         5.02 o                         
  -4  -1   4        843.79        855.77        14.66 o                         
  -3  -1   4          2.55          0.91         0.34 o                         
  -2  -1   4          6.73          6.96         0.52 o                         
  -1  -1   4        454.87        539.61        20.00 o                         
   0  -1   4        574.93        604.06        11.53 o                         
   1  -1   4        224.65        212.26         5.21 o                         
   2  -1   4          3.69          3.78         0.27 o                         
   3  -1   4         21.97         19.32         0.68 o                         
   4  -1   4        254.97        310.78         5.97 o                         
   5  -1   4        159.98        134.03         2.55 o                         
   6  -1   4         68.40         72.16         1.52 o                         
   7  -1   4         12.67          9.01         0.63 o                         
   8  -1   4          4.81          3.04         0.63 o                         
   9  -1   4         87.29        112.13         3.34 o                         
 -10   0   4          7.16          5.39         1.16 o                         
  -9   0   4          0.76          0.37         0.58 o                         
  -8   0   4          2.46          1.31         0.48 o                         
  -7   0   4         61.76         65.55         1.64 o                         
  -6   0   4        162.07        171.06         3.24 o                         
  -5   0   4         29.67         19.34         0.72 o                         
  -4   0   4          5.97         13.62         0.71 o                         
  -3   0   4         88.98         99.44         1.83 o                         
  -2   0   4          0.89         -0.28         0.28 o                         
  -1   0   4       1229.01       1076.39        19.02 o                         
   1   0   4        147.14        147.18         4.33 o                         
   2   0   4        218.95        223.79         4.10 o                         
   3   0   4       1621.94       1691.21        36.02 o                         
   4   0   4        379.45        383.57         6.28 o                         
   5   0   4         11.79          8.22         0.49 o                         
   6   0   4         12.65          9.42         0.76 o                         
   7   0   4          6.46          5.41         0.68 o                         
   8   0   4         83.31         89.79         2.52 o                         
   9   0   4          7.60          9.15         1.18 o                         
  10   0   4         18.56         14.36         1.19 o                         
 -10   1   4          2.76          2.04         0.80 o                         
  -9   1   4          1.03         -0.29         0.76 o                         
  -8   1   4         56.07         54.38         1.58 o                         
  -7   1   4         10.82         12.54         0.80 o                         
  -6   1   4         40.52         47.80         1.33 o                         
  -5   1   4          0.02          1.03         0.35 o                         
  -4   1   4        734.44        782.91        13.27 o                         
  -3   1   4        125.70        115.80         2.07 o                         
  -2   1   4        530.23        548.20        10.32 o                         
  -1   1   4         87.28         85.67         1.56 o                         
   0   1   4       3954.22       4599.37       232.22 o                         
   2   1   4          5.21          1.35         0.29 o                         
   3   1   4          0.29          1.62         0.26 o                         
   4   1   4        204.09        213.48         4.01 o                         
   5   1   4         61.93         66.03         1.78 o                         
   6   1   4          2.22          1.11         0.42 o                         
   7   1   4          5.33          2.60         0.56 o                         
   8   1   4          0.04          0.30         0.51 o                         
   9   1   4          0.02          0.75         0.89 o                         
  10   1   4          2.18         -0.15         0.97 o                         
  -9   2   4         26.64         20.75         1.42 o                         
  -8   2   4          7.67         12.42         0.77 o                         
  -7   2   4         17.95         11.76         0.66 o                         
  -6   2   4          0.95         -0.34         0.34 o                         
  -5   2   4        111.38        113.79         2.27 o                         
  -4   2   4        243.16        255.62         4.78 o                         
  -3   2   4         36.48         28.94         0.77 o                         
  -2   2   4        146.24        155.64         2.94 o                         
  -1   2   4         66.64         60.43         1.26 o                         
   0   2   4         71.74         93.81         1.86 o                         
   1   2   4       1056.13       1089.02        26.11 o                         
   2   2   4        104.03        129.19         2.19 o                         
   3   2   4         66.14         69.29         1.51 o                         
   4   2   4          6.60         10.31         0.64 o                         
   5   2   4        462.78        487.49        10.46 o                         
   6   2   4        142.25        143.52         3.26 o                         
   7   2   4          0.01         -0.40         0.40 o                         
   8   2   4          0.00         -0.18         0.58 o                         
   9   2   4         17.17         21.58         1.15 o                         
  10   2   4         11.21         12.32         1.13 o                         
  -9   3   4         40.24         47.44         1.66 o                         
  -8   3   4          2.97          0.81         0.46 o                         
  -7   3   4          3.36          0.34         0.39 o                         
  -6   3   4         98.76        110.78         2.25 o                         
  -5   3   4         32.88         34.66         1.00 o                         
  -4   3   4         95.83        103.49         2.14 o                         
  -3   3   4        141.39        197.67         3.40 o                         
  -2   3   4          4.58          3.57         0.32 o                         
  -1   3   4        185.91        167.00         3.15 o                         
   0   3   4        213.25        202.50         3.80 o                         
   1   3   4        135.43        136.18         3.21 o                         
   2   3   4        257.24        269.76         6.31 o                         
   3   3   4        667.52        572.34        11.04 o                         
   4   3   4          2.51          1.16         0.43 o                         
   5   3   4         37.94         33.83         0.84 o                         
   6   3   4         95.52        113.44         2.22 o                         
   7   3   4          1.34          0.79         0.40 o                         
   8   3   4          0.64         -0.01         0.49 o                         
   9   3   4          0.61          1.26         0.84 o                         
  10   3   4          2.62          0.97         0.94 o                         
  -9   4   4          4.84          5.33         0.84 o                         
  -8   4   4         86.70         87.21         2.22 o                         
  -7   4   4          0.88          1.97         0.51 o                         
  -6   4   4         62.33         52.89         1.29 o                         
  -5   4   4         46.57         43.97         1.10 o                         
  -4   4   4          0.02          0.38         0.30 o                         
  -3   4   4        446.63        447.46         7.68 o                         
  -2   4   4        346.12        334.00         6.10 o                         
  -1   4   4       1124.42       1145.34        20.26 o                         
   0   4   4         20.30         32.88         0.91 o                         
   1   4   4        113.19         81.83         2.01 o                         
   2   4   4        129.80        128.26         2.33 o                         
   3   4   4        379.60        305.89         5.17 o                         
   4   4   4        131.48        142.71         2.40 o                         
   5   4   4         19.22         19.15         0.67 o                         
   6   4   4         18.78         21.56         0.73 o                         
   7   4   4        112.84        142.38         2.83 o                         
   8   4   4         68.90         60.00         2.01 o                         
   9   4   4          1.36          0.18         2.51 o                         
  10   4   4          0.72         -0.87         0.87 o                         
  -8   5   4          5.20          5.33         0.64 o                         
  -7   5   4         24.33         19.67         0.81 o                         
  -6   5   4         18.89         19.27         0.75 o                         
  -5   5   4          0.38          2.82         0.61 o                         
  -4   5   4        191.89        188.52         4.22 o                         
  -3   5   4         40.36         46.62         1.51 o                         
  -2   5   4         70.47         73.30         1.59 o                         
  -1   5   4        493.68        456.75         7.89 o                         
   0   5   4         24.92         11.60         0.56 o                         
   1   5   4        136.64        149.60         3.37 o                         
   2   5   4          4.68          8.88         0.55 o                         
   3   5   4        351.63        341.81         5.76 o                         
   4   5   4         27.29         14.07         0.64 o                         
   5   5   4         19.45         15.87         0.68 o                         
   6   5   4         17.22         16.21         0.72 o                         
   7   5   4         98.46        114.56         2.56 o                         
   8   5   4          8.36         10.80         0.96 o                         
   9   5   4          0.34          0.31         0.74 o                         
  10   5   4          0.02          3.45         3.53 o                         
  -8   6   4          4.24          3.83         0.82 o                         
  -7   6   4          1.83          1.19         0.50 o                         
  -6   6   4         60.15         60.74         1.64 o                         
  -5   6   4         92.36         98.04         2.49 o                         
  -4   6   4         82.90         92.45         2.03 o                         
  -3   6   4         27.76         29.97         1.36 o                         
  -2   6   4          4.02          5.00         0.48 o                         
  -1   6   4        141.92        153.08         2.90 o                         
   0   6   4         17.79         11.72         0.57 o                         
   1   6   4          0.61          0.42         0.40 o                         
   2   6   4         88.74         97.90         2.19 o                         
   3   6   4          0.00         -0.45         0.45 o                         
   4   6   4         61.84         63.65         1.42 o                         
   5   6   4         24.10         22.57         0.93 o                         
   6   6   4         68.38         56.40         1.37 o                         
   7   6   4         15.56         11.77         0.93 o                         
   8   6   4         10.47         13.27         1.18 o                         
   9   6   4          8.17          4.50         0.70 o                         
  -7   7   4          1.23          2.25         0.83 o                         
  -6   7   4         33.26         32.84         1.68 o                         
  -5   7   4          9.09          3.39         0.80 o                         
  -4   7   4         36.69         17.54         1.32 o                         
  -3   7   4         68.06         59.05         2.05 o                         
  -2   7   4        122.96        125.75         2.87 o                         
  -1   7   4         12.53         14.52         0.65 o                         
   0   7   4         67.11         61.33         1.25 o                         
   1   7   4        187.64        184.07         4.21 o                         
   2   7   4         13.25          9.19         0.64 o                         
   3   7   4          6.09          8.09         0.70 o                         
   4   7   4          3.08          2.71         0.57 o                         
   5   7   4         27.56         25.65         1.03 o                         
   6   7   4          0.03         -0.57         0.87 o                         
   7   7   4         11.67         14.97         0.86 o                         
   8   7   4          6.79          1.06         0.71 o                         
   9   7   4          0.20         -0.06         1.50 o                         
  -6   8   4          0.37         -0.19         1.47 o                         
  -5   8   4          1.29          0.56         0.95 o                         
  -4   8   4         56.81         41.30         2.06 o                         
  -3   8   4         32.59         38.41         1.81 o                         
  -2   8   4         36.15         39.35         1.41 o                         
  -1   8   4         79.92         68.73         2.00 o                         
   0   8   4          0.01         -0.36         0.36 o                         
   1   8   4         85.50         84.53         1.93 o                         
   2   8   4          1.70          1.44         0.54 o                         
   3   8   4         15.46         10.75         0.90 o                         
   4   8   4         19.49         16.04         1.00 o                         
   5   8   4         17.97         15.94         0.90 o                         
   6   8   4         20.22         15.22         0.89 o                         
   7   8   4         25.53         19.86         1.30 o                         
   8   8   4          7.03          5.61         0.77 o                         
  -6   9   4         16.70         15.96         4.10 o                         
  -5   9   4          1.14          0.74         1.35 o                         
  -4   9   4          0.05         -1.06         1.06 o                         
  -3   9   4          5.54          8.93         1.72 o                         
  -2   9   4         45.11         27.57         1.31 o                         
  -1   9   4         30.20         30.74         1.43 o                         
   0   9   4          2.19          0.34         0.58 o                         
   1   9   4         90.50         98.69         3.70 o                         
   2   9   4        200.86        217.70         6.55 o                         
   3   9   4         31.82         47.66         1.70 o                         
   4   9   4          9.04          6.02         0.77 o                         
   5   9   4          1.78          1.22         0.57 o                         
   6   9   4          1.45          3.93         0.75 o                         
   7   9   4         12.45         10.73         1.06 o                         
   8   9   4          0.91         -0.78         0.78 o                         
  -4  10   4          9.80          6.00         1.81 o                         
  -3  10   4          0.03         -0.57         1.38 o                         
  -2  10   4        155.08        142.93         4.23 o                         
  -1  10   4         24.45         23.02         1.72 o                         
   0  10   4          9.46          9.98         0.58 o                         
   1  10   4         47.22         42.24         1.80 o                         
   2  10   4         28.73         28.53         1.28 o                         
   3  10   4          0.07          1.22         0.47 o                         
   4  10   4          0.57          0.45         0.56 o                         
   5  10   4          4.14          0.56         0.70 o                         
   6  10   4          1.08          2.33         0.63 o                         
   7  10   4          0.03          0.44         0.76 o                         
  -3  11   4          2.18          2.54         1.57 o                         
  -2  11   4          0.43          1.30         1.37 o                         
  -1  11   4          0.31         -1.90         1.90 o                         
   0  11   4         14.09          8.30         1.03 o                         
   1  11   4          6.77         12.13         1.30 o                         
   2  11   4         13.39         16.49         1.00 o                         
   3  11   4         41.62         40.82         1.79 o                         
   4  11   4          0.02          2.40         1.50 o                         
   5  11   4          2.45          0.59         1.02 o                         
   6  11   4          0.99          1.73         1.28 o                         
  -1  12   4          4.16          0.65         0.94 o                         
   0  12   4          3.75         -0.51         0.71 o                         
   1  12   4          9.68          2.18         0.87 o                         
   2  12   4         13.54         12.46         1.81 o                         
   3  12   4         43.76         44.83         1.74 o                         
   4  12   4         17.96         18.54         1.23 o                         
  -5 -10   5          1.30         -0.90         0.90 o                         
  -4 -10   5          1.54         -1.68         1.68 o                         
  -3 -10   5         11.52          7.57         1.21 o                         
  -2 -10   5         43.57         51.76         1.66 o                         
  -1 -10   5         26.24         23.08         0.99 o                         
   0 -10   5         58.29         54.81         1.66 o                         
   1 -10   5          2.51          0.56         0.71 o                         
   2 -10   5          6.35          7.10         1.27 o                         
  -6  -9   5         11.59         14.75         1.10 o                         
  -5  -9   5          0.04         -0.06         0.55 o                         
  -4  -9   5          4.77          0.40         0.53 o                         
  -3  -9   5         31.96         27.43         1.12 o                         
  -2  -9   5         26.30         23.30         1.06 o                         
  -1  -9   5         57.59         64.56         1.93 o                         
   0  -9   5         65.33         78.41         1.94 o                         
   1  -9   5         65.89         71.14         1.86 o                         
   2  -9   5         14.37         13.28         1.42 o                         
   3  -9   5          0.35         -0.34         0.62 o                         
   4  -9   5         10.06          4.96         1.81 o                         
  -7  -8   5          1.26          1.62         0.96 o                         
  -6  -8   5          1.68          0.80         1.15 o                         
  -5  -8   5         70.88         69.99         1.90 o                         
  -4  -8   5         38.02         36.82         1.23 o                         
  -3  -8   5         32.21         47.34         1.53 o                         
  -2  -8   5          5.34          7.97         0.69 o                         
  -1  -8   5         93.17        115.06         2.96 o                         
   0  -8   5          1.44         -0.47         0.47 o                         
   1  -8   5         13.10         15.90         0.79 o                         
   2  -8   5         89.95         81.25         2.07 o                         
   3  -8   5         41.78         38.36         1.40 o                         
   4  -8   5         21.89         27.17         1.70 o                         
   5  -8   5          0.03          0.13         0.97 o                         
  -8  -7   5          0.30         -0.31         0.95 o                         
  -7  -7   5          0.91          0.09         0.75 o                         
  -6  -7   5          8.06          4.57         0.78 o                         
  -5  -7   5          5.01          4.10         0.67 o                         
  -4  -7   5          0.29          0.25         0.42 o                         
  -3  -7   5          0.11          1.97         0.74 o                         
  -2  -7   5         91.71         72.10         1.75 o                         
  -1  -7   5        129.95        137.76         2.95 o                         
   0  -7   5        201.25        186.20         3.62 o                         
   1  -7   5         20.54         16.84         0.96 o                         
   2  -7   5        129.74        127.61         2.78 o                         
   3  -7   5        265.09        266.07         5.53 o                         
   4  -7   5         12.61         15.54         0.90 o                         
   5  -7   5          4.85          4.53         0.93 o                         
   6  -7   5          2.60          0.32         0.75 o                         
  -9  -6   5          0.45         -0.23         3.28 o                         
  -8  -6   5         15.03         15.68         0.97 o                         
  -7  -6   5          6.06          4.60         1.01 o                         
  -6  -6   5         24.43         23.60         1.27 o                         
  -5  -6   5         17.38         16.50         0.89 o                         
  -4  -6   5         14.01         16.04         0.80 o                         
  -3  -6   5        244.55        244.38         4.22 o                         
  -2  -6   5        261.25        304.26         5.09 o                         
  -1  -6   5          0.52          1.81         0.39 o                         
   0  -6   5          1.01          1.25         0.39 o                         
   1  -6   5          0.70         -0.35         0.40 o                         
   2  -6   5         11.52         10.43         0.64 o                         
   3  -6   5          6.64          7.50         0.55 o                         
   4  -6   5         66.60         59.63         1.60 o                         
   5  -6   5         33.90         35.54         1.39 o                         
   6  -6   5          4.60          5.45         0.86 o                         
   7  -6   5          0.08         -0.61         1.35 o                         
  -9  -5   5         15.37          7.56         1.66 o                         
  -8  -5   5         20.55         18.94         1.31 o                         
  -7  -5   5         13.33         15.65         0.85 o                         
  -6  -5   5          0.54         -0.46         0.46 o                         
  -5  -5   5          1.69         -0.48         0.48 o                         
  -4  -5   5         11.91          5.64         0.51 o                         
  -3  -5   5        104.82        115.57         2.31 o                         
  -2  -5   5          5.67          6.08         0.51 o                         
  -1  -5   5         31.84         37.76         0.95 o                         
   0  -5   5        191.43        208.42         3.56 o                         
   1  -5   5         86.13         88.90         1.76 o                         
   2  -5   5        107.54        107.66         2.00 o                         
   3  -5   5         28.82         25.16         0.90 o                         
   4  -5   5         29.18         18.41         0.79 o                         
   5  -5   5        316.72        344.45         7.45 o                         
   6  -5   5         65.27         69.99         1.98 o                         
   7  -5   5         42.95         37.19         1.53 o                         
  -9  -4   5          0.81          1.69         0.97 o                         
  -8  -4   5          1.34          1.19         0.72 o                         
  -7  -4   5         75.83         81.11         2.24 o                         
  -6  -4   5         61.57         62.49         1.82 o                         
  -5  -4   5         20.08         22.23         0.79 o                         
  -4  -4   5         83.78         87.50         1.85 o                         
  -3  -4   5         36.79         37.61         1.13 o                         
  -2  -4   5        341.45        312.17         5.13 o                         
  -1  -4   5        987.02       1013.53        16.42 o                         
   0  -4   5        724.63        719.73        11.58 o                         
   1  -4   5         55.87         38.17         0.97 o                         
   2  -4   5          4.64          3.64         0.42 o                         
   3  -4   5          4.18          2.93         0.46 o                         
   4  -4   5          4.69          4.41         0.59 o                         
   5  -4   5         24.12         22.81         1.40 o                         
   6  -4   5         85.77         96.40         2.70 o                         
   7  -4   5          0.04          0.28         0.72 o                         
   8  -4   5          8.33          8.39         1.79 o                         
  -9  -3   5          4.27          0.35         1.53 o                         
  -8  -3   5          0.18         -0.55         0.55 o                         
  -7  -3   5         85.16         92.94         2.34 o                         
  -6  -3   5         16.86         17.73         1.09 o                         
  -5  -3   5          0.44          0.02         0.51 o                         
  -4  -3   5          0.86         -0.24         0.32 o                         
  -3  -3   5        218.11        188.56         3.38 o                         
  -2  -3   5        229.97        244.31         4.06 o                         
  -1  -3   5          0.00          0.58         0.37 o                         
   0  -3   5          0.94          0.17         0.36 o                         
   1  -3   5        370.02        339.42         5.95 o                         
   2  -3   5        400.31        379.19         6.60 o                         
   3  -3   5          0.57         -0.36         0.36 o                         
   4  -3   5          5.05          5.46         0.48 o                         
   5  -3   5          0.25         -0.54         0.55 o                         
   6  -3   5         31.45         32.59         1.40 o                         
   7  -3   5         11.96          8.48         1.04 o                         
   8  -3   5         14.68         16.85         1.33 o                         
 -10  -2   5          0.66         -1.11         1.50 o                         
  -9  -2   5         17.95         13.11         1.02 o                         
  -8  -2   5         48.55         45.58         1.62 o                         
  -7  -2   5          6.43          1.50         0.90 o                         
  -6  -2   5        229.52        230.82         4.38 o                         
  -5  -2   5         12.81         15.15         0.70 o                         
  -4  -2   5          5.30          2.05         0.40 o                         
  -3  -2   5        275.87        336.08         5.66 o                         
  -2  -2   5        440.60        457.33         7.57 o                         
  -1  -2   5         29.03         42.33         1.07 o                         
   0  -2   5        165.30        169.32         4.31 o                         
   1  -2   5        162.71        178.85         3.65 o                         
   2  -2   5        447.04        513.84         8.81 o                         
   3  -2   5         37.56         29.69         0.96 o                         
   4  -2   5         57.62         56.45         1.27 o                         
   5  -2   5          5.67          8.47         0.66 o                         
   6  -2   5         37.06         30.83         1.12 o                         
   7  -2   5         54.74         43.80         1.25 o                         
   8  -2   5          1.34          3.14         0.63 o                         
   9  -2   5          5.42         -0.03         0.84 o                         
 -10  -1   5          6.13          3.99         1.57 o                         
  -9  -1   5          0.11         -0.53         1.12 o                         
  -8  -1   5          9.88         10.53         0.73 o                         
  -7  -1   5         12.38         21.41         1.00 o                         
  -6  -1   5          9.49          4.11         0.57 o                         
  -5  -1   5          5.59          7.48         0.57 o                         
  -4  -1   5         91.28         91.84         1.92 o                         
  -3  -1   5          2.76          1.42         0.43 o                         
  -2  -1   5         13.64         14.70         0.60 o                         
  -1  -1   5       2427.75       2226.93        40.84 o                         
   0  -1   5        495.33        441.91        11.24 o                         
   1  -1   5          8.48          4.60         0.44 o                         
   2  -1   5         21.60         11.93         0.55 o                         
   3  -1   5        511.14        564.63         9.63 o                         
   4  -1   5        122.10        151.83         2.97 o                         
   5  -1   5          0.94          0.04         0.27 o                         
   6  -1   5         25.47         24.18         0.80 o                         
   7  -1   5          1.22         -0.85         0.85 o                         
   8  -1   5          0.05          1.14         0.53 o                         
   9  -1   5          1.62          1.04         1.59 o                         
 -10   0   5          1.74          3.87         3.10 o                         
  -9   0   5         14.09          5.81         0.97 o                         
  -8   0   5         12.98         14.41         0.83 o                         
  -7   0   5         53.80         56.65         1.72 o                         
  -6   0   5        115.56        100.78         2.43 o                         
  -5   0   5         25.82         20.53         0.88 o                         
  -4   0   5        894.23        839.99        17.04 o                         
  -3   0   5        353.31        396.92         8.04 o                         
  -2   0   5        306.49        284.32         5.01 o                         
  -1   0   5        273.20        327.71         6.99 o                         
   0   0   5       1416.42       1399.95        34.83 o                         
   1   0   5          2.68          4.29         0.43 o                         
   2   0   5        673.86        639.86        11.44 o                         
   3   0   5         64.75         66.74         1.38 o                         
   4   0   5        494.83        520.03         9.38 o                         
   5   0   5         75.55         58.39         1.30 o                         
   6   0   5         15.67         14.95         0.74 o                         
   7   0   5          0.66         -0.77         0.77 o                         
   8   0   5         14.35         15.30         1.00 o                         
   9   0   5         25.34         35.72         2.21 o                         
  -9   1   5         15.04         12.55         0.83 o                         
  -8   1   5          5.98         10.43         0.64 o                         
  -7   1   5          8.39          5.84         0.52 o                         
  -6   1   5         12.46          9.49         0.65 o                         
  -5   1   5         22.61         32.57         1.10 o                         
  -4   1   5         25.08         49.76         1.14 o                         
  -3   1   5        160.00        145.43         2.56 o                         
  -2   1   5        439.62        470.64         7.35 o                         
  -1   1   5          1.45          0.94         0.37 o                         
   0   1   5       3696.08       4160.13       108.71 o                         
   1   1   5          1.44          3.74         0.44 o                         
   2   1   5        345.44        329.33         5.44 o                         
   3   1   5          4.99          3.81         0.45 o                         
   4   1   5          9.69         10.42         0.58 o                         
   5   1   5       1355.17       1432.71        25.40 o                         
   6   1   5          2.57          3.15         0.41 o                         
   7   1   5          4.61          5.70         0.66 o                         
   8   1   5         20.02         28.09         1.19 o                         
   9   1   5          0.32          1.04         0.73 o                         
  10   1   5          0.20         -1.65         1.65 o                         
  -9   2   5         37.45         35.17         1.38 o                         
  -8   2   5         11.73         10.77         0.73 o                         
  -7   2   5         15.55         10.97         0.70 o                         
  -6   2   5          6.12          6.84         0.64 o                         
  -5   2   5         59.55         68.13         1.60 o                         
  -4   2   5        173.27        184.37         3.57 o                         
  -3   2   5        213.98        181.93         3.26 o                         
  -2   2   5        752.08        754.43        12.74 o                         
  -1   2   5        835.71        907.95        15.28 o                         
   0   2   5        511.89        418.77         9.93 o                         
   1   2   5       2205.96       2260.94        44.87 o                         
   2   2   5         20.87         13.58         0.50 o                         
   3   2   5         84.46         89.92         1.79 o                         
   4   2   5        231.50        255.44         5.09 o                         
   5   2   5         16.40         19.73         0.73 o                         
   6   2   5          5.52          6.83         0.51 o                         
   7   2   5          5.83          7.31         0.59 o                         
   8   2   5          0.94          0.55         0.94 o                         
   9   2   5          0.00          1.21         1.28 o                         
  10   2   5          0.98          0.48         1.04 o                         
  -9   3   5         23.39         18.07         0.90 o                         
  -8   3   5         77.83         98.07         2.34 o                         
  -7   3   5         69.28         58.55         1.55 o                         
  -6   3   5         13.87         16.25         0.77 o                         
  -5   3   5         18.81         21.56         0.84 o                         
  -4   3   5          5.12          2.01         0.35 o                         
  -3   3   5        281.62        369.92         6.79 o                         
  -2   3   5         61.40         66.90         1.60 o                         
  -1   3   5          8.59         10.96         0.56 o                         
   0   3   5       1296.71       1320.10        30.36 o                         
   1   3   5         82.00         82.10         1.67 o                         
   2   3   5        226.77        216.73         3.71 o                         
   3   3   5         15.36         22.18         0.73 o                         
   4   3   5          5.37          5.69         0.45 o                         
   5   3   5         24.09         21.13         0.74 o                         
   6   3   5         10.82         12.80         0.65 o                         
   7   3   5        260.86        253.95         4.99 o                         
   8   3   5         12.23          8.66         0.83 o                         
   9   3   5         10.17          6.44         1.17 o                         
  10   3   5          0.03          1.96         3.51 o                         
  -9   4   5          0.98          1.20         1.06 o                         
  -8   4   5          7.38          5.85         0.55 o                         
  -7   4   5        125.89        155.05         3.04 o                         
  -6   4   5         88.17         96.09         2.03 o                         
  -5   4   5        201.90        181.00         3.60 o                         
  -4   4   5         14.05         22.93         0.77 o                         
  -3   4   5         78.30         62.85         1.45 o                         
  -2   4   5          0.55          0.88         0.30 o                         
  -1   4   5        553.06        547.25         9.32 o                         
   0   4   5        224.97        220.97         3.96 o                         
   1   4   5        506.47        562.78        12.49 o                         
   2   4   5         55.84         64.92         1.44 o                         
   3   4   5        229.18        171.41         3.34 o                         
   4   4   5         53.69         59.53         1.26 o                         
   5   4   5         42.19         45.32         1.07 o                         
   6   4   5         20.95         16.85         0.61 o                         
   7   4   5         42.52         44.39         1.42 o                         
   8   4   5          7.01          8.77         0.59 o                         
   9   4   5          3.03          1.65         0.73 o                         
  10   4   5          0.61         -0.98         1.26 o                         
  -8   5   5         26.28         17.45         1.00 o                         
  -7   5   5         31.25         28.32         0.91 o                         
  -6   5   5        232.23        215.74         4.32 o                         
  -5   5   5        340.45        327.62         5.86 o                         
  -4   5   5          0.04         -0.23         0.31 o                         
  -3   5   5          7.20          9.15         0.67 o                         
  -2   5   5        192.23        211.65         4.04 o                         
  -1   5   5         31.02         49.35         1.25 o                         
   0   5   5          0.95          1.18         0.36 o                         
   1   5   5         13.62         22.12         0.86 o                         
   2   5   5        154.10        162.88         3.35 o                         
   3   5   5          0.03          4.65         0.50 o                         
   4   5   5         23.57         22.06         0.75 o                         
   5   5   5          5.67          5.52         0.45 o                         
   6   5   5          2.42         -0.36         0.36 o                         
   7   5   5         33.56         43.35         1.32 o                         
   8   5   5         28.20         35.79         1.45 o                         
   9   5   5          8.33          4.49         0.98 o                         
  -8   6   5          0.31         -0.76         0.76 o                         
  -7   6   5          5.65          3.92         0.54 o                         
  -6   6   5          0.79          0.86         0.39 o                         
  -5   6   5        223.41        222.21         4.31 o                         
  -4   6   5          6.36          2.94         0.53 o                         
  -3   6   5         32.01         33.61         1.20 o                         
  -2   6   5        133.43        168.01         3.51 o                         
  -1   6   5        465.20        484.99         8.94 o                         
   0   6   5         37.39         28.44         0.90 o                         
   1   6   5         64.73         50.12         1.33 o                         
   2   6   5          0.01         -0.52         0.52 o                         
   3   6   5          2.86         -0.07         0.43 o                         
   4   6   5         89.74         81.60         1.68 o                         
   5   6   5         22.77         24.89         0.89 o                         
   6   6   5          9.72          9.86         0.68 o                         
   7   6   5          8.63          8.96         0.76 o                         
   8   6   5          1.16          1.90         0.50 o                         
   9   6   5          0.11         -1.20         1.20 o                         
  -7   7   5          0.48         -0.31         0.95 o                         
  -6   7   5          1.68          0.55         0.42 o                         
  -5   7   5         31.95         21.07         1.01 o                         
  -4   7   5        282.00        306.62         6.71 o                         
  -3   7   5        153.88        139.27         3.17 o                         
  -2   7   5         70.66         56.57         1.40 o                         
  -1   7   5         49.71         44.44         1.17 o                         
   0   7   5         33.99         44.56         1.06 o                         
   1   7   5          3.17          6.45         0.60 o                         
   2   7   5          4.25          5.00         0.61 o                         
   3   7   5         21.56         21.88         0.86 o                         
   4   7   5         70.50         82.93         1.77 o                         
   5   7   5        117.43        113.62         2.46 o                         
   6   7   5          0.19         -0.62         0.63 o                         
   7   7   5          0.00         -0.55         0.55 o                         
   8   7   5          0.59         -0.76         0.76 o                         
   9   7   5          0.64         -0.40         1.51 o                         
  -6   8   5          0.91         -0.68         0.68 o                         
  -5   8   5          0.88         -0.61         0.65 o                         
  -4   8   5          3.32          3.11         0.64 o                         
  -3   8   5        305.52        312.13         8.08 o                         
  -2   8   5        100.86         97.03         2.43 o                         
  -1   8   5          0.46         -0.49         0.49 o                         
   0   8   5          9.53         10.07         0.67 o                         
   1   8   5        416.42        426.47         7.68 o                         
   2   8   5          0.01          0.14         0.71 o                         
   3   8   5          8.02          7.63         0.85 o                         
   4   8   5          1.29          2.72         0.51 o                         
   5   8   5         18.33         19.11         0.94 o                         
   6   8   5          5.95          4.69         0.56 o                         
   7   8   5          0.28          0.12         0.64 o                         
   8   8   5          0.59          1.44         1.49 o                         
  -5   9   5         14.45          9.78         1.51 o                         
  -4   9   5         10.80         10.85         1.07 o                         
  -3   9   5         23.51         20.38         1.82 o                         
  -2   9   5        180.38        186.71         4.68 o                         
  -1   9   5         82.05         83.90         2.71 o                         
   0   9   5         32.85         25.42         1.23 o                         
   1   9   5        157.63        153.16         3.60 o                         
   2   9   5        124.95        134.97         3.26 o                         
   3   9   5         25.20         37.42         1.33 o                         
   4   9   5          0.96          1.73         0.54 o                         
   5   9   5         12.57         15.84         0.87 o                         
   6   9   5          3.18          5.34         0.74 o                         
   7   9   5          7.61          3.99         0.80 o                         
   8   9   5          0.26         -0.21         0.93 o                         
  -4  10   5          6.55          9.90         1.22 o                         
  -3  10   5         18.41         13.26         1.49 o                         
  -2  10   5         19.53         11.65         0.87 o                         
  -1  10   5         71.69         67.72         2.11 o                         
   0  10   5         88.77         89.82         2.63 o                         
   1  10   5          5.98          8.25         0.92 o                         
   2  10   5         52.74         53.74         1.77 o                         
   3  10   5         14.49          9.06         0.85 o                         
   4  10   5         10.26          8.18         1.33 o                         
   5  10   5          2.15          3.78         1.17 o                         
   6  10   5          5.45         10.33         0.96 o                         
   7  10   5          9.17         13.77         1.41 o                         
  -3  11   5          4.12          5.79         1.01 o                         
  -2  11   5          0.06         -2.01         2.01 o                         
  -1  11   5          0.05         -0.27         0.95 o                         
   0  11   5         44.12         46.64         1.88 o                         
   1  11   5          9.14          9.84         1.15 o                         
   2  11   5         28.42         36.21         1.33 o                         
   3  11   5          1.17          2.00         0.71 o                         
   4  11   5          2.25          0.27         0.81 o                         
   5  11   5          2.55         -0.69         0.69 o                         
   6  11   5          0.00         -0.99         0.99 o                         
  -1  12   5          1.80         -0.14         0.74 o                         
   0  12   5          0.29         -0.21         0.81 o                         
   1  12   5          2.34          1.06         0.76 o                         
   2  12   5          2.32          1.29         1.15 o                         
   3  12   5          3.52          9.50         1.26 o                         
   4  12   5          6.35          9.24         1.10 o                         
  -4 -10   6          0.08         -0.33         1.11 o                         
  -3 -10   6         10.21         13.74         1.45 o                         
  -2 -10   6          0.01         -0.04         0.94 o                         
  -1 -10   6          0.52          0.35         0.80 o                         
   0 -10   6          1.99          1.49         0.77 o                         
   1 -10   6          4.80          2.71         0.55 o                         
  -6  -9   6          3.13          1.50         1.29 o                         
  -5  -9   6         18.02         24.49         0.99 o                         
  -4  -9   6         10.59          9.31         0.98 o                         
  -3  -9   6         21.29         21.58         0.86 o                         
  -2  -9   6          4.60          4.59         0.72 o                         
  -1  -9   6          0.27          0.51         0.53 o                         
   0  -9   6         19.97         20.61         0.90 o                         
   1  -9   6        128.35        135.99         3.41 o                         
   2  -9   6          1.12          1.16         0.64 o                         
   3  -9   6         10.91         12.22         1.14 o                         
  -7  -8   6          0.04         -0.01         0.84 o                         
  -6  -8   6         19.03         19.76         1.15 o                         
  -5  -8   6          0.23          1.25         0.85 o                         
  -4  -8   6          2.96          1.04         0.71 o                         
  -3  -8   6         20.37         26.37         1.00 o                         
  -2  -8   6          0.34          2.43         0.57 o                         
  -1  -8   6        299.07        350.73         7.21 o                         
   0  -8   6         33.40         32.29         1.19 o                         
   1  -8   6          5.92          5.06         0.68 o                         
   2  -8   6         46.69         56.68         2.04 o                         
   3  -8   6          1.09          0.92         0.65 o                         
   4  -8   6         13.05         11.17         1.25 o                         
  -8  -7   6         16.41         17.52         1.17 o                         
  -7  -7   6          4.94          1.12         0.57 o                         
  -6  -7   6         31.44         34.80         1.37 o                         
  -5  -7   6         17.13         13.01         1.23 o                         
  -4  -7   6          0.11          0.07         0.49 o                         
  -3  -7   6         28.43         40.16         1.38 o                         
  -2  -7   6         31.88         28.22         1.08 o                         
  -1  -7   6         13.57         15.18         0.78 o                         
   0  -7   6         56.83         54.01         1.49 o                         
   1  -7   6         47.93         42.84         1.43 o                         
   2  -7   6          8.09          8.26         0.98 o                         
   3  -7   6         38.89         36.69         1.21 o                         
   4  -7   6          4.70          3.40         0.67 o                         
   5  -7   6         88.01        110.18         3.78 o                         
   6  -7   6         50.29         42.31         2.65 o                         
  -8  -6   6          3.11          0.82         0.69 o                         
  -7  -6   6          1.97          2.65         0.78 o                         
  -6  -6   6          2.60          3.18         0.77 o                         
  -5  -6   6          0.32          0.51         0.59 o                         
  -4  -6   6         78.31         75.43         2.30 o                         
  -3  -6   6         31.68         37.89         1.30 o                         
  -2  -6   6          1.55         -0.43         0.43 o                         
  -1  -6   6          0.74          1.12         0.44 o                         
   0  -6   6        160.60        154.56         3.06 o                         
   1  -6   6         71.52         77.84         1.66 o                         
   2  -6   6         19.49         12.04         0.68 o                         
   3  -6   6          1.41         -0.91         1.00 o                         
   4  -6   6         82.62         79.47         2.02 o                         
   5  -6   6          0.19          0.48         0.96 o                         
   6  -6   6         11.93          7.30         1.10 o                         
  -9  -5   6          5.90          7.18         1.06 o                         
  -8  -5   6          1.27          0.42         0.63 o                         
  -7  -5   6          7.86          7.92         0.87 o                         
  -6  -5   6          4.48          2.31         0.47 o                         
  -5  -5   6          1.15          0.91         0.75 o                         
  -4  -5   6          0.13          0.77         0.45 o                         
  -3  -5   6         55.11         53.83         1.40 o                         
  -2  -5   6         32.13         30.53         0.94 o                         
  -1  -5   6        349.40        362.97         5.95 o                         
   0  -5   6        113.35        141.85         2.59 o                         
   1  -5   6         13.58         22.77         0.87 o                         
   2  -5   6         32.32         26.07         0.89 o                         
   3  -5   6         12.09          8.54         0.82 o                         
   4  -5   6         53.67         57.70         2.34 o                         
   5  -5   6          0.16          0.56         0.66 o                         
   6  -5   6          4.27          1.75         1.09 o                         
   7  -5   6         48.69         41.86         1.67 o                         
  -9  -4   6         11.15         13.27         1.31 o                         
  -8  -4   6          3.19          0.67         0.53 o                         
  -7  -4   6          3.90          1.59         0.59 o                         
  -6  -4   6          0.19          1.77         0.52 o                         
  -5  -4   6          3.34          1.85         0.58 o                         
  -4  -4   6          5.08          2.05         0.47 o                         
  -3  -4   6          4.32          4.40         0.48 o                         
  -2  -4   6          0.03          2.25         0.38 o                         
  -1  -4   6          4.17          5.39         0.52 o                         
   0  -4   6         26.90         44.88         1.14 o                         
   1  -4   6         66.99         68.58         1.50 o                         
   2  -4   6        151.43        152.18         3.00 o                         
   3  -4   6        141.67        166.00         3.34 o                         
   4  -4   6        107.71         95.82         2.15 o                         
   5  -4   6         71.54         81.19         2.39 o                         
   6  -4   6        185.74        202.92         4.98 o                         
   7  -4   6          0.63          0.76         0.77 o                         
   8  -4   6          4.11          0.61         0.80 o                         
  -9  -3   6          2.85          4.33         3.33 o                         
  -8  -3   6         15.44          9.46         1.21 o                         
  -7  -3   6        103.89        118.11         2.84 o                         
  -6  -3   6        134.96        136.18         2.95 o                         
  -5  -3   6          0.08         -0.39         0.39 o                         
  -4  -3   6          0.97          0.14         0.37 o                         
  -3  -3   6         81.36         79.31         1.70 o                         
  -2  -3   6        522.35        507.45         8.08 o                         
  -1  -3   6         10.50         16.64         0.69 o                         
   0  -3   6         16.65         22.26         0.83 o                         
   1  -3   6        468.52        584.35        10.60 o                         
   2  -3   6        159.57        180.03         3.35 o                         
   3  -3   6         56.97         61.37         1.60 o                         
   4  -3   6          3.71          2.88         0.55 o                         
   5  -3   6         15.23         11.17         0.67 o                         
   6  -3   6        215.22        232.25         5.16 o                         
   7  -3   6         83.27         82.68         2.96 o                         
   8  -3   6          0.90          1.16         1.29 o                         
  -9  -2   6          1.61          0.82         0.76 o                         
  -8  -2   6          0.18         -0.58         0.58 o                         
  -7  -2   6         10.29         11.57         1.35 o                         
  -6  -2   6        100.30        108.69         2.68 o                         
  -5  -2   6        208.45        204.03         3.87 o                         
  -4  -2   6        108.57        113.25         2.46 o                         
  -3  -2   6         58.34         69.48         1.56 o                         
  -2  -2   6        154.07        181.09         3.41 o                         
  -1  -2   6         43.36         28.58         0.92 o                         
   0  -2   6        580.64        645.54        14.46 o                         
   1  -2   6        132.10        133.11         2.69 o                         
   2  -2   6         44.81         46.12         1.17 o                         
   3  -2   6         23.32         24.42         0.82 o                         
   4  -2   6         66.31         62.14         1.62 o                         
   5  -2   6        127.95        142.24         2.72 o                         
   6  -2   6         11.11         11.30         0.77 o                         
   7  -2   6          5.71          2.67         0.47 o                         
   8  -2   6          6.22          3.17         0.78 o                         
   9  -2   6          0.39         -1.03         1.03 o                         
  -9  -1   6         21.75         23.52         1.18 o                         
  -8  -1   6          1.75         -0.32         0.63 o                         
  -7  -1   6          5.33          1.04         0.49 o                         
  -6  -1   6         18.83         19.31         0.99 o                         
  -5  -1   6         40.34         39.58         1.13 o                         
  -4  -1   6         31.25         39.22         1.07 o                         
  -3  -1   6         45.56         52.48         1.22 o                         
  -2  -1   6         34.27         29.71         0.90 o                         
  -1  -1   6         43.99         55.07         1.35 o                         
   0  -1   6       1007.53       1039.21        25.07 o                         
   1  -1   6         25.62         13.84         0.69 o                         
   2  -1   6         13.23          7.38         0.50 o                         
   3  -1   6        468.39        546.42         9.05 o                         
   4  -1   6        157.91        190.65         3.74 o                         
   5  -1   6          0.07         -0.37         0.37 o                         
   6  -1   6         32.86         32.08         1.06 o                         
   7  -1   6          1.44         -0.80         0.80 o                         
   8  -1   6          0.01          0.07         1.07 o                         
   9  -1   6          0.01         -0.41         1.02 o                         
  -9   0   6         19.08         15.90         1.51 o                         
  -8   0   6         12.99         11.93         0.77 o                         
  -7   0   6         19.73         25.80         1.10 o                         
  -6   0   6          1.76          3.85         0.58 o                         
  -5   0   6          0.00          0.02         0.42 o                         
  -4   0   6        235.03        212.42         3.90 o                         
  -3   0   6        851.19        891.75        16.93 o                         
  -2   0   6        618.67        699.28        11.36 o                         
  -1   0   6        290.04        333.18         6.15 o                         
   0   0   6          0.76          5.67         0.47 o                         
   1   0   6          0.06          0.92         0.37 o                         
   2   0   6         73.11         95.06         1.96 o                         
   3   0   6          1.46          1.25         0.35 o                         
   4   0   6        214.93        193.17         3.52 o                         
   5   0   6         66.56         51.44         1.29 o                         
   6   0   6         39.45         34.42         0.98 o                         
   7   0   6         44.77         50.80         1.69 o                         
   8   0   6          3.98          4.42         0.75 o                         
   9   0   6          7.69         11.92         1.11 o                         
  -9   1   6         17.59         17.63         0.94 o                         
  -8   1   6          8.98          4.90         0.60 o                         
  -7   1   6         57.68         56.75         1.72 o                         
  -6   1   6          0.29         -0.37         0.37 o                         
  -5   1   6         25.66         23.13         0.78 o                         
  -4   1   6        207.97        183.46         3.90 o                         
  -3   1   6          0.00         -0.15         0.28 o                         
  -2   1   6         42.08         43.46         1.00 o                         
  -1   1   6        457.53        494.70        11.11 o                         
   0   1   6        301.21        343.85         7.64 o                         
   1   1   6       1103.79       1243.54        28.18 o                         
   2   1   6         12.08         16.36         0.66 o                         
   3   1   6         43.85         57.55         1.22 o                         
   4   1   6         44.99         46.92         1.13 o                         
   5   1   6          1.35          1.01         0.35 o                         
   6   1   6        134.79        143.24         3.01 o                         
   7   1   6          2.03          0.03         0.93 o                         
   8   1   6          7.12          7.56         1.00 o                         
   9   1   6          0.01          2.29         0.81 o                         
  -9   2   6         91.20         96.54         3.00 o                         
  -8   2   6         77.68         87.30         2.50 o                         
  -7   2   6         36.96         31.39         1.06 o                         
  -6   2   6          0.15         -0.06         0.53 o                         
  -5   2   6          3.69          4.52         0.59 o                         
  -4   2   6          7.91          3.88         0.43 o                         
  -3   2   6         30.96         24.18         0.73 o                         
  -2   2   6          1.20          1.05         0.34 o                         
  -1   2   6       1378.02       1397.96        23.42 o                         
   0   2   6        921.48       1152.43        20.55 o                         
   1   2   6        356.37        308.17         6.01 o                         
   2   2   6          1.14          2.20         0.53 o                         
   3   2   6        232.07        239.33         4.31 o                         
   4   2   6         97.00        101.63         1.95 o                         
   5   2   6         68.87         57.71         1.37 o                         
   6   2   6          5.74          4.83         0.52 o                         
   7   2   6          0.98          0.48         0.65 o                         
   8   2   6          0.14          0.76         0.85 o                         
   9   2   6          9.42          9.00         1.19 o                         
  -9   3   6          4.73          2.27         1.09 o                         
  -8   3   6          1.63          3.29         1.01 o                         
  -7   3   6          5.39          3.09         0.42 o                         
  -6   3   6          3.65          8.10         0.60 o                         
  -5   3   6          5.21          2.91         0.40 o                         
  -4   3   6         32.08         42.50         1.13 o                         
  -3   3   6        110.32         98.29         1.93 o                         
  -2   3   6          2.92          3.74         0.36 o                         
  -1   3   6        121.91        133.61         2.50 o                         
   0   3   6         44.72         26.51         0.80 o                         
   1   3   6       1851.31       2061.75        46.39 o                         
   2   3   6         34.59         34.25         0.86 o                         
   3   3   6        157.43        157.01         2.70 o                         
   4   3   6         42.33         45.58         1.15 o                         
   5   3   6         59.28         65.46         1.60 o                         
   6   3   6          9.17          8.99         0.56 o                         
   7   3   6          6.14          5.47         0.64 o                         
   8   3   6         20.69         23.67         1.09 o                         
   9   3   6          0.16          5.65         3.06 o                         
  -8   4   6          0.28         -0.10         0.56 o                         
  -7   4   6        250.61        241.39         4.74 o                         
  -6   4   6        185.37        181.13         3.66 o                         
  -5   4   6         89.74         99.28         2.18 o                         
  -4   4   6         17.68         20.32         0.74 o                         
  -3   4   6          1.27          0.07         0.28 o                         
  -2   4   6          0.02         -0.28         0.32 o                         
  -1   4   6        242.71        216.73         3.89 o                         
   0   4   6          2.03         -0.03         0.34 o                         
   1   4   6         16.15         15.95         0.68 o                         
   2   4   6       1201.97       1253.69        28.90 o                         
   3   4   6         16.42         15.53         0.65 o                         
   4   4   6         33.40         48.13         1.12 o                         
   5   4   6         50.84         46.87         1.15 o                         
   6   4   6          4.66          2.65         0.53 o                         
   7   4   6        136.19        142.38         3.15 o                         
   8   4   6          1.16          0.88         0.51 o                         
   9   4   6          0.07         -0.70         0.70 o                         
  -8   5   6         24.61         23.37         1.78 o                         
  -7   5   6         30.86         36.44         1.08 o                         
  -6   5   6         13.27         21.63         0.73 o                         
  -5   5   6        263.37        272.92         5.51 o                         
  -4   5   6         60.48         64.15         1.65 o                         
  -3   5   6         32.38         30.69         0.96 o                         
  -2   5   6          3.05          1.38         0.40 o                         
  -1   5   6         37.93         40.78         1.06 o                         
   0   5   6         27.10         17.63         0.75 o                         
   1   5   6         61.79         81.22         1.83 o                         
   2   5   6          0.50         -0.07         0.51 o                         
   3   5   6       1557.07       1595.86        30.88 o                         
   4   5   6         12.51         12.42         0.66 o                         
   5   5   6         23.64         21.64         0.76 o                         
   6   5   6          0.04         -0.12         0.61 o                         
   7   5   6         65.26         75.44         2.30 o                         
   8   5   6         44.13         56.35         1.88 o                         
   9   5   6          1.40          0.16         0.61 o                         
  -7   6   6          1.89          0.90         0.50 o                         
  -6   6   6          3.25          1.53         0.39 o                         
  -5   6   6        701.11        694.09        13.33 o                         
  -4   6   6         48.09         61.80         1.69 o                         
  -3   6   6        497.41        504.14        11.37 o                         
  -2   6   6        154.71        161.01         3.40 o                         
  -1   6   6         31.65         32.58         1.02 o                         
   0   6   6          3.55          3.10         0.47 o                         
   1   6   6          0.88          0.46         0.49 o                         
   2   6   6          3.46          2.30         0.55 o                         
   3   6   6         72.92         61.47         1.50 o                         
   4   6   6         60.80         67.93         1.58 o                         
   5   6   6         25.92         17.56         0.92 o                         
   6   6   6         13.63         13.48         0.79 o                         
   7   6   6          1.11          0.67         0.48 o                         
   8   6   6         15.24         21.16         1.34 o                         
   9   6   6          0.12         -1.37         1.66 o                         
  -7   7   6          0.97         -0.65         0.78 o                         
  -6   7   6         27.91         29.41         2.31 o                         
  -5   7   6         57.05         57.71         1.72 o                         
  -4   7   6         61.71         80.17         2.21 o                         
  -3   7   6         36.59         42.78         1.48 o                         
  -2   7   6         14.48         18.32         0.85 o                         
  -1   7   6         71.45         72.71         1.75 o                         
   0   7   6         11.30         10.96         0.86 o                         
   1   7   6          2.35         -0.31         0.46 o                         
   2   7   6          3.25          0.97         0.58 o                         
   3   7   6         47.67         46.00         1.29 o                         
   4   7   6         22.15         21.77         0.96 o                         
   5   7   6         99.83        106.01         2.42 o                         
   6   7   6          3.62          4.47         0.58 o                         
   7   7   6          2.56          5.64         0.74 o                         
   8   7   6          0.09          1.69         1.41 o                         
   9   7   6          4.57          4.15         2.73 o                         
  -6   8   6          3.78          1.02         0.78 o                         
  -5   8   6          4.85          5.59         0.80 o                         
  -4   8   6          5.16          0.64         0.63 o                         
  -3   8   6        180.31        178.14         4.47 o                         
  -2   8   6          7.18          7.27         0.60 o                         
  -1   8   6        559.25        558.68        12.50 o                         
   0   8   6        103.73        107.56         2.70 o                         
   1   8   6         23.06         13.98         1.30 o                         
   2   8   6         30.46         31.54         1.33 o                         
   3   8   6          3.94          3.66         0.58 o                         
   4   8   6          0.01         -0.28         0.46 o                         
   5   8   6          1.52          0.64         0.51 o                         
   6   8   6         74.45         74.42         2.01 o                         
   7   8   6          1.74          0.71         0.72 o                         
   8   8   6          0.28          0.64         0.72 o                         
  -5   9   6          0.09          0.84         1.03 o                         
  -4   9   6          1.11         -0.18         1.02 o                         
  -3   9   6         43.87         43.46         2.02 o                         
  -2   9   6         52.27         45.52         1.54 o                         
  -1   9   6         23.30         27.98         1.31 o                         
   0   9   6         32.66         35.97         1.99 o                         
   1   9   6          5.44          8.32         1.00 o                         
   2   9   6         21.77         33.93         1.29 o                         
   3   9   6          3.26          2.75         0.49 o                         
   4   9   6          0.31         -0.24         0.49 o                         
   5   9   6          9.25         10.71         0.68 o                         
   6   9   6          2.84          1.41         0.63 o                         
   7   9   6         18.12         20.96         1.42 o                         
  -4  10   6          0.74         -0.46         1.32 o                         
  -3  10   6          0.14         -0.89         0.89 o                         
  -2  10   6         19.49         15.46         0.93 o                         
  -1  10   6         10.93         11.57         1.03 o                         
   0  10   6          9.87          4.92         0.76 o                         
   1  10   6        176.22        178.43         5.68 o                         
   2  10   6        198.60        203.58         4.98 o                         
   3  10   6         29.49         44.74         1.48 o                         
   4  10   6         16.93         25.02         1.67 o                         
   5  10   6          6.46          5.54         0.77 o                         
   6  10   6          0.29          0.55         0.81 o                         
   7  10   6         10.05         11.10         2.14 o                         
  -3  11   6          0.00         -0.39         1.44 o                         
  -2  11   6          0.05         -0.72         0.72 o                         
  -1  11   6         13.83          7.93         1.75 o                         
   0  11   6         10.72          2.94         1.02 o                         
   1  11   6          0.64          0.74         0.62 o                         
   2  11   6         63.01         62.25         2.10 o                         
   3  11   6         32.95         40.31         1.85 o                         
   4  11   6          1.89          1.99         0.76 o                         
   5  11   6          5.10          1.56         0.85 o                         
   0  12   6          4.20          1.90         1.03 o                         
   1  12   6          6.78          4.74         1.34 o                         
   2  12   6          7.16          3.44         1.53 o                         
   3  12   6         44.48         41.80         2.20 o                         
  -2 -10   7          1.83         -0.03         0.93 o                         
  -1 -10   7          3.68         -0.77         0.77 o                         
  -5  -9   7         16.72         28.59         1.25 o                         
  -4  -9   7         20.09         26.21         1.07 o                         
  -3  -9   7          9.06         10.68         0.99 o                         
  -2  -9   7          4.97          4.45         0.69 o                         
  -1  -9   7          0.55          0.37         0.67 o                         
   0  -9   7         27.17         31.32         1.47 o                         
   1  -9   7         11.33         12.69         0.97 o                         
   2  -9   7         78.79         96.92         2.85 o                         
  -6  -8   7          0.02         -0.81         0.81 o                         
  -5  -8   7         18.57         17.65         0.87 o                         
  -4  -8   7          8.22         10.42         0.66 o                         
  -3  -8   7          3.53          3.34         0.62 o                         
  -2  -8   7          8.79          1.33         0.66 o                         
  -1  -8   7        139.85        160.85         3.52 o                         
   0  -8   7         24.28         28.24         0.98 o                         
   1  -8   7         42.10         38.96         1.27 o                         
   2  -8   7         26.13         27.43         1.10 o                         
   3  -8   7          1.99          0.21         0.87 o                         
   4  -8   7         31.53         30.25         1.94 o                         
  -7  -7   7          9.98          4.07         0.81 o                         
  -6  -7   7         20.24         17.85         1.18 o                         
  -5  -7   7          9.66          4.87         0.67 o                         
  -4  -7   7         41.02         46.08         1.53 o                         
  -3  -7   7          0.34          0.53         0.49 o                         
  -2  -7   7         22.61         38.42         1.32 o                         
  -1  -7   7          8.80         17.33         1.18 o                         
   0  -7   7          4.00          5.53         0.71 o                         
   1  -7   7         13.60          8.74         0.79 o                         
   2  -7   7         75.79         67.61         1.84 o                         
   3  -7   7         18.23         18.27         1.13 o                         
   4  -7   7          3.85          7.05         0.92 o                         
   5  -7   7          0.65          1.18         0.89 o                         
  -8  -6   7          9.57          9.16         1.09 o                         
  -7  -6   7         33.02         30.41         1.31 o                         
  -6  -6   7         11.66         13.06         0.98 o                         
  -5  -6   7          2.93          4.18         0.76 o                         
  -4  -6   7          2.51          2.69         0.64 o                         
  -3  -6   7         17.44         11.54         0.85 o                         
  -2  -6   7         31.24         33.82         1.14 o                         
  -1  -6   7          0.22         -0.02         0.47 o                         
   0  -6   7        326.30        331.29         6.39 o                         
   1  -6   7          2.88          2.81         0.55 o                         
   2  -6   7        184.32        191.38         4.11 o                         
   3  -6   7         24.93         19.70         0.92 o                         
   4  -6   7         25.28         32.63         1.45 o                         
   5  -6   7          0.08         -0.02         0.69 o                         
   6  -6   7          1.07         -0.22         1.00 o                         
  -8  -5   7          0.02         -0.98         1.24 o                         
  -7  -5   7          8.05          9.56         0.99 o                         
  -6  -5   7          0.34          1.69         0.65 o                         
  -5  -5   7        100.41         96.00         2.56 o                         
  -4  -5   7          3.39          3.26         0.70 o                         
  -3  -5   7          0.99          0.39         0.47 o                         
  -2  -5   7          2.31          1.36         0.50 o                         
  -1  -5   7         60.80         61.88         1.55 o                         
   0  -5   7          3.40          4.06         0.53 o                         
   1  -5   7         31.06         38.56         1.15 o                         
   2  -5   7         36.33         40.62         1.20 o                         
   3  -5   7         15.23          7.53         0.87 o                         
   4  -5   7          2.88          0.96         0.64 o                         
   5  -5   7          0.19          2.00         0.90 o                         
   6  -5   7          1.68          1.42         1.16 o                         
   7  -5   7          1.51          0.22         0.87 o                         
  -9  -4   7         10.06          3.12         1.79 o                         
  -8  -4   7          0.13         -0.59         0.59 o                         
  -7  -4   7          2.78          4.33         0.85 o                         
  -6  -4   7        239.28        252.36         5.72 o                         
  -5  -4   7         96.57        104.34         2.65 o                         
  -4  -4   7          6.49          9.23         0.98 o                         
  -3  -4   7         22.40         19.18         0.79 o                         
  -2  -4   7         70.25         62.71         1.43 o                         
  -1  -4   7        121.81        130.71         2.56 o                         
   0  -4   7          7.26          3.19         0.50 o                         
   1  -4   7          4.59          9.37         0.70 o                         
   2  -4   7        262.03        267.94         4.89 o                         
   3  -4   7        113.51        101.06         2.43 o                         
   4  -4   7        141.31        146.02         3.21 o                         
   5  -4   7         54.85         58.59         1.90 o                         
   6  -4   7         45.55         46.30         1.79 o                         
   7  -4   7          0.63          0.41         0.80 o                         
  -9  -3   7         11.71          8.13         1.15 o                         
  -8  -3   7          8.03          5.93         1.33 o                         
  -7  -3   7         47.69         61.95         2.03 o                         
  -6  -3   7          2.88          5.67         0.77 o                         
  -5  -3   7         96.87         96.06         2.55 o                         
  -4  -3   7         75.54         74.80         1.75 o                         
  -3  -3   7         52.24         58.84         1.47 o                         
  -2  -3   7        401.46        368.88         6.30 o                         
  -1  -3   7         62.01         61.11         1.57 o                         
   0  -3   7          1.13         -0.16         0.38 o                         
   1  -3   7         99.16        123.39         2.63 o                         
   2  -3   7        384.71        388.29         6.85 o                         
   3  -3   7          4.80          7.76         0.56 o                         
   4  -3   7         37.36         43.89         1.33 o                         
   5  -3   7        132.05        109.66         3.38 o                         
   6  -3   7        166.66        163.88         4.20 o                         
   7  -3   7         11.16          8.06         1.45 o                         
   8  -3   7          5.06          1.18         1.47 o                         
  -9  -2   7          0.68         -0.25         0.99 o                         
  -8  -2   7         32.54         31.49         1.52 o                         
  -7  -2   7         10.70          6.64         0.68 o                         
  -6  -2   7          8.09          3.53         0.69 o                         
  -5  -2   7         74.63         79.25         1.85 o                         
  -4  -2   7        432.21        436.85         8.46 o                         
  -3  -2   7         42.10         49.56         1.27 o                         
  -2  -2   7         53.82         34.41         1.01 o                         
  -1  -2   7        404.71        399.11         7.43 o                         
   0  -2   7         27.63         33.07         1.03 o                         
   1  -2   7        165.97        167.37         3.53 o                         
   2  -2   7         69.49         67.80         1.61 o                         
   3  -2   7         35.28         42.99         1.21 o                         
   4  -2   7          4.38          2.24         0.42 o                         
   5  -2   7         52.70         45.51         1.34 o                         
   6  -2   7        104.38         95.22         2.45 o                         
   7  -2   7          4.54          4.36         0.69 o                         
   8  -2   7         18.89         24.93         1.60 o                         
  -9  -1   7          1.06          1.70         0.74 o                         
  -8  -1   7          9.47          8.41         1.32 o                         
  -7  -1   7          0.11          0.15         0.53 o                         
  -6  -1   7         92.78         76.67         1.98 o                         
  -5  -1   7         12.27         15.59         0.79 o                         
  -4  -1   7         11.82         11.97         0.62 o                         
  -3  -1   7        205.56        239.17         4.38 o                         
  -2  -1   7         46.74         46.55         1.13 o                         
  -1  -1   7        175.53        210.23         4.10 o                         
   0  -1   7       1341.03       1422.13        33.38 o                         
   1  -1   7        232.68        212.30         4.10 o                         
   2  -1   7          4.63          6.83         0.52 o                         
   3  -1   7        173.77        170.70         3.17 o                         
   4  -1   7         75.18         65.36         1.62 o                         
   5  -1   7         66.72         75.36         1.85 o                         
   6  -1   7        124.65        128.64         3.31 o                         
   7  -1   7        191.64        173.17         4.36 o                         
   8  -1   7         48.77         44.16         2.64 o                         
   9  -1   7          6.87         -0.66         0.93 o                         
  -9   0   7         47.74         44.10         1.64 o                         
  -8   0   7          8.07          8.43         0.86 o                         
  -7   0   7         23.16         26.81         1.20 o                         
  -6   0   7         41.83         43.22         1.47 o                         
  -5   0   7         46.24         43.55         1.29 o                         
  -4   0   7         51.87         43.09         1.23 o                         
  -3   0   7         31.86         26.94         0.79 o                         
  -2   0   7        583.56        614.41        10.08 o                         
  -1   0   7        420.15        488.02         8.91 o                         
   0   0   7        458.87        425.73         7.82 o                         
   1   0   7        670.45        756.57        17.89 o                         
   2   0   7         24.69         17.51         0.79 o                         
   3   0   7         76.08         86.36         1.78 o                         
   4   0   7         26.18         30.28         0.86 o                         
   5   0   7          0.11          0.41         0.30 o                         
   6   0   7         46.27         37.15         1.14 o                         
   7   0   7         10.90          9.53         0.94 o                         
   8   0   7         58.74         66.23         2.63 o                         
   9   0   7          0.94          1.08         1.07 o                         
  -9   1   7          2.77          0.33         0.70 o                         
  -8   1   7         10.78          7.37         0.75 o                         
  -7   1   7          3.21          9.62         0.85 o                         
  -6   1   7          0.08         -0.26         0.58 o                         
  -5   1   7          8.37          5.60         0.61 o                         
  -4   1   7        452.15        437.41         7.27 o                         
  -3   1   7         21.91         20.01         0.76 o                         
  -2   1   7         43.01         40.24         1.04 o                         
  -1   1   7       1732.06       2008.27        38.89 o                         
   0   1   7          0.08         -0.22         0.42 o                         
   1   1   7       2807.54       3216.15        60.01 o                         
   2   1   7          1.33          1.34         0.38 o                         
   3   1   7         65.77         50.75         1.15 o                         
   4   1   7          1.36          1.83         0.37 o                         
   5   1   7          8.51          5.32         0.50 o                         
   6   1   7         33.88         24.65         0.96 o                         
   7   1   7         69.82         55.87         1.51 o                         
   8   1   7         24.86         24.58         1.34 o                         
   9   1   7         90.35        113.12         3.38 o                         
  -9   2   7          2.36          5.08         1.31 o                         
  -8   2   7         19.79         24.07         1.30 o                         
  -7   2   7        229.99        261.65         5.42 o                         
  -6   2   7        170.87        167.61         3.63 o                         
  -5   2   7          1.28          1.41         0.49 o                         
  -4   2   7          0.11          0.74         0.32 o                         
  -3   2   7        848.40        865.79        14.70 o                         
  -2   2   7         39.43         46.01         1.03 o                         
  -1   2   7         70.53         54.16         1.21 o                         
   0   2   7       1176.27       1292.46        22.28 o                         
   1   2   7          0.01         -0.18         0.48 o                         
   2   2   7        135.80        128.64         2.49 o                         
   3   2   7          0.02         -0.32         0.32 o                         
   4   2   7         15.89         11.10         0.64 o                         
   5   2   7        100.41         87.91         2.14 o                         
   6   2   7         32.77         29.31         1.00 o                         
   7   2   7         36.71         45.24         2.10 o                         
   8   2   7         17.22         14.42         1.14 o                         
   9   2   7         30.56         37.60         1.79 o                         
  -8   3   7          1.13          2.19         2.07 o                         
  -7   3   7         31.00         21.05         0.85 o                         
  -6   3   7         26.35         36.02         1.08 o                         
  -5   3   7         15.25         13.73         0.81 o                         
  -4   3   7         18.08         22.23         0.81 o                         
  -3   3   7          0.48          1.18         0.43 o                         
  -2   3   7         85.37         84.95         1.76 o                         
  -1   3   7         38.84         42.91         1.14 o                         
   0   3   7          1.24          0.41         0.39 o                         
   1   3   7       1513.78       1701.61        39.15 o                         
   2   3   7        302.39        290.73         4.74 o                         
   3   3   7          7.08         10.71         0.63 o                         
   4   3   7          0.57         -0.40         0.40 o                         
   5   3   7          5.25          3.01         0.54 o                         
   6   3   7          5.58          5.91         0.60 o                         
   7   3   7          5.46          0.60         0.55 o                         
   8   3   7          3.69          1.33         0.52 o                         
   9   3   7         29.39         28.19         1.32 o                         
  -8   4   7          6.12          4.77         0.86 o                         
  -7   4   7          0.45          0.60         0.58 o                         
  -6   4   7        144.84        129.79         2.91 o                         
  -5   4   7        729.45        800.23        15.31 o                         
  -4   4   7        231.31        229.90         4.57 o                         
  -3   4   7         16.78         19.66         0.68 o                         
  -2   4   7         38.77         47.35         1.22 o                         
  -1   4   7          0.37          1.57         0.35 o                         
   0   4   7         51.20         59.08         1.37 o                         
   1   4   7          0.92          0.28         0.40 o                         
   2   4   7        270.34        305.03         4.97 o                         
   3   4   7          5.75          7.03         0.58 o                         
   4   4   7          3.65         -0.37         0.37 o                         
   5   4   7         36.09         36.68         1.02 o                         
   6   4   7          2.47          1.15         0.41 o                         
   7   4   7         45.64         53.83         1.51 o                         
   8   4   7         36.83         46.71         1.37 o                         
   9   4   7         10.29          9.27         0.99 o                         
  -8   5   7          0.09         -0.72         0.89 o                         
  -7   5   7          3.07          0.74         0.67 o                         
  -6   5   7         66.17         64.90         1.79 o                         
  -5   5   7          0.76         -0.29         0.52 o                         
  -4   5   7         54.13         69.63         1.78 o                         
  -3   5   7        240.56        240.09         4.33 o                         
  -2   5   7          6.10          5.09         0.50 o                         
  -1   5   7        126.89        114.06         2.38 o                         
   0   5   7        201.04        182.30         3.41 o                         
   1   5   7         18.16          6.12         0.54 o                         
   2   5   7         16.95          6.98         0.55 o                         
   3   5   7        243.34        258.16         4.98 o                         
   4   5   7         17.41         15.39         0.72 o                         
   5   5   7         23.79         20.87         0.84 o                         
   6   5   7          6.51          3.61         0.58 o                         
   7   5   7         47.54         54.38         1.58 o                         
   8   5   7         18.13         28.16         1.14 o                         
   9   5   7          4.94          2.95         1.10 o                         
  -7   6   7          0.12         -0.16         0.68 o                         
  -6   6   7         29.41         32.05         1.07 o                         
  -5   6   7        151.37        149.95         3.06 o                         
  -4   6   7          1.87         -0.02         0.44 o                         
  -3   6   7        699.82        725.93        15.52 o                         
  -2   6   7        205.61        204.66         4.55 o                         
  -1   6   7          4.51          5.08         0.48 o                         
   0   6   7        127.69        108.42         2.38 o                         
   1   6   7          8.02          3.68         0.51 o                         
   2   6   7          0.00         -0.42         0.44 o                         
   3   6   7         42.94         35.01         1.12 o                         
   4   6   7         36.17         40.03         1.26 o                         
   5   6   7         12.92          7.64         0.65 o                         
   6   6   7          0.12         -0.53         0.84 o                         
   7   6   7         19.24         24.48         1.29 o                         
   8   6   7         36.93         37.72         1.63 o                         
   9   6   7         11.99         10.78         0.98 o                         
  -7   7   7          0.14         -0.78         0.78 o                         
  -6   7   7          2.17          4.37         0.63 o                         
  -5   7   7          8.85         10.10         0.66 o                         
  -4   7   7          3.38          4.21         0.54 o                         
  -3   7   7        119.33        101.90         2.83 o                         
  -2   7   7         19.91         25.60         0.97 o                         
  -1   7   7        492.01        515.34        10.05 o                         
   0   7   7         11.80          8.62         0.78 o                         
   1   7   7          7.53          6.38         0.73 o                         
   2   7   7          3.37          0.75         0.47 o                         
   3   7   7          0.76         -0.30         0.58 o                         
   4   7   7         11.82          9.91         0.82 o                         
   5   7   7         58.01         51.06         1.46 o                         
   6   7   7          0.65         -0.46         0.46 o                         
   7   7   7         27.14         28.42         1.36 o                         
   8   7   7         10.84         14.00         1.27 o                         
  -6   8   7          7.43          5.18         0.93 o                         
  -5   8   7          5.42          2.94         0.70 o                         
  -4   8   7         53.24         57.93         1.90 o                         
  -3   8   7         49.10         53.59         1.89 o                         
  -2   8   7         14.25         13.42         0.86 o                         
  -1   8   7        335.51        346.79         8.01 o                         
   0   8   7         87.45         85.83         2.18 o                         
   1   8   7         20.07         18.19         1.07 o                         
   2   8   7         29.94         25.07         1.23 o                         
   3   8   7          0.35          0.35         0.46 o                         
   4   8   7          7.54          5.10         0.73 o                         
   5   8   7          0.94          0.54         0.60 o                         
   6   8   7          1.11          1.11         0.53 o                         
   7   8   7         17.43         10.62         0.87 o                         
   8   8   7          0.01         -0.71         0.71 o                         
  -5   9   7          2.33          0.79         1.08 o                         
  -4   9   7          1.57          2.49         0.69 o                         
  -3   9   7         18.19         23.98         1.62 o                         
  -2   9   7          4.36          4.17         0.68 o                         
  -1   9   7         94.61         84.66         2.40 o                         
   0   9   7          0.50          1.66         0.65 o                         
   1   9   7        501.19        493.77        12.34 o                         
   2   9   7         26.30         32.06         1.62 o                         
   3   9   7          1.24          3.32         0.67 o                         
   4   9   7          0.81         -0.39         0.49 o                         
   5   9   7          5.00          3.73         0.72 o                         
   6   9   7          1.10          0.58         0.62 o                         
   7   9   7          1.58          0.83         0.67 o                         
  -4  10   7         19.26         12.52         2.10 o                         
  -3  10   7          1.95          0.27         2.51 o                         
  -2  10   7         34.61         33.36         2.05 o                         
  -1  10   7          6.18          6.81         0.80 o                         
   0  10   7         13.83         11.25         1.11 o                         
   1  10   7        142.99        140.16         3.03 o                         
   2  10   7          0.50          6.89         1.31 o                         
   3  10   7          7.09          9.11         0.88 o                         
   4  10   7          7.72         17.04         0.82 o                         
   5  10   7          1.39         -0.52         0.54 o                         
   6  10   7          6.63          4.09         0.78 o                         
  -2  11   7          6.32          3.41         1.03 o                         
  -1  11   7          0.40         -1.32         1.32 o                         
   0  11   7          0.20         -0.46         0.78 o                         
   1  11   7         36.33         42.43         1.82 o                         
   2  11   7         20.59         21.06         1.05 o                         
   3  11   7         99.03         97.28         3.03 o                         
   4  11   7          8.16          9.10         1.13 o                         
   5  11   7          0.17         -0.06         0.68 o                         
   1  12   7         10.78         10.22         1.47 o                         
   2  12   7         11.82         10.53         1.33 o                         
  -4  -9   8          2.28          1.41         0.68 o                         
  -3  -9   8         27.30         27.82         1.07 o                         
  -2  -9   8         29.15         31.83         1.21 o                         
  -1  -9   8         32.74         32.97         1.30 o                         
   0  -9   8         12.04          7.93         0.97 o                         
   1  -9   8          2.64          1.88         0.75 o                         
  -5  -8   8          3.13         -0.49         0.65 o                         
  -4  -8   8          0.02          0.57         0.61 o                         
  -3  -8   8         18.11         20.45         0.97 o                         
  -2  -8   8          3.68          0.79         0.54 o                         
  -1  -8   8         25.07         35.26         1.11 o                         
   0  -8   8         14.95         13.95         0.73 o                         
   1  -8   8         27.06         27.92         1.10 o                         
   2  -8   8          0.67          0.09         0.67 o                         
   3  -8   8          2.19          1.52         0.85 o                         
  -6  -7   8         13.87          9.56         0.84 o                         
  -5  -7   8         32.50         46.86         1.54 o                         
  -4  -7   8          6.33          4.55         0.75 o                         
  -3  -7   8         19.40         15.99         0.92 o                         
  -2  -7   8          1.13          3.05         0.80 o                         
  -1  -7   8        217.62        241.26         4.91 o                         
   0  -7   8        130.15        138.00         3.22 o                         
   1  -7   8         51.72         52.77         1.68 o                         
   2  -7   8          1.90          1.78         0.78 o                         
   3  -7   8          6.06          5.42         0.74 o                         
   4  -7   8         60.75         64.54         2.38 o                         
  -7  -6   8          0.26         -0.52         0.97 o                         
  -6  -6   8          9.81          6.55         0.78 o                         
  -5  -6   8          0.18          0.49         2.60 o                         
  -4  -6   8          0.04         -0.55         0.55 o                         
  -3  -6   8         32.21         34.25         1.40 o                         
  -2  -6   8          0.06          0.23         0.60 o                         
  -1  -6   8         13.47         15.03         0.96 o                         
   0  -6   8        291.26        300.96         6.26 o                         
   1  -6   8         48.49         45.49         1.83 o                         
   2  -6   8         32.71         32.23         1.17 o                         
   3  -6   8         36.59         37.10         1.44 o                         
   4  -6   8          0.11          1.27         0.82 o                         
   5  -6   8          4.39         10.45         1.37 o                         
  -8  -5   8          1.26          0.16         1.57 o                         
  -7  -5   8         25.58         26.71         1.25 o                         
  -6  -5   8          5.07          2.59         0.84 o                         
  -5  -5   8         73.98         70.88         2.24 o                         
  -4  -5   8         22.91         22.62         1.01 o                         
  -3  -5   8          0.25         -0.37         0.64 o                         
  -2  -5   8         91.72         92.15         2.35 o                         
  -1  -5   8          0.14         -0.04         0.50 o                         
   0  -5   8          0.82         -0.33         0.53 o                         
   1  -5   8        345.53        328.60         6.35 o                         
   2  -5   8        439.44        419.81         8.37 o                         
   3  -5   8          7.52          6.28         0.78 o                         
   4  -5   8         16.34         16.86         0.89 o                         
   5  -5   8         12.89         16.50         1.10 o                         
   6  -5   8         71.14         76.88         2.93 o                         
  -8  -4   8          1.77         -0.60         0.81 o                         
  -7  -4   8         50.50         57.01         2.01 o                         
  -6  -4   8         62.83         71.64         2.09 o                         
  -5  -4   8        107.33        112.34         2.84 o                         
  -4  -4   8          6.21          4.07         0.67 o                         
  -3  -4   8         64.08         68.05         1.99 o                         
  -2  -4   8         14.34         13.49         0.71 o                         
  -1  -4   8        155.56        146.19         2.99 o                         
   0  -4   8          1.98          1.25         0.48 o                         
   1  -4   8        106.25        122.85         2.58 o                         
   2  -4   8        449.99        443.26         8.75 o                         
   3  -4   8          1.06          1.53         0.55 o                         
   4  -4   8         61.07         49.66         1.54 o                         
   5  -4   8         10.89          7.91         1.04 o                         
   6  -4   8         33.03         35.51         2.52 o                         
   7  -4   8         36.75         38.26         2.15 o                         
  -8  -3   8          9.50          7.24         0.97 o                         
  -7  -3   8          0.16          1.77         0.79 o                         
  -6  -3   8          5.95          9.62         0.75 o                         
  -5  -3   8         15.42         17.89         1.02 o                         
  -4  -3   8         86.21         86.65         2.19 o                         
  -3  -3   8        143.92        147.95         3.01 o                         
  -2  -3   8         26.45         18.56         0.83 o                         
  -1  -3   8          2.59          0.18         0.40 o                         
   0  -3   8         52.96         57.09         1.53 o                         
   1  -3   8         27.70         23.58         0.94 o                         
   2  -3   8        176.32        166.14         3.23 o                         
   3  -3   8        201.01        199.14         4.23 o                         
   4  -3   8        240.41        234.34         5.20 o                         
   5  -3   8          6.42          0.47         0.47 o                         
   6  -3   8         17.22         21.58         1.30 o                         
   7  -3   8         95.42         92.35         4.41 o                         
  -9  -2   8          0.20          0.65         1.09 o                         
  -8  -2   8         16.07         14.77         0.98 o                         
  -7  -2   8          0.01          1.49         0.53 o                         
  -6  -2   8         25.61         32.67         1.20 o                         
  -5  -2   8         16.10         14.15         1.01 o                         
  -4  -2   8        102.69        108.91         2.17 o                         
  -3  -2   8         72.60         66.98         1.45 o                         
  -2  -2   8         37.78         32.63         1.04 o                         
  -1  -2   8          3.96          5.30         0.49 o                         
   0  -2   8          7.97          3.90         0.50 o                         
   1  -2   8        108.43         98.85         2.24 o                         
   2  -2   8         16.92         20.12         0.83 o                         
   3  -2   8        381.29        380.15         7.13 o                         
   4  -2   8          5.07          4.09         0.70 o                         
   5  -2   8         11.97          7.80         0.88 o                         
   6  -2   8         56.27         48.30         1.61 o                         
   7  -2   8         53.14         45.36         1.81 o                         
   8  -2   8          5.77          3.24         2.22 o                         
  -9  -1   8          0.53          0.54         0.80 o                         
  -8  -1   8         15.86         15.91         0.98 o                         
  -7  -1   8          7.10          8.67         1.08 o                         
  -6  -1   8         65.33         51.08         1.63 o                         
  -5  -1   8         31.34         28.97         1.06 o                         
  -4  -1   8         82.98         84.87         1.89 o                         
  -3  -1   8        450.80        472.42         8.33 o                         
  -2  -1   8          1.04          1.21         0.38 o                         
  -1  -1   8        208.00        215.44         4.24 o                         
   0  -1   8        110.99        118.78         2.56 o                         
   1  -1   8         88.10         92.79         2.07 o                         
   2  -1   8          6.95          6.61         0.56 o                         
   3  -1   8         41.28         35.95         0.98 o                         
   4  -1   8          5.44          2.76         0.45 o                         
   5  -1   8         46.35         37.28         1.16 o                         
   6  -1   8        110.54        113.95         2.75 o                         
   7  -1   8          0.04          0.20         1.00 o                         
   8  -1   8          6.97         13.28         1.07 o                         
  -9   0   8         34.99         35.65         1.61 o                         
  -8   0   8         82.46         92.90         2.77 o                         
  -7   0   8          2.09          2.40         0.71 o                         
  -6   0   8         24.58         29.01         1.46 o                         
  -5   0   8         84.18         88.37         2.60 o                         
  -4   0   8         32.61         33.26         0.91 o                         
  -3   0   8         24.84         18.71         0.70 o                         
  -2   0   8          0.13          1.27         0.36 o                         
  -1   0   8        174.31        168.84         3.40 o                         
   0   0   8        431.19        434.00         8.02 o                         
   1   0   8         71.87         78.27         1.84 o                         
   2   0   8         19.57         20.91         0.88 o                         
   3   0   8        199.96        202.54         4.56 o                         
   4   0   8         70.46         82.02         1.77 o                         
   5   0   8         14.55         12.36         0.62 o                         
   6   0   8          1.31         -0.37         0.37 o                         
   7   0   8         47.18         44.84         2.22 o                         
   8   0   8         73.13         81.41         3.97 o                         
  -9   1   8          0.42         -1.42         1.42 o                         
  -8   1   8          0.52          3.73         0.79 o                         
  -7   1   8         46.48         61.83         1.96 o                         
  -6   1   8          2.87          1.96         0.76 o                         
  -5   1   8          3.93          1.00         0.35 o                         
  -4   1   8         40.02         37.48         1.05 o                         
  -3   1   8         19.80         21.68         0.80 o                         
  -2   1   8        112.40        119.35         2.39 o                         
  -1   1   8        286.89        307.51         5.80 o                         
   0   1   8       1074.98       1110.68        19.97 o                         
   1   1   8       3270.88       3718.88        65.34 o                         
   2   1   8         26.80         23.93         0.85 o                         
   3   1   8        399.66        384.38         6.49 o                         
   4   1   8         13.53         11.80         0.66 o                         
   5   1   8          5.39          4.51         0.79 o                         
   6   1   8         36.27         31.61         1.09 o                         
   7   1   8         10.93          6.30         0.67 o                         
   8   1   8         18.02         15.12         1.17 o                         
   9   1   8          0.00          1.60         1.13 o                         
  -8   2   8          2.87          1.69         0.61 o                         
  -7   2   8        270.36        295.65         7.12 o                         
  -6   2   8         44.34         48.64         1.40 o                         
  -5   2   8         31.17         30.80         1.32 o                         
  -4   2   8         35.43         30.33         0.88 o                         
  -3   2   8         17.32         10.19         0.55 o                         
  -2   2   8        128.78        141.57         2.50 o                         
  -1   2   8        122.12        129.93         2.55 o                         
   0   2   8          5.97          1.00         0.43 o                         
   1   2   8        117.73        121.02         2.57 o                         
   2   2   8          2.89          6.83         0.59 o                         
   3   2   8          6.19          2.22         0.46 o                         
   4   2   8          0.05          0.43         0.42 o                         
   5   2   8          1.18          2.43         0.55 o                         
   6   2   8          9.31          5.35         0.66 o                         
   7   2   8         14.72         15.29         0.83 o                         
   8   2   8          0.00         -0.02         0.58 o                         
   9   2   8          0.02          0.17         0.94 o                         
  -8   3   8          0.75          1.17         0.67 o                         
  -7   3   8          0.28          1.14         0.62 o                         
  -6   3   8          0.05          3.93         0.73 o                         
  -5   3   8        349.90        379.42         7.53 o                         
  -4   3   8         26.12         33.30         0.95 o                         
  -3   3   8         11.45         19.04         0.72 o                         
  -2   3   8          0.01         -0.04         0.28 o                         
  -1   3   8         11.24         13.75         0.63 o                         
   0   3   8        559.13        639.09        10.98 o                         
   1   3   8          8.20          5.91         0.66 o                         
   2   3   8         26.49         28.09         0.92 o                         
   3   3   8        381.47        409.25         7.21 o                         
   4   3   8         23.11         23.80         0.90 o                         
   5   3   8        170.49        162.73         3.50 o                         
   6   3   8         18.06         15.54         0.87 o                         
   7   3   8          5.03          1.86         0.47 o                         
   8   3   8          8.98          5.93         0.60 o                         
   9   3   8         13.56          7.56         0.91 o                         
  -8   4   8          4.53          4.08         0.98 o                         
  -7   4   8         71.12         82.09         2.07 o                         
  -6   4   8          0.26          0.36         0.41 o                         
  -5   4   8        371.97        401.54         7.48 o                         
  -4   4   8        124.92        146.92         3.22 o                         
  -3   4   8         41.55         43.06         1.22 o                         
  -2   4   8         10.99         10.82         0.57 o                         
  -1   4   8        267.88        253.65         4.60 o                         
   0   4   8        649.89        686.98        11.78 o                         
   1   4   8        108.27        120.07         2.42 o                         
   2   4   8          0.00         -0.51         0.51 o                         
   3   4   8          3.12          0.46         0.38 o                         
   4   4   8         37.27         48.26         1.47 o                         
   5   4   8         54.33         53.53         1.63 o                         
   6   4   8          0.01         -0.41         0.49 o                         
   7   4   8         17.80         30.24         1.05 o                         
   8   4   8          0.00          1.50         0.62 o                         
   9   4   8          5.66          5.76         0.88 o                         
  -7   5   8         13.49          6.81         1.51 o                         
  -6   5   8         16.25         14.44         0.72 o                         
  -5   5   8          0.01          1.10         0.47 o                         
  -4   5   8         10.35         13.47         0.76 o                         
  -3   5   8       1033.14       1093.40        18.52 o                         
  -2   5   8         38.09         37.31         1.04 o                         
  -1   5   8         24.87         17.18         0.71 o                         
   0   5   8        138.37        127.52         2.47 o                         
   1   5   8         10.34         12.40         0.67 o                         
   2   5   8        248.02        242.92         4.27 o                         
   3   5   8          0.02          0.54         0.52 o                         
   4   5   8         29.50         18.49         0.87 o                         
   5   5   8         97.97        101.18         2.67 o                         
   6   5   8          0.21          0.63         0.47 o                         
   7   5   8        181.99        211.68         4.83 o                         
   8   5   8          4.18          9.77         0.91 o                         
   9   5   8          0.34          0.26         0.75 o                         
  -7   6   8          3.11          1.88         0.93 o                         
  -6   6   8         13.05         11.35         1.07 o                         
  -5   6   8        197.10        212.45         4.19 o                         
  -4   6   8         38.28         37.28         0.99 o                         
  -3   6   8        236.71        226.90         4.64 o                         
  -2   6   8         32.14         40.25         1.32 o                         
  -1   6   8         43.59         39.36         1.07 o                         
   0   6   8        199.19        196.19         3.97 o                         
   1   6   8         91.97         96.62         2.23 o                         
   2   6   8        201.57        224.30         4.22 o                         
   3   6   8         14.19         16.64         0.88 o                         
   4   6   8         32.30         26.01         1.15 o                         
   5   6   8         34.10         23.36         0.97 o                         
   6   6   8          7.39          4.24         0.74 o                         
   7   6   8         48.47         50.86         1.77 o                         
   8   6   8         23.76         35.16         1.39 o                         
  -6   7   8         20.71         14.37         1.09 o                         
  -5   7   8          0.05         -0.06         0.62 o                         
  -4   7   8          0.84          0.49         0.88 o                         
  -3   7   8          1.49          1.79         0.37 o                         
  -2   7   8          4.07          2.10         0.38 o                         
  -1   7   8        845.83        882.54        18.08 o                         
   0   7   8         40.74         49.88         1.53 o                         
   1   7   8         32.68         28.21         1.12 o                         
   2   7   8          3.71          3.05         0.53 o                         
   3   7   8          1.31          0.66         0.49 o                         
   4   7   8         12.01         14.30         0.87 o                         
   5   7   8          0.34         -0.17         0.51 o                         
   6   7   8          0.05         -0.56         0.56 o                         
   7   7   8         25.33         23.43         1.07 o                         
   8   7   8          8.10          9.50         0.97 o                         
  -6   8   8         12.45          5.95         0.98 o                         
  -5   8   8          7.61          8.03         0.98 o                         
  -4   8   8         32.12         22.41         1.86 o                         
  -3   8   8         17.18         22.08         1.15 o                         
  -2   8   8         58.08         51.06         1.60 o                         
  -1   8   8         56.68         58.28         1.83 o                         
   0   8   8          7.76         17.51         1.10 o                         
   1   8   8         37.66         40.52         1.59 o                         
   2   8   8        150.01        144.76         3.72 o                         
   3   8   8         12.90         10.16         0.75 o                         
   4   8   8          8.95          5.52         0.84 o                         
   5   8   8          0.67          0.99         0.63 o                         
   6   8   8          0.31         -0.17         0.66 o                         
   7   8   8          2.67          0.41         0.74 o                         
  -5   9   8          1.81          0.65         0.92 o                         
  -4   9   8         24.69         24.66         1.15 o                         
  -3   9   8         12.35         16.08         1.18 o                         
  -2   9   8          2.78          0.18         0.48 o                         
  -1   9   8          1.52          0.33         0.49 o                         
   0   9   8          4.82          2.51         0.48 o                         
   1   9   8        409.53        410.82        10.44 o                         
   2   9   8          0.50          3.41         0.83 o                         
   3   9   8         33.41         46.45         1.61 o                         
   4   9   8          0.03          0.31         0.55 o                         
   5   9   8          0.01         -0.27         0.69 o                         
   6   9   8          1.11          2.41         0.59 o                         
   7   9   8          2.54          0.34         0.82 o                         
  -3  10   8          0.20         -0.01         1.36 o                         
  -2  10   8         63.17         51.62         3.14 o                         
  -1  10   8          9.58          6.04         0.73 o                         
   0  10   8         44.38         39.34         1.58 o                         
   1  10   8          1.30          2.83         0.65 o                         
   2  10   8         15.24         24.65         1.73 o                         
   3  10   8          5.16         15.02         1.04 o                         
   4  10   8          1.50          0.38         1.01 o                         
   5  10   8          0.36         -0.61         0.61 o                         
   6  10   8          1.01          1.82         0.88 o                         
  -2  11   8          0.00         -0.33         1.37 o                         
  -1  11   8          0.44         -0.96         0.96 o                         
   0  11   8         14.45         13.99         1.62 o                         
   1  11   8          3.28          2.18         0.73 o                         
   2  11   8          2.93          1.93         0.58 o                         
   3  11   8         57.69         57.69         2.03 o                         
   4  11   8         15.30         21.76         1.18 o                         
   5  11   8          2.60          2.42         1.69 o                         
  -4  -8   9          0.01         -0.25         1.71 o                         
  -3  -8   9         14.95         13.94         0.93 o                         
  -2  -8   9          3.85          2.26         0.60 o                         
  -1  -8   9         90.54        114.33         2.76 o                         
   0  -8   9          6.65          5.21         0.76 o                         
   1  -8   9          0.66          2.76         2.11 o                         
   2  -8   9         14.52         15.42         1.13 o                         
  -6  -7   9          0.50          5.95         3.14 o                         
  -5  -7   9         51.32         62.49         2.16 o                         
  -4  -7   9          3.01          0.36         0.56 o                         
  -3  -7   9          1.12          0.34         0.70 o                         
  -2  -7   9          9.43          3.34         0.63 o                         
  -1  -7   9         10.83         15.06         1.21 o                         
   0  -7   9         38.95         40.12         1.38 o                         
   1  -7   9         10.55         11.03         0.72 o                         
   2  -7   9          3.92          1.99         0.70 o                         
   3  -7   9         56.53         55.76         1.82 o                         
   4  -7   9          0.86         -1.96         1.96 o                         
  -7  -6   9          7.16          7.17         1.01 o                         
  -6  -6   9          2.07          1.02         1.06 o                         
  -5  -6   9         60.78         65.53         2.69 o                         
  -4  -6   9          3.03          1.78         0.94 o                         
  -3  -6   9         36.47         38.34         1.42 o                         
  -2  -6   9          2.44          3.34         0.55 o                         
  -1  -6   9          0.54          0.28         0.73 o                         
   0  -6   9          0.49          1.88         0.62 o                         
   1  -6   9         42.09         38.13         1.36 o                         
   2  -6   9         35.29         31.92         1.19 o                         
   3  -6   9         13.71         12.07         1.01 o                         
   4  -6   9         49.60         56.25         2.16 o                         
   5  -6   9          4.77          1.28         0.87 o                         
  -7  -5   9         15.16         11.66         1.05 o                         
  -6  -5   9         23.83         24.12         1.83 o                         
  -5  -5   9         38.94         42.24         1.59 o                         
  -4  -5   9          1.88          0.89         0.60 o                         
  -3  -5   9          9.99         10.08         0.86 o                         
  -2  -5   9          0.13          0.24         0.51 o                         
  -1  -5   9          0.28         -0.49         0.49 o                         
   0  -5   9         20.98         15.01         0.90 o                         
   1  -5   9         60.62         55.57         2.14 o                         
   2  -5   9         91.27         91.39         2.45 o                         
   3  -5   9         63.67         63.94         2.24 o                         
   4  -5   9          5.47          5.73         0.78 o                         
   5  -5   9         34.14         28.94         2.13 o                         
   6  -5   9         18.81         22.21         1.45 o                         
  -8  -4   9          5.48          1.88         0.84 o                         
  -7  -4   9         23.21         28.87         1.29 o                         
  -6  -4   9          0.26          1.78         0.65 o                         
  -5  -4   9          0.16          1.29         0.41 o                         
  -4  -4   9          0.05         -0.19         0.51 o                         
  -3  -4   9         11.85         10.29         0.77 o                         
  -2  -4   9         20.17         15.78         0.92 o                         
  -1  -4   9         40.67         45.75         1.69 o                         
   0  -4   9          0.03         -0.79         0.79 o                         
   1  -4   9          9.27         10.42         1.22 o                         
   2  -4   9         41.12         45.19         1.45 o                         
   3  -4   9        312.51        298.37         7.11 o                         
   4  -4   9         80.42         64.10         2.01 o                         
   5  -4   9          0.01         -0.21         0.67 o                         
   6  -4   9        154.68        179.91         5.66 o                         
  -8  -3   9          2.08         -0.84         0.84 o                         
  -7  -3   9          0.08          1.67         0.71 o                         
  -6  -3   9         37.88         46.11         1.50 o                         
  -5  -3   9        246.43        253.57         6.22 o                         
  -4  -3   9          1.04          0.46         0.46 o                         
  -3  -3   9         41.78         40.85         1.35 o                         
  -2  -3   9         88.44         98.27         2.58 o                         
  -1  -3   9        159.69        141.66         3.11 o                         
   0  -3   9         11.77          5.96         0.64 o                         
   1  -3   9        128.85        117.45         2.96 o                         
   2  -3   9         78.60         76.79         2.13 o                         
   3  -3   9        265.64        296.19         6.49 o                         
   4  -3   9         63.33         73.56         2.21 o                         
   5  -3   9         18.60         12.75         0.99 o                         
   6  -3   9         45.33         50.82         2.02 o                         
   7  -3   9         50.41         57.27         2.22 o                         
  -8  -2   9          0.88         -0.71         0.71 o                         
  -7  -2   9          2.14          0.66         0.74 o                         
  -6  -2   9        258.96        294.05         6.51 o                         
  -5  -2   9          3.57          0.97         0.47 o                         
  -4  -2   9         45.20         44.86         1.29 o                         
  -3  -2   9         41.62         51.68         1.40 o                         
  -2  -2   9        168.95        166.19         3.33 o                         
  -1  -2   9         73.70         66.42         1.74 o                         
   0  -2   9          5.09          5.05         0.55 o                         
   1  -2   9        124.17        139.65         2.98 o                         
   2  -2   9          3.62          3.84         0.59 o                         
   3  -2   9        195.55        194.97         3.95 o                         
   4  -2   9          0.24          0.53         0.56 o                         
   5  -2   9        410.09        418.55        10.34 o                         
   6  -2   9         11.07          5.53         0.69 o                         
   7  -2   9         48.61         51.37         2.10 o                         
  -8  -1   9         11.44          8.93         0.87 o                         
  -7  -1   9         24.73         29.63         1.44 o                         
  -6  -1   9         45.22         42.56         1.41 o                         
  -5  -1   9          1.67          0.91         0.44 o                         
  -4  -1   9         34.02         29.41         0.87 o                         
  -3  -1   9        167.75        173.59         3.25 o                         
  -2  -1   9        108.82        111.09         2.36 o                         
  -1  -1   9        340.70        320.96         5.82 o                         
   0  -1   9         51.98         56.44         1.52 o                         
   1  -1   9         96.73         86.01         2.16 o                         
   2  -1   9          0.00         -0.61         0.61 o                         
   3  -1   9         27.93         28.88         1.02 o                         
   4  -1   9         12.16         10.85         1.06 o                         
   5  -1   9        151.85        148.67         3.80 o                         
   6  -1   9          6.10         11.46         1.08 o                         
   7  -1   9         10.87         10.55         0.95 o                         
   8  -1   9          0.08          1.48         0.91 o                         
  -8   0   9          4.60          6.29         1.04 o                         
  -7   0   9          4.18          1.65         0.88 o                         
  -6   0   9          0.92          2.32         0.55 o                         
  -5   0   9        120.51        128.75         2.77 o                         
  -4   0   9        358.08        347.49         7.76 o                         
  -3   0   9        112.52        119.85         2.24 o                         
  -2   0   9         52.07         52.84         1.37 o                         
  -1   0   9        325.57        380.34         7.15 o                         
   0   0   9        240.54        264.47         5.12 o                         
   1   0   9        425.74        409.01         7.65 o                         
   2   0   9         30.78         21.66         0.91 o                         
   3   0   9         58.94         57.97         1.50 o                         
   4   0   9        242.88        246.48         4.75 o                         
   5   0   9         18.64         12.90         0.69 o                         
   6   0   9          0.44         -0.78         0.78 o                         
   7   0   9        113.00        117.02         3.24 o                         
   8   0   9          7.19          2.44         0.88 o                         
  -8   1   9          0.80          2.62         0.72 o                         
  -7   1   9        152.64        150.78         4.42 o                         
  -6   1   9         22.97         17.09         1.02 o                         
  -5   1   9        113.25        121.85         3.56 o                         
  -4   1   9          7.43         13.67         0.66 o                         
  -3   1   9         26.36         37.36         1.10 o                         
  -2   1   9          0.08         -0.39         0.39 o                         
  -1   1   9        121.25        140.14         2.95 o                         
   0   1   9         73.32         93.45         2.15 o                         
   1   1   9         62.18         56.41         1.51 o                         
   2   1   9         45.05         40.28         1.21 o                         
   3   1   9          2.57          1.00         0.40 o                         
   4   1   9          1.36          1.73         0.58 o                         
   5   1   9         83.42         73.62         1.87 o                         
   6   1   9         18.41         15.04         0.79 o                         
   7   1   9         16.76         16.29         0.83 o                         
   8   1   9          0.96         -0.91         0.91 o                         
  -8   2   9          0.25         -0.65         0.81 o                         
  -7   2   9          1.50          2.60         0.68 o                         
  -6   2   9          0.42          4.22         0.70 o                         
  -5   2   9          2.64         -0.44         0.44 o                         
  -4   2   9         62.06         59.04         1.56 o                         
  -3   2   9        239.96        234.01         4.57 o                         
  -2   2   9          9.14          6.55         0.58 o                         
  -1   2   9         39.18         45.14         1.27 o                         
   0   2   9         97.40        129.49         2.76 o                         
   1   2   9       1256.99       1450.85        30.41 o                         
   2   2   9          4.94          5.61         0.57 o                         
   3   2   9        658.38        687.63        11.85 o                         
   4   2   9         11.04         10.93         0.88 o                         
   5   2   9        276.63        287.12         7.78 o                         
   6   2   9          1.01         -0.71         0.71 o                         
   7   2   9          0.28         -0.47         0.47 o                         
   8   2   9          4.83          6.11         0.73 o                         
  -8   3   9          0.43         -0.65         0.65 o                         
  -7   3   9          0.02          0.08         0.99 o                         
  -6   3   9          2.17          5.26         1.06 o                         
  -5   3   9        445.30        505.03         9.36 o                         
  -4   3   9          9.40          5.15         0.57 o                         
  -3   3   9          6.83         11.66         0.64 o                         
  -2   3   9          3.92          1.92         0.33 o                         
  -1   3   9         58.06         59.75         1.44 o                         
   0   3   9         75.02         74.22         1.69 o                         
   1   3   9        326.05        395.65         7.85 o                         
   2   3   9        144.58        145.88         2.89 o                         
   3   3   9        237.31        260.79         4.81 o                         
   4   3   9        137.48        142.32         3.06 o                         
   5   3   9          2.17          2.42         0.55 o                         
   6   3   9          7.29          4.01         0.64 o                         
   7   3   9         17.87         14.68         1.20 o                         
   8   3   9          0.53         -0.14         0.97 o                         
  -7   4   9          1.24          0.23         0.59 o                         
  -6   4   9          3.40          1.18         0.52 o                         
  -5   4   9         49.18         52.89         1.42 o                         
  -4   4   9         30.96         39.50         1.35 o                         
  -3   4   9         55.50         61.71         1.56 o                         
  -2   4   9          1.42          1.37         0.31 o                         
  -1   4   9         41.07         50.40         1.27 o                         
   0   4   9         57.98         54.87         1.37 o                         
   1   4   9         18.27         17.97         0.75 o                         
   2   4   9        174.10        198.43         3.44 o                         
   3   4   9        425.94        418.89         7.45 o                         
   4   4   9         20.45         20.99         1.04 o                         
   5   4   9        206.72        232.14         5.20 o                         
   6   4   9         10.50         14.52         1.20 o                         
   7   4   9         80.39         78.29         2.36 o                         
   8   4   9          2.51          1.06         1.12 o                         
  -7   5   9          0.00          0.00         1.06 o                         
  -6   5   9          3.20          1.31         1.13 o                         
  -5   5   9        132.08        144.76         3.25 o                         
  -4   5   9        115.55        126.68         3.16 o                         
  -3   5   9        398.57        433.49         7.64 o                         
  -2   5   9        104.74        113.22         2.49 o                         
  -1   5   9        151.29        153.06         3.01 o                         
   0   5   9         38.96         33.55         1.02 o                         
   1   5   9        133.65        154.88         2.93 o                         
   2   5   9        100.65         99.93         1.98 o                         
   3   5   9         93.18         87.59         2.19 o                         
   4   5   9         92.45         85.01         2.44 o                         
   5   5   9        192.30        206.73         5.12 o                         
   6   5   9         19.12         17.80         0.86 o                         
   7   5   9          5.62          6.98         1.25 o                         
   8   5   9         42.79         50.25         1.68 o                         
  -7   6   9          7.03          2.14         1.46 o                         
  -6   6   9          3.17          0.98         0.77 o                         
  -5   6   9         16.06         26.02         0.99 o                         
  -4   6   9         34.18         39.35         1.23 o                         
  -3   6   9        200.81        197.75         3.95 o                         
  -2   6   9         94.67        101.52         2.15 o                         
  -1   6   9          7.60          8.10         0.79 o                         
   0   6   9          0.36          0.72         0.46 o                         
   1   6   9         93.63         89.53         2.17 o                         
   2   6   9         46.31         49.27         1.40 o                         
   3   6   9         25.98         24.37         0.98 o                         
   4   6   9          0.05          1.31         0.41 o                         
   5   6   9         38.82         37.36         1.48 o                         
   6   6   9          1.42          0.90         0.71 o                         
   7   6   9         35.93         42.84         1.67 o                         
   8   6   9          0.18          8.44         1.69 o                         
  -6   7   9          9.53         10.59         1.07 o                         
  -5   7   9          9.43          7.77         0.97 o                         
  -4   7   9         54.50         64.08         2.50 o                         
  -3   7   9         16.08         13.41         0.87 o                         
  -2   7   9         69.58         78.65         2.11 o                         
  -1   7   9        349.78        380.66         8.84 o                         
   0   7   9        161.58        166.11         3.92 o                         
   1   7   9         31.35         26.78         1.14 o                         
   2   7   9          0.02          0.42         0.44 o                         
   3   7   9         74.46         75.64         2.08 o                         
   4   7   9         65.91         63.90         1.85 o                         
   5   7   9          5.11          3.87         0.67 o                         
   6   7   9          0.13         -0.53         0.53 o                         
   7   7   9         18.67         23.98         1.71 o                         
   8   7   9          6.83          9.22         1.03 o                         
  -5   8   9          0.17         -1.42         1.42 o                         
  -4   8   9          5.88          4.43         0.91 o                         
  -3   8   9         25.03         33.55         1.44 o                         
  -2   8   9          0.41         -0.74         0.74 o                         
  -1   8   9         74.19         70.47         1.97 o                         
   0   8   9         17.52         15.90         1.16 o                         
   1   8   9          4.54          4.98         0.72 o                         
   2   8   9         26.51         21.85         1.24 o                         
   3   8   9         45.67         43.11         1.58 o                         
   4   8   9          2.47         -0.26         0.58 o                         
   5   8   9          0.16          0.21         0.58 o                         
   6   8   9         20.39         17.68         0.87 o                         
   7   8   9          3.16          2.63         0.91 o                         
  -4   9   9          3.45         -0.40         0.94 o                         
  -3   9   9         42.83         53.95         2.07 o                         
  -2   9   9         11.79         10.08         0.87 o                         
  -1   9   9          9.26          9.35         0.71 o                         
   0   9   9          7.46          8.84         1.03 o                         
   1   9   9         20.87         27.73         1.95 o                         
   2   9   9        104.31        122.50         3.28 o                         
   3   9   9         11.49          6.81         1.08 o                         
   4   9   9          2.08          0.01         0.73 o                         
   5   9   9          2.15          0.96         0.76 o                         
   6   9   9          7.20         11.69         0.96 o                         
  -3  10   9          0.00          0.00         1.07 o                         
  -2  10   9          9.49          7.40         0.79 o                         
  -1  10   9          5.27          3.81         0.83 o                         
   0  10   9          6.67          3.01         0.80 o                         
   1  10   9         30.00         31.00         1.61 o                         
   2  10   9         23.87         26.13         1.44 o                         
   3  10   9        142.32        153.91         4.06 o                         
   4  10   9          6.02          3.30         0.79 o                         
   5  10   9          5.46          0.79         1.37 o                         
  -1  11   9          1.05          0.97         1.41 o                         
   0  11   9          5.67          7.61         1.70 o                         
   1  11   9          6.52          5.36         1.63 o                         
   2  11   9         14.11         11.15         1.04 o                         
   3  11   9         15.37         18.48         1.15 o                         
   4  11   9          0.06         -0.06         0.88 o                         
  -2  -8  10          0.51         -0.22         0.83 o                         
  -1  -8  10          5.93         10.86         1.23 o                         
   0  -8  10         19.45         16.38         1.03 o                         
  -5  -7  10         31.50         32.75         1.35 o                         
  -4  -7  10          0.81         -0.38         0.69 o                         
  -3  -7  10          0.20          0.82         0.70 o                         
  -2  -7  10         10.20          8.24         0.71 o                         
  -1  -7  10          6.83          5.22         0.60 o                         
   0  -7  10         59.09         73.48         2.10 o                         
   1  -7  10         18.41         13.34         1.10 o                         
   2  -7  10          4.60          1.43         1.04 o                         
  -6  -6  10         39.67         33.66         1.60 o                         
  -5  -6  10         38.48         44.57         1.47 o                         
  -4  -6  10          4.21          8.67         1.27 o                         
  -3  -6  10          0.09          1.52         0.88 o                         
  -2  -6  10         21.18         28.33         1.42 o                         
  -1  -6  10          7.10          5.42         0.70 o                         
   0  -6  10         51.79         46.10         1.59 o                         
   1  -6  10        112.95        113.01         3.00 o                         
   2  -6  10          5.06          1.89         0.58 o                         
   3  -6  10          5.55          3.23         0.72 o                         
   4  -6  10          1.84         -0.20         0.85 o                         
  -6  -5  10         23.39         24.06         1.44 o                         
  -5  -5  10          1.56          8.34         1.24 o                         
  -4  -5  10         73.32         75.40         2.60 o                         
  -3  -5  10          6.04          3.75         0.66 o                         
  -2  -5  10          2.78          0.96         0.50 o                         
  -1  -5  10          8.83          9.76         0.78 o                         
   0  -5  10         28.67         28.94         1.19 o                         
   1  -5  10         23.72         20.89         1.35 o                         
   2  -5  10         17.64         19.03         1.00 o                         
   3  -5  10         14.85         12.51         1.31 o                         
   4  -5  10          6.00          9.49         1.23 o                         
   5  -5  10          0.29          2.23         1.11 o                         
  -7  -4  10          6.44          1.86         0.61 o                         
  -6  -4  10         12.57         13.28         0.95 o                         
  -5  -4  10         26.05         21.82         1.41 o                         
  -4  -4  10        185.77        207.75         5.25 o                         
  -3  -4  10        246.80        257.83         5.89 o                         
  -2  -4  10          8.49          7.67         0.69 o                         
  -1  -4  10          0.07         -0.51         0.96 o                         
   0  -4  10         14.60         10.00         0.82 o                         
   1  -4  10         38.11         34.65         2.64 o                         
   2  -4  10          3.42          0.45         0.53 o                         
   3  -4  10        140.55        132.31         3.34 o                         
   4  -4  10          0.00         -0.22         0.61 o                         
   5  -4  10         30.76         36.97         1.66 o                         
   6  -4  10          1.42          5.05         1.27 o                         
  -7  -3  10         32.20         35.83         2.04 o                         
  -6  -3  10          0.00          8.13         1.07 o                         
  -5  -3  10          2.83          3.23         0.62 o                         
  -4  -3  10        130.97        134.46         3.29 o                         
  -3  -3  10         40.17         38.42         1.34 o                         
  -2  -3  10         17.33         18.03         1.17 o                         
  -1  -3  10         15.05         13.19         1.12 o                         
   0  -3  10          6.43          4.86         0.98 o                         
   1  -3  10         12.00          8.20         0.97 o                         
   2  -3  10          0.91         -0.67         0.67 o                         
   3  -3  10         64.23         55.85         1.79 o                         
   4  -3  10          5.51          7.05         0.69 o                         
   5  -3  10         96.31         83.37         2.44 o                         
   6  -3  10         89.11        107.72         4.00 o                         
  -8  -2  10          1.68         -0.34         0.75 o                         
  -7  -2  10          9.91          6.37         0.98 o                         
  -6  -2  10        121.67        135.96         3.68 o                         
  -5  -2  10         26.83         26.12         1.11 o                         
  -4  -2  10          0.01         -0.14         0.44 o                         
  -3  -2  10         84.63         76.92         2.04 o                         
  -2  -2  10        139.68        124.57         2.94 o                         
  -1  -2  10        249.80        256.58         5.90 o                         
   0  -2  10         35.62         39.09         1.72 o                         
   1  -2  10         57.92         67.41         2.00 o                         
   2  -2  10          3.87          5.23         0.87 o                         
   3  -2  10        270.42        279.21         5.78 o                         
   4  -2  10          1.49          0.14         0.78 o                         
   5  -2  10         22.78         23.37         1.10 o                         
   6  -2  10          9.52         10.46         0.95 o                         
   7  -2  10          2.82          5.16         1.44 o                         
  -8  -1  10         24.55         24.01         1.31 o                         
  -7  -1  10          5.48          5.42         0.73 o                         
  -6  -1  10          0.77          1.56         1.18 o                         
  -5  -1  10          0.00          2.17         0.48 o                         
  -4  -1  10        227.80        229.14         4.79 o                         
  -3  -1  10         30.56         32.08         1.19 o                         
  -2  -1  10        133.07        134.62         2.86 o                         
  -1  -1  10          0.00          0.72         0.48 o                         
   0  -1  10        114.02        114.66         2.60 o                         
   1  -1  10         39.30         39.26         1.28 o                         
   2  -1  10         48.80         46.30         1.53 o                         
   3  -1  10        115.62        128.55         2.95 o                         
   4  -1  10          8.90          8.45         0.65 o                         
   5  -1  10         15.29          9.11         0.74 o                         
   6  -1  10         16.63         15.69         0.86 o                         
   7  -1  10        157.30        144.23         4.28 o                         
  -8   0  10          9.38         13.04         1.11 o                         
  -7   0  10          5.93          5.19         0.89 o                         
  -6   0  10          1.25          1.81         0.77 o                         
  -5   0  10        153.69        152.26         3.96 o                         
  -4   0  10        364.52        377.45         7.49 o                         
  -3   0  10          2.48          2.51         0.56 o                         
  -2   0  10          0.22         -0.27         0.51 o                         
  -1   0  10         17.08         11.86         0.75 o                         
   0   0  10         44.20         34.72         1.22 o                         
   1   0  10        331.45        311.24         6.02 o                         
   2   0  10         14.75          9.00         0.77 o                         
   3   0  10         36.54         27.21         1.15 o                         
   4   0  10        145.13        152.24         3.53 o                         
   5   0  10        126.38        145.75         3.44 o                         
   6   0  10          9.64          7.78         0.76 o                         
   7   0  10          0.89          0.52         0.57 o                         
   8   0  10          0.82          4.86         2.10 o                         
  -8   1  10         18.55         31.35         1.45 o                         
  -7   1  10         45.82         46.46         2.07 o                         
  -6   1  10         38.74         51.38         1.92 o                         
  -5   1  10        131.11        131.90         3.84 o                         
  -4   1  10         33.47         41.45         1.22 o                         
  -3   1  10         41.98         52.73         1.43 o                         
  -2   1  10        315.39        308.90         5.95 o                         
  -1   1  10          7.52          7.78         0.70 o                         
   0   1  10        366.96        392.84         7.42 o                         
   1   1  10         75.23         89.38         2.14 o                         
   2   1  10         35.62         35.02         1.21 o                         
   3   1  10        254.90        261.00         5.45 o                         
   4   1  10         61.66         69.51         2.01 o                         
   5   1  10        137.80        130.80         3.40 o                         
   6   1  10         10.09          7.59         0.66 o                         
   7   1  10          0.26         -0.31         0.58 o                         
   8   1  10          3.18          4.37         1.17 o                         
  -8   2  10          3.15          5.03         1.14 o                         
  -7   2  10        173.29        208.69         6.59 o                         
  -6   2  10         33.28         34.51         1.46 o                         
  -5   2  10        114.15        111.31         2.64 o                         
  -4   2  10         64.72         81.69         1.94 o                         
  -3   2  10        822.05        862.41        16.51 o                         
  -2   2  10         46.78         50.81         1.37 o                         
  -1   2  10         16.03         16.11         0.83 o                         
   0   2  10         42.99         40.35         1.28 o                         
   1   2  10          0.03          0.81         0.47 o                         
   2   2  10        100.68        108.18         2.33 o                         
   3   2  10        252.39        264.27         5.21 o                         
   4   2  10          0.00          1.27         0.76 o                         
   5   2  10         34.73         34.57         1.39 o                         
   6   2  10          0.10         -0.54         0.54 o                         
   7   2  10         14.86          9.01         1.03 o                         
   8   2  10          0.26         -0.64         0.64 o                         
  -7   3  10          0.05         -0.18         1.19 o                         
  -6   3  10         45.17         50.37         1.69 o                         
  -5   3  10         77.05         76.75         2.10 o                         
  -4   3  10        145.55        161.16         3.79 o                         
  -3   3  10        196.36        202.79         4.03 o                         
  -2   3  10         46.22         52.60         1.29 o                         
  -1   3  10         87.41         90.48         2.09 o                         
   0   3  10        118.51        101.63         2.44 o                         
   1   3  10        126.24        141.43         3.22 o                         
   2   3  10         85.14        102.99         2.40 o                         
   3   3  10         27.64         22.38         1.04 o                         
   4   3  10        232.25        262.73         6.04 o                         
   5   3  10        259.93        275.73         8.03 o                         
   6   3  10          7.62          4.53         0.92 o                         
   7   3  10         16.77         15.22         1.42 o                         
   8   3  10          0.06          0.83         0.65 o                         
  -7   4  10         26.66         18.76         1.27 o                         
  -6   4  10          5.05          3.10         1.18 o                         
  -5   4  10        289.11        319.53         6.52 o                         
  -4   4  10        117.29        122.58         2.88 o                         
  -3   4  10         68.39         55.67         1.41 o                         
  -2   4  10        210.95        247.92         4.38 o                         
  -1   4  10         36.14         44.93         1.24 o                         
   0   4  10         23.78         20.57         0.84 o                         
   1   4  10         11.19          6.59         0.61 o                         
   2   4  10         18.36         20.03         0.90 o                         
   3   4  10          7.52          5.45         0.77 o                         
   4   4  10        107.83         92.97         2.64 o                         
   5   4  10        130.55        136.25         4.01 o                         
   6   4  10         19.26         17.74         1.56 o                         
   7   4  10         18.35         23.56         1.21 o                         
   8   4  10         11.03         13.58         0.93 o                         
  -7   5  10          2.89          2.96         1.03 o                         
  -6   5  10          6.87         11.07         1.02 o                         
  -5   5  10         62.36         62.08         1.85 o                         
  -4   5  10          5.42          5.02         0.78 o                         
  -3   5  10        296.09        312.35         5.99 o                         
  -2   5  10         80.62         84.13         1.80 o                         
  -1   5  10        154.19        140.93         2.85 o                         
   0   5  10         53.47         49.67         1.38 o                         
   1   5  10         28.21         30.15         1.07 o                         
   2   5  10          0.97         -0.47         0.47 o                         
   3   5  10         50.71         44.26         1.29 o                         
   4   5  10          8.05          5.62         0.63 o                         
   5   5  10          0.64          0.66         0.45 o                         
   6   5  10         93.07         97.67         2.82 o                         
   7   5  10         18.66         25.32         1.53 o                         
   8   5  10         28.84         37.81         1.48 o                         
  -6   6  10          0.50          1.00         1.34 o                         
  -5   6  10        119.26        131.99         3.61 o                         
  -4   6  10         22.65         33.53         1.23 o                         
  -3   6  10         42.65         45.14         1.24 o                         
  -2   6  10         19.44         24.15         0.91 o                         
  -1   6  10        117.67        110.39         2.64 o                         
   0   6  10          2.22          0.36         0.56 o                         
   1   6  10         14.98         15.88         0.89 o                         
   2   6  10         12.58         10.34         0.68 o                         
   3   6  10         58.24         53.98         1.60 o                         
   4   6  10         62.68         57.51         1.72 o                         
   5   6  10          8.30          8.07         0.75 o                         
   6   6  10         15.49         15.63         1.21 o                         
   7   6  10         64.76         71.69         2.42 o                         
  -5   7  10          0.25         -0.86         0.86 o                         
  -4   7  10         81.29         94.22         3.03 o                         
  -3   7  10         15.20         14.81         0.99 o                         
  -2   7  10         10.49         12.25         0.81 o                         
  -1   7  10        140.47        145.26         3.24 o                         
   0   7  10          0.00          1.89         0.49 o                         
   1   7  10        118.34        115.39         3.17 o                         
   2   7  10          0.80          0.60         0.43 o                         
   3   7  10         35.88         37.71         1.51 o                         
   4   7  10          0.00          0.30         0.48 o                         
   5   7  10         20.52         24.65         1.23 o                         
   6   7  10          0.18          0.23         0.56 o                         
   7   7  10          1.13          3.37         1.26 o                         
  -5   8  10          4.09          5.25         1.57 o                         
  -4   8  10          0.25         -0.79         0.79 o                         
  -3   8  10         39.35         41.12         1.53 o                         
  -2   8  10         14.41          7.89         0.68 o                         
  -1   8  10         16.23         14.87         0.83 o                         
   0   8  10          3.62          4.06         0.78 o                         
   1   8  10        215.92        203.97         5.13 o                         
   2   8  10          7.12         10.10         0.68 o                         
   3   8  10          0.87         -0.40         0.46 o                         
   4   8  10          1.67          5.24         0.92 o                         
   5   8  10          2.66          2.09         0.65 o                         
   6   8  10          0.25         -0.40         0.67 o                         
   7   8  10          0.53          0.34         0.97 o                         
  -4   9  10         18.18         23.69         1.26 o                         
  -3   9  10         12.03          9.12         0.98 o                         
  -2   9  10         15.66         14.05         1.12 o                         
  -1   9  10         45.06         39.66         1.40 o                         
   0   9  10          1.45          0.85         0.57 o                         
   1   9  10         63.96         62.37         2.29 o                         
   2   9  10         11.68         19.44         1.25 o                         
   3   9  10         37.00         37.09         1.39 o                         
   4   9  10          0.05          1.06         0.68 o                         
   5   9  10          5.06          5.08         0.64 o                         
   6   9  10         17.23         19.10         1.11 o                         
  -2  10  10          1.89          4.31         0.84 o                         
  -1  10  10         15.29         17.78         0.91 o                         
   0  10  10          5.77          1.28         0.83 o                         
   1  10  10          0.86          0.91         0.75 o                         
   2  10  10         75.69         85.78         2.74 o                         
   3  10  10          7.53          7.40         1.24 o                         
   4  10  10          3.41          1.50         0.65 o                         
   5  10  10         10.23         11.25         0.88 o                         
   0  11  10          2.87          0.23         3.60 o                         
   1  11  10          9.02          9.74         1.44 o                         
   2  11  10         11.47         10.37         1.59 o                         
  -3  -7  11          3.25         -0.73         0.73 o                         
  -2  -7  11          0.15          0.05         0.71 o                         
  -1  -7  11         15.65         17.65         0.92 o                         
   0  -7  11         16.15         17.78         1.22 o                         
   1  -7  11         15.86          6.48         0.91 o                         
  -5  -6  11         61.58         67.83         3.39 o                         
  -4  -6  11         37.08         39.73         1.37 o                         
  -3  -6  11          3.90          1.07         0.59 o                         
  -2  -6  11          2.30          1.48         0.67 o                         
  -1  -6  11          0.18          0.78         0.54 o                         
   0  -6  11         74.69         83.54         2.33 o                         
   1  -6  11         35.19         36.77         1.76 o                         
   2  -6  11          8.53          8.12         0.85 o                         
   3  -6  11          0.37          0.54         0.93 o                         
  -6  -5  11          2.55          0.34         1.29 o                         
  -5  -5  11          0.91          1.09         0.74 o                         
  -4  -5  11         54.94         51.33         1.78 o                         
  -3  -5  11          3.25          2.24         0.56 o                         
  -2  -5  11         35.64         34.23         1.31 o                         
  -1  -5  11         11.58          5.95         0.78 o                         
   0  -5  11          0.48          0.59         0.90 o                         
   1  -5  11          1.71          0.71         0.57 o                         
   2  -5  11          4.59          4.06         0.69 o                         
   3  -5  11         21.24         12.50         1.24 o                         
   4  -5  11          0.01          0.40         1.07 o                         
  -6  -4  11         19.59         18.43         1.12 o                         
  -5  -4  11          1.26          0.72         0.71 o                         
  -4  -4  11          0.77          2.10         0.55 o                         
  -3  -4  11        177.96        200.47         6.46 o                         
  -2  -4  11        212.93        225.21         5.26 o                         
  -1  -4  11          3.27          3.49         0.87 o                         
   0  -4  11          0.01          2.06         0.76 o                         
   1  -4  11         76.42         73.29         2.66 o                         
   2  -4  11         67.10         61.34         2.26 o                         
   3  -4  11         26.74         30.34         1.52 o                         
   4  -4  11          9.71         11.18         1.00 o                         
   5  -4  11          0.47          2.03         1.11 o                         
  -7  -3  11          9.43         12.84         1.08 o                         
  -6  -3  11          0.01          3.60         0.81 o                         
  -5  -3  11          0.81         -0.06         1.31 o                         
  -4  -3  11          0.09          0.63         0.59 o                         
  -3  -3  11          0.30          1.54         0.60 o                         
  -2  -3  11         65.36         81.58         3.07 o                         
  -1  -3  11         28.08         40.93         2.19 o                         
   0  -3  11         45.88         38.75         1.78 o                         
   1  -3  11          2.72          4.19         1.60 o                         
   2  -3  11         47.22         44.92         1.67 o                         
   3  -3  11          0.01         -0.47         0.75 o                         
   4  -3  11         14.79          9.77         0.86 o                         
   5  -3  11          6.43          3.68         1.22 o                         
   6  -3  11         23.22         26.99         1.87 o                         
  -7  -2  11         15.27         11.82         0.93 o                         
  -6  -2  11         10.48         11.30         0.83 o                         
  -5  -2  11          7.01          7.94         0.80 o                         
  -4  -2  11         16.97         15.75         0.83 o                         
  -3  -2  11          0.99         -0.20         0.59 o                         
  -2  -2  11         46.46         42.70         1.52 o                         
  -1  -2  11        896.06        874.45        21.49 o                         
   0  -2  11        183.89        176.11         4.95 o                         
   1  -2  11         17.71         14.82         0.93 o                         
   2  -2  11          9.33         10.42         1.18 o                         
   3  -2  11        156.38        155.30         3.63 o                         
   4  -2  11          3.16          1.42         0.49 o                         
   5  -2  11         34.79         32.30         1.47 o                         
   6  -2  11         30.12         32.57         1.99 o                         
  -7  -1  11          0.01         -0.15         0.73 o                         
  -6  -1  11         14.29         15.42         1.22 o                         
  -5  -1  11          0.92         -0.61         0.61 o                         
  -4  -1  11          0.05         -0.40         0.40 o                         
  -3  -1  11         20.39         16.09         0.99 o                         
  -2  -1  11         26.80         20.25         1.14 o                         
  -1  -1  11         85.42         92.37         2.74 o                         
   0  -1  11        204.74        244.16         6.22 o                         
   1  -1  11        208.94        233.96         5.34 o                         
   2  -1  11         50.73         45.66         1.65 o                         
   3  -1  11         45.08         47.09         1.87 o                         
   4  -1  11          0.42          0.67         0.59 o                         
   5  -1  11          3.29          1.73         0.74 o                         
   6  -1  11         46.11         52.34         2.56 o                         
   7  -1  11          1.94          3.03         1.11 o                         
  -7   0  11         40.04         45.33         1.70 o                         
  -6   0  11         34.55         33.87         1.17 o                         
  -5   0  11         62.90         51.95         1.80 o                         
  -4   0  11         87.48         85.02         2.09 o                         
  -3   0  11          1.29         -0.44         0.44 o                         
  -2   0  11          5.77          5.12         0.68 o                         
  -1   0  11         20.54         16.40         1.02 o                         
   0   0  11        187.14        195.35         4.66 o                         
   1   0  11       1039.50       1091.19        26.21 o                         
   2   0  11        248.47        257.03         6.86 o                         
   3   0  11         60.32         59.36         1.91 o                         
   4   0  11          1.14          0.27         0.42 o                         
   5   0  11          1.05          0.40         0.46 o                         
   6   0  11         39.65         38.53         1.55 o                         
   7   0  11         18.48         18.03         1.57 o                         
  -7   1  11         15.61         19.71         1.07 o                         
  -6   1  11         22.36         24.84         1.27 o                         
  -5   1  11         10.62         10.62         0.68 o                         
  -4   1  11          0.62          2.30         0.44 o                         
  -3   1  11         10.89          7.60         0.61 o                         
  -2   1  11         17.41         19.95         1.03 o                         
  -1   1  11         14.69          9.78         0.82 o                         
   0   1  11        100.62         98.63         2.53 o                         
   1   1  11        739.40        840.44        17.38 o                         
   2   1  11        749.61        820.01        18.34 o                         
   3   1  11        394.06        451.40        10.35 o                         
   4   1  11         82.03         95.39         3.17 o                         
   5   1  11          7.36          8.87         0.93 o                         
   6   1  11          0.00         -0.59         0.61 o                         
   7   1  11          3.71          2.05         0.99 o                         
  -7   2  11         78.97         83.23         2.82 o                         
  -6   2  11          3.12          5.35         0.72 o                         
  -5   2  11          5.17          2.61         0.40 o                         
  -4   2  11         15.32         12.21         0.76 o                         
  -3   2  11        561.04        557.24        10.92 o                         
  -2   2  11          8.00          5.67         0.64 o                         
  -1   2  11         59.58         54.08         1.65 o                         
   0   2  11         24.11         33.41         1.30 o                         
   1   2  11         57.81         72.51         2.17 o                         
   2   2  11          3.22          4.30         1.26 o                         
   3   2  11        438.23        459.85        11.56 o                         
   4   2  11        143.72        153.37         3.96 o                         
   5   2  11          1.63          1.85         0.63 o                         
   6   2  11          8.29          9.23         0.90 o                         
   7   2  11          5.92          7.00         0.86 o                         
  -7   3  11          0.21         -0.57         0.86 o                         
  -6   3  11          1.22          1.97         0.95 o                         
  -5   3  11         53.76         57.64         2.00 o                         
  -4   3  11        129.81        122.99         3.71 o                         
  -3   3  11         13.29         15.53         0.95 o                         
  -2   3  11         13.39         16.09         0.86 o                         
  -1   3  11         72.61         85.36         2.33 o                         
   0   3  11          2.94          0.88         0.55 o                         
   1   3  11         34.48         37.43         1.53 o                         
   2   3  11         18.06         21.42         1.17 o                         
   3   3  11          1.52          2.87         0.52 o                         
   4   3  11        236.51        255.95         6.16 o                         
   5   3  11        170.61        182.73         5.10 o                         
   6   3  11         18.68         17.91         1.41 o                         
   7   3  11          0.35          0.35         0.69 o                         
  -7   4  11          0.58          0.39         1.39 o                         
  -6   4  11          2.06          0.81         0.56 o                         
  -5   4  11         75.13         75.79         2.29 o                         
  -4   4  11         68.14         77.17         1.97 o                         
  -3   4  11          4.97          8.70         0.83 o                         
  -2   4  11        270.43        284.56         5.25 o                         
  -1   4  11        109.96        105.04         2.40 o                         
   0   4  11         22.14         24.73         0.99 o                         
   1   4  11         33.22         27.42         1.21 o                         
   2   4  11         81.34         92.40         2.73 o                         
   3   4  11          2.77          3.65         0.63 o                         
   4   4  11          0.01          0.96         0.92 o                         
   5   4  11        184.95        197.83         4.99 o                         
   6   4  11          1.99          3.51         2.31 o                         
   7   4  11         10.45         15.29         1.72 o                         
  -6   5  11         25.87         29.46         1.54 o                         
  -5   5  11         36.07         34.58         1.39 o                         
  -4   5  11          5.48          4.87         0.64 o                         
  -3   5  11         13.21         17.88         0.79 o                         
  -2   5  11        285.49        297.24         5.74 o                         
  -1   5  11         20.20         19.52         0.98 o                         
   0   5  11         55.87         64.78         1.71 o                         
   1   5  11          7.88         11.62         0.89 o                         
   2   5  11          1.96          0.34         0.51 o                         
   3   5  11         11.68         12.37         0.77 o                         
   4   5  11          7.69          9.42         0.77 o                         
   5   5  11          0.04          0.69         0.97 o                         
   6   5  11         19.32         25.98         1.53 o                         
   7   5  11        146.03        159.11         4.54 o                         
  -6   6  11         11.72         16.15         1.47 o                         
  -5   6  11         59.58         61.85         3.36 o                         
  -4   6  11         12.96         25.65         1.35 o                         
  -3   6  11        134.46        127.55         2.96 o                         
  -2   6  11         65.51         69.71         1.89 o                         
  -1   6  11         46.45         44.54         1.36 o                         
   0   6  11          8.11         12.83         0.82 o                         
   1   6  11        119.29        102.90         2.69 o                         
   2   6  11          6.97          6.70         0.76 o                         
   3   6  11         86.02         82.78         2.24 o                         
   4   6  11         25.66         28.34         1.11 o                         
   5   6  11         10.28          8.53         1.03 o                         
   6   6  11          0.54          1.09         0.65 o                         
   7   6  11         17.81         17.60         1.44 o                         
  -5   7  11          8.42         10.41         1.28 o                         
  -4   7  11         51.55         59.66         2.09 o                         
  -3   7  11         12.13         11.79         1.14 o                         
  -2   7  11          3.50          5.25         0.77 o                         
  -1   7  11          0.69          1.33         0.54 o                         
   0   7  11        121.50        114.79         3.16 o                         
   1   7  11          6.58          4.18         0.58 o                         
   2   7  11          0.01         -0.55         0.55 o                         
   3   7  11          4.45          7.69         0.77 o                         
   4   7  11          5.24          4.43         0.76 o                         
   5   7  11         43.77         39.55         1.41 o                         
   6   7  11          1.68          2.56         0.69 o                         
   7   7  11          0.90         -1.96         1.96 o                         
  -4   8  11          7.38          7.64         0.88 o                         
  -3   8  11          6.48          8.62         0.93 o                         
  -2   8  11         17.02         15.69         1.29 o                         
  -1   8  11         11.04          7.35         0.74 o                         
   0   8  11          3.76          2.58         0.90 o                         
   1   8  11          2.21          2.10         0.79 o                         
   2   8  11          7.28          5.99         0.96 o                         
   3   8  11         58.67         49.74         1.78 o                         
   4   8  11          7.05          5.83         0.78 o                         
   5   8  11         19.72         24.23         0.99 o                         
   6   8  11          0.00         -0.50         0.80 o                         
  -3   9  11          0.01         -0.89         0.89 o                         
  -2   9  11         64.40         71.45         2.62 o                         
  -1   9  11          2.28          2.75         0.80 o                         
   0   9  11          5.42          4.19         0.71 o                         
   1   9  11          0.80          0.85         0.80 o                         
   2   9  11         32.91         32.21         1.98 o                         
   3   9  11          1.04          1.95         0.65 o                         
   4   9  11          2.16          2.69         0.59 o                         
   5   9  11          0.05         -0.68         0.72 o                         
  -1  10  11          8.01          5.64         1.31 o                         
   0  10  11          3.85          1.46         0.68 o                         
   1  10  11         21.06         22.14         1.56 o                         
   2  10  11         21.73         27.50         1.23 o                         
   3  10  11          8.10          7.48         2.64 o                         
   4  10  11         17.98         24.43         1.04 o                         
  -3  -6  12          1.90          1.22         1.06 o                         
  -2  -6  12          1.54         -0.03         0.71 o                         
  -1  -6  12         15.82         16.75         1.07 o                         
   0  -6  12         23.12         26.50         1.76 o                         
   1  -6  12          9.49          2.87         1.09 o                         
  -4  -5  12         15.97         14.15         1.10 o                         
  -3  -5  12         50.64         49.17         1.94 o                         
  -2  -5  12         22.50         18.91         1.19 o                         
  -1  -5  12          4.87          1.47         0.70 o                         
   0  -5  12          3.10          0.74         0.80 o                         
   1  -5  12          0.38          0.98         0.78 o                         
   2  -5  12          0.89         -0.66         1.27 o                         
   3  -5  12          9.74          1.86         1.59 o                         
  -5  -4  12          1.91          0.23         0.82 o                         
  -4  -4  12          8.57          4.75         0.72 o                         
  -3  -4  12          9.44         13.39         1.61 o                         
  -2  -4  12          4.12          8.86         0.68 o                         
  -1  -4  12          1.04          1.67         0.69 o                         
   0  -4  12         13.61          8.48         0.86 o                         
   1  -4  12         15.96         10.07         0.80 o                         
   2  -4  12         20.20         18.37         0.89 o                         
   3  -4  12         28.31         18.37         1.23 o                         
   4  -4  12          1.27          0.86         0.73 o                         
  -6  -3  12         29.39         35.80         1.35 o                         
  -5  -3  12          3.08         -0.54         0.55 o                         
  -4  -3  12          0.03         -0.26         0.88 o                         
  -3  -3  12        125.18        128.88         3.38 o                         
  -2  -3  12         83.66         85.81         2.65 o                         
  -1  -3  12        426.64        441.56        11.37 o                         
   0  -3  12         64.00         61.84         2.19 o                         
   1  -3  12          1.18          0.20         0.77 o                         
   2  -3  12         31.29         30.33         1.67 o                         
   3  -3  12          0.06          0.17         0.70 o                         
   4  -3  12          3.30          0.54         0.77 o                         
   5  -3  12         30.08         20.72         2.98 o                         
  -6  -2  12         19.00         24.84         1.16 o                         
  -5  -2  12         25.28         23.20         1.07 o                         
  -4  -2  12          2.61          0.13         0.58 o                         
  -3  -2  12         20.47         21.50         0.98 o                         
  -2  -2  12          3.51          4.72         0.60 o                         
  -1  -2  12          2.72          7.76         1.23 o                         
   0  -2  12         31.99         37.24         1.64 o                         
   1  -2  12          9.14         12.75         0.89 o                         
   2  -2  12         18.92         12.49         1.27 o                         
   3  -2  12          7.79          4.46         0.59 o                         
   4  -2  12          4.77          3.13         0.95 o                         
   5  -2  12         19.51         12.51         0.98 o                         
  -6  -1  12         52.91         48.39         1.80 o                         
  -5  -1  12          9.67          9.83         0.97 o                         
  -4  -1  12          0.16         -0.34         1.58 o                         
  -3  -1  12          8.02          4.67         0.74 o                         
  -2  -1  12          1.66          1.73         0.66 o                         
  -1  -1  12        156.95        146.32         3.94 o                         
   0  -1  12        218.88        218.91         5.52 o                         
   1  -1  12        651.47        690.78        15.76 o                         
   2  -1  12         68.31         68.57         2.16 o                         
   3  -1  12         53.22         48.04         1.47 o                         
   4  -1  12          0.03          0.52         0.84 o                         
   5  -1  12         19.41         15.44         1.03 o                         
   6  -1  12         10.58         10.31         1.21 o                         
  -7   0  12          0.23         -0.91         2.62 o                         
  -6   0  12          5.48         11.83         0.80 o                         
  -5   0  12         17.32         20.33         0.92 o                         
  -4   0  12         20.93         21.26         0.89 o                         
  -3   0  12          9.94          6.16         0.57 o                         
  -2   0  12          1.63          0.04         0.75 o                         
  -1   0  12         38.64         37.05         1.52 o                         
   0   0  12          0.37          0.80         0.81 o                         
   1   0  12          4.11         13.59         1.41 o                         
   2   0  12         56.37         64.44         2.63 o                         
   3   0  12          3.69          0.73         0.64 o                         
   4   0  12          2.73          2.09         0.77 o                         
   5   0  12         16.77         10.50         1.02 o                         
   6   0  12          0.01          0.79         1.38 o                         
  -7   1  12         23.56         16.40         1.53 o                         
  -6   1  12          2.21          3.29         0.85 o                         
  -5   1  12          8.67          3.55         0.63 o                         
  -4   1  12         81.77         68.53         2.13 o                         
  -3   1  12         20.73         14.32         0.79 o                         
  -2   1  12          1.76          0.57         0.76 o                         
  -1   1  12          2.65          0.23         0.91 o                         
   0   1  12         87.97         75.79         2.49 o                         
   1   1  12         11.18         23.88         1.51 o                         
   2   1  12         36.90         43.29         1.99 o                         
   3   1  12        368.69        390.35         9.11 o                         
   4   1  12         88.65         89.82         2.80 o                         
   5   1  12          5.32          3.96         0.75 o                         
   6   1  12         11.84          8.89         0.86 o                         
   7   1  12         19.50         19.32         1.92 o                         
  -6   2  12          0.35          1.10         0.87 o                         
  -5   2  12          0.00         -0.49         0.61 o                         
  -4   2  12          9.22          3.69         0.62 o                         
  -3   2  12          4.07          2.25         0.53 o                         
  -2   2  12          8.27          6.46         0.58 o                         
  -1   2  12         14.60          7.57         0.88 o                         
   0   2  12         14.15         14.69         1.01 o                         
   1   2  12        328.25        363.48         8.66 o                         
   2   2  12        115.37        123.39         3.71 o                         
   3   2  12         12.86         15.17         1.27 o                         
   4   2  12        190.18        215.66         5.83 o                         
   5   2  12          7.55          5.03         0.81 o                         
   6   2  12         22.21         21.09         1.08 o                         
   7   2  12         10.30         10.75         1.75 o                         
  -6   3  12          2.15          0.14         0.71 o                         
  -5   3  12         28.47         28.84         1.39 o                         
  -4   3  12         17.96         15.75         0.85 o                         
  -3   3  12          0.21         -0.30         0.79 o                         
  -2   3  12         74.95         55.85         1.64 o                         
  -1   3  12         75.68         72.58         2.12 o                         
   0   3  12          7.58          6.71         0.91 o                         
   1   3  12         17.98         23.66         1.33 o                         
   2   3  12         49.92         57.41         2.15 o                         
   3   3  12         88.75         89.39         2.90 o                         
   4   3  12          1.08          1.73         0.52 o                         
   5   3  12        135.06        145.12         4.18 o                         
   6   3  12         37.52         40.74         1.82 o                         
   7   3  12          9.23          8.59         0.98 o                         
  -6   4  12          0.05          0.81         1.47 o                         
  -5   4  12          0.62          2.24         0.88 o                         
  -4   4  12         11.47          9.73         0.65 o                         
  -3   4  12          1.06         -0.44         0.44 o                         
  -2   4  12         38.71         37.17         1.14 o                         
  -1   4  12         41.00         36.39         1.37 o                         
   0   4  12         54.48         51.82         1.82 o                         
   1   4  12         24.26         24.85         1.29 o                         
   2   4  12          2.78          1.02         0.64 o                         
   3   4  12         58.35         58.50         1.92 o                         
   4   4  12         11.85          6.08         0.85 o                         
   5   4  12          8.60         12.23         1.09 o                         
   6   4  12         79.81         92.97         3.92 o                         
   7   4  12          0.06          1.11         0.91 o                         
  -5   5  12          3.11          3.62         0.84 o                         
  -4   5  12         53.18         54.23         1.58 o                         
  -3   5  12         16.16         14.96         0.82 o                         
  -2   5  12          5.49          5.73         0.96 o                         
  -1   5  12         37.87         40.11         1.30 o                         
   0   5  12        224.68        209.33         4.83 o                         
   1   5  12         36.03         31.98         1.25 o                         
   2   5  12          4.29          2.49         0.89 o                         
   3   5  12          4.94          4.14         0.76 o                         
   4   5  12          2.90          3.02         0.56 o                         
   5   5  12         55.50         53.27         1.87 o                         
   6   5  12          0.50          1.22         1.28 o                         
   7   5  12          5.98          5.31         1.45 o                         
  -5   6  12          1.02         -0.59         0.83 o                         
  -4   6  12         12.71         22.45         1.24 o                         
  -3   6  12         30.63         31.96         1.15 o                         
  -2   6  12         29.22         29.08         1.11 o                         
  -1   6  12         88.00         89.53         2.41 o                         
   0   6  12          0.53         -0.06         0.48 o                         
   1   6  12         42.76         40.58         1.61 o                         
   2   6  12         30.91         33.01         1.29 o                         
   3   6  12         11.94         13.45         1.30 o                         
   4   6  12         60.62         59.07         2.23 o                         
   5   6  12          1.05          2.17         0.78 o                         
   6   6  12          8.73          6.81         0.98 o                         
  -4   7  12          2.10          5.25         0.99 o                         
  -3   7  12         24.03         28.96         1.54 o                         
  -2   7  12         16.97         23.60         1.00 o                         
  -1   7  12         54.45         58.63         1.59 o                         
   0   7  12         48.12         53.02         1.93 o                         
   1   7  12          4.71          0.88         1.01 o                         
   2   7  12         62.75         54.15         1.85 o                         
   3   7  12         36.13         36.95         1.43 o                         
   4   7  12          0.61         -0.40         0.57 o                         
   5   7  12          4.85          2.46         1.64 o                         
   6   7  12         27.11         20.55         1.23 o                         
  -3   8  12         11.56         10.66         1.10 o                         
  -2   8  12          1.06          0.65         0.60 o                         
  -1   8  12         71.97         73.56         2.28 o                         
   0   8  12          0.00          0.51         0.71 o                         
   1   8  12         43.37         49.43         1.72 o                         
   2   8  12          0.34          0.18         0.74 o                         
   3   8  12         22.02         24.89         1.14 o                         
   4   8  12         19.49         22.17         0.99 o                         
   5   8  12         14.74         11.18         1.47 o                         
  -2   9  12          0.15         -0.70         0.70 o                         
  -1   9  12          0.01          0.40         0.65 o                         
   0   9  12          0.24         -0.28         0.71 o                         
   1   9  12          9.07          4.33         0.72 o                         
   2   9  12         42.96         41.07         1.53 o                         
   3   9  12          8.53         11.86         0.92 o                         
   4   9  12         50.67         53.66         2.49 o                         
   1  10  12          7.75          7.06         1.15 o                         
   2  10  12          1.67          0.93         1.18 o                         
  -3  -5  13         31.89         25.64         1.18 o                         
  -2  -5  13          0.02         -0.54         0.80 o                         
  -1  -5  13          0.01          0.04         2.07 o                         
   0  -5  13         17.77          6.71         0.98 o                         
   1  -5  13         32.42         30.43         1.46 o                         
  -4  -4  13          1.36          0.58         0.85 o                         
  -3  -4  13         66.67         57.46         1.72 o                         
  -2  -4  13         16.54         12.77         0.77 o                         
  -1  -4  13          2.28          1.65         0.79 o                         
   0  -4  13          0.10         -0.88         0.88 o                         
   1  -4  13          5.85          3.45         0.68 o                         
   2  -4  13          1.07          0.81         1.08 o                         
   3  -4  13          2.42          1.32         1.43 o                         
  -5  -3  13          0.34          0.25         3.01 o                         
  -4  -3  13          1.35         -0.64         0.64 o                         
  -3  -3  13         29.19         28.68         1.25 o                         
  -2  -3  13         42.16         42.61         1.58 o                         
  -1  -3  13          3.79          7.20         0.92 o                         
   0  -3  13          2.15          0.82         0.94 o                         
   1  -3  13          7.02          3.93         0.72 o                         
   2  -3  13         14.46          9.50         1.52 o                         
   3  -3  13          4.98          5.97         1.05 o                         
   4  -3  13          0.93          0.75         1.14 o                         
  -5  -2  13          7.96          7.41         0.72 o                         
  -4  -2  13          6.14          6.36         0.91 o                         
  -3  -2  13          0.00         -0.80         0.80 o                         
  -2  -2  13          7.30          4.15         0.67 o                         
  -1  -2  13        117.11        117.89         3.50 o                         
   0  -2  13         10.81          8.11         1.02 o                         
   1  -2  13         25.74         22.04         1.11 o                         
   2  -2  13         17.81         11.68         0.80 o                         
   3  -2  13         18.83         13.89         1.06 o                         
   4  -2  13          3.34          0.82         0.82 o                         
  -6  -1  13          5.50          1.74         0.77 o                         
  -5  -1  13          2.61          1.75         0.60 o                         
  -4  -1  13          0.32         -0.73         0.73 o                         
  -3  -1  13          4.28          2.41         0.97 o                         
  -2  -1  13         22.69         18.17         0.92 o                         
  -1  -1  13          1.05          3.38         0.61 o                         
   0  -1  13          6.05          9.81         0.89 o                         
   1  -1  13          3.82          8.55         0.97 o                         
   2  -1  13          0.01         -0.74         0.74 o                         
   3  -1  13         19.69         23.18         0.96 o                         
   4  -1  13          4.72          1.11         1.85 o                         
   5  -1  13          0.60         -0.80         0.80 o                         
  -6   0  13          1.81          2.49         0.76 o                         
  -5   0  13          1.82          1.18         1.19 o                         
  -4   0  13         13.27         12.15         1.11 o                         
  -3   0  13          2.23         -0.54         0.59 o                         
  -2   0  13         19.71         18.89         1.01 o                         
  -1   0  13          0.89          0.49         0.59 o                         
   0   0  13         14.49         11.07         0.93 o                         
   1   0  13        172.22        181.23         5.14 o                         
   2   0  13         90.29         98.79         2.87 o                         
   3   0  13         25.88         20.75         1.17 o                         
   4   0  13          0.03         -0.49         0.68 o                         
   5   0  13          8.13          3.26         1.06 o                         
  -6   1  13          7.27          3.05         1.30 o                         
  -5   1  13         20.90         17.05         1.07 o                         
  -4   1  13         10.43          6.37         0.72 o                         
  -3   1  13          7.59          9.10         0.76 o                         
  -2   1  13         15.74         12.95         0.79 o                         
  -1   1  13         34.88         33.48         1.58 o                         
   0   1  13        151.74        143.39         4.30 o                         
   1   1  13          0.93          2.49         0.73 o                         
   2   1  13          0.26          4.10         1.27 o                         
   3   1  13          0.94          2.01         0.87 o                         
   4   1  13          5.63          5.87         0.82 o                         
   5   1  13        161.67        156.65         6.46 o                         
   6   1  13          0.00         -0.71         0.81 o                         
  -6   2  13          0.99          0.49         1.35 o                         
  -5   2  13          0.35         -0.84         0.84 o                         
  -4   2  13          4.37          2.30         0.60 o                         
  -3   2  13         24.35         24.54         1.00 o                         
  -2   2  13         15.72         17.93         0.94 o                         
  -1   2  13         10.00          7.44         0.77 o                         
   0   2  13          4.10          6.40         0.93 o                         
   1   2  13         68.33         82.02         3.08 o                         
   2   2  13         25.83         21.88         1.22 o                         
   3   2  13         80.09         81.43         2.72 o                         
   4   2  13         42.24         43.21         2.21 o                         
   5   2  13          3.58          2.30         0.58 o                         
   6   2  13         55.15         55.90         2.03 o                         
  -6   3  13          1.98          0.68         1.69 o                         
  -5   3  13          0.27         -0.36         0.56 o                         
  -4   3  13          0.18         -0.57         0.77 o                         
  -3   3  13         34.82         34.94         1.89 o                         
  -2   3  13          9.05          3.09         0.59 o                         
  -1   3  13         56.26         44.33         1.72 o                         
   0   3  13         76.22         77.78         2.93 o                         
   1   3  13        178.12        192.75         6.04 o                         
   2   3  13          0.25          1.74         0.73 o                         
   3   3  13         20.22         18.74         1.07 o                         
   4   3  13          5.55          4.92         1.12 o                         
   5   3  13          0.38         -0.58         0.58 o                         
   6   3  13         22.54         20.96         2.01 o                         
  -5   4  13         17.14         19.09         1.22 o                         
  -4   4  13          3.66          4.44         1.00 o                         
  -3   4  13         39.95         46.98         1.59 o                         
  -2   4  13          4.39          3.28         0.54 o                         
  -1   4  13          1.48          3.32         0.69 o                         
   0   4  13        112.42        104.71         3.30 o                         
   1   4  13         58.11         59.00         2.38 o                         
   2   4  13          4.24          5.86         0.89 o                         
   3   4  13         10.60          7.32         1.49 o                         
   4   4  13          0.14          0.31         1.18 o                         
   5   4  13         33.87         27.14         1.24 o                         
   6   4  13          5.51          2.81         1.97 o                         
  -5   5  13          7.13          5.05         1.31 o                         
  -4   5  13          2.01          0.03         0.57 o                         
  -3   5  13          7.65          5.13         0.80 o                         
  -2   5  13          0.09          0.20         0.49 o                         
  -1   5  13          8.94          5.78         0.97 o                         
   0   5  13          5.46          3.12         0.59 o                         
   1   5  13         73.78         72.30         2.48 o                         
   2   5  13         51.15         51.50         2.64 o                         
   3   5  13         52.74         53.88         2.24 o                         
   4   5  13          0.80          0.38         0.85 o                         
   5   5  13         58.02         59.92         1.97 o                         
   6   5  13          0.29          1.01         1.36 o                         
  -4   6  13         72.28         85.55         3.26 o                         
  -3   6  13          0.07          0.01         0.84 o                         
  -2   6  13         21.12         24.91         1.09 o                         
  -1   6  13          5.44          9.04         0.95 o                         
   0   6  13          5.27          4.12         0.74 o                         
   1   6  13         13.07         16.55         1.01 o                         
   2   6  13         95.19         99.06         3.97 o                         
   3   6  13         12.23         14.57         1.04 o                         
   4   6  13         22.25         15.39         1.28 o                         
   5   6  13          0.07          0.56         1.37 o                         
  -3   7  13         48.86         65.05         2.69 o                         
  -2   7  13          3.69          2.29         0.67 o                         
  -1   7  13          1.58          0.53         0.55 o                         
   0   7  13          4.39          2.94         0.73 o                         
   1   7  13         34.18         29.83         1.28 o                         
   2   7  13          3.35          3.00         0.66 o                         
   3   7  13         27.53         27.40         1.23 o                         
   4   7  13         23.72         18.18         1.51 o                         
   5   7  13          0.23          2.30         2.57 o                         
  -2   8  13          3.69          7.38         1.43 o                         
  -1   8  13          4.42          2.34         0.70 o                         
   0   8  13          0.34         -0.08         0.63 o                         
   1   8  13          0.74          1.24         0.99 o                         
   2   8  13          6.85          7.05         0.84 o                         
   3   8  13          5.37          3.31         0.74 o                         
   4   8  13         22.52         16.16         1.18 o                         
   0   9  13          1.09          0.14         1.71 o                         
   1   9  13          2.13         -0.05         0.70 o                         
   2   9  13          7.51          5.78         0.79 o                         
  -2  -4  14          0.48         -0.82         1.16 o                         
  -1  -4  14          2.08          0.36         0.96 o                         
   0  -4  14         12.04         13.81         1.19 o                         
  -3  -3  14          2.37          0.53         0.63 o                         
  -2  -3  14          0.01          3.08         0.71 o                         
  -1  -3  14         16.93         15.39         0.93 o                         
   0  -3  14          3.26          1.01         0.67 o                         
   1  -3  14          7.22          9.66         1.13 o                         
   2  -3  14          5.81          5.79         0.94 o                         
  -4  -2  14          0.03          3.14         1.82 o                         
  -3  -2  14          0.27         -0.51         0.96 o                         
  -2  -2  14          0.08          0.85         1.09 o                         
  -1  -2  14        155.51        163.87         4.75 o                         
   0  -2  14         17.23         18.50         1.20 o                         
   1  -2  14          0.11         -0.39         0.94 o                         
   2  -2  14          6.51          6.37         0.74 o                         
   3  -2  14          1.08         -1.08         1.08 o                         
  -4  -1  14          0.21         -1.03         1.22 o                         
  -3  -1  14          0.05         -0.80         0.80 o                         
  -2  -1  14          1.20         -0.85         1.05 o                         
  -1  -1  14         16.38         16.80         1.11 o                         
   0  -1  14          9.75         18.57         1.52 o                         
   1  -1  14          4.86         -0.24         0.59 o                         
   2  -1  14          0.05         -0.75         0.75 o                         
   3  -1  14         21.04         22.08         1.37 o                         
   4  -1  14          0.04         -1.50         1.50 o                         
  -5   0  14         28.35         28.42         1.31 o                         
  -4   0  14          0.82         -0.24         0.72 o                         
  -3   0  14          0.71          1.05         0.96 o                         
  -2   0  14         12.95         13.19         0.82 o                         
  -1   0  14          2.77          3.20         1.17 o                         
   0   0  14          2.41          1.61         0.62 o                         
   1   0  14        134.02        144.06         4.40 o                         
   2   0  14          1.36          0.19         0.55 o                         
   3   0  14          1.14         -0.31         0.82 o                         
   4   0  14         20.03         18.61         1.70 o                         
  -5   1  14          5.74          1.17         0.63 o                         
  -4   1  14          0.01          0.30         0.65 o                         
  -3   1  14         32.53         26.58         1.11 o                         
  -2   1  14          3.06          2.08         0.90 o                         
  -1   1  14          0.21         -0.77         0.77 o                         
   0   1  14         28.05         26.69         1.48 o                         
   1   1  14         22.08         22.45         1.64 o                         
   2   1  14         69.93         76.45         2.92 o                         
   3   1  14          5.17          1.18         0.91 o                         
   5   1  14          0.04         -0.89         0.89 o                         
  -5   2  14          2.25         -0.25         0.97 o                         
  -4   2  14          8.33          5.73         0.68 o                         
  -3   2  14        110.40        112.34         3.02 o                         
  -2   2  14         23.97         17.87         1.43 o                         
  -1   2  14          3.10         -0.03         0.97 o                         
   0   2  14         25.82         24.12         1.40 o                         
   1   2  14          0.51          2.92         1.46 o                         
   2   2  14          0.16          3.19         0.98 o                         
   3   2  14         18.72         14.44         1.23 o                         
   4   2  14          2.45         -0.68         1.37 o                         
   5   2  14          1.90          0.66         1.98 o                         
  -5   3  14          2.66         -1.02         1.02 o                         
  -4   3  14          0.40          0.12         0.84 o                         
  -3   3  14          4.07          2.01         0.68 o                         
  -2   3  14         35.29         34.32         1.81 o                         
  -1   3  14          5.56          1.43         0.70 o                         
   0   3  14          1.04         -0.76         0.76 o                         
   1   3  14         26.97         29.84         1.58 o                         
   2   3  14         27.86         30.07         1.46 o                         
   3   3  14         32.70         27.62         1.80 o                         
   4   3  14         19.82         15.92         1.19 o                         
  -4   4  14          2.17         -0.36         0.73 o                         
  -3   4  14         10.68          8.81         0.94 o                         
  -2   4  14         24.42         20.43         1.11 o                         
  -1   4  14         12.67         12.79         1.83 o                         
   0   4  14          6.82          1.48         0.63 o                         
   1   4  14          6.41          4.27         0.89 o                         
   2   4  14         15.93         16.79         1.49 o                         
   3   4  14          0.26          0.12         0.80 o                         
   4   4  14         14.26         13.07         3.03 o                         
   5   4  14          1.84          1.68         1.19 o                         
  -4   5  14          1.86         -0.20         0.70 o                         
  -3   5  14          0.45         -0.45         0.96 o                         
  -2   5  14          0.78         -1.03         1.03 o                         
  -1   5  14          0.48          0.33         1.46 o                         
   0   5  14          2.80          0.20         0.63 o                         
   1   5  14          0.09          0.55         0.68 o                         
   2   5  14          0.52         -0.58         0.58 o                         
   3   5  14         17.33         17.14         1.11 o                         
   4   5  14          0.33         -0.97         0.97 o                         
   5   5  14         13.89         11.85         1.33 o                         
  -3   6  14          0.03         -0.86         1.02 o                         
  -2   6  14          4.15          0.66         0.88 o                         
  -1   6  14         19.20         19.54         1.45 o                         
   0   6  14          0.62         -0.13         0.80 o                         
   1   6  14         31.12         27.17         1.40 o                         
   2   6  14          0.24          1.50         0.80 o                         
   3   6  14         51.43         49.74         2.11 o                         
   4   6  14         15.04          4.12         0.97 o                         
  -2   7  14          0.21         -0.88         1.45 o                         
  -1   7  14          2.18         -0.27         0.74 o                         
   0   7  14          0.19          0.11         0.82 o                         
   1   7  14          0.40         -0.57         0.70 o                         
   2   7  14          2.96          0.84         0.83 o                         
   3   7  14          5.22          3.81         0.74 o                         
   4   7  14          6.69          0.54         1.53 o                         
   0   8  14          5.77          2.91         0.79 o                         
   1   8  14         27.90         26.69         1.59 o                         
   2   8  14          1.56         -0.88         0.88 o                         
  -2  -2  15          7.25          6.11         1.11 o                         
  -1  -2  15          2.29          0.97         0.73 o                         
   0  -2  15         10.42          4.57         0.80 o                         
   1  -2  15          2.19          0.20         1.00 o                         
  -3  -1  15          3.56          0.62         0.89 o                         
  -2  -1  15         18.15         14.14         1.09 o                         
  -1  -1  15          4.26          3.58         0.83 o                         
   0  -1  15          0.56          0.03         0.71 o                         
   1  -1  15          0.33          1.00         0.81 o                         
   2  -1  15          3.78          1.03         0.70 o                         
  -3   0  15          0.63          0.05         0.73 o                         
  -2   0  15         22.17         25.12         1.29 o                         
  -1   0  15         11.15         10.90         1.30 o                         
   0   0  15          0.44          1.62         0.75 o                         
   1   0  15          1.00          0.43         0.94 o                         
   2   0  15          0.03         -0.85         0.85 o                         
   3   0  15         11.99         14.16         1.26 o                         
  -4   1  15         40.61         44.18         7.71 o                         
  -3   1  15          5.43          4.22         0.73 o                         
  -2   1  15          1.73          0.61         0.82 o                         
  -1   1  15          0.46         -0.69         0.91 o                         
   0   1  15          8.03         10.87         1.20 o                         
   1   1  15        123.88        139.21         4.12 o                         
   2   1  15          2.00          2.06         1.01 o                         
  -3   2  15          0.00          1.96         0.78 o                         
  -2   2  15          1.02          1.45         0.59 o                         
  -1   2  15          1.91         -1.28         1.28 o                         
   0   2  15         11.66          9.26         1.40 o                         
   1   2  15         64.13         77.73         3.02 o                         
   2   2  15         80.05        100.41         3.48 o                         
   3   2  15          0.70         -0.62         0.77 o                         
   4   2  15          1.18         -0.40         1.08 o                         
  -3   3  15         12.55         10.97         1.15 o                         
  -2   3  15         10.71         10.25         0.87 o                         
  -1   3  15          3.74          1.71         0.73 o                         
   0   3  15          0.91         -0.65         0.77 o                         
   1   3  15          0.00         -0.16         0.68 o                         
   2   3  15         65.86         84.11         3.06 o                         
   3   3  15          4.56          2.53         1.55 o                         
  -3   4  15         11.02          7.38         1.03 o                         
  -2   4  15          6.02          4.18         0.65 o                         
  -1   4  15         20.33         12.15         1.21 o                         
   0   4  15          0.33          0.26         0.99 o                         
   1   4  15         13.47          8.55         1.07 o                         
   2   4  15         11.27         10.89         1.03 o                         
   3   4  15          0.97          1.79         1.00 o                         
   4   4  15          6.75          0.44         1.05 o                         
  -2   5  15          0.03          0.15         0.73 o                         
  -1   5  15          6.00          0.81         0.67 o                         
   0   5  15         33.01         28.32         1.32 o                         
   1   5  15          0.02         -1.09         1.09 o                         
   2   5  15          0.69          2.20         1.09 o                         
   3   5  15          3.08          1.22         1.03 o                         
  -1   6  15          9.30          3.86         0.90 o                         
   0   6  15         13.69          5.00         0.75 o                         
   1   6  15          0.12         -0.73         1.20 o                         
   2   6  15          0.14         -1.08         1.08 o                         
   3   6  15          2.83         -0.75         1.39 o                         
  -1   1  16          1.82         -0.83         0.83 o                         
   0   1  16         27.62         29.36         1.49 o                         
   1   1  16          1.29          9.97         1.59 o                         
  -1   2  16         11.68          4.99         0.78 o                         
   0   2  16         11.15         13.07         2.32 o                         
   1   2  16         16.45         20.57         1.63 o                         
   2   2  16         27.39         19.98         2.55 o                         
  -1   3  16          0.01         -1.14         1.64 o                         
   0   3  16          3.03          1.86         1.14 o                         
   1   3  16         16.15         13.73         1.89 o                         
   2   3  16          0.72          1.28         1.46 o                         
  -1   4  16          5.11          0.96         2.17 o                         
   0   4  16          6.24         -0.77         0.94 o                         
   1   4  16         10.05         10.30         0.98 o                         
                                                                                
