# Supplementary material for: Functionalized 3-(5-ar­yloxy-3-methyl-1-phenyl-1H-pyrazol-4-yl)-1-(4-substituted-phen­yl)prop-2-en-1-ones: synthetic pathway, and the structures of six examples
Source: Acta Crystallogr E Crystallogr Commun. 2020 Apr 21;76(Pt 5):683–91. doi: 10.1107/S2056989020005113 (PMC7199250; doi:10.1107/S2056989020005113)
Supplement: Supplementary file 8 [file e-76-00683-IIasup5.hkl]

data_IIa                                                                        
_shelx_title ' bk2cg'                                                           
_shelx_refln_list_code          4                                               
_shelx_F_calc_maximum       76.36                                               
_exptl_crystal_F_000       456.00                                               
_reflns_d_resolution_high  0.8384                                               
                                                                                
loop_                                                                           
 _space_group_symop_operation_xyz                                               
 'x, y, z'                                                                      
 '-x, -y, -z'                                                                   
                                                                                
_cell_length_a     9.8432                                                       
_cell_length_b    11.7441                                                       
_cell_length_c    12.3005                                                       
_cell_angle_alpha 114.120                                                       
_cell_angle_beta  111.139                                                       
_cell_angle_gamma  96.537                                                       
                                                                                
_shelx_F_squared_multiplier     1.000                                           
                                                                                
loop_                                                                           
 _refln_index_h                                                                 
 _refln_index_k                                                                 
 _refln_index_l                                                                 
 _refln_F_squared_calc                                                          
 _refln_F_squared_meas                                                          
 _refln_F_squared_sigma                                                         
 _refln_observed_status                                                         
   2   0   0       1013.28        916.42        17.59 o                         
   3   0   0        500.24        492.73         9.65 o                         
   4   0   0        220.62        252.33         5.72 o                         
   5   0   0         52.57         61.78         2.22 o                         
   6   0   0         34.42         31.29         1.64 o                         
   7   0   0         40.46         40.44         2.17 o                         
   8   0   0         45.67         45.73         2.23 o                         
   9   0   0          5.44          5.67         0.95 o                         
  10   0   0          3.62          0.90         1.88 o                         
 -10   1   0          0.16         -1.04         1.16 o                         
  -9   1   0         42.89         41.33         2.11 o                         
  -8   1   0          0.15         -0.63         1.42 o                         
  -7   1   0         21.95         20.24         1.56 o                         
  -6   1   0         35.79         37.00         1.72 o                         
  -5   1   0        183.95        200.80         4.26 o                         
  -4   1   0       1007.81       1006.36        21.32 o                         
  -3   1   0        964.24        899.16        24.54 o                         
   1   1   0         73.16         34.51         1.99 o                         
   2   1   0         20.70         20.23         0.71 o                         
   3   1   0        923.28        877.88        21.00 o                         
   4   1   0        264.32        275.02         6.60 o                         
   5   1   0          2.56          3.87         0.72 o                         
   6   1   0          1.19          1.81         0.98 o                         
   7   1   0         49.20         39.26         2.16 o                         
   8   1   0          3.41          4.58         1.08 o                         
   9   1   0          0.00          0.09         0.92 o                         
  10   1   0         12.62         13.38         1.55 o                         
 -10   2   0          2.06          0.96         0.86 o                         
  -9   2   0          1.22          0.05         0.85 o                         
  -8   2   0          5.35          5.79         1.05 o                         
  -7   2   0         57.21         57.91         2.36 o                         
  -6   2   0         61.01         75.15         1.97 o                         
  -5   2   0        120.16        130.66         3.68 o                         
  -4   2   0          8.14          5.74         0.77 o                         
  -3   2   0       1402.98       1351.91        31.78 o                         
   0   2   0         63.52         60.45         2.83 o                         
   1   2   0        669.76        600.33        14.26 o                         
   2   2   0        197.08        172.09         3.86 o                         
   3   2   0         47.43         46.23         1.22 o                         
   4   2   0        346.19        360.00         7.24 o                         
   5   2   0        291.72        308.69         7.07 o                         
   6   2   0         19.04         21.80         1.54 o                         
   7   2   0          2.22          0.03         0.97 o                         
   8   2   0          3.30          0.21         0.90 o                         
   9   2   0          4.70          2.43         1.10 o                         
 -10   3   0         13.79          7.09         1.81 o                         
  -9   3   0         15.41         12.70         1.32 o                         
  -8   3   0          0.03         -0.69         0.69 o                         
  -7   3   0          1.25         -0.12         0.55 o                         
  -6   3   0        110.87        107.27         3.31 o                         
  -5   3   0         43.01         48.60         1.88 o                         
  -4   3   0        252.40        238.56         6.05 o                         
  -3   3   0        137.26        131.29         3.05 o                         
  -2   3   0        806.44        727.10        24.31 o                         
   0   3   0       1172.37       1158.71        25.93 o                         
   1   3   0        203.22        204.89         4.18 o                         
   2   3   0        226.39        230.91         5.13 o                         
   3   3   0         25.67         30.29         1.35 o                         
   4   3   0         58.06         71.27         1.86 o                         
   5   3   0         13.06         18.01         1.03 o                         
   6   3   0         18.92         18.84         1.32 o                         
   7   3   0         56.43         62.84         2.22 o                         
   8   3   0         15.71         18.13         1.20 o                         
   9   3   0          0.38         -0.68         1.32 o                         
 -10   4   0          7.83          8.28         1.64 o                         
  -9   4   0         18.74         13.96         1.62 o                         
  -8   4   0          8.88          5.74         1.22 o                         
  -7   4   0          0.01          0.14         0.89 o                         
  -6   4   0         95.55         96.05         3.05 o                         
  -5   4   0         50.78         46.77         1.53 o                         
  -4   4   0         10.89         11.54         0.97 o                         
  -3   4   0         40.55         45.55         1.44 o                         
  -2   4   0        341.97        313.36         8.68 o                         
  -1   4   0        923.30        871.90        21.13 o                         
   0   4   0         34.24         31.64         0.93 o                         
   1   4   0          0.03         -0.26         0.54 o                         
   2   4   0       1866.19       1985.76        39.87 o                         
   3   4   0         35.37         29.06         1.26 o                         
   4   4   0         31.83         32.44         1.44 o                         
   5   4   0          5.28          4.48         0.96 o                         
   6   4   0         22.87         28.09         1.97 o                         
   7   4   0        102.28        119.43         3.80 o                         
   8   4   0          4.37          1.95         2.63 o                         
 -10   5   0          0.29          0.69         1.63 o                         
  -9   5   0          1.49          0.78         0.52 o                         
  -8   5   0         64.96         61.94         2.35 o                         
  -7   5   0         19.98         16.91         1.20 o                         
  -6   5   0         26.32         28.04         1.23 o                         
  -5   5   0         93.33         82.45         2.52 o                         
  -4   5   0          3.06          3.30         0.46 o                         
  -3   5   0        203.14        232.14        25.80 o                         
  -2   5   0        238.61        255.17         7.45 o                         
  -1   5   0          9.81          6.86         0.56 o                         
   0   5   0         46.31         42.44         1.31 o                         
   1   5   0        312.46        334.52         7.39 o                         
   2   5   0          1.62          0.54         0.59 o                         
   3   5   0         11.05          9.65         0.90 o                         
   4   5   0         51.24         52.23         1.90 o                         
   5   5   0        803.98        875.23        21.46 o                         
   6   5   0          7.03          4.10         0.88 o                         
   7   5   0          4.58          3.41         0.84 o                         
   8   5   0          9.89          6.65         1.74 o                         
 -10   6   0          0.25         -1.57         1.57 o                         
  -9   6   0         33.92         33.21         1.54 o                         
  -8   6   0        522.00        596.07        17.03 o                         
  -7   6   0        182.99        196.96         5.44 o                         
  -6   6   0        231.30        237.78         6.21 o                         
  -5   6   0         10.89         12.16         0.70 o                         
  -4   6   0        190.08        210.07         6.35 o                         
  -3   6   0         56.54         47.81         1.67 o                         
  -2   6   0         36.62         38.04         1.24 o                         
  -1   6   0         16.58         13.73         0.89 o                         
   0   6   0         11.20          8.65         1.04 o                         
   1   6   0        112.28        109.17         3.08 o                         
   2   6   0         27.96         35.49         1.30 o                         
   3   6   0          4.01          3.99         0.77 o                         
   4   6   0        254.23        250.16         6.68 o                         
   5   6   0          2.14          1.63         0.70 o                         
   6   6   0          9.20         10.07         1.18 o                         
   7   6   0          0.44          0.14         0.87 o                         
 -10   7   0         13.30          8.44         1.16 o                         
  -9   7   0         54.86         65.86         2.83 o                         
  -8   7   0        341.25        364.78        10.71 o                         
  -7   7   0          9.83          9.79         1.42 o                         
  -6   7   0          7.55          5.28         1.66 o                         
  -5   7   0         44.93         46.78         2.31 o                         
  -4   7   0         22.43         25.06         1.59 o                         
  -3   7   0        145.86        151.50         3.99 o                         
  -2   7   0         26.16         26.52         1.06 o                         
  -1   7   0        131.66        123.42         3.99 o                         
   0   7   0          6.51          0.50         1.51 o                         
   1   7   0          9.36          5.13         1.13 o                         
   2   7   0          0.02         -0.54         0.54 o                         
   3   7   0         32.25         29.08         1.32 o                         
   4   7   0         13.84         13.95         1.05 o                         
   5   7   0          1.11          1.41         0.75 o                         
   6   7   0          1.79         -0.20         0.67 o                         
 -10   8   0          6.36          5.42         0.87 o                         
  -9   8   0         68.54         56.70         4.79 o                         
  -8   8   0          0.38          0.58         1.73 o                         
  -7   8   0          0.28         -1.49         1.75 o                         
  -6   8   0         33.91         38.23         2.74 o                         
  -5   8   0        250.87        279.03         8.39 o                         
  -4   8   0        169.48        189.29         7.11 o                         
  -3   8   0         71.20         73.19         2.07 o                         
  -2   8   0         37.68         38.32         1.74 o                         
  -1   8   0         15.50         16.10         1.61 o                         
   0   8   0         70.02         68.55         3.75 o                         
   1   8   0          2.03          0.63         0.73 o                         
   2   8   0         22.55         22.38         1.33 o                         
   3   8   0          3.43          2.98         0.63 o                         
   4   8   0         34.04         38.17         1.59 o                         
   5   8   0         12.54         10.69         1.17 o                         
   6   8   0          0.11          1.59         0.88 o                         
  -9   9   0          0.63          2.86         1.91 o                         
  -8   9   0         25.48         29.73         3.71 o                         
  -7   9   0         12.17         12.03         3.00 o                         
  -6   9   0          6.29          2.82         1.61 o                         
  -5   9   0         12.77         16.40         1.66 o                         
  -4   9   0        173.42        180.74        11.81 o                         
  -3   9   0         53.69         54.08         2.13 o                         
  -2   9   0         19.60         16.49         1.62 o                         
  -1   9   0         63.98         59.88         3.21 o                         
   0   9   0         93.81         90.77         4.34 o                         
   1   9   0         12.94          8.17         0.91 o                         
   2   9   0          0.25          0.11         0.82 o                         
   3   9   0         75.15         76.59         2.77 o                         
   4   9   0         30.13         26.10         2.32 o                         
   5   9   0          4.47          5.41         0.99 o                         
  -9  10   0          0.02          1.98         1.70 o                         
  -8  10   0         43.81         54.22         5.31 o                         
  -7  10   0         45.55         50.85         3.53 o                         
  -6  10   0        220.38        256.99         9.92 o                         
  -5  10   0         50.32         49.88         2.18 o                         
  -4  10   0        124.33        137.08         8.10 o                         
  -3  10   0        146.15        147.48         4.11 o                         
  -2  10   0          0.82         -0.93         1.88 o                         
  -1  10   0         10.35         15.74         1.85 o                         
   0  10   0         47.34         42.69         2.30 o                         
   1  10   0          6.44          1.22         1.06 o                         
   2  10   0         52.96         56.81         3.32 o                         
   3  10   0          0.49          1.67         0.95 o                         
  -8  11   0          6.02          5.50         2.85 o                         
  -7  11   0          6.74          7.20         1.84 o                         
  -6  11   0         15.75         20.14         1.91 o                         
  -5  11   0          0.01         -0.82         0.82 o                         
  -4  11   0          8.47          8.81         1.56 o                         
  -3  11   0        101.49        119.27         6.62 o                         
  -2  11   0         19.71         22.52         2.06 o                         
  -1  11   0         23.27         22.59         1.62 o                         
   0  11   0          4.36          2.88         1.87 o                         
   1  11   0          2.48         -0.79         1.32 o                         
   2  11   0          0.95         -0.60         1.17 o                         
  -6  12   0          0.73         -0.98         0.98 o                         
  -5  12   0          0.34         -0.60         1.05 o                         
  -4  12   0         26.09         21.43         2.35 o                         
  -3  12   0         45.17         48.76         2.13 o                         
  -2  12   0         25.67         19.73         3.66 o                         
  -1  12   0         12.88          8.70         1.53 o                         
   0  12   0          3.12          3.75         2.35 o                         
   2 -13   1         11.85          8.84         1.73 o                         
   3 -13   1          3.85          6.01         1.56 o                         
   4 -13   1          3.88          1.91         1.14 o                         
  -1 -12   1         15.13         14.77         2.20 o                         
   0 -12   1          0.99          0.24         1.17 o                         
   1 -12   1          1.34          0.35         1.01 o                         
   2 -12   1          0.23         -0.88         0.93 o                         
   3 -12   1          0.12          0.32         0.71 o                         
   4 -12   1          9.33          4.24         1.18 o                         
   5 -12   1         19.77         17.82         2.52 o                         
   6 -12   1          0.14         -0.79         0.79 o                         
   7 -12   1          5.14          6.32         1.47 o                         
  -3 -11   1          3.42          1.88         0.94 o                         
  -2 -11   1         21.35          8.10         0.98 o                         
  -1 -11   1          3.55          1.07         1.31 o                         
   0 -11   1         28.18         30.06         1.92 o                         
   1 -11   1         12.60          7.06         2.33 o                         
   2 -11   1         36.20         46.38         2.34 o                         
   3 -11   1          2.65          4.57         0.74 o                         
   4 -11   1          7.38          4.72         1.15 o                         
   5 -11   1          3.53          3.22         0.93 o                         
   6 -11   1         15.73         14.16         1.62 o                         
   7 -11   1          3.58          4.38         1.88 o                         
   8 -11   1         46.31         54.45         3.92 o                         
  -4 -10   1         22.41         14.10         2.58 o                         
  -3 -10   1          7.39          6.05         1.04 o                         
  -2 -10   1         40.65         36.61         1.86 o                         
  -1 -10   1          1.34          1.64         1.13 o                         
   0 -10   1        111.30        120.51         4.46 o                         
   1 -10   1          7.47          3.53         0.97 o                         
   2 -10   1        288.49        310.66        11.26 o                         
   3 -10   1         32.41         32.42         1.55 o                         
   4 -10   1          2.47          1.00         1.63 o                         
   5 -10   1         14.09         12.26         1.33 o                         
   6 -10   1        142.42        159.13         8.44 o                         
   7 -10   1          3.14          3.85         1.89 o                         
   8 -10   1         11.32         11.01         3.35 o                         
   9 -10   1          3.84          2.87         1.54 o                         
  -5  -9   1         50.42         51.02         2.89 o                         
  -4  -9   1         13.89         12.42         0.98 o                         
  -3  -9   1         49.23         45.15         2.44 o                         
  -2  -9   1          2.64          2.11         1.08 o                         
  -1  -9   1          8.40          8.92         1.83 o                         
   0  -9   1         55.43         49.46         2.56 o                         
   1  -9   1        421.76        460.59        16.30 o                         
   2  -9   1          9.44          6.99         0.91 o                         
   3  -9   1         71.46         68.15         2.49 o                         
   4  -9   1         32.51         34.74         2.32 o                         
   5  -9   1         19.28         19.30         3.20 o                         
   6  -9   1        226.16        252.28         9.73 o                         
   7  -9   1         33.03         38.46         3.22 o                         
   8  -9   1          0.39          2.20         2.95 o                         
   9  -9   1          8.80          5.25         2.04 o                         
  -6  -8   1          7.58          8.37         0.92 o                         
  -5  -8   1         23.79         24.01         1.13 o                         
  -4  -8   1         87.64         92.44         2.53 o                         
  -3  -8   1         52.45         53.19         2.01 o                         
  -2  -8   1          1.97          0.16         0.99 o                         
  -1  -8   1        142.08        147.26         4.46 o                         
   0  -8   1          4.46          5.70         1.21 o                         
   1  -8   1        334.07        360.52        11.95 o                         
   2  -8   1         87.37        101.76         4.21 o                         
   3  -8   1         66.91         64.75         2.37 o                         
   4  -8   1         59.98         59.76         3.07 o                         
   5  -8   1         12.46          9.41         1.86 o                         
   6  -8   1         29.19         27.81         1.35 o                         
   7  -8   1         27.93         22.09         2.69 o                         
   8  -8   1         14.04          7.11         2.15 o                         
   9  -8   1         30.40         26.49         2.26 o                         
  10  -8   1          0.33         -0.25         2.13 o                         
  -7  -7   1          1.50          2.03         0.76 o                         
  -6  -7   1          0.54          0.24         0.78 o                         
  -5  -7   1         23.66         28.81         1.34 o                         
  -4  -7   1        147.99        149.40         4.08 o                         
  -3  -7   1         17.30         17.89         1.07 o                         
  -2  -7   1         12.69         13.70         1.25 o                         
  -1  -7   1        140.09        143.06         4.17 o                         
   0  -7   1         56.76         62.42         2.29 o                         
   1  -7   1          5.72          5.59         0.66 o                         
   2  -7   1         63.78         50.79         1.98 o                         
   3  -7   1          1.94          1.19         0.64 o                         
   4  -7   1          8.65          9.52         1.65 o                         
   5  -7   1          0.87          0.66         0.60 o                         
   6  -7   1          9.09          9.81         0.87 o                         
   7  -7   1        152.10        167.22         5.44 o                         
   8  -7   1          5.19          6.11         0.85 o                         
   9  -7   1          4.41          7.50         1.65 o                         
  10  -7   1          0.64         -0.93         0.93 o                         
  -8  -6   1          6.34          5.63         1.31 o                         
  -7  -6   1          0.41         -0.81         0.81 o                         
  -6  -6   1         16.31         16.43         1.04 o                         
  -5  -6   1          7.89          7.47         0.98 o                         
  -4  -6   1        223.19        226.74         7.67 o                         
  -3  -6   1        192.26        212.59         5.16 o                         
  -2  -6   1         68.83         81.27         2.05 o                         
  -1  -6   1          1.83          2.75         0.90 o                         
   0  -6   1        675.56        766.54        18.79 o                         
   1  -6   1        218.62        251.39         6.28 o                         
   2  -6   1         76.58         85.66         2.78 o                         
   3  -6   1        509.81        526.25        19.73 o                         
   4  -6   1        226.45        240.98         7.05 o                         
   5  -6   1         25.63         25.85         1.36 o                         
   6  -6   1          0.04         -0.13         0.56 o                         
   7  -6   1         26.10         28.00         1.49 o                         
   8  -6   1          0.76          5.21         1.44 o                         
   9  -6   1          3.21          1.03         0.62 o                         
  10  -6   1         19.01         30.21         2.50 o                         
  -8  -5   1          8.86          8.75         1.31 o                         
  -7  -5   1         11.16         13.35         1.55 o                         
  -6  -5   1        234.07        248.99         6.73 o                         
  -5  -5   1        334.18        366.17         9.33 o                         
  -4  -5   1         17.73         14.12         1.24 o                         
  -3  -5   1        134.11        136.98         3.74 o                         
  -2  -5   1          3.89          2.61         0.61 o                         
  -1  -5   1       2011.64       2156.96        45.10 o                         
   0  -5   1          9.14          5.85         0.68 o                         
   1  -5   1        639.46        557.05        18.80 o                         
   2  -5   1         55.21         58.54         2.36 o                         
   3  -5   1        572.64        613.10        19.14 o                         
   4  -5   1         86.43         87.86         2.99 o                         
   5  -5   1          5.10          3.48         0.66 o                         
   6  -5   1        287.66        274.42         7.10 o                         
   7  -5   1        136.98        144.03         4.46 o                         
   8  -5   1          0.22         -0.55         0.55 o                         
   9  -5   1         13.06         10.54         1.09 o                         
  10  -5   1          2.36         -0.67         0.99 o                         
  -9  -4   1          0.01         -1.17         1.17 o                         
  -8  -4   1          2.48          4.46         1.84 o                         
  -7  -4   1         27.91         31.06         1.61 o                         
  -6  -4   1         22.93         24.65         1.30 o                         
  -5  -4   1         62.67         71.86         2.18 o                         
  -4  -4   1          2.42          0.50         0.62 o                         
  -3  -4   1        338.25        329.45         6.69 o                         
  -2  -4   1        191.85        190.34         3.98 o                         
  -1  -4   1        250.74        256.49         6.36 o                         
   0  -4   1       1662.51       1603.80        37.60 o                         
   1  -4   1        418.01        337.66        11.10 o                         
   2  -4   1       1577.29       1530.18        71.76 o                         
   3  -4   1        306.25        288.09         8.16 o                         
   4  -4   1         21.66         24.24         1.11 o                         
   5  -4   1         10.07          7.78         1.00 o                         
   6  -4   1        259.46        242.45         6.41 o                         
   7  -4   1          1.55          3.36         1.63 o                         
   8  -4   1          0.00         -0.82         0.82 o                         
   9  -4   1          2.05         -1.23         1.51 o                         
  10  -4   1          6.06          8.29         1.80 o                         
  -9  -3   1          6.00          3.00         1.91 o                         
  -8  -3   1          8.87          6.59         1.79 o                         
  -7  -3   1        773.62        854.37        18.63 o                         
  -6  -3   1         16.04         16.66         1.29 o                         
  -5  -3   1         43.68         37.97         1.30 o                         
  -4  -3   1         15.11          8.61         0.72 o                         
  -3  -3   1        266.65        282.50         6.29 o                         
  -2  -3   1       1688.15       1670.53        59.97 o                         
  -1  -3   1        651.41        617.46        15.03 o                         
   0  -3   1        438.15        401.25         8.61 o                         
   1  -3   1       1335.89       1267.10        41.91 o                         
   2  -3   1         70.00         78.23         2.42 o                         
   3  -3   1        544.81        487.06        12.94 o                         
   4  -3   1        285.74        285.76         7.16 o                         
   5  -3   1        220.44        231.82         6.98 o                         
   6  -3   1         25.28         24.97         1.87 o                         
   7  -3   1          2.20          2.84         1.20 o                         
   8  -3   1          7.79          4.44         0.86 o                         
   9  -3   1         19.28         18.24         1.37 o                         
  10  -3   1          5.46          0.71         1.47 o                         
 -10  -2   1          2.30         -0.51         1.26 o                         
  -9  -2   1          0.13         -0.91         0.97 o                         
  -8  -2   1          4.52          2.22         0.83 o                         
  -7  -2   1          0.18         -0.05         1.11 o                         
  -6  -2   1         11.83         12.12         1.16 o                         
  -5  -2   1          0.05         -0.30         0.66 o                         
  -4  -2   1         90.15         89.17         1.83 o                         
  -3  -2   1          5.41          5.76         0.51 o                         
  -2  -2   1        146.42        135.12         3.39 o                         
   0  -2   1        450.78        280.67        35.40 o                         
   1  -2   1          2.25          4.23         0.58 o                         
   2  -2   1       1492.89       1447.02        39.18 o                         
   3  -2   1        449.35        411.56        15.51 o                         
   4  -2   1        384.13        383.47        10.95 o                         
   5  -2   1          1.18          0.73         0.80 o                         
   6  -2   1         75.07         75.00         2.66 o                         
   7  -2   1        130.16        125.52         4.05 o                         
   8  -2   1         15.68         15.15         1.39 o                         
   9  -2   1          1.34          0.39         0.79 o                         
  10  -2   1         18.58         17.47         3.52 o                         
 -10  -1   1          9.20         14.10         2.63 o                         
  -9  -1   1          5.99          5.70         1.23 o                         
  -8  -1   1         60.45         56.95         2.45 o                         
  -7  -1   1         24.02         24.13         1.62 o                         
  -6  -1   1         13.28         22.61         1.34 o                         
  -5  -1   1         61.85         55.22         1.67 o                         
  -4  -1   1        354.89        345.15         6.97 o                         
  -3  -1   1        845.71        761.86        14.74 o                         
  -2  -1   1         59.07         60.07         1.70 o                         
   3  -1   1       1453.28       1372.31        32.26 o                         
   4  -1   1        307.40        312.24         7.79 o                         
   5  -1   1        188.07        180.11         4.89 o                         
   6  -1   1          1.41          0.77         0.97 o                         
   7  -1   1         12.90         12.63         1.38 o                         
   8  -1   1        216.51        211.23         6.03 o                         
   9  -1   1          0.44         -0.44         0.95 o                         
  10  -1   1          1.54          1.39         1.80 o                         
 -10   0   1          0.00         -0.74         1.93 o                         
  -9   0   1         23.20         22.67         2.02 o                         
  -8   0   1         48.46         38.17         1.96 o                         
  -7   0   1          0.06          0.44         1.06 o                         
  -6   0   1        129.27        147.18         3.74 o                         
  -5   0   1         56.45         52.96         1.74 o                         
  -4   0   1          1.60          1.84         0.55 o                         
  -3   0   1        359.66        322.47         7.03 o                         
  -2   0   1       1518.34       1426.80        47.27 o                         
   1   0   1        544.30        371.48        23.77 o                         
   3   0   1       2735.98       3132.52        84.56 o                         
   4   0   1       1731.53       1821.18        56.51 o                         
   5   0   1        189.21        204.25         4.77 o                         
   6   0   1         11.64         10.65         1.23 o                         
   7   0   1         13.88          6.80         1.15 o                         
   8   0   1         20.83         16.79         1.35 o                         
   9   0   1          9.64          3.95         1.10 o                         
 -10   1   1          0.84         -0.10         0.99 o                         
  -9   1   1         48.40         45.65         2.04 o                         
  -8   1   1         60.11         54.71         2.43 o                         
  -7   1   1         53.08         58.59         2.07 o                         
  -6   1   1         50.77         46.15         1.70 o                         
  -5   1   1       1949.40       2049.04        43.10 o                         
  -4   1   1         31.31         31.06         0.94 o                         
  -3   1   1          6.34          4.83         0.63 o                         
  -2   1   1         42.22         51.94         1.30 o                         
   0   1   1       1154.47       1028.38        27.80 o                         
   1   1   1       2677.64       3012.15       140.56 o                         
   2   1   1        495.81        445.31         9.57 o                         
   3   1   1        557.39        623.56        14.55 o                         
   4   1   1         76.53         75.81         2.16 o                         
   5   1   1        290.32        284.14         6.57 o                         
   6   1   1        591.41        601.30        14.99 o                         
   7   1   1        163.89        153.76         4.83 o                         
   8   1   1         27.86         27.49         1.69 o                         
   9   1   1          3.52          1.25         1.74 o                         
 -11   2   1          2.78          0.73         2.52 o                         
 -10   2   1         40.23         33.27         2.92 o                         
  -9   2   1         42.06         36.99         1.99 o                         
  -8   2   1          0.37          0.08         0.77 o                         
  -7   2   1         41.28         38.82         1.31 o                         
  -6   2   1        333.76        362.28         7.36 o                         
  -5   2   1        183.45        194.32         4.47 o                         
  -4   2   1        245.04        254.72         7.23 o                         
  -3   2   1        200.03        192.63         5.47 o                         
  -2   2   1       1948.99       2161.70       100.92 o                         
  -1   2   1        473.86        480.05        17.26 o                         
   0   2   1        302.57        299.76         5.62 o                         
   1   2   1        888.28        813.26        17.04 o                         
   2   2   1        155.39        173.54         3.61 o                         
   3   2   1        664.42        690.62        13.46 o                         
   4   2   1        208.94        207.59         4.92 o                         
   5   2   1         66.44         60.62         2.08 o                         
   6   2   1        188.87        179.18         4.59 o                         
   7   2   1         47.79         42.01         2.14 o                         
   8   2   1          7.40          4.63         0.97 o                         
   9   2   1          4.27          2.27         1.35 o                         
 -11   3   1         14.03         11.11         2.82 o                         
 -10   3   1          0.88          0.93         1.51 o                         
  -9   3   1         13.10          8.31         1.17 o                         
  -8   3   1         22.75         23.51         1.56 o                         
  -7   3   1         57.81         59.42         1.92 o                         
  -6   3   1         54.81         58.29         1.82 o                         
  -5   3   1        232.68        240.27         5.57 o                         
  -4   3   1         10.87          6.08         0.72 o                         
  -3   3   1        717.68        658.40        18.12 o                         
  -2   3   1         11.53          8.82         1.06 o                         
  -1   3   1        108.75         98.82         2.14 o                         
   0   3   1          8.14          9.38         0.50 o                         
   1   3   1        380.87        389.77         7.74 o                         
   2   3   1        102.69         97.38         2.49 o                         
   3   3   1        164.23        156.73         3.20 o                         
   4   3   1         52.73         62.31         1.77 o                         
   5   3   1        101.17        106.12         3.18 o                         
   6   3   1        125.79        135.75         3.89 o                         
   7   3   1        102.99        116.61         3.40 o                         
   8   3   1          4.61          3.33         2.33 o                         
 -11   4   1          1.16          0.85         1.74 o                         
 -10   4   1          3.90          2.26         1.57 o                         
  -9   4   1          7.01          3.95         1.07 o                         
  -8   4   1        192.17        193.57         6.19 o                         
  -7   4   1        288.83        311.11         8.12 o                         
  -6   4   1        182.07        179.74         4.91 o                         
  -5   4   1         16.65         12.13         1.35 o                         
  -4   4   1        208.06        181.77        11.24 o                         
  -3   4   1         43.97         48.01         2.29 o                         
  -2   4   1         46.97         43.74         1.69 o                         
  -1   4   1        184.17        177.96         4.50 o                         
   0   4   1         58.29         54.67         1.55 o                         
   1   4   1        600.10        641.24        13.79 o                         
   2   4   1         45.15         47.02         1.62 o                         
   3   4   1          0.97          0.64         0.76 o                         
   4   4   1         39.53         36.19         1.62 o                         
   5   4   1        221.02        239.01         5.77 o                         
   6   4   1        299.84        307.23         7.27 o                         
   7   4   1          1.91          1.03         0.72 o                         
   8   4   1          0.14         -0.80         0.80 o                         
 -11   5   1         10.17          4.90         3.50 o                         
 -10   5   1          0.20         -0.76         0.76 o                         
  -9   5   1         23.44         28.15         1.47 o                         
  -8   5   1         62.08         66.48         2.17 o                         
  -7   5   1         31.28         39.18         1.80 o                         
  -6   5   1          3.41          1.60         0.44 o                         
  -5   5   1          6.29          3.46         0.98 o                         
  -4   5   1         24.14         27.41         1.71 o                         
  -3   5   1         13.63         14.67         1.33 o                         
  -2   5   1        301.91        305.71         7.56 o                         
  -1   5   1         30.82         23.05         1.24 o                         
   0   5   1         97.22         83.50         2.45 o                         
   1   5   1         38.26         41.83         1.54 o                         
   2   5   1        165.31        166.03         3.72 o                         
   3   5   1        105.35        110.81         2.99 o                         
   4   5   1          4.24          2.25         0.84 o                         
   5   5   1        472.17        519.85        11.65 o                         
   6   5   1         68.20         74.65         2.42 o                         
   7   5   1          7.95          5.91         0.82 o                         
 -10   6   1          4.37          3.09         0.78 o                         
  -9   6   1         15.39         15.71         1.30 o                         
  -8   6   1        318.16        355.09         9.28 o                         
  -7   6   1         57.91         65.28         1.92 o                         
  -6   6   1        106.20        102.41         3.83 o                         
  -5   6   1         25.56         27.62         1.77 o                         
  -4   6   1        451.72        499.78        14.07 o                         
  -3   6   1        465.88        499.87        23.00 o                         
  -2   6   1          9.47          7.64         0.77 o                         
  -1   6   1          0.44          0.13         0.57 o                         
   0   6   1        210.11        205.79         5.39 o                         
   1   6   1        101.14         96.93         3.27 o                         
   2   6   1         26.76         24.34         1.21 o                         
   3   6   1          6.06          1.74         0.74 o                         
   4   6   1          0.22         -0.83         0.83 o                         
   5   6   1          1.57         -0.71         0.71 o                         
   6   6   1          3.44          1.19         1.03 o                         
   7   6   1          1.15          1.54         1.70 o                         
 -10   7   1         24.64         22.64         2.07 o                         
  -9   7   1         64.30         60.20         2.22 o                         
  -8   7   1          2.96          6.74         1.19 o                         
  -7   7   1          0.41         -0.60         1.04 o                         
  -6   7   1         29.66         28.33         1.93 o                         
  -5   7   1        204.01        221.81         6.82 o                         
  -4   7   1          0.01          0.64         0.92 o                         
  -3   7   1        281.20        286.59         5.83 o                         
  -2   7   1        600.65        598.82        14.47 o                         
  -1   7   1        663.33        636.50        22.95 o                         
   0   7   1        103.48         91.48         3.67 o                         
   1   7   1         35.74         33.46         1.23 o                         
   2   7   1         59.26         59.44         2.17 o                         
   3   7   1         35.05         39.65         1.61 o                         
   4   7   1         16.21         19.86         1.25 o                         
   5   7   1          1.38         -0.66         0.71 o                         
   6   7   1         17.25         20.47         1.56 o                         
 -10   8   1          7.65         10.93         2.23 o                         
  -9   8   1          6.20          6.95         1.96 o                         
  -8   8   1         14.23         14.97         1.49 o                         
  -7   8   1         19.26         25.63         2.53 o                         
  -6   8   1          5.40          3.26         1.14 o                         
  -5   8   1         27.39         29.16         1.81 o                         
  -4   8   1         32.56         33.78         1.68 o                         
  -3   8   1         19.99         20.59         0.91 o                         
  -2   8   1        118.12        108.84         3.66 o                         
  -1   8   1         16.40         16.04         1.60 o                         
   0   8   1         13.68         14.16         1.47 o                         
   1   8   1         19.21         18.96         0.73 o                         
   2   8   1         10.38         11.80         1.15 o                         
   3   8   1         46.40         44.23         1.77 o                         
   4   8   1          1.03          0.12         0.64 o                         
   5   8   1          0.45          1.10         1.00 o                         
  -9   9   1          8.99          7.76         2.80 o                         
  -8   9   1         15.69         14.31         1.54 o                         
  -7   9   1          1.93          0.94         0.87 o                         
  -6   9   1        104.73        107.76         3.96 o                         
  -5   9   1        131.69        154.57         4.91 o                         
  -4   9   1         83.87         92.19         2.95 o                         
  -3   9   1         14.00         14.22         1.20 o                         
  -2   9   1          0.00         -0.23         0.66 o                         
  -1   9   1        127.70        142.67        12.59 o                         
   0   9   1         61.00         67.97         2.84 o                         
   1   9   1          0.13          0.04         0.72 o                         
   2   9   1         25.40         26.71         2.22 o                         
   3   9   1          5.65          5.52         0.77 o                         
   4   9   1          0.00         -0.51         0.68 o                         
  -9  10   1          0.22          0.98         1.63 o                         
  -8  10   1          5.45          3.75         2.60 o                         
  -7  10   1         16.44         16.80         2.86 o                         
  -6  10   1          2.91          1.46         0.75 o                         
  -5  10   1          7.68          5.71         0.98 o                         
  -4  10   1         64.20         66.80         2.32 o                         
  -3  10   1         47.75         49.69         1.76 o                         
  -2  10   1         99.13        111.31         4.32 o                         
  -1  10   1         58.99         58.35         2.72 o                         
   0  10   1          0.30         -0.99         0.99 o                         
   1  10   1          0.00         -1.03         1.03 o                         
   2  10   1          0.89          0.71         0.77 o                         
  -7  11   1         30.28         23.83         2.08 o                         
  -6  11   1          0.48         -1.03         1.03 o                         
  -5  11   1          5.02          7.92         1.48 o                         
  -4  11   1          0.06          1.19         1.09 o                         
  -3  11   1        247.98        280.72         7.25 o                         
  -2  11   1         38.25         45.25         2.25 o                         
  -1  11   1         83.59         92.08         3.60 o                         
   0  11   1         43.75         45.91         4.62 o                         
   1  11   1          5.69          2.78         0.98 o                         
  -5  12   1         17.82         17.10         1.64 o                         
  -4  12   1         62.36         60.94         3.28 o                         
  -3  12   1          2.09          1.07         0.55 o                         
  -2  12   1          7.29         -0.38         1.81 o                         
   0 -13   2          5.91          4.47         1.28 o                         
   1 -13   2         17.66         14.04         1.51 o                         
   2 -13   2          1.80          2.69         0.97 o                         
   3 -13   2          0.69          6.06         1.65 o                         
   4 -13   2          6.54          3.15         0.99 o                         
   5 -13   2         14.36         15.22         1.47 o                         
  -2 -12   2          1.96          5.86         3.30 o                         
  -1 -12   2          3.61          6.50         1.80 o                         
   0 -12   2          3.95          1.24         1.61 o                         
   1 -12   2          0.19         -0.73         1.13 o                         
   2 -12   2          0.04         -0.03         0.90 o                         
   3 -12   2        102.51        102.52         3.34 o                         
   4 -12   2          6.52          6.26         1.12 o                         
   5 -12   2         10.91          8.74         1.83 o                         
   6 -12   2          7.94          1.48         1.46 o                         
   7 -12   2          5.43          5.19         1.76 o                         
  -3 -11   2          2.06          0.82         1.10 o                         
  -2 -11   2          4.24          0.58         1.17 o                         
  -1 -11   2         80.38         82.79         3.52 o                         
   0 -11   2        110.68        118.34         4.44 o                         
   1 -11   2          3.69          0.12         1.57 o                         
   2 -11   2        290.45        323.89        17.80 o                         
   3 -11   2          4.42          2.27         0.66 o                         
   4 -11   2          7.35          6.04         0.77 o                         
   5 -11   2         41.90         49.03         2.43 o                         
   6 -11   2          7.73          5.94         1.11 o                         
   7 -11   2         13.05         15.64         2.82 o                         
   8 -11   2         36.75         51.05         3.81 o                         
  -5 -10   2          2.30         -0.25         1.03 o                         
  -4 -10   2          2.13          1.40         0.83 o                         
  -3 -10   2          5.09          5.98         0.69 o                         
  -2 -10   2          1.74          1.38         1.35 o                         
  -1 -10   2         17.95         17.02         1.52 o                         
   0 -10   2        155.15        165.70         5.64 o                         
   1 -10   2         41.36         42.86         2.27 o                         
   2 -10   2        198.02        212.52        10.09 o                         
   3 -10   2          5.27          4.38         0.75 o                         
   4 -10   2          2.92          2.04         0.59 o                         
   5 -10   2         42.09         48.14         2.43 o                         
   6 -10   2          5.00          4.62         1.89 o                         
   7 -10   2          3.08          0.68         1.86 o                         
   8 -10   2         10.20         17.54         2.92 o                         
  -6  -9   2          0.12         -0.70         0.70 o                         
  -5  -9   2         12.30          9.46         1.02 o                         
  -4  -9   2         20.62         23.48         1.24 o                         
  -3  -9   2         51.15         52.42         1.95 o                         
  -2  -9   2          0.01         -0.85         0.85 o                         
  -1  -9   2        119.19        132.50         4.88 o                         
   0  -9   2        103.50        101.64         3.93 o                         
   1  -9   2        193.60        193.25        10.13 o                         
   2  -9   2         62.70         56.16         2.60 o                         
   3  -9   2          3.93          2.44         0.77 o                         
   4  -9   2        122.27        123.67         3.60 o                         
   5  -9   2        159.90        153.98         6.47 o                         
   6  -9   2         97.31        104.95         3.81 o                         
   7  -9   2         41.76         36.06         4.04 o                         
   8  -9   2          0.00         -0.27         2.36 o                         
   9  -9   2          0.02         -1.28         1.72 o                         
  -7  -8   2          5.51          8.69         1.15 o                         
  -6  -8   2          1.65          0.73         1.18 o                         
  -5  -8   2          0.01         -0.08         0.66 o                         
  -4  -8   2         23.37         18.38         1.18 o                         
  -3  -8   2          3.72          2.41         0.65 o                         
  -2  -8   2          3.70          0.87         1.03 o                         
  -1  -8   2          3.44          2.27         1.01 o                         
   0  -8   2          3.73          3.81         1.06 o                         
   1  -8   2        184.80        188.37         4.97 o                         
   2  -8   2          1.08          0.77         0.77 o                         
   3  -8   2          1.30         -0.20         0.77 o                         
   4  -8   2          0.86          1.42         0.51 o                         
   5  -8   2          0.83          0.34         1.05 o                         
   6  -8   2         49.31         49.14         2.68 o                         
   7  -8   2          0.08          0.33         3.05 o                         
   8  -8   2         10.53          9.47         2.08 o                         
   9  -8   2          9.54          6.21         1.68 o                         
  -7  -7   2          2.60          0.66         0.70 o                         
  -6  -7   2         25.27         30.65         1.42 o                         
  -5  -7   2          0.76          0.84         0.54 o                         
  -4  -7   2         46.85         47.55         1.61 o                         
  -3  -7   2        121.35        119.41         2.89 o                         
  -2  -7   2          0.28         -0.65         0.93 o                         
  -1  -7   2          0.01          0.08         0.94 o                         
   0  -7   2        163.45        158.41         4.43 o                         
   1  -7   2        827.26        880.59        25.18 o                         
   2  -7   2        884.76        920.18        36.30 o                         
   3  -7   2         41.77         38.23         1.34 o                         
   4  -7   2         80.23        102.39         3.47 o                         
   5  -7   2         49.19         48.79         2.17 o                         
   6  -7   2         25.71         28.03         1.67 o                         
   7  -7   2          0.02         -0.61         2.03 o                         
   8  -7   2         24.11         26.85         1.88 o                         
   9  -7   2         38.23         40.21         2.08 o                         
  10  -7   2          3.38          1.01         3.74 o                         
  -8  -6   2         19.13         22.50         1.72 o                         
  -7  -6   2          1.09          1.36         0.72 o                         
  -6  -6   2          3.14          1.80         0.61 o                         
  -5  -6   2          4.55          4.84         0.85 o                         
  -4  -6   2         18.94         17.81         1.04 o                         
  -3  -6   2         15.33         12.92         0.89 o                         
  -2  -6   2          3.20          3.83         0.84 o                         
  -1  -6   2        622.96        703.86        13.74 o                         
   0  -6   2         14.94         12.38         0.91 o                         
   1  -6   2          6.05          8.25         0.88 o                         
   2  -6   2        542.38        549.94        13.17 o                         
   3  -6   2        269.66        291.04         7.20 o                         
   4  -6   2        143.13        153.72         4.81 o                         
   5  -6   2         21.32         20.53         2.02 o                         
   6  -6   2        184.23        190.00         5.31 o                         
   7  -6   2        696.46        749.31        18.29 o                         
   8  -6   2          1.58          2.19         0.63 o                         
   9  -6   2          1.23         -0.77         1.03 o                         
  10  -6   2          2.34          0.95         1.87 o                         
  -9  -5   2          4.93          7.19         2.96 o                         
  -8  -5   2         11.96         13.30         0.96 o                         
  -7  -5   2         49.68         52.31         1.86 o                         
  -6  -5   2        112.13        111.82         3.10 o                         
  -5  -5   2         32.13         36.01         1.82 o                         
  -4  -5   2          1.95         -0.16         0.75 o                         
  -3  -5   2        706.02        740.97        14.49 o                         
  -2  -5   2         38.66         40.57         1.28 o                         
  -1  -5   2       1218.67       1265.50        25.54 o                         
   0  -5   2       1705.61       1738.20        40.75 o                         
   1  -5   2        479.06        440.85        13.52 o                         
   2  -5   2        609.87        617.43        14.70 o                         
   3  -5   2          0.01          0.21         0.79 o                         
   4  -5   2          1.36         -0.40         0.58 o                         
   5  -5   2        239.72        254.12         6.61 o                         
   6  -5   2         68.51         74.91         2.64 o                         
   7  -5   2        265.94        269.29         7.17 o                         
   8  -5   2         27.57         28.10         1.47 o                         
   9  -5   2          4.51          3.77         1.17 o                         
  10  -5   2         15.29          7.39         1.71 o                         
  -9  -4   2         32.11         34.86         2.49 o                         
  -8  -4   2          0.08          0.87         1.05 o                         
  -7  -4   2        212.99        227.19         6.27 o                         
  -6  -4   2        687.87        722.91        15.74 o                         
  -5  -4   2          5.31          7.34         0.73 o                         
  -4  -4   2          1.92          1.45         0.59 o                         
  -3  -4   2        150.02        152.73         3.04 o                         
  -2  -4   2         32.23         27.41         0.86 o                         
  -1  -4   2         60.46         48.30         1.21 o                         
   0  -4   2        106.15        106.58         2.80 o                         
   1  -4   2         81.95         61.16         2.07 o                         
   2  -4   2          0.01          0.23         0.42 o                         
   3  -4   2          1.54          1.86         0.73 o                         
   4  -4   2         39.85         39.97         1.62 o                         
   5  -4   2         52.24         48.36         1.87 o                         
   6  -4   2         18.82         14.16         1.29 o                         
   7  -4   2         55.85         53.02         1.94 o                         
   8  -4   2         62.26         58.24         2.30 o                         
   9  -4   2          1.55          0.22         0.78 o                         
  10  -4   2          0.09         -2.52         2.53 o                         
 -10  -3   2          0.15          0.17         1.26 o                         
  -9  -3   2          0.37         -0.61         0.95 o                         
  -8  -3   2        220.56        254.06         6.26 o                         
  -7  -3   2        352.18        349.79         8.14 o                         
  -6  -3   2         19.59         22.37         0.95 o                         
  -5  -3   2          0.06         -0.41         0.50 o                         
  -4  -3   2          1.48          1.26         0.56 o                         
  -3  -3   2       1269.36       1173.86        25.08 o                         
  -2  -3   2         96.67         91.41         3.10 o                         
  -1  -3   2        510.30        440.65         9.40 o                         
   0  -3   2       1739.68       1644.88        71.92 o                         
   1  -3   2         13.59         21.49         1.11 o                         
   2  -3   2         58.82         60.67         2.08 o                         
   3  -3   2         51.89         40.00         1.49 o                         
   4  -3   2       1313.90       1277.61        30.27 o                         
   5  -3   2          5.45          4.22         0.90 o                         
   6  -3   2        675.72        676.41        14.80 o                         
   7  -3   2         57.37         55.21         2.08 o                         
   8  -3   2         47.73         48.49         1.62 o                         
   9  -3   2          0.96         -1.06         1.06 o                         
  10  -3   2         18.86          9.64         1.88 o                         
 -10  -2   2          0.12         -1.58         1.58 o                         
  -9  -2   2          0.22         -2.16         2.16 o                         
  -8  -2   2        195.68        192.07         5.54 o                         
  -7  -2   2        117.86        125.41         4.00 o                         
  -6  -2   2        102.04        126.89         3.09 o                         
  -5  -2   2          0.02         -0.39         0.50 o                         
  -4  -2   2        490.87        459.19        10.61 o                         
  -3  -2   2          4.84          1.72         0.41 o                         
  -2  -2   2          0.00          0.46         0.33 o                         
   0  -2   2         61.14         52.18         2.84 o                         
   2  -2   2       1636.50       1497.76        40.63 o                         
   3  -2   2       1924.53       1949.29        45.80 o                         
   4  -2   2       2069.00       2062.26        43.34 o                         
   5  -2   2        421.20        419.70        10.45 o                         
   6  -2   2          0.43         -0.89         0.89 o                         
   7  -2   2         11.67          7.53         0.88 o                         
   8  -2   2         47.80         43.17         2.14 o                         
   9  -2   2         11.06          5.69         1.02 o                         
 -10  -1   2          3.19          3.14         2.57 o                         
  -9  -1   2         88.36         93.55         3.88 o                         
  -8  -1   2        119.92        127.63         3.60 o                         
  -7  -1   2         32.45         35.01         1.70 o                         
  -6  -1   2        490.18        496.05        10.97 o                         
  -5  -1   2          5.75          3.84         0.66 o                         
  -4  -1   2         16.32         15.88         0.80 o                         
  -3  -1   2         29.48         30.86         1.05 o                         
  -2  -1   2       1052.17        939.01        19.18 o                         
  -1  -1   2        117.26         75.55         3.14 o                         
   0  -1   2        332.56        168.32         7.96 o                         
   3  -1   2        249.98        235.78         6.85 o                         
   4  -1   2        144.41        194.27         5.11 o                         
   5  -1   2        505.87        503.68        11.02 o                         
   6  -1   2         55.18         51.12         1.91 o                         
   7  -1   2         29.60         24.48         1.98 o                         
   8  -1   2        107.91         99.59         3.48 o                         
   9  -1   2          2.81          1.71         1.09 o                         
 -11   0   2         26.75         26.36         2.60 o                         
 -10   0   2          1.77          0.96         0.96 o                         
  -9   0   2         33.20         43.18         1.85 o                         
  -8   0   2         52.36         47.64         2.17 o                         
  -7   0   2         38.69         36.07         1.68 o                         
  -6   0   2        167.80        196.24         4.73 o                         
  -5   0   2        609.94        587.87        12.71 o                         
  -4   0   2       1071.08       1071.17        20.63 o                         
  -3   0   2        119.90        113.92         2.40 o                         
  -2   0   2        482.66        411.63         7.38 o                         
  -1   0   2        589.09        414.85        23.02 o                         
   0   0   2       1002.92        862.50        29.52 o                         
   1   0   2       1603.08       1613.17        46.53 o                         
   2   0   2        217.84        223.15         5.46 o                         
   3   0   2         74.24         71.38         1.87 o                         
   4   0   2         51.48         51.13         1.61 o                         
   5   0   2         12.86         15.17         1.00 o                         
   6   0   2         78.41         72.51         2.29 o                         
   7   0   2         44.05         39.10         2.09 o                         
   8   0   2         10.37         12.03         1.22 o                         
   9   0   2          2.27          1.11         1.49 o                         
 -11   1   2          1.12          2.10         1.80 o                         
 -10   1   2         40.65         48.93         2.31 o                         
  -9   1   2        228.76        233.89         5.85 o                         
  -8   1   2          8.73          7.46         0.99 o                         
  -7   1   2          4.90          5.79         0.88 o                         
  -6   1   2          2.48          0.87         0.69 o                         
  -5   1   2        303.52        323.19         7.22 o                         
  -4   1   2        303.71        269.81         5.38 o                         
  -3   1   2        195.68        164.86         5.45 o                         
  -2   1   2       1022.83       1050.37        22.02 o                         
   0   1   2       1178.43       1146.28        38.02 o                         
   1   1   2        282.90        261.84         5.27 o                         
   2   1   2        144.68        148.80         3.84 o                         
   3   1   2        114.98        100.83         2.88 o                         
   4   1   2         77.23         79.43         2.04 o                         
   5   1   2         15.48         13.29         0.95 o                         
   6   1   2        124.61        130.83         4.21 o                         
   7   1   2         22.61         17.46         1.48 o                         
   8   1   2         10.95          8.33         1.32 o                         
   9   1   2          0.60         -0.58         1.31 o                         
 -11   2   2          3.01          1.28         1.69 o                         
 -10   2   2          3.13          1.59         0.71 o                         
  -9   2   2          3.30          2.90         0.90 o                         
  -8   2   2         37.55         36.06         1.72 o                         
  -7   2   2         16.46         18.21         0.98 o                         
  -6   2   2        106.98        116.16         2.92 o                         
  -5   2   2         61.68         63.19         1.77 o                         
  -4   2   2         30.46         27.76         0.90 o                         
  -3   2   2          2.40          0.81         0.36 o                         
  -1   2   2        174.49        153.84         3.53 o                         
   0   2   2         28.79         23.23         0.64 o                         
   1   2   2        244.65        238.48         4.48 o                         
   2   2   2        269.66        284.59         5.34 o                         
   3   2   2         35.59         29.21         1.09 o                         
   4   2   2         11.54          8.23         0.83 o                         
   5   2   2        396.00        416.47        11.77 o                         
   6   2   2         23.77         33.02         2.28 o                         
   7   2   2         18.58         16.96         1.54 o                         
   8   2   2         12.43         12.10         1.93 o                         
 -11   3   2         14.52         17.60         4.27 o                         
 -10   3   2          1.68         -0.88         0.88 o                         
  -9   3   2          0.69         -1.73         1.73 o                         
  -8   3   2          9.08          9.42         0.85 o                         
  -7   3   2        168.08        161.06         4.02 o                         
  -6   3   2          2.06          1.53         0.63 o                         
  -5   3   2         35.07         43.23         2.11 o                         
  -4   3   2        351.29        332.73         9.41 o                         
  -3   3   2          6.88          6.19         0.90 o                         
  -2   3   2        736.12        700.93        17.13 o                         
  -1   3   2        240.99        230.86         4.71 o                         
   0   3   2         10.69         15.81         0.80 o                         
   1   3   2        552.94        536.89        13.97 o                         
   2   3   2         10.77         11.53         0.87 o                         
   3   3   2         15.62         20.10         1.21 o                         
   4   3   2          0.01         -0.73         0.73 o                         
   5   3   2         29.37         28.56         1.39 o                         
   6   3   2        107.26        117.57         3.87 o                         
   7   3   2          0.04         -0.80         0.80 o                         
   8   3   2          3.50          0.30         2.15 o                         
 -11   4   2          0.78          1.74         1.60 o                         
 -10   4   2          3.97          1.05         1.20 o                         
  -9   4   2          5.99          6.18         1.18 o                         
  -8   4   2         35.78         37.66         1.85 o                         
  -7   4   2        251.85        263.12         6.14 o                         
  -6   4   2         18.88         22.07         1.25 o                         
  -5   4   2         24.39         24.97         1.12 o                         
  -4   4   2       1201.02       1256.50        34.29 o                         
  -3   4   2         55.87         56.71         1.73 o                         
  -2   4   2         69.63         74.86         2.18 o                         
  -1   4   2        147.07        121.13         3.32 o                         
   0   4   2        127.63        128.94         3.19 o                         
   1   4   2          1.20          1.42         0.68 o                         
   2   4   2         79.54         90.72         2.99 o                         
   3   4   2         21.16         20.86         1.26 o                         
   4   4   2         13.47          9.44         1.00 o                         
   5   4   2         62.47         75.75         2.66 o                         
   6   4   2          4.61          3.76         1.59 o                         
   7   4   2         10.41          5.36         0.86 o                         
 -11   5   2          2.86          2.13         2.61 o                         
 -10   5   2          0.29         -0.68         1.59 o                         
  -9   5   2        100.42        109.18         4.05 o                         
  -8   5   2         12.72         12.28         1.75 o                         
  -7   5   2        177.96        191.48         5.01 o                         
  -6   5   2         82.16         85.71         2.61 o                         
  -5   5   2          2.13          1.30         0.94 o                         
  -4   5   2          3.69          1.86         0.82 o                         
  -3   5   2        196.67        186.28         9.17 o                         
  -2   5   2          0.22         -0.39         0.39 o                         
  -1   5   2         21.04         29.63         1.34 o                         
   0   5   2        225.50        211.52         4.93 o                         
   1   5   2         50.24         62.13         2.01 o                         
   2   5   2          5.01          2.67         0.90 o                         
   3   5   2         12.01         11.45         1.14 o                         
   4   5   2         70.21         80.12         2.51 o                         
   5   5   2         49.28         51.72         1.89 o                         
   6   5   2          0.23         -1.19         1.19 o                         
   7   5   2          3.60          1.61         0.93 o                         
 -11   6   2          0.43          2.47         1.92 o                         
 -10   6   2          2.24          0.63         0.64 o                         
  -9   6   2         27.96         25.61         1.42 o                         
  -8   6   2         18.47         21.79         1.31 o                         
  -7   6   2          3.55          5.04         1.31 o                         
  -6   6   2         16.93         16.10         1.61 o                         
  -5   6   2         18.29         18.33         1.71 o                         
  -4   6   2        282.06        312.29         9.19 o                         
  -3   6   2         69.40         57.12         1.86 o                         
  -2   6   2        103.66        103.38         3.57 o                         
  -1   6   2        270.46        263.40         7.77 o                         
   0   6   2         43.51         40.78         1.49 o                         
   1   6   2          0.08         -0.56         0.56 o                         
   2   6   2         86.68         99.05         3.66 o                         
   3   6   2        249.88        280.51         6.74 o                         
   4   6   2          0.22         -0.60         1.37 o                         
   5   6   2          4.22          5.43         0.80 o                         
   6   6   2          0.25         -0.69         0.74 o                         
 -10   7   2          3.83          1.59         0.91 o                         
  -9   7   2         16.21         23.30         2.80 o                         
  -8   7   2         51.06         55.56         3.66 o                         
  -7   7   2          0.83          0.40         1.02 o                         
  -6   7   2         10.69         13.72         1.58 o                         
  -5   7   2         33.03         36.55         1.82 o                         
  -4   7   2          2.14          2.14         1.00 o                         
  -3   7   2          1.14         -0.29         0.42 o                         
  -2   7   2          9.14         11.34         1.29 o                         
  -1   7   2         95.12         96.12         3.41 o                         
   0   7   2        367.60        379.88         8.60 o                         
   1   7   2        136.20        141.56         5.19 o                         
   2   7   2          0.21         -0.40         0.40 o                         
   3   7   2        470.08        518.17        16.39 o                         
   4   7   2         38.86         45.16         1.69 o                         
   5   7   2         14.01         15.52         1.55 o                         
 -10   8   2         48.43         61.73         3.90 o                         
  -9   8   2          2.17          3.15         1.87 o                         
  -8   8   2          4.72         -0.11         1.02 o                         
  -7   8   2         10.53          6.34         1.24 o                         
  -6   8   2          0.95          0.57         0.75 o                         
  -5   8   2         14.17         11.26         1.47 o                         
  -4   8   2         20.83         19.65         2.25 o                         
  -3   8   2        251.66        270.29         5.60 o                         
  -2   8   2        815.28        816.56        47.10 o                         
  -1   8   2         37.92         38.83         1.80 o                         
   0   8   2        147.63        154.97         3.95 o                         
   1   8   2         83.49         84.49         2.46 o                         
   2   8   2         94.78        103.19         2.43 o                         
   3   8   2         32.30         32.01         1.81 o                         
   4   8   2          2.02         -0.90         1.21 o                         
  -9   9   2          0.72          3.14         1.83 o                         
  -8   9   2          0.53         -0.86         1.57 o                         
  -7   9   2          0.01         -0.99         0.99 o                         
  -6   9   2         15.83         11.75         1.16 o                         
  -5   9   2          2.77          0.68         0.77 o                         
  -4   9   2          5.22          3.45         0.69 o                         
  -3   9   2          5.32          6.56         0.71 o                         
  -2   9   2         20.69         19.56         1.85 o                         
  -1   9   2         27.65         26.15         2.15 o                         
   0   9   2          0.79          0.25         1.14 o                         
   1   9   2          3.24          2.44         0.45 o                         
   2   9   2          1.42          1.90         0.67 o                         
   3   9   2          3.81          3.85         1.01 o                         
  -8  10   2          0.05         -0.50         2.30 o                         
  -7  10   2         33.07         36.57         2.40 o                         
  -6  10   2          0.01         -0.28         1.41 o                         
  -5  10   2         16.10         16.58         1.13 o                         
  -4  10   2          1.14         -0.14         0.79 o                         
  -3  10   2         43.21         48.48         2.10 o                         
  -2  10   2          1.15          1.36         1.24 o                         
  -1  10   2         33.30         33.14         1.62 o                         
   0  10   2          4.03          4.28         1.40 o                         
   1  10   2          0.37         -0.88         1.63 o                         
   2  10   2         32.65         42.82         4.91 o                         
  -7  11   2          1.56          1.72         0.95 o                         
  -6  11   2         11.88          7.20         1.10 o                         
  -5  11   2          8.21         12.38         1.69 o                         
  -4  11   2          3.78          1.85         2.63 o                         
  -3  11   2          9.40         10.05         0.96 o                         
  -2  11   2         19.14         20.97         1.46 o                         
  -1  11   2          0.02         -1.24         1.24 o                         
   0  11   2          0.03         -1.27         1.27 o                         
  -1 -13   3          5.54          5.42         4.83 o                         
   0 -13   3          2.37          2.00         1.25 o                         
   1 -13   3          0.01         -0.79         0.86 o                         
   2 -13   3          0.37         -0.85         0.91 o                         
   3 -13   3         10.05          4.53         1.38 o                         
   4 -13   3          4.69          0.61         1.22 o                         
   5 -13   3          0.40         -0.74         2.68 o                         
  -3 -12   3          0.07          0.85         1.40 o                         
  -2 -12   3          4.23          3.29         1.92 o                         
  -1 -12   3         44.81         31.02         3.39 o                         
   0 -12   3         30.06         25.79         1.95 o                         
   1 -12   3          0.21         -1.15         1.15 o                         
   2 -12   3          3.34          2.12         0.89 o                         
   3 -12   3         44.66         50.66         2.07 o                         
   4 -12   3          4.99          3.71         1.05 o                         
   5 -12   3          4.06          1.96         1.11 o                         
   6 -12   3          0.65         -0.50         1.49 o                         
   7 -12   3         22.82         16.75         6.48 o                         
  -4 -11   3          5.45          2.04         1.61 o                         
  -3 -11   3         38.84         33.52         1.82 o                         
  -2 -11   3          0.01          1.11         0.79 o                         
  -1 -11   3         12.53         13.14         1.90 o                         
   0 -11   3          1.13          0.41         1.24 o                         
   1 -11   3        136.67        143.65         8.59 o                         
   2 -11   3        301.74        320.01        14.74 o                         
   3 -11   3          0.08          1.16         1.26 o                         
   4 -11   3         33.07         32.28         1.55 o                         
   5 -11   3          0.00          0.83         0.97 o                         
   6 -11   3         36.28         31.73         1.98 o                         
   7 -11   3          2.27          1.30         2.03 o                         
   8 -11   3         15.60         20.32         4.15 o                         
  -5 -10   3          0.20         -0.82         0.92 o                         
  -4 -10   3          7.31          6.22         0.76 o                         
  -3 -10   3        125.55        117.78         3.84 o                         
  -2 -10   3         48.47         40.83         2.83 o                         
  -1 -10   3        135.01        147.08         5.27 o                         
   0 -10   3         72.79         76.49         3.30 o                         
   1 -10   3         16.13         20.02         1.81 o                         
   2 -10   3          0.59          0.09         0.63 o                         
   3 -10   3         23.57         25.44         1.54 o                         
   4 -10   3         52.83         50.72         2.02 o                         
   5 -10   3         74.02         71.83         3.37 o                         
   6 -10   3          3.98         -0.13         1.67 o                         
   7 -10   3         29.16         29.65         3.08 o                         
   8 -10   3         21.56         31.27         3.29 o                         
  -6  -9   3         14.65          9.22         2.08 o                         
  -5  -9   3        143.31        161.64         3.83 o                         
  -4  -9   3         77.34         70.28         2.37 o                         
  -3  -9   3         46.74         36.36         1.62 o                         
  -2  -9   3          7.20          3.85         1.13 o                         
  -1  -9   3         72.19         70.16         2.70 o                         
   0  -9   3         44.55         53.55         2.77 o                         
   1  -9   3         11.46          9.69         1.58 o                         
   2  -9   3         87.93         88.00         3.72 o                         
   3  -9   3         68.63         68.65         3.19 o                         
   4  -9   3          2.01          1.06         0.70 o                         
   5  -9   3          1.53          0.88         0.59 o                         
   6  -9   3         22.78         14.62         1.65 o                         
   7  -9   3         46.36         44.87         3.04 o                         
   8  -9   3          1.33          0.06         1.25 o                         
   9  -9   3          0.85          1.71         2.14 o                         
  -7  -8   3          0.25          0.74         0.85 o                         
  -6  -8   3         13.00         13.24         1.07 o                         
  -5  -8   3          8.30         10.04         0.80 o                         
  -4  -8   3        133.01        115.78         2.69 o                         
  -3  -8   3        247.91        247.95         6.03 o                         
  -2  -8   3         29.59         31.62         2.01 o                         
  -1  -8   3          8.60          6.52         1.05 o                         
   0  -8   3         62.48         62.57         2.12 o                         
   1  -8   3          3.94          5.85         0.94 o                         
   2  -8   3          0.21          0.76         0.84 o                         
   3  -8   3         77.02         75.47         2.16 o                         
   4  -8   3         83.52         92.20         2.87 o                         
   5  -8   3        443.06        450.88        12.97 o                         
   6  -8   3          5.80          3.47         1.20 o                         
   7  -8   3          1.84          2.50         2.90 o                         
   8  -8   3          4.29          0.85         0.75 o                         
   9  -8   3          1.21          0.83         1.01 o                         
  -8  -7   3          6.96          5.43         1.19 o                         
  -7  -7   3         95.19         98.74         2.94 o                         
  -6  -7   3          4.03          2.34         0.88 o                         
  -5  -7   3        112.44        105.39         2.93 o                         
  -4  -7   3          1.80         -0.78         0.78 o                         
  -3  -7   3          2.67          1.98         0.61 o                         
  -2  -7   3         37.64         39.39         1.59 o                         
  -1  -7   3         47.68         49.60         1.64 o                         
   0  -7   3          5.16          7.25         0.74 o                         
   1  -7   3        146.83        189.30         4.90 o                         
   2  -7   3        101.18        121.88         3.36 o                         
   3  -7   3         60.59         60.98         1.87 o                         
   4  -7   3        165.82        179.22         4.83 o                         
   5  -7   3          1.16          1.19         0.71 o                         
   6  -7   3         28.68         23.63         2.09 o                         
   7  -7   3         87.91         87.41         3.40 o                         
   8  -7   3         91.50         93.43         3.16 o                         
   9  -7   3          1.71          1.10         0.96 o                         
  -8  -6   3         23.95         19.19         1.64 o                         
  -7  -6   3         38.94         42.96         2.04 o                         
  -6  -6   3         69.28         65.90         2.46 o                         
  -5  -6   3         70.36         62.56         2.73 o                         
  -4  -6   3         75.45         79.59         2.14 o                         
  -3  -6   3        120.50        106.10         2.30 o                         
  -2  -6   3         14.44         12.56         0.95 o                         
  -1  -6   3        580.38        582.81        15.48 o                         
   0  -6   3         37.86         41.46         1.55 o                         
   1  -6   3         96.49        111.79         3.57 o                         
   2  -6   3       1036.28       1056.04        22.34 o                         
   3  -6   3        547.12        569.23        13.75 o                         
   4  -6   3         20.91         22.57         1.46 o                         
   5  -6   3          1.71         -0.65         0.65 o                         
   6  -6   3        181.75        176.89         5.03 o                         
   7  -6   3        573.03        607.88        15.13 o                         
   8  -6   3         23.20         20.50         1.61 o                         
   9  -6   3          1.90          1.00         2.02 o                         
  -9  -5   3         68.25         71.96         6.26 o                         
  -8  -5   3          7.39         18.44         1.73 o                         
  -7  -5   3         51.09         49.01         1.75 o                         
  -6  -5   3        606.93        636.19        12.72 o                         
  -5  -5   3        119.11        121.41         3.22 o                         
  -4  -5   3        168.24        176.71         3.85 o                         
  -3  -5   3         31.14         36.77         1.19 o                         
  -2  -5   3        149.93        169.27         3.51 o                         
  -1  -5   3         21.27         25.23         1.11 o                         
   0  -5   3         26.00         32.86         1.32 o                         
   1  -5   3         31.68         40.96         1.66 o                         
   2  -5   3        739.30        728.89        29.84 o                         
   3  -5   3          0.63          2.26         0.65 o                         
   4  -5   3          0.14         -0.60         0.60 o                         
   5  -5   3        220.06        216.81         5.85 o                         
   6  -5   3        130.55        132.45         4.07 o                         
   7  -5   3          5.79          9.00         1.21 o                         
   8  -5   3          9.16          9.05         0.87 o                         
   9  -5   3          9.78          6.46         1.35 o                         
 -10  -4   3         13.73         18.71         5.01 o                         
  -9  -4   3          4.08          2.45         1.00 o                         
  -8  -4   3         57.05         65.06         2.82 o                         
  -7  -4   3          5.44          7.14         1.00 o                         
  -6  -4   3        326.06        331.01         7.72 o                         
  -5  -4   3          2.60          1.87         0.76 o                         
  -4  -4   3         73.90         74.54         1.89 o                         
  -3  -4   3        619.07        643.14        12.56 o                         
  -2  -4   3        753.05        730.06        19.48 o                         
  -1  -4   3        298.56        277.71         6.13 o                         
   0  -4   3       1558.50       1529.99        47.65 o                         
   1  -4   3        633.91        610.60        14.57 o                         
   2  -4   3        197.46        212.89         6.24 o                         
   3  -4   3          3.05          3.17         0.65 o                         
   4  -4   3         34.51         38.23         1.67 o                         
   5  -4   3        194.77        187.10         5.15 o                         
   6  -4   3         70.35         68.31         2.94 o                         
   7  -4   3         65.86         61.96         2.37 o                         
   8  -4   3         28.99         21.99         1.22 o                         
   9  -4   3         14.58         10.77         1.76 o                         
 -10  -3   3         10.30         14.31         3.05 o                         
  -9  -3   3          3.58          4.79         1.09 o                         
  -8  -3   3         12.62         10.26         1.03 o                         
  -7  -3   3         48.72         50.62         1.92 o                         
  -6  -3   3         30.90         26.46         1.26 o                         
  -5  -3   3         23.39         19.79         0.95 o                         
  -4  -3   3        285.32        313.89         6.34 o                         
  -3  -3   3       1218.19       1187.00        21.14 o                         
  -2  -3   3        519.48        470.71         9.21 o                         
  -1  -3   3        239.05        219.04         4.88 o                         
   0  -3   3        454.67        403.20         9.90 o                         
   1  -3   3        184.36        148.36         3.41 o                         
   2  -3   3        527.00        526.89        12.70 o                         
   3  -3   3         53.50         42.15         2.26 o                         
   4  -3   3        408.99        391.86         9.78 o                         
   5  -3   3        167.53        177.80         5.20 o                         
   6  -3   3        150.79        153.02         4.06 o                         
   7  -3   3          1.50          0.41         0.64 o                         
   8  -3   3         14.19         14.42         0.97 o                         
   9  -3   3          9.73         15.77         2.53 o                         
 -10  -2   3          2.08          1.48         1.44 o                         
  -9  -2   3          0.11          0.28         0.71 o                         
  -8  -2   3         41.21         44.92         2.19 o                         
  -7  -2   3         75.62         82.42         2.40 o                         
  -6  -2   3        580.87        618.17        11.34 o                         
  -5  -2   3          1.17          1.55         0.53 o                         
  -4  -2   3         85.09         70.74         1.73 o                         
  -3  -2   3        102.86         91.54         2.11 o                         
   0  -2   3        882.81        797.08        15.31 o                         
   1  -2   3         30.32         32.00         2.36 o                         
   2  -2   3         19.45         16.34         1.09 o                         
   3  -2   3        519.90        500.70        12.14 o                         
   4  -2   3        911.19        893.32        19.55 o                         
   5  -2   3          3.19          2.47         0.74 o                         
   6  -2   3        174.91        184.07         4.69 o                         
   7  -2   3        158.18        148.42         3.54 o                         
   8  -2   3          6.69          6.57         0.68 o                         
   9  -2   3          0.10         -1.08         1.08 o                         
 -11  -1   3         17.56         23.40         2.65 o                         
 -10  -1   3          1.63          0.38         0.92 o                         
  -9  -1   3         39.75         36.01         1.75 o                         
  -8  -1   3         22.22         17.80         1.58 o                         
  -7  -1   3        277.89        295.57         6.91 o                         
  -6  -1   3         48.00         42.13         1.63 o                         
  -5  -1   3          1.37          1.16         0.48 o                         
  -4  -1   3         15.39         19.68         0.77 o                         
  -3  -1   3        209.42        194.16         4.01 o                         
  -1  -1   3       1171.69       1125.20        42.72 o                         
   0  -1   3       1286.53       1184.15        31.53 o                         
   1  -1   3        141.95        123.64         2.88 o                         
   2  -1   3        130.46        133.52         4.16 o                         
   3  -1   3        341.65        337.73         8.39 o                         
   4  -1   3        339.89        326.70         6.70 o                         
   5  -1   3          0.08          0.01         0.59 o                         
   6  -1   3         68.70         60.90         1.89 o                         
   7  -1   3          0.04         -0.34         0.79 o                         
   8  -1   3         18.66         14.99         1.42 o                         
   9  -1   3         17.40         10.34         2.05 o                         
 -11   0   3          0.53         -0.67         1.03 o                         
 -10   0   3         32.30         35.81         1.58 o                         
  -9   0   3        145.69        144.13         5.35 o                         
  -8   0   3         76.55         77.46         2.50 o                         
  -7   0   3         72.03         79.50         2.45 o                         
  -6   0   3          9.46          5.61         0.77 o                         
  -5   0   3        372.78        399.80         7.38 o                         
  -4   0   3         48.41         54.21         1.29 o                         
  -3   0   3         11.19         10.25         0.43 o                         
   0   0   3         72.65         70.47         1.40 o                         
   1   0   3          0.00         -0.24         0.30 o                         
   2   0   3        280.12        287.84         5.78 o                         
   3   0   3         94.94        113.22         3.16 o                         
   4   0   3          3.37          5.11         0.87 o                         
   5   0   3         90.33         82.94         2.69 o                         
   6   0   3        112.16        118.73         3.59 o                         
   7   0   3         18.50         19.84         1.52 o                         
   8   0   3          6.11          2.01         0.92 o                         
 -11   1   3          1.07          2.45         1.52 o                         
 -10   1   3          0.47          1.62         0.70 o                         
  -9   1   3         27.27         29.41         1.96 o                         
  -8   1   3          7.27          6.12         0.90 o                         
  -7   1   3         21.87         25.21         1.37 o                         
  -6   1   3         17.52         21.86         1.03 o                         
  -5   1   3        381.08        341.86         6.36 o                         
  -4   1   3        113.24        109.56         3.01 o                         
  -3   1   3        949.00        928.70        23.34 o                         
  -2   1   3       2720.19       3186.64        66.41 o                         
  -1   1   3       3779.31       4445.47       119.63 o                         
   0   1   3          6.00          3.44         0.42 o                         
   1   1   3        115.80        110.58         2.26 o                         
   2   1   3        997.06       1021.41        19.73 o                         
   3   1   3        194.58        199.26         4.62 o                         
   4   1   3         71.76         68.87         2.06 o                         
   5   1   3          9.36         12.41         1.17 o                         
   6   1   3        185.19        177.90         5.92 o                         
   7   1   3         12.32          6.72         2.03 o                         
   8   1   3         16.17         15.84         1.94 o                         
 -11   2   3         20.32         20.38         2.41 o                         
 -10   2   3          0.21         -1.52         1.52 o                         
  -9   2   3         21.64         26.63         1.67 o                         
  -8   2   3          9.63          9.39         0.99 o                         
  -7   2   3          8.02          7.83         0.79 o                         
  -6   2   3        117.21        110.43         2.57 o                         
  -5   2   3          7.40          3.81         0.57 o                         
  -4   2   3        196.40        179.50         3.74 o                         
  -3   2   3       2500.24       2745.20        57.46 o                         
  -2   2   3       4217.17       5483.46       255.54 o                         
  -1   2   3        630.00        583.50        14.43 o                         
   0   2   3         76.46         83.30         1.98 o                         
   1   2   3        382.69        401.70         7.99 o                         
   2   2   3        154.77        154.66         3.40 o                         
   3   2   3         67.53         71.95         1.96 o                         
   4   2   3         64.51         73.18         1.96 o                         
   5   2   3        172.08        187.62         4.71 o                         
   6   2   3          4.66          2.22         0.79 o                         
   7   2   3          7.31          5.71         1.07 o                         
   8   2   3          0.04         -0.25         1.51 o                         
 -11   3   3         30.29         26.97         1.99 o                         
 -10   3   3          7.09          1.68         0.80 o                         
  -9   3   3          7.94          9.99         1.44 o                         
  -8   3   3         25.89         26.56         1.28 o                         
  -7   3   3        171.06        181.40         4.42 o                         
  -6   3   3         51.78         63.73         2.16 o                         
  -5   3   3        401.10        407.95         9.99 o                         
  -4   3   3          4.55          4.37         0.64 o                         
  -3   3   3        279.82        273.26         5.53 o                         
  -2   3   3         85.03         92.87         2.52 o                         
  -1   3   3        421.02        402.58         8.42 o                         
   0   3   3        223.28        229.30         4.78 o                         
   1   3   3          4.43          2.13         0.62 o                         
   2   3   3          0.01         -0.07         0.56 o                         
   3   3   3         40.35         41.78         1.53 o                         
   4   3   3          1.44          1.54         0.78 o                         
   5   3   3        120.45        128.06         3.51 o                         
   6   3   3          0.00         -0.77         1.39 o                         
   7   3   3          1.73          0.82         1.38 o                         
 -11   4   3          0.26         -1.12         1.63 o                         
 -10   4   3         19.36         15.45         1.29 o                         
  -9   4   3         39.83         42.66         1.86 o                         
  -8   4   3          0.15          1.80         1.25 o                         
  -7   4   3          0.64          0.45         1.05 o                         
  -6   4   3         29.26         29.92         1.37 o                         
  -5   4   3         90.18         89.87         2.61 o                         
  -4   4   3        591.86        672.77        16.18 o                         
  -3   4   3         67.53         74.26         2.04 o                         
  -2   4   3        301.24        330.93        11.21 o                         
  -1   4   3        374.66        351.66         6.59 o                         
   0   4   3         54.19         54.16         1.59 o                         
   1   4   3         92.65         91.66         3.02 o                         
   2   4   3         24.85         24.51         1.53 o                         
   3   4   3          0.00         -0.06         0.83 o                         
   4   4   3          1.46          0.59         0.93 o                         
   5   4   3         58.75         67.35         3.22 o                         
   6   4   3          2.71         -0.66         0.66 o                         
   7   4   3          0.43          1.37         2.35 o                         
 -11   5   3          5.43          1.02         1.16 o                         
 -10   5   3          7.24          2.91         1.40 o                         
  -9   5   3        169.15        181.26         5.85 o                         
  -8   5   3         74.32         80.64         2.68 o                         
  -7   5   3          8.38          6.87         0.80 o                         
  -6   5   3          1.17          0.61         0.97 o                         
  -5   5   3         62.07         57.65         2.15 o                         
  -4   5   3         55.23         56.39         2.42 o                         
  -3   5   3         13.17         15.46         0.95 o                         
  -2   5   3        121.88        112.45         3.19 o                         
  -1   5   3         70.89         65.34         1.79 o                         
   0   5   3        349.03        373.46         8.89 o                         
   1   5   3         12.28         10.50         1.07 o                         
   2   5   3         10.21          8.37         1.10 o                         
   3   5   3          0.66          0.09         0.77 o                         
   4   5   3        204.61        233.33         6.36 o                         
   5   5   3          0.38          1.49         0.92 o                         
   6   5   3          9.66          9.97         1.33 o                         
 -11   6   3          2.10          0.93         1.17 o                         
 -10   6   3          5.22          2.86         1.43 o                         
  -9   6   3         53.67         58.08         2.93 o                         
  -8   6   3          0.91          1.89         0.97 o                         
  -7   6   3         12.94         12.32         1.69 o                         
  -6   6   3          1.76         -0.67         0.91 o                         
  -5   6   3          0.00          0.53         0.94 o                         
  -4   6   3         23.66         28.87         1.91 o                         
  -3   6   3         32.58         30.28         1.24 o                         
  -2   6   3         27.32         27.90         1.37 o                         
  -1   6   3         23.72         20.67         1.02 o                         
   0   6   3        108.52         99.95         4.11 o                         
   1   6   3         50.17         45.99         1.73 o                         
   2   6   3          2.35          2.59         0.79 o                         
   3   6   3         82.11         81.16         2.59 o                         
   4   6   3         54.62         62.08         2.14 o                         
   5   6   3         14.07         13.45         1.81 o                         
 -10   7   3          1.42          3.89         1.75 o                         
  -9   7   3        125.68        131.92         6.87 o                         
  -8   7   3          2.08         -0.84         0.84 o                         
  -7   7   3          7.17          4.48         0.95 o                         
  -6   7   3          0.21          0.65         0.91 o                         
  -5   7   3         45.83         53.24         2.61 o                         
  -4   7   3          0.15         -0.90         1.00 o                         
  -3   7   3          5.10          2.95         0.72 o                         
  -2   7   3          0.38          1.49         0.57 o                         
  -1   7   3          0.09          0.12         0.59 o                         
   0   7   3        134.20        137.41         3.68 o                         
   1   7   3          0.20          0.87         0.76 o                         
   2   7   3         63.06         71.09         2.19 o                         
   3   7   3          0.80          3.43         1.39 o                         
   4   7   3          1.66         -0.57         1.03 o                         
 -10   8   3         57.61         67.08         4.02 o                         
  -9   8   3         16.07         17.81         2.41 o                         
  -8   8   3         11.50          8.49         1.66 o                         
  -7   8   3          4.09          2.57         0.84 o                         
  -6   8   3         95.44        105.67         3.41 o                         
  -5   8   3         12.25         10.68         1.83 o                         
  -4   8   3          2.58          0.97         0.28 o                         
  -3   8   3         21.69         20.48         1.04 o                         
  -2   8   3        118.91        116.30         3.42 o                         
  -1   8   3         45.56         48.67         1.70 o                         
   0   8   3         23.06         23.46         1.33 o                         
   1   8   3         21.41         23.45         1.01 o                         
   2   8   3         31.88         33.59         1.39 o                         
   3   8   3         14.37         13.12         1.16 o                         
  -9   9   3          0.75          1.03         0.91 o                         
  -8   9   3          3.19          3.95         1.33 o                         
  -7   9   3         17.55         17.80         2.33 o                         
  -6   9   3          0.23         -0.97         1.03 o                         
  -5   9   3          3.53         -0.17         0.61 o                         
  -4   9   3          0.26          0.34         0.75 o                         
  -3   9   3          1.37          2.42         1.00 o                         
  -2   9   3          0.36          0.90         0.57 o                         
  -1   9   3          0.37         -0.24         0.61 o                         
   0   9   3          1.65         -0.56         0.99 o                         
   1   9   3          3.65          0.61         0.69 o                         
   2   9   3         37.22         35.16         1.70 o                         
  -8  10   3         16.47         18.82         2.09 o                         
  -7  10   3         31.60         30.01         2.14 o                         
  -6  10   3          2.00          2.35         1.27 o                         
  -5  10   3         10.18         12.16         1.97 o                         
  -4  10   3          9.11         10.44         1.14 o                         
  -3  10   3          5.36          1.14         1.48 o                         
  -2  10   3          7.39          7.13         0.89 o                         
  -1  10   3          1.61         -0.71         0.71 o                         
   0  10   3         17.02         14.39         1.32 o                         
  -6  11   3          4.45          2.54         1.02 o                         
  -5  11   3         13.70          8.76         2.00 o                         
  -4  11   3          1.53          0.31         1.09 o                         
  -3  11   3          0.36          0.86         1.07 o                         
  -2  11   3          5.99          2.36         1.04 o                         
  -1 -13   4          0.25         -0.95         0.95 o                         
   0 -13   4          0.78         -0.11         1.53 o                         
   1 -13   4          0.45         -0.79         0.79 o                         
   2 -13   4          6.67          8.04         2.65 o                         
   3 -13   4          0.31          0.11         0.62 o                         
   4 -13   4         11.62         17.36         1.47 o                         
   5 -13   4          0.65         -1.85         2.23 o                         
  -3 -12   4          6.39          2.48         1.14 o                         
  -2 -12   4          8.99          5.77         2.07 o                         
  -1 -12   4         19.82         13.50         1.61 o                         
   0 -12   4          0.04         -2.00         2.00 o                         
   1 -12   4          0.56         -1.44         1.44 o                         
   2 -12   4         21.82         21.77         1.77 o                         
   3 -12   4          5.48          4.05         0.81 o                         
   4 -12   4         17.61         16.67         1.14 o                         
   5 -12   4          0.06          0.56         1.47 o                         
   6 -12   4         33.20         35.83         3.27 o                         
  -5 -11   4          6.02          1.44         1.70 o                         
  -4 -11   4          7.83          1.62         1.16 o                         
  -3 -11   4          1.66          1.15         0.88 o                         
  -2 -11   4         22.77         27.34         2.63 o                         
  -1 -11   4        151.30        155.71         5.49 o                         
   0 -11   4         51.19         41.99         2.34 o                         
   1 -11   4         29.69         37.84         2.09 o                         
   2 -11   4         16.53         19.50         1.36 o                         
   3 -11   4          0.04         -0.41         0.96 o                         
   4 -11   4          6.07          5.15         0.89 o                         
   5 -11   4          0.16         -0.62         1.78 o                         
   6 -11   4         24.33         22.55         1.64 o                         
   7 -11   4          0.38          0.90         2.80 o                         
  -6 -10   4         13.05         11.38         1.29 o                         
  -5 -10   4          1.67         -0.89         0.96 o                         
  -4 -10   4          4.17          1.38         1.58 o                         
  -3 -10   4         26.89         22.97         1.79 o                         
  -2 -10   4         58.39         53.25         2.80 o                         
  -1 -10   4         69.40         81.71         3.00 o                         
   0 -10   4         16.19         12.67         1.47 o                         
   1 -10   4        297.89        322.26        15.20 o                         
   2 -10   4          1.31          2.08         1.41 o                         
   3 -10   4         20.03         19.11         1.36 o                         
   4 -10   4         54.00         56.68         2.05 o                         
   5 -10   4          1.85          5.34         1.05 o                         
   6 -10   4         16.98         14.05         2.03 o                         
   7 -10   4          4.77          7.96         3.30 o                         
   8 -10   4          2.66          3.89         2.70 o                         
  -7  -9   4          5.05          9.55         1.49 o                         
  -6  -9   4         15.34         12.77         1.45 o                         
  -5  -9   4         25.32         20.27         1.34 o                         
  -4  -9   4        118.46        108.26         3.11 o                         
  -3  -9   4          4.92          4.45         1.08 o                         
  -2  -9   4         25.51         27.01         1.84 o                         
  -1  -9   4         29.94         30.36         1.87 o                         
   0  -9   4        535.78        545.23        17.75 o                         
   1  -9   4         10.58          7.27         1.32 o                         
   2  -9   4         10.97          7.38         1.38 o                         
   3  -9   4          4.09          2.58         0.72 o                         
   4  -9   4          8.05          9.37         1.59 o                         
   5  -9   4        334.26        348.81        10.32 o                         
   6  -9   4          0.57         -0.68         2.55 o                         
   7  -9   4          4.82          2.54         1.00 o                         
   8  -9   4          1.37          0.38         0.91 o                         
  -7  -8   4         23.20         23.81         1.71 o                         
  -6  -8   4         39.01         38.62         1.86 o                         
  -5  -8   4         99.59        101.14         2.64 o                         
  -4  -8   4         22.21         23.04         1.25 o                         
  -3  -8   4          8.18          8.21         1.00 o                         
  -2  -8   4          0.95          0.71         1.03 o                         
  -1  -8   4        128.86        133.59         4.06 o                         
   0  -8   4          0.72          1.05         0.56 o                         
   1  -8   4         27.92         32.05         1.54 o                         
   2  -8   4          5.94          8.78         2.59 o                         
   3  -8   4        147.42        174.24         4.26 o                         
   4  -8   4         48.84         44.04         1.83 o                         
   5  -8   4        100.62        109.25         4.05 o                         
   6  -8   4          1.95          1.42         5.38 o                         
   7  -8   4         27.74         23.50         1.84 o                         
   8  -8   4          2.90         -0.87         0.89 o                         
   9  -8   4          9.21          3.32         2.26 o                         
  -8  -7   4         18.20         13.16         2.21 o                         
  -7  -7   4          2.41          1.41         0.74 o                         
  -6  -7   4          1.59         -0.62         0.71 o                         
  -5  -7   4          0.70         -0.56         0.56 o                         
  -4  -7   4         54.65         56.93         1.58 o                         
  -3  -7   4         31.57         30.80         1.11 o                         
  -2  -7   4         33.90         31.44         1.25 o                         
  -1  -7   4         74.87         78.93         2.47 o                         
   0  -7   4        418.88        417.05         9.16 o                         
   1  -7   4        263.04        245.82         7.30 o                         
   2  -7   4          6.73          4.87         0.78 o                         
   3  -7   4         81.29         82.19         2.36 o                         
   4  -7   4        226.70        238.54         6.31 o                         
   5  -7   4          3.60          2.37         1.00 o                         
   6  -7   4         37.10         39.07         3.17 o                         
   7  -7   4         45.40         47.22         2.17 o                         
   8  -7   4          9.38          6.86         1.76 o                         
   9  -7   4          0.05         -1.61         1.61 o                         
  -9  -6   4          0.62         -0.41         1.40 o                         
  -8  -6   4         62.10         64.59         2.50 o                         
  -7  -6   4         17.30         16.59         1.42 o                         
  -6  -6   4         17.45         17.84         1.33 o                         
  -5  -6   4         33.57         31.04         1.38 o                         
  -4  -6   4        187.11        193.04         3.63 o                         
  -3  -6   4          4.90          3.94         0.51 o                         
  -2  -6   4         72.10         72.78         2.07 o                         
  -1  -6   4        227.67        243.00         5.55 o                         
   0  -6   4        597.78        657.11        15.79 o                         
   1  -6   4        709.80        718.21        30.14 o                         
   2  -6   4         10.71          6.70         0.84 o                         
   3  -6   4         82.70         93.02         2.88 o                         
   4  -6   4         10.71         12.86         1.46 o                         
   5  -6   4         99.78         98.93         3.72 o                         
   6  -6   4          7.33         11.47         1.11 o                         
   7  -6   4         22.98         33.12         1.68 o                         
   8  -6   4          1.07         -0.72         0.85 o                         
   9  -6   4          6.03          5.10         2.33 o                         
  -9  -5   4        134.50        154.90         4.69 o                         
  -8  -5   4          5.04          4.75         0.88 o                         
  -7  -5   4         78.14         83.15         2.78 o                         
  -6  -5   4        540.30        568.10        11.50 o                         
  -5  -5   4         28.97         30.98         1.37 o                         
  -4  -5   4         48.32         42.32         1.28 o                         
  -3  -5   4         16.96         13.46         0.69 o                         
  -2  -5   4       1006.27       1038.64        24.65 o                         
  -1  -5   4        347.20        340.47         7.50 o                         
   0  -5   4         19.98         18.90         1.08 o                         
   1  -5   4         35.30         39.95         1.49 o                         
   2  -5   4        230.43        274.76         6.89 o                         
   3  -5   4          0.42         -0.60         0.60 o                         
   4  -5   4         17.40         14.61         1.24 o                         
   5  -5   4        101.83         93.54         3.55 o                         
   6  -5   4        110.73        129.75         4.04 o                         
   7  -5   4         18.98         24.65         1.39 o                         
   8  -5   4         46.45         50.80         2.07 o                         
   9  -5   4          1.09         -0.67         2.37 o                         
 -10  -4   4          7.15          2.12         1.43 o                         
  -9  -4   4          7.39          6.04         0.88 o                         
  -8  -4   4         13.52         19.09         1.15 o                         
  -7  -4   4          6.73          6.88         0.97 o                         
  -6  -4   4         17.04         17.87         0.99 o                         
  -5  -4   4          0.35         -0.39         0.63 o                         
  -4  -4   4        442.28        452.48         8.36 o                         
  -3  -4   4        800.86        767.40        14.94 o                         
  -2  -4   4        576.23        594.94        15.10 o                         
  -1  -4   4         25.85         23.73         1.03 o                         
   0  -4   4        910.77        871.91        20.65 o                         
   1  -4   4       1782.71       1769.44        53.93 o                         
   2  -4   4         34.17         37.52         1.51 o                         
   3  -4   4        187.98        205.45         5.42 o                         
   4  -4   4          6.10          5.65         0.86 o                         
   5  -4   4        199.70        183.78         5.19 o                         
   6  -4   4         60.73         59.97         2.08 o                         
   7  -4   4          4.50          2.57         0.87 o                         
   8  -4   4         54.38         50.84         2.01 o                         
   9  -4   4          0.00         -1.00         1.00 o                         
 -10  -3   4          7.86          2.52         1.08 o                         
  -9  -3   4         29.56         29.68         1.54 o                         
  -8  -3   4        305.31        333.64        10.19 o                         
  -7  -3   4         37.12         40.44         1.51 o                         
  -6  -3   4          1.27          2.28         0.60 o                         
  -5  -3   4        313.39        346.54         6.53 o                         
  -4  -3   4         24.21         25.07         1.32 o                         
  -3  -3   4        111.99        101.75         2.31 o                         
  -2  -3   4          2.24          2.18         0.37 o                         
  -1  -3   4       2061.99       2051.76        55.54 o                         
   0  -3   4       1666.62       1560.88        34.86 o                         
   1  -3   4          3.51          0.76         0.45 o                         
   2  -3   4         50.71         45.85         1.67 o                         
   3  -3   4         51.38         58.83         2.34 o                         
   4  -3   4         41.99         41.24         1.71 o                         
   5  -3   4         72.89         79.99         2.56 o                         
   6  -3   4         93.35         84.03         2.73 o                         
   7  -3   4          7.11          6.75         1.09 o                         
   8  -3   4         26.79         27.69         1.22 o                         
   9  -3   4         17.88          8.20         2.84 o                         
 -11  -2   4          0.86          0.05         1.80 o                         
 -10  -2   4          0.03         -1.49         1.49 o                         
  -9  -2   4         27.33         28.63         1.47 o                         
  -8  -2   4         90.62         83.69         3.78 o                         
  -7  -2   4         18.64         17.17         0.82 o                         
  -6  -2   4          0.49          0.02         0.52 o                         
  -5  -2   4        370.43        374.96         7.00 o                         
  -4  -2   4        133.62        145.24         3.21 o                         
  -3  -2   4        246.48        229.86         4.76 o                         
  -2  -2   4       2197.64       2236.53        39.49 o                         
  -1  -2   4        604.74        501.87         9.00 o                         
   0  -2   4         43.82         38.83         1.03 o                         
   1  -2   4          0.64         -0.02         0.51 o                         
   2  -2   4        717.45        675.93        16.15 o                         
   3  -2   4        338.45        331.14         8.25 o                         
   4  -2   4          1.03          1.81         0.76 o                         
   5  -2   4         86.81         92.01         3.09 o                         
   6  -2   4          6.88          6.29         0.81 o                         
   7  -2   4         11.07          9.32         0.76 o                         
   8  -2   4          0.00         -0.83         0.83 o                         
 -11  -1   4          3.54          1.61         1.62 o                         
 -10  -1   4         15.66         15.35         1.49 o                         
  -9  -1   4         94.30         92.49         2.96 o                         
  -8  -1   4        101.03        108.36         2.90 o                         
  -7  -1   4        424.13        449.99         8.43 o                         
  -6  -1   4         57.48         55.63         1.51 o                         
  -5  -1   4        197.32        191.60         3.77 o                         
  -4  -1   4        649.32        628.25        13.49 o                         
  -3  -1   4        112.97         91.76         2.10 o                         
  -2  -1   4        171.44        185.37         3.27 o                         
  -1  -1   4        225.21        228.90         4.59 o                         
   0  -1   4          0.12         -0.13         0.47 o                         
   1  -1   4        177.66        153.06         4.16 o                         
   2  -1   4        102.02         91.83         2.62 o                         
   3  -1   4          5.45          3.99         0.75 o                         
   4  -1   4        336.78        356.74         8.01 o                         
   5  -1   4          5.76          4.88         0.90 o                         
   6  -1   4          2.12          0.44         0.51 o                         
   7  -1   4         67.21         67.35         2.15 o                         
   8  -1   4          1.07         -1.03         1.03 o                         
 -11   0   4          1.03         -0.35         1.48 o                         
 -10   0   4         92.70         88.75         2.86 o                         
  -9   0   4         43.48         42.44         1.84 o                         
  -8   0   4          1.74          0.55         0.67 o                         
  -7   0   4         76.54         87.37         2.36 o                         
  -6   0   4          1.06          1.68         0.54 o                         
  -5   0   4        131.88        141.11         2.87 o                         
  -4   0   4         16.30         12.81         0.50 o                         
  -3   0   4        188.28        184.77         3.30 o                         
  -2   0   4         85.78         77.69         1.87 o                         
  -1   0   4       5830.96       7862.25       366.06 o                         
   0   0   4          4.62          5.72         0.49 o                         
   1   0   4        184.07        158.05         3.08 o                         
   2   0   4         40.70         42.20         1.23 o                         
   3   0   4        316.52        348.18         7.79 o                         
   4   0   4        227.31        230.00         5.44 o                         
   5   0   4          2.23          3.10         0.85 o                         
   6   0   4          7.57          5.71         0.76 o                         
   7   0   4         44.86         35.53         1.40 o                         
   8   0   4          7.32          7.82         1.60 o                         
 -11   1   4          0.07          0.44         1.49 o                         
 -10   1   4          1.35          1.67         0.94 o                         
  -9   1   4         25.15         27.39         1.38 o                         
  -8   1   4         15.90         14.94         1.12 o                         
  -7   1   4          0.46         -0.65         0.65 o                         
  -6   1   4        385.38        403.08         7.50 o                         
  -5   1   4          0.44         -0.39         0.63 o                         
  -4   1   4        165.51        156.73         3.08 o                         
  -3   1   4        741.62        707.09        19.09 o                         
  -2   1   4        392.19        353.28         5.74 o                         
  -1   1   4        895.17        875.38        15.67 o                         
   0   1   4        763.11        734.56        14.26 o                         
   1   1   4        139.60        158.84         3.15 o                         
   2   1   4        825.30        835.51        16.26 o                         
   3   1   4          4.27          2.41         0.58 o                         
   4   1   4        110.54        112.84         3.25 o                         
   5   1   4        234.97        249.50         5.45 o                         
   6   1   4         93.00         91.92         2.74 o                         
   7   1   4         30.42         22.47         2.17 o                         
 -11   2   4          2.49          1.79         1.61 o                         
 -10   2   4          3.69          0.47         0.69 o                         
  -9   2   4         42.86         49.69         2.02 o                         
  -8   2   4         78.92         85.51         2.33 o                         
  -7   2   4        287.17        292.20         6.12 o                         
  -6   2   4          4.58          4.46         0.61 o                         
  -5   2   4         27.73         26.59         1.02 o                         
  -4   2   4         31.11         19.94         0.86 o                         
  -3   2   4         95.94         74.41         1.86 o                         
  -2   2   4        189.63        202.75         3.91 o                         
  -1   2   4         95.77         89.16         1.96 o                         
   0   2   4        101.71        115.37         2.76 o                         
   1   2   4        231.47        251.61         4.83 o                         
   2   2   4          1.13          0.04         0.53 o                         
   3   2   4         19.80         20.09         1.03 o                         
   4   2   4         50.91         57.72         1.82 o                         
   5   2   4        207.35        229.32         5.03 o                         
   6   2   4          0.24         -0.01         0.68 o                         
   7   2   4          5.10          0.91         2.17 o                         
 -11   3   4         18.99         18.46         1.83 o                         
 -10   3   4         26.93         24.43         2.40 o                         
  -9   3   4          2.73          0.95         2.10 o                         
  -8   3   4          3.93          1.76         0.65 o                         
  -7   3   4        117.97        124.44         3.69 o                         
  -6   3   4          1.27          0.17         0.70 o                         
  -5   3   4          8.55          6.52         0.75 o                         
  -4   3   4        539.30        544.08         9.90 o                         
  -3   3   4          0.53          0.17         0.48 o                         
  -2   3   4        217.67        234.84         4.89 o                         
  -1   3   4         95.89         97.23         2.16 o                         
   0   3   4        631.68        666.15        13.14 o                         
   1   3   4         39.93         37.40         1.46 o                         
   2   3   4         66.15         68.02         1.81 o                         
   3   3   4         23.66         24.95         1.36 o                         
   4   3   4         63.16         65.32         1.96 o                         
   5   3   4          1.31          0.89         0.72 o                         
   6   3   4          2.32         -0.65         0.65 o                         
 -11   4   4          1.11          0.19         2.04 o                         
 -10   4   4          9.15          6.27         1.83 o                         
  -9   4   4         46.17         46.53         2.27 o                         
  -8   4   4        257.90        271.56         7.11 o                         
  -7   4   4          0.94         -0.19         0.97 o                         
  -6   4   4          6.05          3.17         0.63 o                         
  -5   4   4          1.10          0.09         0.54 o                         
  -4   4   4         42.18         47.01         1.61 o                         
  -3   4   4         23.67         22.31         1.19 o                         
  -2   4   4          1.37          0.34         0.48 o                         
  -1   4   4          4.69          3.11         0.54 o                         
   0   4   4        119.13        121.14         2.69 o                         
   1   4   4          0.81         -0.78         0.82 o                         
   2   4   4          0.86          0.23         0.93 o                         
   3   4   4          0.45          0.49         0.57 o                         
   4   4   4         12.75         19.24         1.42 o                         
   5   4   4         48.73         48.54         2.15 o                         
   6   4   4         11.24          7.46         1.24 o                         
 -11   5   4          0.94          0.94         1.74 o                         
 -10   5   4          5.51          5.26         1.26 o                         
  -9   5   4          2.89          0.35         1.00 o                         
  -8   5   4          9.56          9.56         1.07 o                         
  -7   5   4          1.09         -0.51         0.58 o                         
  -6   5   4         18.86         20.30         1.42 o                         
  -5   5   4         60.73         74.22         2.53 o                         
  -4   5   4          3.59          3.99         0.70 o                         
  -3   5   4          0.57         -0.57         0.57 o                         
  -2   5   4         17.19         12.37         0.86 o                         
  -1   5   4         31.20         26.86         1.09 o                         
   0   5   4          8.09          7.37         0.76 o                         
   1   5   4         11.02         11.87         1.13 o                         
   2   5   4        225.44        239.79         7.56 o                         
   3   5   4          1.26          1.26         0.66 o                         
   4   5   4        449.18        541.03        14.15 o                         
   5   5   4         25.64         30.51         1.78 o                         
 -11   6   4          0.17          1.17         0.89 o                         
 -10   6   4         30.02         25.92         2.10 o                         
  -9   6   4        157.75        186.35         7.48 o                         
  -8   6   4          0.46         -0.64         0.64 o                         
  -7   6   4          0.18         -0.72         1.29 o                         
  -6   6   4          9.05          7.53         1.16 o                         
  -5   6   4        131.01        144.26         4.97 o                         
  -4   6   4         26.90         27.83         1.37 o                         
  -3   6   4        168.08        165.99         4.58 o                         
  -2   6   4         65.02         59.65         1.91 o                         
  -1   6   4          1.82          0.80         0.63 o                         
   0   6   4          1.82          0.66         0.66 o                         
   1   6   4         24.28         22.49         1.12 o                         
   2   6   4         51.09         62.98         2.30 o                         
   3   6   4         26.44         36.45         1.70 o                         
   4   6   4         13.98         10.04         1.72 o                         
 -10   7   4         37.29         40.23         3.63 o                         
  -9   7   4         48.94         57.73         2.79 o                         
  -8   7   4          0.08         -0.51         1.45 o                         
  -7   7   4         85.47         93.95         3.55 o                         
  -6   7   4         64.60         71.67         2.61 o                         
  -5   7   4          7.66          7.23         1.30 o                         
  -4   7   4         16.79         13.95         0.97 o                         
  -3   7   4        119.28        128.14         4.25 o                         
  -2   7   4        120.81        122.80         3.50 o                         
  -1   7   4          1.32          0.13         0.82 o                         
   0   7   4          4.41          4.77         0.91 o                         
   1   7   4          7.05          9.31         0.99 o                         
   2   7   4         82.14        102.53         2.81 o                         
   3   7   4         47.27         46.69         1.75 o                         
  -9   8   4          1.01          1.46         1.01 o                         
  -8   8   4         12.02         12.11         1.77 o                         
  -7   8   4          4.89          1.47         0.87 o                         
  -6   8   4         18.43         17.19         1.46 o                         
  -5   8   4          7.08          9.68         1.11 o                         
  -4   8   4         24.19         27.63         1.21 o                         
  -3   8   4          1.55          1.65         0.74 o                         
  -2   8   4          5.88          4.50         0.71 o                         
  -1   8   4         12.66         13.31         0.73 o                         
   0   8   4         15.43         14.99         1.07 o                         
   1   8   4          8.29          8.50         0.66 o                         
   2   8   4         26.76         21.59         0.96 o                         
  -9   9   4         13.16         21.51         2.18 o                         
  -8   9   4         17.99         22.83         2.14 o                         
  -7   9   4         28.39         29.22         2.04 o                         
  -6   9   4          2.68          1.03         0.89 o                         
  -5   9   4          2.41         -0.41         0.87 o                         
  -4   9   4          0.61          0.73         1.93 o                         
  -3   9   4         54.58         57.51         1.93 o                         
  -2   9   4          0.58          0.56         0.50 o                         
  -1   9   4          5.43          5.40         0.77 o                         
   0   9   4         13.85         12.44         0.76 o                         
   1   9   4         32.77         21.07         2.19 o                         
  -7  10   4          1.81          2.47         1.05 o                         
  -6  10   4          7.55          0.25         1.75 o                         
  -5  10   4          1.19          0.54         2.63 o                         
  -4  10   4          8.21          6.67         1.55 o                         
  -3  10   4          5.68          3.86         0.82 o                         
  -2  10   4          2.43         -0.56         0.66 o                         
  -1  10   4          4.16          0.54         0.79 o                         
  -2 -13   5         13.48         15.30         3.28 o                         
  -1 -13   5          0.06         -0.90         0.90 o                         
   0 -13   5          5.29          3.66         1.44 o                         
   2 -13   5          9.94         11.63         1.34 o                         
   3 -13   5          0.93          0.08         0.74 o                         
   4 -13   5          6.35          8.23         2.41 o                         
   5 -13   5          4.04          0.04         0.97 o                         
  -4 -12   5          0.81          0.45         1.35 o                         
  -3 -12   5          0.06          1.28         1.04 o                         
  -2 -12   5          6.78          5.73         1.14 o                         
  -1 -12   5         21.57         18.41         1.55 o                         
   0 -12   5          0.11          0.14         0.94 o                         
   1 -12   5         75.38         73.28         3.41 o                         
   2 -12   5        113.24        127.46         4.26 o                         
   3 -12   5          0.11         -0.80         0.80 o                         
   4 -12   5          0.49         -0.42         0.87 o                         
   5 -12   5          0.94          1.03         2.58 o                         
   6 -12   5          0.01          0.30         2.60 o                         
  -5 -11   5          1.92         -0.42         0.83 o                         
  -4 -11   5          7.77          1.69         1.49 o                         
  -3 -11   5         18.95         18.41         1.51 o                         
  -2 -11   5        147.88        152.27         6.99 o                         
  -1 -11   5         70.12         64.03         2.60 o                         
   0 -11   5          7.32          3.42         0.83 o                         
   1 -11   5        123.41        133.96         4.44 o                         
   2 -11   5          9.28          9.01         0.92 o                         
   3 -11   5          1.07          0.10         1.03 o                         
   4 -11   5         24.41         21.61         1.17 o                         
   5 -11   5         32.78         29.86         1.93 o                         
   6 -11   5          5.58          2.16         1.82 o                         
   7 -11   5          0.19         -2.00         3.45 o                         
  -6 -10   5          0.25         -0.23         0.86 o                         
  -5 -10   5          0.42          0.16         1.06 o                         
  -4 -10   5          0.22         -0.96         0.96 o                         
  -3 -10   5          9.81          1.32         0.75 o                         
  -2 -10   5         10.93          8.13         1.63 o                         
  -1 -10   5          0.75          1.66         0.95 o                         
   0 -10   5          9.20          7.68         0.62 o                         
   1 -10   5        716.20        769.09        21.44 o                         
   2 -10   5          1.45          0.51         1.43 o                         
   3 -10   5          8.50          6.45         0.89 o                         
   4 -10   5          1.57          3.41         1.65 o                         
   5 -10   5         28.89         28.86         2.50 o                         
   6 -10   5          0.02          1.35         2.85 o                         
   7 -10   5          1.47          5.10         3.63 o                         
  -7  -9   5          1.67          0.06         0.66 o                         
  -6  -9   5          0.00         -0.41         0.91 o                         
  -5  -9   5          3.22          2.96         0.89 o                         
  -4  -9   5         92.67         92.99         3.09 o                         
  -3  -9   5         37.98         32.26         1.92 o                         
  -2  -9   5         67.85         65.88         2.07 o                         
  -1  -9   5        611.96        603.46        21.69 o                         
   0  -9   5        652.73        695.34        16.72 o                         
   1  -9   5          1.37          0.95         0.87 o                         
   2  -9   5          0.10          1.21         1.10 o                         
   3  -9   5         22.22         19.34         1.25 o                         
   4  -9   5        102.98         90.96         2.73 o                         
   5  -9   5         74.37         79.21         3.62 o                         
   6  -9   5         15.79         13.67         2.61 o                         
   7  -9   5          1.63         -0.10         2.01 o                         
   8  -9   5          0.70         -2.16         2.16 o                         
  -8  -8   5          2.41          2.06         1.04 o                         
  -7  -8   5         23.42         22.90         1.13 o                         
  -6  -8   5         16.65         19.80         1.09 o                         
  -5  -8   5          0.22          0.18         0.63 o                         
  -4  -8   5         25.61         27.32         1.52 o                         
  -3  -8   5         19.03         18.83         1.69 o                         
  -2  -8   5          0.12         -0.03         0.37 o                         
  -1  -8   5         45.81         52.86         1.96 o                         
   0  -8   5        394.26        438.82         9.69 o                         
   1  -8   5         18.08         17.89         1.65 o                         
   2  -8   5          9.99         10.03         1.19 o                         
   3  -8   5         21.25         20.22         1.54 o                         
   4  -8   5          2.34          3.87         0.85 o                         
   5  -8   5         40.62         40.48         2.27 o                         
   6  -8   5         86.32         89.55         3.64 o                         
   7  -8   5          2.59         -0.98         2.48 o                         
   8  -8   5          0.03         -1.05         1.05 o                         
  -8  -7   5          9.49          3.48         1.76 o                         
  -7  -7   5         67.98         72.36         2.45 o                         
  -6  -7   5          3.35          1.73         0.61 o                         
  -5  -7   5         32.77         29.37         1.09 o                         
  -4  -7   5         64.43         66.42         1.73 o                         
  -3  -7   5          7.22          7.62         0.92 o                         
  -2  -7   5         12.49         10.47         0.87 o                         
  -1  -7   5         14.73         21.19         1.15 o                         
   0  -7   5        342.07        375.75         9.40 o                         
   1  -7   5        133.48        125.91         3.62 o                         
   2  -7   5         40.76         42.63         1.83 o                         
   3  -7   5         64.87         77.43         2.58 o                         
   4  -7   5        291.01        307.64         8.03 o                         
   5  -7   5         21.15         20.48         2.72 o                         
   6  -7   5          5.99          4.52         1.45 o                         
   7  -7   5         44.42         44.44         1.81 o                         
   8  -7   5          2.72          0.34         0.93 o                         
  -9  -6   5          2.65          0.39         2.50 o                         
  -8  -6   5         35.91         42.13         1.95 o                         
  -7  -6   5        136.95        158.77         4.54 o                         
  -6  -6   5          2.34         -0.53         0.93 o                         
  -5  -6   5          3.92          4.58         0.73 o                         
  -4  -6   5          2.03          1.65         0.54 o                         
  -3  -6   5         18.48         16.67         1.04 o                         
  -2  -6   5         31.33         29.35         1.27 o                         
  -1  -6   5         21.35         21.92         1.22 o                         
   0  -6   5         13.53         13.66         1.28 o                         
   1  -6   5        186.34        203.24         5.33 o                         
   2  -6   5        169.41        193.13         5.13 o                         
   3  -6   5        144.32        158.99         5.17 o                         
   4  -6   5          4.27          2.21         0.84 o                         
   5  -6   5         27.67         25.77         1.65 o                         
   6  -6   5        125.51        130.72         4.59 o                         
   7  -6   5          1.75          1.39         0.71 o                         
   8  -6   5          0.57          0.73         0.86 o                         
 -10  -5   5          2.99          0.08         1.70 o                         
  -9  -5   5         61.24         64.40         2.02 o                         
  -8  -5   5         15.15         12.46         1.37 o                         
  -7  -5   5          0.50          0.73         0.66 o                         
  -6  -5   5         57.13         55.38         1.89 o                         
  -5  -5   5         26.64         33.92         1.38 o                         
  -4  -5   5         27.66         28.69         1.16 o                         
  -3  -5   5          6.60          6.84         0.68 o                         
  -2  -5   5       1701.83       1697.85        35.80 o                         
  -1  -5   5        253.22        253.71         8.51 o                         
   0  -5   5         14.51         16.52         1.04 o                         
   1  -5   5          7.14          8.90         0.90 o                         
   2  -5   5        667.19        745.11        17.90 o                         
   3  -5   5          1.93         -0.79         0.79 o                         
   4  -5   5         40.67         43.56         2.23 o                         
   5  -5   5        139.43        147.39         4.44 o                         
   6  -5   5        595.60        639.83        18.27 o                         
   7  -5   5         80.08         75.72         2.96 o                         
   8  -5   5          2.81          0.41         0.94 o                         
 -10  -4   5         37.02         35.62         2.89 o                         
  -9  -4   5          9.12         10.45         1.35 o                         
  -8  -4   5         12.40         13.27         1.16 o                         
  -7  -4   5        335.26        341.58         7.26 o                         
  -6  -4   5          0.00          0.21         0.69 o                         
  -5  -4   5          0.82          0.71         0.66 o                         
  -4  -4   5        220.31        216.05         4.58 o                         
  -3  -4   5       1512.07       1459.23        28.14 o                         
  -2  -4   5          2.75          2.57         0.58 o                         
  -1  -4   5        561.68        522.86        11.24 o                         
   0  -4   5        622.72        595.88        12.77 o                         
   1  -4   5          6.57          7.99         0.62 o                         
   2  -4   5         60.29         57.35         2.00 o                         
   3  -4   5        208.93        206.24         5.52 o                         
   4  -4   5        127.51        124.72         4.29 o                         
   5  -4   5        720.46        725.89        15.87 o                         
   6  -4   5         83.55         88.12         3.31 o                         
   7  -4   5          5.66          3.01         0.72 o                         
   8  -4   5         27.94         27.48         1.69 o                         
 -10  -3   5          7.52          4.51         1.41 o                         
  -9  -3   5        168.16        197.20         6.49 o                         
  -8  -3   5        708.97        735.78        13.51 o                         
  -7  -3   5        219.83        231.42         5.67 o                         
  -6  -3   5         59.48         63.27         1.93 o                         
  -5  -3   5        146.89        146.07         3.35 o                         
  -4  -3   5        190.25        202.78         4.35 o                         
  -3  -3   5         10.05         11.65         0.79 o                         
  -2  -3   5          9.34         14.65         0.70 o                         
  -1  -3   5        236.73        244.79         4.94 o                         
   0  -3   5         83.59         94.41         2.13 o                         
   1  -3   5         70.52         56.36         1.67 o                         
   2  -3   5        180.51        184.68         4.94 o                         
   3  -3   5          7.29          5.95         0.84 o                         
   4  -3   5         65.29         60.92         2.16 o                         
   5  -3   5          5.91          5.25         1.08 o                         
   6  -3   5          7.04          2.08         0.92 o                         
   7  -3   5         17.34         17.88         0.99 o                         
   8  -3   5          1.46          1.08         1.62 o                         
 -11  -2   5          0.11         -0.54         1.57 o                         
 -10  -2   5         31.69         27.16         1.38 o                         
  -9  -2   5         28.19         32.32         2.48 o                         
  -8  -2   5          3.36          1.65         2.42 o                         
  -7  -2   5          7.99          7.71         0.67 o                         
  -6  -2   5          0.16         -0.23         0.57 o                         
  -5  -2   5        461.04        480.51         9.63 o                         
  -4  -2   5        722.01        745.92        13.82 o                         
  -3  -2   5         23.46         28.56         0.81 o                         
  -2  -2   5       1923.98       1999.83        51.95 o                         
  -1  -2   5        268.41        257.93         4.77 o                         
   0  -2   5         36.23         39.60         1.29 o                         
   1  -2   5         21.10         17.44         1.11 o                         
   2  -2   5        257.53        255.73         6.46 o                         
   3  -2   5         60.06         63.37         2.14 o                         
   4  -2   5         20.35         23.73         1.37 o                         
   5  -2   5         14.88         12.94         0.94 o                         
   6  -2   5         30.10         32.58         1.41 o                         
   7  -2   5          0.89         -0.30         0.66 o                         
   8  -2   5          1.20          0.25         0.83 o                         
 -11  -1   5          8.00          7.64         1.15 o                         
 -10  -1   5          2.74          0.88         1.19 o                         
  -9  -1   5          0.55          2.62         2.63 o                         
  -8  -1   5         68.56         77.77         2.00 o                         
  -7  -1   5        398.40        424.05         7.99 o                         
  -6  -1   5          2.86          2.54         0.39 o                         
  -5  -1   5         48.24         46.29         1.41 o                         
  -4  -1   5          9.17         13.40         0.75 o                         
  -3  -1   5        161.93        141.11         2.61 o                         
  -2  -1   5        835.50        786.19        18.37 o                         
  -1  -1   5        144.27        151.11         3.16 o                         
   0  -1   5        184.07        170.46         4.00 o                         
   1  -1   5         36.30         31.44         1.31 o                         
   2  -1   5          0.27          0.44         0.52 o                         
   3  -1   5          4.91          6.46         0.80 o                         
   4  -1   5          0.76         -0.49         0.75 o                         
   5  -1   5        104.79        104.05         2.69 o                         
   6  -1   5          0.18         -0.61         0.61 o                         
   7  -1   5         33.59         31.89         1.23 o                         
   8  -1   5          0.64         -1.04         1.04 o                         
 -11   0   5          3.76          1.82         1.00 o                         
 -10   0   5         15.47         19.56         1.21 o                         
  -9   0   5         22.16         23.91         1.32 o                         
  -8   0   5          9.18          6.68         0.85 o                         
  -7   0   5         21.58         21.08         1.01 o                         
  -6   0   5         55.89         56.99         1.37 o                         
  -5   0   5        154.76        160.51         3.21 o                         
  -4   0   5        293.00        272.23         5.66 o                         
  -3   0   5        697.81        697.65        12.59 o                         
  -2   0   5        146.45        150.58         2.77 o                         
  -1   0   5        132.29        130.70         2.88 o                         
   0   0   5         12.77          8.78         0.65 o                         
   1   0   5         81.90         84.66         2.06 o                         
   2   0   5         20.65         25.48         1.09 o                         
   3   0   5        470.52        483.07         9.77 o                         
   4   0   5         74.27         76.97         2.34 o                         
   5   0   5         22.90         28.25         1.77 o                         
   6   0   5         15.50         18.45         1.44 o                         
   7   0   5          6.36          2.90         1.34 o                         
 -11   1   5         25.95         26.28         2.48 o                         
 -10   1   5        108.05        121.23         3.47 o                         
  -9   1   5         88.31         94.03         2.75 o                         
  -8   1   5         14.85         16.06         1.00 o                         
  -7   1   5          0.67         -0.38         0.49 o                         
  -6   1   5        149.03        156.56         3.25 o                         
  -5   1   5         54.09         45.15         1.22 o                         
  -4   1   5        222.43        217.24         4.58 o                         
  -3   1   5          3.08          1.72         0.52 o                         
  -2   1   5       1969.07       1886.75        38.82 o                         
  -1   1   5        899.19        942.09        23.54 o                         
   0   1   5         36.53         31.53         1.09 o                         
   1   1   5         63.06         60.11         1.66 o                         
   2   1   5        109.88        110.90         2.45 o                         
   3   1   5          0.28          0.47         0.65 o                         
   4   1   5          0.20          2.05         0.80 o                         
   5   1   5          0.03         -0.31         0.66 o                         
   6   1   5         36.11         35.26         1.31 o                         
   7   1   5          0.46          0.56         1.06 o                         
 -11   2   5          2.11          1.74         1.30 o                         
 -10   2   5         95.51        103.10         3.30 o                         
  -9   2   5         46.51         57.66         2.61 o                         
  -8   2   5         31.40         30.57         1.26 o                         
  -7   2   5        161.36        159.94         3.64 o                         
  -6   2   5         55.08         56.87         1.64 o                         
  -5   2   5        290.88        300.85         5.69 o                         
  -4   2   5        242.03        242.37         4.66 o                         
  -3   2   5       3995.69       4192.61        98.01 o                         
  -2   2   5         94.65         93.01         2.12 o                         
  -1   2   5         20.97         25.19         1.01 o                         
   0   2   5         52.96         52.19         2.18 o                         
   1   2   5        162.82        177.90         4.43 o                         
   2   2   5         71.14         74.13         1.90 o                         
   3   2   5         92.66         94.78         2.31 o                         
   4   2   5         73.06         80.20         2.06 o                         
   5   2   5          7.42          9.65         0.81 o                         
   6   2   5          4.46          1.11         1.00 o                         
 -11   3   5         11.31         14.88         2.63 o                         
 -10   3   5          1.06         -0.48         0.54 o                         
  -9   3   5         10.75          8.64         1.36 o                         
  -8   3   5         34.64         35.39         1.79 o                         
  -7   3   5          6.21          3.85         0.78 o                         
  -6   3   5          0.12         -0.56         0.56 o                         
  -5   3   5          0.05         -0.35         0.53 o                         
  -4   3   5         73.09         61.98         1.75 o                         
  -3   3   5        269.88        261.40         5.98 o                         
  -2   3   5         35.66         35.14         1.18 o                         
  -1   3   5          0.52          0.80         0.51 o                         
   0   3   5         64.59         60.37         1.92 o                         
   1   3   5          8.53          6.99         0.81 o                         
   2   3   5          1.63          0.74         0.57 o                         
   3   3   5         17.82         21.03         1.00 o                         
   4   3   5          3.41          4.90         0.71 o                         
   5   3   5         10.31         12.40         0.91 o                         
   6   3   5          0.01         -0.13         0.89 o                         
 -11   4   5          4.76          1.67         1.68 o                         
 -10   4   5         11.12          7.75         0.93 o                         
  -9   4   5         17.83         16.00         1.44 o                         
  -8   4   5          4.07          2.87         0.73 o                         
  -7   4   5          1.79          0.30         0.89 o                         
  -6   4   5         14.83         12.11         0.89 o                         
  -5   4   5          9.92         10.51         0.77 o                         
  -4   4   5         79.31         96.07         2.69 o                         
  -3   4   5         48.07         50.51         1.67 o                         
  -2   4   5          1.13          0.82         0.53 o                         
  -1   4   5          0.32         -0.55         0.55 o                         
   0   4   5          0.60          0.46         0.67 o                         
   1   4   5          7.07          8.09         0.91 o                         
   2   4   5          9.41          7.82         0.87 o                         
   3   4   5          9.71         11.44         1.11 o                         
   4   4   5          0.80          1.59         0.79 o                         
   5   4   5          1.86          1.02         0.81 o                         
 -11   5   5          0.11         -0.52         1.09 o                         
 -10   5   5          9.64          7.30         1.08 o                         
  -9   5   5          8.88          9.69         1.34 o                         
  -8   5   5         16.57         15.37         0.95 o                         
  -7   5   5          0.87         -0.72         0.77 o                         
  -6   5   5          9.71          9.45         1.13 o                         
  -5   5   5         26.79         27.36         1.41 o                         
  -4   5   5          0.01         -0.56         0.56 o                         
  -3   5   5         94.14         86.53         2.28 o                         
  -2   5   5         23.31         26.40         1.18 o                         
  -1   5   5         13.00         11.27         0.88 o                         
   0   5   5         31.99         32.33         1.29 o                         
   1   5   5         25.35         31.08         1.37 o                         
   2   5   5         14.07         14.02         0.87 o                         
   3   5   5          8.25          8.77         1.08 o                         
   4   5   5          1.78          1.12         0.77 o                         
 -10   6   5         27.58         28.74         1.96 o                         
  -9   6   5          3.63          3.57         1.51 o                         
  -8   6   5          1.69          2.28         1.29 o                         
  -7   6   5         68.61         72.57         2.90 o                         
  -6   6   5         12.55         11.47         1.36 o                         
  -5   6   5         60.25         70.93         3.50 o                         
  -4   6   5         28.80         28.50         1.60 o                         
  -3   6   5        110.07        115.46         3.04 o                         
  -2   6   5          8.36          5.27         0.80 o                         
  -1   6   5        116.49        119.30         2.96 o                         
   0   6   5          1.58          2.18         0.58 o                         
   1   6   5          9.93         11.13         0.76 o                         
   2   6   5          5.37         11.10         1.42 o                         
   3   6   5          7.17         11.88         1.26 o                         
 -10   7   5          3.19          2.96         0.88 o                         
  -9   7   5          1.86          2.04         1.25 o                         
  -8   7   5          1.32         -0.90         1.29 o                         
  -7   7   5          0.90          1.18         0.77 o                         
  -6   7   5         41.90         38.93         1.93 o                         
  -5   7   5          0.05          1.65         0.84 o                         
  -4   7   5         44.97         48.85         2.42 o                         
  -3   7   5          0.00          1.62         0.45 o                         
  -2   7   5         79.70         82.42         2.36 o                         
  -1   7   5          0.11          0.59         0.81 o                         
   0   7   5         15.70         18.86         0.98 o                         
   1   7   5          1.97          1.70         0.71 o                         
   2   7   5        106.82        121.07         3.25 o                         
  -9   8   5          0.02          0.32         0.82 o                         
  -8   8   5         24.37         12.38         2.28 o                         
  -7   8   5          0.57         -0.80         0.80 o                         
  -6   8   5          0.05         -0.09         1.17 o                         
  -5   8   5         10.18          8.57         1.79 o                         
  -4   8   5         59.40         60.89         2.15 o                         
  -3   8   5         37.95         42.75         1.62 o                         
  -2   8   5         25.93         25.73         1.08 o                         
  -1   8   5          9.25         11.07         1.02 o                         
   0   8   5         10.39          9.06         0.73 o                         
   1   8   5         54.89         56.46         1.74 o                         
  -8   9   5          1.70          1.07         0.90 o                         
  -7   9   5          0.00         -0.70         2.52 o                         
  -6   9   5          2.12          0.44         1.00 o                         
  -5   9   5          0.42          0.70         1.30 o                         
  -4   9   5          1.08          1.42         2.33 o                         
  -3   9   5          1.58          1.29         0.57 o                         
  -2   9   5          0.31         -0.19         1.20 o                         
  -1   9   5          0.11         -0.58         0.58 o                         
  -5  10   5          0.20         -0.87         0.87 o                         
  -4  10   5         10.80          5.11         3.55 o                         
  -2 -13   6          8.44          7.42         2.52 o                         
  -1 -13   6         25.43         29.51         1.81 o                         
   0 -13   6         22.50         15.46         4.86 o                         
   1 -13   6          6.97          7.51         1.53 o                         
   2 -13   6          1.82          0.66         0.83 o                         
   3 -13   6          0.00          0.00         0.81 o                         
   4 -13   6         18.48         11.00         1.94 o                         
  -4 -12   6          0.03         -0.83         0.83 o                         
  -3 -12   6         18.08         19.10         3.46 o                         
  -2 -12   6          1.63          0.63         1.42 o                         
  -1 -12   6          1.22         -0.71         1.01 o                         
   0 -12   6          0.07         -0.79         1.33 o                         
   1 -12   6          7.89          2.69         0.51 o                         
   2 -12   6          4.41          4.10         0.90 o                         
   3 -12   6          4.51          3.06         1.24 o                         
   4 -12   6          7.33          4.67         2.06 o                         
   5 -12   6          2.30         -0.53         1.77 o                         
   6 -12   6          8.09         -1.26         1.40 o                         
  -5 -11   6          1.70          0.09         1.04 o                         
  -4 -11   6          0.45         -0.60         1.85 o                         
  -3 -11   6          3.83          4.21         1.05 o                         
  -2 -11   6          0.52          0.99         0.96 o                         
  -1 -11   6          6.43          3.27         0.99 o                         
   0 -11   6         27.46         23.91         0.90 o                         
   1 -11   6        282.62        308.71         9.22 o                         
   2 -11   6          2.88          3.11         0.83 o                         
   3 -11   6          0.29         -0.42         0.59 o                         
   4 -11   6          7.89          4.50         0.85 o                         
   5 -11   6         33.97         31.27         1.87 o                         
   6 -11   6          1.29         -0.35         2.25 o                         
  -6 -10   6          0.41         -1.17         1.64 o                         
  -5 -10   6          0.09         -0.63         1.21 o                         
  -4 -10   6         34.54         24.70         1.69 o                         
  -3 -10   6         45.27         48.68         1.69 o                         
  -2 -10   6        135.18        140.34         3.72 o                         
  -1 -10   6        255.04        251.76         6.69 o                         
   0 -10   6          0.68          1.08         0.38 o                         
   1 -10   6         41.94         48.80         2.01 o                         
   2 -10   6          0.01         -1.80         1.80 o                         
   3 -10   6         15.95          9.14         1.06 o                         
   4 -10   6        155.98        157.80         4.63 o                         
   5 -10   6         12.45          6.04         2.13 o                         
   6 -10   6          0.07          1.30         2.35 o                         
   7 -10   6         18.50         16.76         2.93 o                         
  -7  -9   6          1.84          1.43         1.04 o                         
  -6  -9   6         72.01         74.82         2.28 o                         
  -5  -9   6         16.91         13.71         1.08 o                         
  -4  -9   6         46.34         47.91         2.87 o                         
  -3  -9   6          1.53         -0.58         0.94 o                         
  -2  -9   6          0.91         -0.18         0.50 o                         
  -1  -9   6        131.13        131.57         4.08 o                         
   0  -9   6         28.94         27.68         2.26 o                         
   1  -9   6         84.78         83.61         3.31 o                         
   2  -9   6         51.74         45.68         2.04 o                         
   3  -9   6        189.47        207.81         5.69 o                         
   4  -9   6         40.04         36.17         1.69 o                         
   5  -9   6         41.02         45.46         2.15 o                         
   6  -9   6          9.15          3.86         1.80 o                         
   7  -9   6          0.16          1.47         2.07 o                         
  -8  -8   6          1.89         -0.28         0.80 o                         
  -7  -8   6          0.53          0.44         0.50 o                         
  -6  -8   6         17.80         17.48         1.56 o                         
  -5  -8   6        773.69        764.08        13.11 o                         
  -4  -8   6        314.87        335.83         7.73 o                         
  -3  -8   6          0.44         -0.91         1.50 o                         
  -2  -8   6          0.46         -0.61         0.61 o                         
  -1  -8   6        253.52        280.17         6.51 o                         
   0  -8   6          8.63          7.29         1.09 o                         
   1  -8   6          0.98          0.98         0.87 o                         
   2  -8   6         55.42         48.62         2.27 o                         
   3  -8   6         23.88         20.44         1.42 o                         
   4  -8   6        303.41        325.65         8.46 o                         
   5  -8   6         58.44         62.01         3.51 o                         
   6  -8   6         19.74         20.88         1.95 o                         
   7  -8   6          9.98         11.13         2.68 o                         
   8  -8   6          0.48         -1.41         1.41 o                         
  -9  -7   6          4.96          1.57         1.94 o                         
  -8  -7   6        217.95        233.14         5.39 o                         
  -7  -7   6        135.64        131.75         3.90 o                         
  -6  -7   6        139.54        132.01         3.65 o                         
  -5  -7   6         86.95         91.28         2.05 o                         
  -4  -7   6        101.68         95.70         3.02 o                         
  -3  -7   6          0.24         -0.89         0.89 o                         
  -2  -7   6        117.40        132.06         3.45 o                         
  -1  -7   6          0.16          0.72         0.66 o                         
   0  -7   6         10.37         10.47         1.17 o                         
   1  -7   6         36.01         40.38         1.80 o                         
   2  -7   6         47.16         52.82         2.05 o                         
   3  -7   6         34.32         31.73         1.70 o                         
   4  -7   6         27.89         26.06         1.70 o                         
   5  -7   6          0.14         -2.70         2.70 o                         
   6  -7   6          3.61          1.79         0.68 o                         
   7  -7   6          9.22          4.04         0.75 o                         
   8  -7   6          0.29         -1.09         1.09 o                         
  -9  -6   6          0.07         -0.65         0.83 o                         
  -8  -6   6          0.70          1.02         0.62 o                         
  -7  -6   6          6.55          7.33         0.90 o                         
  -6  -6   6         75.85         70.76         2.17 o                         
  -5  -6   6         15.06         16.33         1.05 o                         
  -4  -6   6        213.16        206.50         4.50 o                         
  -3  -6   6         44.89         41.90         1.63 o                         
  -2  -6   6          7.87          5.20         0.76 o                         
  -1  -6   6         28.40         23.54         0.92 o                         
   0  -6   6         28.27         30.36         1.33 o                         
   1  -6   6        228.22        256.27         6.61 o                         
   2  -6   6        254.80        279.31         7.18 o                         
   3  -6   6          9.04          7.59         1.00 o                         
   4  -6   6          0.94         -0.11         0.86 o                         
   5  -6   6          7.69          4.58         1.14 o                         
   6  -6   6        346.40        348.92        12.93 o                         
   7  -6   6          1.12         -0.11         0.87 o                         
   8  -6   6         11.12          7.29         1.11 o                         
 -10  -5   6          1.33          0.34         1.16 o                         
  -9  -5   6         16.41         13.88         0.81 o                         
  -8  -5   6          5.40          5.87         1.03 o                         
  -7  -5   6        125.08        140.21         3.48 o                         
  -6  -5   6          4.98          2.73         0.82 o                         
  -5  -5   6          4.26          3.74         0.79 o                         
  -4  -5   6          1.38          0.20         0.54 o                         
  -3  -5   6         70.60         66.63         2.06 o                         
  -2  -5   6         72.21         81.44         2.32 o                         
  -1  -5   6        245.21        215.91         4.93 o                         
   0  -5   6          0.16          1.13         0.66 o                         
   1  -5   6         30.74         28.56         1.38 o                         
   2  -5   6        273.36        292.34         6.67 o                         
   3  -5   6          1.76          0.55         0.86 o                         
   4  -5   6        213.24        212.43         6.81 o                         
   5  -5   6         15.52         21.19         1.86 o                         
   6  -5   6         15.18         21.84         1.61 o                         
   7  -5   6         24.19         20.23         1.08 o                         
   8  -5   6          0.00         -1.32         1.74 o                         
 -10  -4   6          6.33          5.40         1.10 o                         
  -9  -4   6         44.11         41.09         1.71 o                         
  -8  -4   6         26.46         31.08         1.64 o                         
  -7  -4   6        529.79        555.73        11.32 o                         
  -6  -4   6          4.08          4.26         0.76 o                         
  -5  -4   6         26.29         22.74         1.19 o                         
  -4  -4   6         47.71         59.82         1.80 o                         
  -3  -4   6        183.56        188.82         4.05 o                         
  -2  -4   6         33.29         27.95         1.20 o                         
  -1  -4   6          0.53          0.38         0.46 o                         
   0  -4   6         28.53         26.25         1.06 o                         
   1  -4   6         52.97         63.65         1.85 o                         
   2  -4   6          6.42          8.10         0.72 o                         
   3  -4   6         10.38          9.48         1.25 o                         
   4  -4   6         57.18         55.47         2.19 o                         
   5  -4   6         52.56         51.60         2.73 o                         
   6  -4   6         37.28         42.17         1.92 o                         
   7  -4   6         32.06         33.47         1.43 o                         
   8  -4   6          5.16          1.45         1.16 o                         
 -11  -3   6          1.25          1.02         2.30 o                         
 -10  -3   6          0.00         -1.09         1.55 o                         
  -9  -3   6         88.02         94.56         5.36 o                         
  -8  -3   6         42.56         46.21         1.77 o                         
  -7  -3   6          0.08          1.33         1.32 o                         
  -6  -3   6         74.16         68.65         2.05 o                         
  -5  -3   6         38.34         37.03         1.33 o                         
  -4  -3   6       3111.71       3296.33        63.05 o                         
  -3  -3   6        158.20        197.88         4.19 o                         
  -2  -3   6         67.41         74.46         1.55 o                         
  -1  -3   6         98.13        102.89         2.29 o                         
   0  -3   6         63.60         65.73         1.99 o                         
   1  -3   6          6.41          2.75         0.43 o                         
   2  -3   6         15.60         10.54         0.62 o                         
   3  -3   6         20.17         16.21         1.12 o                         
   4  -3   6         42.58         42.20         2.45 o                         
   5  -3   6         26.26         22.86         1.29 o                         
   6  -3   6         20.57         18.64         1.01 o                         
   7  -3   6          1.19         -0.15         0.81 o                         
 -11  -2   6          0.97         -0.25         1.26 o                         
 -10  -2   6          0.02          0.33         2.18 o                         
  -9  -2   6          4.77          5.29         1.20 o                         
  -8  -2   6         31.18         29.48         1.44 o                         
  -7  -2   6         32.99         32.93         1.41 o                         
  -6  -2   6        165.56        181.72         4.05 o                         
  -5  -2   6        108.62        114.97         2.77 o                         
  -4  -2   6        338.57        338.11         6.33 o                         
  -3  -2   6        314.41        308.12         6.20 o                         
  -2  -2   6        239.07        248.60         4.72 o                         
  -1  -2   6        427.14        389.33         7.73 o                         
   0  -2   6          3.39          4.20         0.63 o                         
   1  -2   6         49.33         45.79         1.60 o                         
   2  -2   6          2.55          0.54         0.81 o                         
   3  -2   6        213.56        218.63         5.79 o                         
   4  -2   6         16.39         16.80         1.12 o                         
   5  -2   6         36.26         37.83         1.50 o                         
   6  -2   6         17.32         18.58         1.08 o                         
   7  -2   6          1.23         -0.06         0.90 o                         
 -11  -1   6          2.96          3.60         2.77 o                         
 -10  -1   6         15.84         16.75         1.91 o                         
  -9  -1   6         35.74         38.18         2.30 o                         
  -8  -1   6         28.33         32.70         1.36 o                         
  -7  -1   6         22.93         22.38         1.09 o                         
  -6  -1   6        106.30        111.97         2.72 o                         
  -5  -1   6         59.48         69.26         1.71 o                         
  -4  -1   6         36.81         37.95         1.02 o                         
  -3  -1   6        113.14        121.07         3.25 o                         
  -2  -1   6       1064.38       1053.02        18.82 o                         
  -1  -1   6        148.01        146.83         3.16 o                         
   0  -1   6          4.61          6.03         0.94 o                         
   1  -1   6        130.00        122.23         3.17 o                         
   2  -1   6         10.97          9.77         0.65 o                         
   3  -1   6         78.26         84.11         2.31 o                         
   4  -1   6         47.20         41.81         1.57 o                         
   5  -1   6          0.17         -0.37         0.72 o                         
   6  -1   6          0.11         -0.66         0.66 o                         
   7  -1   6          3.16          0.95         0.94 o                         
 -11   0   6          1.01          0.46         1.58 o                         
 -10   0   6        121.68        127.66         3.57 o                         
  -9   0   6         94.69        111.15         2.94 o                         
  -8   0   6         51.43         52.67         1.37 o                         
  -7   0   6          8.96          8.94         0.77 o                         
  -6   0   6        170.24        174.71         3.52 o                         
  -5   0   6         28.89         25.31         1.01 o                         
  -4   0   6        229.75        249.03         4.81 o                         
  -3   0   6        478.86        476.88         9.47 o                         
  -2   0   6       1258.02       1254.43        22.37 o                         
  -1   0   6          5.74          4.11         0.60 o                         
   0   0   6          4.25          4.40         0.42 o                         
   1   0   6        106.52        111.76         3.02 o                         
   2   0   6          8.91          7.25         0.73 o                         
   3   0   6         37.21         36.70         1.50 o                         
   4   0   6        266.56        275.98         7.10 o                         
   5   0   6         17.56         17.07         1.02 o                         
   6   0   6          2.01          1.92         0.79 o                         
 -11   1   6          1.33          0.66         1.41 o                         
 -10   1   6         28.01         37.83         1.55 o                         
  -9   1   6          3.50          3.74         0.70 o                         
  -8   1   6          5.70          3.96         0.69 o                         
  -7   1   6         12.20         11.30         0.84 o                         
  -6   1   6         66.69         68.54         1.93 o                         
  -5   1   6        214.11        225.44         4.84 o                         
  -4   1   6        167.05        167.53         3.73 o                         
  -3   1   6         44.71         47.69         2.19 o                         
  -2   1   6       1851.21       1786.04        34.37 o                         
  -1   1   6        158.41        155.32         3.32 o                         
   0   1   6         69.79         68.62         1.84 o                         
   1   1   6        281.24        303.91         9.05 o                         
   2   1   6          0.72          0.46         0.54 o                         
   3   1   6         91.39         89.89         3.34 o                         
   4   1   6          2.94          2.04         0.60 o                         
   5   1   6          1.88          1.56         0.69 o                         
   6   1   6          2.15          1.85         1.07 o                         
 -11   2   6         17.15         15.62         1.35 o                         
 -10   2   6         71.30         83.82         2.29 o                         
  -9   2   6         52.54         53.98         1.65 o                         
  -8   2   6         54.02         55.51         1.72 o                         
  -7   2   6         39.93         37.09         1.37 o                         
  -6   2   6         17.58         16.06         0.82 o                         
  -5   2   6         22.28         25.62         1.21 o                         
  -4   2   6        516.44        519.76        11.01 o                         
  -3   2   6       1674.08       1600.35        32.90 o                         
  -2   2   6        175.65        179.15         3.96 o                         
  -1   2   6        173.80        168.60         3.77 o                         
   0   2   6          0.69          0.40         0.55 o                         
   1   2   6        264.48        267.61         6.37 o                         
   2   2   6         73.15         80.30         2.73 o                         
   3   2   6         73.88         80.38         2.51 o                         
   4   2   6          4.48          5.81         0.82 o                         
   5   2   6         37.18         40.48         1.79 o                         
 -11   3   6         52.18         51.33         1.85 o                         
 -10   3   6          7.38          4.98         0.81 o                         
  -9   3   6          0.00          0.52         0.64 o                         
  -8   3   6          6.99          5.82         0.78 o                         
  -7   3   6          8.07          8.46         0.82 o                         
  -6   3   6          3.33          2.81         0.53 o                         
  -5   3   6         17.98         17.16         0.70 o                         
  -4   3   6          4.86          3.79         0.54 o                         
  -3   3   6         18.03         20.32         1.08 o                         
  -2   3   6         11.87         13.60         0.82 o                         
  -1   3   6          0.68         -0.12         0.54 o                         
   0   3   6         22.45         22.12         1.20 o                         
   1   3   6          0.49         -0.12         0.55 o                         
   2   3   6          4.27          2.90         0.61 o                         
   3   3   6         14.70         15.61         0.80 o                         
   4   3   6         30.39         30.09         1.07 o                         
   5   3   6          1.53          0.45         1.06 o                         
 -11   4   6          3.62          3.56         1.00 o                         
 -10   4   6          1.12          0.61         0.83 o                         
  -9   4   6          1.94          1.01         0.62 o                         
  -8   4   6         41.18         42.55         1.59 o                         
  -7   4   6          6.25          4.16         0.69 o                         
  -6   4   6         31.35         32.40         1.19 o                         
  -5   4   6         17.95         21.60         1.11 o                         
  -4   4   6         13.18         15.17         1.07 o                         
  -3   4   6         13.48         13.07         0.97 o                         
  -2   4   6         64.41         65.17         1.77 o                         
  -1   4   6          2.34          1.42         0.58 o                         
   0   4   6          0.30         -0.15         0.57 o                         
   1   4   6          6.10          7.14         0.88 o                         
   2   4   6         23.94         23.86         1.26 o                         
   3   4   6          0.14          0.55         0.54 o                         
   4   4   6          5.90          8.29         1.16 o                         
 -11   5   6          3.67          3.32         1.10 o                         
 -10   5   6          8.58          7.20         1.02 o                         
  -9   5   6         27.25         26.38         1.26 o                         
  -8   5   6          0.28          0.36         0.62 o                         
  -7   5   6          5.16          2.81         0.79 o                         
  -6   5   6          0.04         -0.35         0.86 o                         
  -5   5   6         18.05         19.89         1.95 o                         
  -4   5   6         70.08         66.79         2.26 o                         
  -3   5   6         49.15         48.66         1.84 o                         
  -2   5   6         63.87         65.87         1.87 o                         
  -1   5   6         71.59         74.25         2.06 o                         
   0   5   6          1.61          0.02         0.69 o                         
   1   5   6          1.22          1.91         0.43 o                         
   2   5   6          1.73          3.99         1.46 o                         
   3   5   6         61.47         65.13         2.19 o                         
 -10   6   6          2.11          2.82         1.33 o                         
  -9   6   6          3.26          3.02         1.09 o                         
  -8   6   6          0.16          0.06         1.33 o                         
  -7   6   6         15.42         12.13         1.54 o                         
  -6   6   6          0.59         -0.19         1.01 o                         
  -5   6   6          0.01         -0.63         0.63 o                         
  -4   6   6         17.07         13.46         1.17 o                         
  -3   6   6         13.47         17.66         0.86 o                         
  -2   6   6         20.65         18.82         1.96 o                         
  -1   6   6          6.30          6.33         0.89 o                         
   0   6   6          8.95         13.18         0.72 o                         
   1   6   6         52.32         50.66         1.61 o                         
   2   6   6         36.97         36.89         1.85 o                         
  -9   7   6          7.74          9.88         1.47 o                         
  -8   7   6          2.79          1.98         1.17 o                         
  -7   7   6          1.77         -0.61         1.05 o                         
  -6   7   6         22.86         24.53         1.46 o                         
  -5   7   6          6.19          5.71         0.74 o                         
  -4   7   6         36.92         41.36         1.36 o                         
  -3   7   6          1.38          0.28         0.58 o                         
  -2   7   6          4.13          3.52         0.93 o                         
  -1   7   6          0.55          0.10         0.45 o                         
   0   7   6         10.22          8.36         0.79 o                         
   1   7   6          2.01          0.48         0.64 o                         
  -8   8   6         20.99         22.43         1.64 o                         
  -7   8   6         29.07         30.93         1.67 o                         
  -6   8   6          0.05         -1.03         1.03 o                         
  -5   8   6          1.37         -0.65         0.65 o                         
  -4   8   6          0.01         -0.31         0.43 o                         
  -3   8   6          0.08         -0.44         0.53 o                         
  -2   8   6          0.20         -0.56         0.56 o                         
  -1   8   6          2.18         -0.55         0.55 o                         
  -6   9   6         10.14          7.15         2.18 o                         
  -5   9   6          0.84          0.44         1.30 o                         
  -4   9   6          6.58          4.93         1.55 o                         
  -3   9   6          9.36          5.65         1.00 o                         
  -2 -13   7          0.39         -1.18         1.23 o                         
  -1 -13   7          1.58         -0.08         0.89 o                         
   0 -13   7          4.45          1.85         1.64 o                         
   1 -13   7          4.32          3.01         0.58 o                         
   2 -13   7          1.50          0.79         1.03 o                         
   3 -13   7          0.50         -0.75         1.53 o                         
   4 -13   7          0.92          0.85         2.08 o                         
  -4 -12   7          7.49          5.35         2.56 o                         
  -3 -12   7          5.88          5.85         1.33 o                         
  -2 -12   7          0.03          0.24         0.96 o                         
  -1 -12   7         10.03          7.84         0.75 o                         
   0 -12   7         24.05         26.90         1.39 o                         
   1 -12   7          8.63         11.49         1.73 o                         
   2 -12   7          0.03         -0.91         0.91 o                         
   3 -12   7         10.51          9.57         1.17 o                         
   4 -12   7          0.34         -0.10         1.24 o                         
   5 -12   7          0.12         -0.50         3.10 o                         
  -6 -11   7         20.39         19.67         3.60 o                         
  -5 -11   7          0.35         -0.81         1.38 o                         
  -4 -11   7         10.22          9.71         1.31 o                         
  -3 -11   7         36.56         41.22         1.51 o                         
  -2 -11   7         49.19         45.85         1.68 o                         
  -1 -11   7         13.72          9.04         0.83 o                         
   0 -11   7          0.17         -0.36         0.36 o                         
   1 -11   7          2.19          2.53         0.67 o                         
   2 -11   7          1.06         -0.32         0.84 o                         
   3 -11   7          6.31          6.25         1.00 o                         
   4 -11   7         19.62         18.61         2.37 o                         
   5 -11   7         21.57         11.36         2.10 o                         
   6 -11   7          0.07         -2.58         2.58 o                         
  -7 -10   7          1.57         -1.70         1.70 o                         
  -6 -10   7          0.46         -0.82         0.97 o                         
  -5 -10   7          3.15          1.08         0.78 o                         
  -4 -10   7          1.70         -0.08         0.75 o                         
  -3 -10   7        118.68        128.31         3.52 o                         
  -2 -10   7         13.73         15.50         1.19 o                         
  -1 -10   7          4.16          3.41         0.86 o                         
   0 -10   7         45.88         52.18         3.36 o                         
   1 -10   7          3.62          1.41         0.85 o                         
   2 -10   7          7.93          3.67         1.33 o                         
   3 -10   7        149.17        157.26         4.65 o                         
   4 -10   7          0.32          2.80         0.91 o                         
   5 -10   7          3.36         -0.31         1.29 o                         
   6 -10   7          2.20          1.19         1.81 o                         
  -7  -9   7          3.39          2.10         0.74 o                         
  -6  -9   7          7.96          6.08         0.90 o                         
  -5  -9   7         43.81         42.77         1.71 o                         
  -4  -9   7          0.27          0.66         0.73 o                         
  -3  -9   7        211.10        218.37         5.33 o                         
  -2  -9   7         39.62         39.56         1.96 o                         
  -1  -9   7        553.29        626.85        13.79 o                         
   0  -9   7         27.57         23.74         1.91 o                         
   1  -9   7         18.33         16.15         1.43 o                         
   2  -9   7         30.29         23.95         1.60 o                         
   3  -9   7         12.56         14.03         1.21 o                         
   4  -9   7         38.77         39.76         2.21 o                         
   5  -9   7          1.22         -1.50         1.50 o                         
   6  -9   7          0.02         -1.40         2.25 o                         
   7  -9   7         15.15         18.36         2.27 o                         
  -8  -8   7          0.64         -0.21         1.31 o                         
  -7  -8   7         13.63         12.31         0.91 o                         
  -6  -8   7        113.30        130.27         2.94 o                         
  -5  -8   7        141.52        164.66         4.26 o                         
  -4  -8   7          4.18          2.56         0.72 o                         
  -3  -8   7        238.15        230.28         5.59 o                         
  -2  -8   7         79.97         82.58         2.56 o                         
  -1  -8   7        258.15        259.48         6.14 o                         
   0  -8   7          8.06          3.63         0.98 o                         
   1  -8   7         11.95          9.44         1.29 o                         
   2  -8   7          5.70          9.29         1.11 o                         
   3  -8   7         30.53         28.51         1.53 o                         
   4  -8   7          2.41          2.51         2.00 o                         
   5  -8   7          3.68          1.05         0.95 o                         
   6  -8   7          4.21          2.33         1.39 o                         
   7  -8   7          2.30          0.86         1.91 o                         
  -9  -7   7          1.22          0.59         1.43 o                         
  -8  -7   7          4.65          0.95         0.63 o                         
  -7  -7   7         12.37         17.87         0.97 o                         
  -6  -7   7        101.35        105.46         3.38 o                         
  -5  -7   7        277.50        295.16         5.77 o                         
  -4  -7   7         24.78         20.14         1.24 o                         
  -3  -7   7         91.43         83.31         2.52 o                         
  -2  -7   7        894.05        942.68        20.27 o                         
  -1  -7   7        342.82        379.61         8.55 o                         
   0  -7   7          8.12          6.66         0.95 o                         
   1  -7   7         10.87          9.06         1.28 o                         
   2  -7   7         80.41         82.63         2.78 o                         
   3  -7   7          7.59          6.24         1.16 o                         
   4  -7   7          7.41          4.77         0.85 o                         
   5  -7   7          7.17          6.21         1.20 o                         
   6  -7   7         13.32          7.10         1.04 o                         
   7  -7   7          5.46          0.81         0.97 o                         
  -9  -6   7         16.27         14.88         2.11 o                         
  -8  -6   7        121.72        128.41         3.54 o                         
  -7  -6   7         34.56         34.54         1.74 o                         
  -6  -6   7         14.05          9.99         0.90 o                         
  -5  -6   7         15.82         14.13         0.96 o                         
  -4  -6   7          1.83          0.79         0.71 o                         
  -3  -6   7        178.47        183.38         4.52 o                         
  -2  -6   7        449.55        489.24        10.82 o                         
  -1  -6   7        315.99        340.28         6.92 o                         
   0  -6   7         80.27         81.82         2.30 o                         
   1  -6   7         31.69         31.66         1.58 o                         
   2  -6   7          3.90          2.32         0.75 o                         
   3  -6   7          3.31          2.67         0.67 o                         
   4  -6   7          1.14         -0.10         0.74 o                         
   5  -6   7         23.69         26.85         2.43 o                         
   6  -6   7         10.32         12.72         1.04 o                         
   7  -6   7          2.30          1.31         1.95 o                         
 -10  -5   7          2.59         -0.27         1.60 o                         
  -9  -5   7          4.42          5.39         0.80 o                         
  -8  -5   7          0.52         -0.66         0.66 o                         
  -7  -5   7        102.87        108.17         2.86 o                         
  -6  -5   7         48.81         54.03         2.04 o                         
  -5  -5   7        111.35        112.63         2.83 o                         
  -4  -5   7          1.93          1.85         0.55 o                         
  -3  -5   7          0.44          0.42         0.66 o                         
  -2  -5   7         79.91         70.37         2.16 o                         
  -1  -5   7         37.90         45.90         1.38 o                         
   0  -5   7          1.38          0.46         0.61 o                         
   1  -5   7        130.46        148.65         4.14 o                         
   2  -5   7         44.26         44.18         1.59 o                         
   3  -5   7          5.59          2.94         0.59 o                         
   4  -5   7         39.55         38.05         1.66 o                         
   5  -5   7         16.99         25.30         1.42 o                         
   6  -5   7          2.85          2.45         0.68 o                         
   7  -5   7          3.10          1.06         0.96 o                         
 -10  -4   7          0.53          0.80         1.47 o                         
  -9  -4   7          0.13         -0.60         0.62 o                         
  -8  -4   7          0.06         -0.08         1.08 o                         
  -7  -4   7          2.83          1.50         0.85 o                         
  -6  -4   7         12.48         12.86         1.00 o                         
  -5  -4   7         96.16        104.11         2.47 o                         
  -4  -4   7        151.05        135.02         2.91 o                         
  -3  -4   7       1680.07       1794.56        50.98 o                         
  -2  -4   7         77.40         70.32         1.66 o                         
  -1  -4   7        928.36        952.37        18.45 o                         
   0  -4   7        864.30        904.34        26.43 o                         
   1  -4   7        435.14        465.38         9.34 o                         
   2  -4   7         42.45         46.00         1.55 o                         
   3  -4   7         18.08         17.89         1.17 o                         
   4  -4   7        205.59        217.42         5.86 o                         
   5  -4   7         40.31         46.14         2.02 o                         
   6  -4   7          3.17          0.73         0.69 o                         
   7  -4   7          2.83          1.22         1.01 o                         
 -11  -3   7          6.11          4.15         2.06 o                         
 -10  -3   7          1.20          2.14         0.98 o                         
  -9  -3   7         42.59         47.92         2.25 o                         
  -8  -3   7          0.10          0.89         0.52 o                         
  -7  -3   7          0.11          0.18         0.63 o                         
  -6  -3   7         65.55         66.04         1.96 o                         
  -5  -3   7        141.66        145.39         3.13 o                         
  -4  -3   7         77.64         99.01         2.26 o                         
  -3  -3   7          0.00         -0.09         0.46 o                         
  -2  -3   7          1.82          2.22         0.48 o                         
  -1  -3   7          0.02         -0.12         0.38 o                         
   0  -3   7        180.49        185.47         4.45 o                         
   1  -3   7        114.54        117.86         3.17 o                         
   2  -3   7         39.71         37.63         1.69 o                         
   3  -3   7        166.58        169.71         5.30 o                         
   4  -3   7        110.67        118.21         3.55 o                         
   5  -3   7          5.91          4.06         0.85 o                         
   6  -3   7          1.73         -0.40         0.67 o                         
   7  -3   7          0.02         -1.21         1.21 o                         
 -11  -2   7          9.09          6.86         2.56 o                         
 -10  -2   7          0.99          0.40         0.77 o                         
  -9  -2   7        256.92        275.29         6.03 o                         
  -8  -2   7          0.95          0.10         0.54 o                         
  -7  -2   7         26.08         27.91         1.33 o                         
  -6  -2   7         74.54         79.90         2.16 o                         
  -5  -2   7          4.74          5.07         0.62 o                         
  -4  -2   7         11.58          8.63         0.62 o                         
  -3  -2   7        145.36        144.30         3.20 o                         
  -2  -2   7         65.29         67.00         1.76 o                         
  -1  -2   7        297.05        296.91         6.03 o                         
   0  -2   7         20.82         22.76         1.19 o                         
   1  -2   7         77.17         88.60         2.61 o                         
   2  -2   7         31.19         29.87         1.69 o                         
   3  -2   7         53.59         50.34         2.25 o                         
   4  -2   7         13.29         12.40         0.85 o                         
   5  -2   7          6.96          4.80         0.65 o                         
   6  -2   7          2.70          0.84         0.75 o                         
 -11  -1   7         28.23         28.73         2.33 o                         
 -10  -1   7        218.61        247.59         8.52 o                         
  -9  -1   7         16.56         17.74         1.01 o                         
  -8  -1   7         51.32         52.98         1.76 o                         
  -7  -1   7          9.29          9.04         0.80 o                         
  -6  -1   7         63.46         64.13         1.70 o                         
  -5  -1   7         11.08          7.78         0.89 o                         
  -4  -1   7          9.41         11.33         0.79 o                         
  -3  -1   7         47.11         42.74         1.31 o                         
  -2  -1   7        127.85        117.75         2.34 o                         
  -1  -1   7         57.40         48.68         1.13 o                         
   0  -1   7         55.11         51.89         1.64 o                         
   1  -1   7          3.83          1.42         0.79 o                         
   2  -1   7         91.94         99.37         3.02 o                         
   3  -1   7        130.21        135.30         4.57 o                         
   4  -1   7          7.36          6.77         0.77 o                         
   5  -1   7          6.04          2.43         0.59 o                         
   6  -1   7         22.57         22.10         1.34 o                         
 -11   0   7          4.60          3.15         0.91 o                         
 -10   0   7          6.49          6.93         0.63 o                         
  -9   0   7         12.97         14.11         0.98 o                         
  -8   0   7          1.02          0.29         0.52 o                         
  -7   0   7         92.30        102.56         2.59 o                         
  -6   0   7        132.35        122.82         3.07 o                         
  -5   0   7          9.68          6.86         0.81 o                         
  -4   0   7          0.83          3.26         0.73 o                         
  -3   0   7        113.03        123.95         3.22 o                         
  -2   0   7        840.58        878.87        21.99 o                         
  -1   0   7          4.51          4.84         0.68 o                         
   0   0   7         17.42         17.07         1.44 o                         
   1   0   7          9.57          6.72         0.92 o                         
   2   0   7         79.21         78.80         2.53 o                         
   3   0   7         23.01         22.67         1.03 o                         
   4   0   7         24.01         24.05         1.11 o                         
   5   0   7          0.36          0.00         0.54 o                         
   6   0   7         20.31         17.50         1.40 o                         
 -11   1   7         32.02         21.62         1.60 o                         
 -10   1   7         68.14         67.17         1.99 o                         
  -9   1   7         18.83         19.31         1.09 o                         
  -8   1   7          4.37          4.08         0.83 o                         
  -7   1   7         46.67         50.59         1.71 o                         
  -6   1   7         39.17         36.36         1.37 o                         
  -5   1   7        130.69        128.61         3.10 o                         
  -4   1   7        119.04        118.09         3.23 o                         
  -3   1   7        297.55        289.83         9.91 o                         
  -2   1   7         41.96         46.11         1.55 o                         
  -1   1   7          0.61         -0.15         0.40 o                         
   0   1   7         16.88         22.01         0.98 o                         
   1   1   7         35.99         34.39         1.28 o                         
   2   1   7         96.11        100.65         3.43 o                         
   3   1   7         33.87         36.30         1.63 o                         
   4   1   7         48.94         50.74         1.68 o                         
   5   1   7        102.02        106.75         5.20 o                         
 -11   2   7         25.60         29.40         1.58 o                         
 -10   2   7         18.84         19.97         1.21 o                         
  -9   2   7        151.53        164.75         3.80 o                         
  -8   2   7        109.50        113.31         3.18 o                         
  -7   2   7         30.16         28.47         1.51 o                         
  -6   2   7         48.57         45.86         1.67 o                         
  -5   2   7          0.17          0.73         0.70 o                         
  -4   2   7         54.01         49.79         1.51 o                         
  -3   2   7         13.06         13.93         1.13 o                         
  -2   2   7          4.25          3.19         0.59 o                         
  -1   2   7         40.76         42.65         1.45 o                         
   0   2   7          0.26          0.52         0.49 o                         
   1   2   7         39.00         36.92         1.34 o                         
   2   2   7          7.22          8.47         1.19 o                         
   3   2   7          0.01         -0.46         0.46 o                         
   4   2   7          9.85          6.54         1.55 o                         
   5   2   7          0.04          1.49         1.01 o                         
 -11   3   7         50.44         52.49         2.01 o                         
 -10   3   7          0.10         -0.37         0.78 o                         
  -9   3   7          9.96          9.10         0.88 o                         
  -8   3   7        216.47        225.58         5.21 o                         
  -7   3   7          0.60          0.13         0.74 o                         
  -6   3   7         81.03         84.85         2.35 o                         
  -5   3   7         89.56         85.48         2.63 o                         
  -4   3   7         19.88         13.76         1.13 o                         
  -3   3   7         31.82         30.64         1.82 o                         
  -2   3   7         53.88         55.50         1.72 o                         
  -1   3   7         40.17         42.94         1.46 o                         
   0   3   7          1.26          0.82         0.67 o                         
   1   3   7         19.15         21.90         1.28 o                         
   2   3   7         15.70         17.32         1.19 o                         
   3   3   7          5.13          5.45         0.91 o                         
   4   3   7         68.14         72.11         4.39 o                         
 -11   4   7          0.05         -0.90         0.90 o                         
 -10   4   7         10.94          9.64         1.40 o                         
  -9   4   7         75.99         77.29         2.34 o                         
  -8   4   7          0.75          0.90         0.52 o                         
  -7   4   7          0.37         -0.59         0.59 o                         
  -6   4   7         25.44         21.97         0.82 o                         
  -5   4   7        439.72        461.12        10.36 o                         
  -4   4   7         32.68         34.32         2.10 o                         
  -3   4   7          3.72          1.28         0.72 o                         
  -2   4   7          2.43          1.05         0.49 o                         
  -1   4   7          0.32         -0.41         0.45 o                         
   0   4   7          6.75          3.71         0.58 o                         
   1   4   7          3.70          3.45         0.63 o                         
   2   4   7         31.97         33.38         1.32 o                         
   3   4   7          6.65          5.60         1.17 o                         
 -10   5   7          7.81          8.12         1.02 o                         
  -9   5   7         29.58         34.56         2.01 o                         
  -8   5   7         10.46          7.85         0.83 o                         
  -7   5   7          4.13          3.50         0.72 o                         
  -6   5   7          3.10          3.57         0.47 o                         
  -5   5   7          3.23          0.23         0.75 o                         
  -4   5   7         46.35         41.87         1.57 o                         
  -3   5   7          5.99          5.89         0.75 o                         
  -2   5   7         10.05          6.57         0.54 o                         
  -1   5   7          1.83          2.32         0.72 o                         
   0   5   7          0.90          0.09         0.48 o                         
   1   5   7         20.96         20.28         0.84 o                         
   2   5   7          0.37          3.00         1.12 o                         
 -10   6   7         20.72         27.75         2.02 o                         
  -9   6   7          5.18          4.44         0.90 o                         
  -8   6   7          1.10         -0.96         1.20 o                         
  -7   6   7          2.65          2.31         0.79 o                         
  -6   6   7          4.82          5.38         0.95 o                         
  -5   6   7         13.82         15.33         0.95 o                         
  -4   6   7         61.13         62.73         1.76 o                         
  -3   6   7          2.66          1.12         0.58 o                         
  -2   6   7          0.07         -0.47         0.47 o                         
  -1   6   7          0.25         -0.35         0.46 o                         
   0   6   7          1.29         -0.62         0.62 o                         
   1   6   7          0.27         -0.71         0.71 o                         
  -9   7   7          1.23          0.58         1.46 o                         
  -8   7   7         23.14         24.45         1.62 o                         
  -7   7   7          9.73          8.27         0.84 o                         
  -6   7   7          1.19          0.18         0.82 o                         
  -5   7   7          0.03          0.07         0.66 o                         
  -4   7   7         10.12         10.71         0.74 o                         
  -3   7   7          2.02          0.36         0.47 o                         
  -2   7   7          4.95          3.12         0.52 o                         
  -1   7   7          4.79          0.62         0.56 o                         
   0   7   7          0.03         -1.05         1.95 o                         
  -7   8   7         28.82         29.93         1.40 o                         
  -6   8   7         20.29         24.82         2.57 o                         
  -5   8   7          3.26          2.63         1.37 o                         
  -4   8   7          0.17         -0.75         1.11 o                         
  -3   8   7         15.60          8.39         0.75 o                         
  -3 -13   8          0.29         -0.32         0.96 o                         
  -2 -13   8         13.27         12.16         1.50 o                         
  -1 -13   8          5.70          2.75         1.13 o                         
   0 -13   8          3.83          4.30         0.82 o                         
   1 -13   8         39.64         46.96         2.89 o                         
   2 -13   8         11.61          6.48         1.60 o                         
   3 -13   8         43.70         39.84         3.31 o                         
  -4 -12   8          4.59          3.03         2.01 o                         
  -3 -12   8          3.94          5.83         0.52 o                         
  -2 -12   8          1.49          2.83         0.64 o                         
  -1 -12   8          1.73          0.13         0.50 o                         
   0 -12   8         36.28         39.73         1.86 o                         
   1 -12   8          0.21         -0.84         0.84 o                         
   2 -12   8          0.05         -0.62         0.96 o                         
   3 -12   8          2.00         -0.49         0.94 o                         
   4 -12   8          7.20          2.13         1.55 o                         
  -6 -11   8          1.46         -0.75         1.12 o                         
  -5 -11   8          0.85         -0.30         1.56 o                         
  -4 -11   8          1.05          0.73         1.09 o                         
  -3 -11   8          0.57          0.77         0.96 o                         
  -2 -11   8          1.55          1.06         0.93 o                         
  -1 -11   8          6.62          5.86         1.36 o                         
   0 -11   8         12.27         14.22         0.93 o                         
   1 -11   8          9.94          9.64         1.06 o                         
   2 -11   8          1.29         -0.02         0.85 o                         
   3 -11   8          1.53          0.18         0.85 o                         
   4 -11   8         32.31         27.37         2.10 o                         
   5 -11   8          0.14         -1.20         1.20 o                         
  -7 -10   8         12.45          7.92         1.96 o                         
  -6 -10   8          1.89         -0.01         1.74 o                         
  -5 -10   8          6.01          5.78         0.80 o                         
  -4 -10   8         37.65         31.34         1.37 o                         
  -3 -10   8          5.63          5.33         0.80 o                         
  -2 -10   8         68.31         67.36         2.50 o                         
  -1 -10   8        155.03        167.31         4.34 o                         
   0 -10   8        707.40        772.89        16.84 o                         
   1 -10   8          5.72          6.53         3.00 o                         
   2 -10   8         18.32         16.99         1.27 o                         
   3 -10   8          6.58          9.14         2.80 o                         
   4 -10   8         14.03          6.15         1.08 o                         
   5 -10   8          9.91          7.22         1.21 o                         
   6 -10   8          0.47         -1.70         3.15 o                         
  -8  -9   8          4.19          0.50         1.07 o                         
  -7  -9   8          3.56          0.71         1.30 o                         
  -6  -9   8         23.89         21.28         1.18 o                         
  -5  -9   8         20.52         19.45         1.11 o                         
  -4  -9   8        150.03        148.91         3.93 o                         
  -3  -9   8        322.71        346.64         9.00 o                         
  -2  -9   8        689.13        731.53        16.14 o                         
  -1  -9   8        103.53        111.42         3.28 o                         
   0  -9   8        179.09        185.28         4.67 o                         
   1  -9   8          2.19         -0.52         0.76 o                         
   2  -9   8          5.22          7.22         1.07 o                         
   3  -9   8         86.76         87.00         3.32 o                         
   4  -9   8          0.23         -0.71         0.71 o                         
   5  -9   8          2.32         -0.53         1.92 o                         
   6  -9   8          0.29          2.20         2.45 o                         
  -8  -8   8          0.03         -1.04         1.04 o                         
  -7  -8   8         16.18         16.22         0.75 o                         
  -6  -8   8         15.13         13.12         1.16 o                         
  -5  -8   8          0.82         -0.17         0.80 o                         
  -4  -8   8          6.32          3.51         0.88 o                         
  -3  -8   8         45.90         53.19         2.01 o                         
  -2  -8   8          9.36         11.59         1.26 o                         
  -1  -8   8         24.95         29.36         1.49 o                         
   0  -8   8         59.30         63.75         2.06 o                         
   1  -8   8          5.23          3.51         0.85 o                         
   2  -8   8          1.60          1.42         0.68 o                         
   3  -8   8         22.67         19.18         1.17 o                         
   4  -8   8          0.07         -0.80         0.80 o                         
   5  -8   8          0.44         -1.04         1.04 o                         
   6  -8   8         32.20         24.28         3.28 o                         
  -9  -7   8          0.07          0.50         1.09 o                         
  -8  -7   8          0.03         -0.92         0.92 o                         
  -7  -7   8          0.54         -0.40         0.67 o                         
  -6  -7   8        268.55        291.77         6.90 o                         
  -5  -7   8        208.49        224.37         5.44 o                         
  -4  -7   8         74.41         72.88         2.15 o                         
  -3  -7   8          5.90          5.43         0.95 o                         
  -2  -7   8         51.95         59.70         2.04 o                         
  -1  -7   8          8.72          8.44         0.80 o                         
   0  -7   8          3.91          4.21         0.77 o                         
   1  -7   8        102.97        116.85         3.58 o                         
   2  -7   8         23.01         21.10         1.67 o                         
   3  -7   8         10.97         10.94         1.63 o                         
   4  -7   8         24.06         25.20         1.53 o                         
   5  -7   8          5.43          5.20         0.91 o                         
   6  -7   8          0.76         -0.64         1.06 o                         
  -9  -6   8         10.32          9.89         1.53 o                         
  -8  -6   8          0.05          0.01         1.28 o                         
  -7  -6   8        112.06        114.21         3.51 o                         
  -6  -6   8          0.14         -0.72         0.72 o                         
  -5  -6   8        131.61        127.84         2.97 o                         
  -4  -6   8         67.00         68.70         2.53 o                         
  -3  -6   8          5.60          6.42         0.99 o                         
  -2  -6   8          0.46         -0.07         0.67 o                         
  -1  -6   8          0.82          0.11         0.62 o                         
   0  -6   8         83.08         78.90         2.28 o                         
   1  -6   8         33.34         34.95         1.61 o                         
   2  -6   8          0.01         -0.87         0.87 o                         
   3  -6   8         42.63         38.01         1.85 o                         
   4  -6   8         69.09         74.63         2.47 o                         
   5  -6   8          0.00          0.95         0.86 o                         
   6  -6   8          0.65         -0.94         0.94 o                         
 -10  -5   8          1.61          0.51         1.16 o                         
  -9  -5   8          8.05          5.15         1.05 o                         
  -8  -5   8          9.51          9.64         1.33 o                         
  -7  -5   8         19.73         20.48         1.14 o                         
  -6  -5   8          9.24          9.15         0.96 o                         
  -5  -5   8         14.70         15.95         0.97 o                         
  -4  -5   8          0.57          1.55         0.58 o                         
  -3  -5   8        579.55        589.10        12.92 o                         
  -2  -5   8        197.13        204.90         4.07 o                         
  -1  -5   8         45.08         50.63         1.51 o                         
   0  -5   8          0.29         -0.25         0.49 o                         
   1  -5   8         55.24         62.66         1.93 o                         
   2  -5   8         76.73         68.65         2.16 o                         
   3  -5   8         17.52         17.63         0.97 o                         
   4  -5   8         24.81         30.57         1.35 o                         
   5  -5   8        236.69        254.83         6.85 o                         
   6  -5   8          0.01         -0.12         0.82 o                         
 -10  -4   8         13.88         12.50         1.94 o                         
  -9  -4   8         13.05         11.46         2.17 o                         
  -8  -4   8         27.84         31.17         1.51 o                         
  -7  -4   8          5.55          5.65         0.78 o                         
  -6  -4   8          3.34          2.09         0.63 o                         
  -5  -4   8         15.94         14.03         1.16 o                         
  -4  -4   8        113.94        120.39         2.91 o                         
  -3  -4   8         46.07         47.21         1.36 o                         
  -2  -4   8          0.90          1.46         0.53 o                         
  -1  -4   8         20.41         18.93         0.87 o                         
   0  -4   8          2.00          3.25         0.47 o                         
   1  -4   8         61.69         63.89         2.14 o                         
   2  -4   8         93.41         99.77         2.97 o                         
   3  -4   8         22.65         21.49         0.90 o                         
   4  -4   8        447.46        481.75        14.21 o                         
   5  -4   8          4.89          5.16         1.02 o                         
   6  -4   8          6.71          5.66         1.07 o                         
 -11  -3   8          4.28          0.76         2.18 o                         
 -10  -3   8         89.97         96.03         3.10 o                         
  -9  -3   8        132.28        140.21         3.51 o                         
  -8  -3   8        270.46        292.95         6.35 o                         
  -7  -3   8          0.62          0.10         0.44 o                         
  -6  -3   8          4.69          3.30         0.69 o                         
  -5  -3   8         27.76         27.81         1.21 o                         
  -4  -3   8         66.48         65.11         1.79 o                         
  -3  -3   8          8.66          5.99         0.77 o                         
  -2  -3   8          7.76          6.55         0.76 o                         
  -1  -3   8         49.53         50.29         1.61 o                         
   0  -3   8          9.19          6.64         0.91 o                         
   1  -3   8          2.88          2.11         0.81 o                         
   2  -3   8        157.73        175.16         5.01 o                         
   3  -3   8         11.18         11.25         1.11 o                         
   4  -3   8          1.14          1.97         0.86 o                         
   5  -3   8          1.74         -0.05         0.59 o                         
   6  -3   8          2.38          0.36         0.76 o                         
 -11  -2   8         11.32          9.98         2.98 o                         
 -10  -2   8          4.63          3.94         0.83 o                         
  -9  -2   8         46.21         45.58         1.67 o                         
  -8  -2   8          3.91          4.92         0.59 o                         
  -7  -2   8          1.61          0.58         0.66 o                         
  -6  -2   8         41.64         42.22         1.39 o                         
  -5  -2   8        252.93        255.78         4.79 o                         
  -4  -2   8          1.01          0.04         0.47 o                         
  -3  -2   8         17.43         14.55         0.98 o                         
  -2  -2   8        285.86        299.71         6.21 o                         
  -1  -2   8         11.93         11.55         0.97 o                         
   0  -2   8         14.00         14.05         1.16 o                         
   1  -2   8          6.99          4.17         0.93 o                         
   2  -2   8         44.72         49.44         1.93 o                         
   3  -2   8         69.33         73.07         2.40 o                         
   4  -2   8         35.96         37.85         2.42 o                         
   5  -2   8          1.46          0.22         0.59 o                         
   6  -2   8          1.51          1.08         0.95 o                         
 -11  -1   8         14.71         12.50         3.35 o                         
 -10  -1   8          3.51          2.92         0.65 o                         
  -9  -1   8         13.44         13.11         1.30 o                         
  -8  -1   8         20.69         22.20         1.16 o                         
  -7  -1   8         12.38         10.45         0.82 o                         
  -6  -1   8         27.50         26.75         1.47 o                         
  -5  -1   8         12.27          9.51         0.86 o                         
  -4  -1   8         29.84         23.33         1.36 o                         
  -3  -1   8          3.75          1.42         0.71 o                         
  -2  -1   8         87.42         82.73         1.85 o                         
  -1  -1   8          2.73          0.62         0.66 o                         
   0  -1   8          5.00          3.68         0.77 o                         
   1  -1   8        104.58        108.87         3.10 o                         
   2  -1   8         24.79         22.92         1.43 o                         
   3  -1   8          0.81          0.83         0.60 o                         
   4  -1   8         11.00          6.74         0.83 o                         
   5  -1   8          3.08          0.57         0.67 o                         
 -11   0   8         24.35         18.25         2.48 o                         
 -10   0   8          2.86          1.20         1.20 o                         
  -9   0   8          0.88          0.74         0.70 o                         
  -8   0   8         79.87         85.16         3.02 o                         
  -7   0   8        321.22        323.63         7.67 o                         
  -6   0   8          0.82          0.82         0.79 o                         
  -5   0   8        346.31        352.06         7.39 o                         
  -4   0   8        300.27        322.80         7.63 o                         
  -3   0   8        443.18        457.72         8.55 o                         
  -2   0   8          3.51          2.63         0.52 o                         
  -1   0   8         12.20         11.45         0.49 o                         
   0   0   8         10.85         10.23         1.07 o                         
   1   0   8          2.21          2.22         0.71 o                         
   2   0   8         52.74         53.98         2.01 o                         
   3   0   8          1.17         -0.89         0.90 o                         
   4   0   8          0.33          0.77         0.96 o                         
   5   0   8          5.26          3.11         1.07 o                         
 -11   1   8         69.48         66.04         4.06 o                         
 -10   1   8         84.18         91.07         2.54 o                         
  -9   1   8         21.29         21.42         1.24 o                         
  -8   1   8          3.46          1.68         1.00 o                         
  -7   1   8          6.75          4.12         0.70 o                         
  -6   1   8        135.44        133.66         3.33 o                         
  -5   1   8         13.91         17.24         1.24 o                         
  -4   1   8          0.00          1.45         0.88 o                         
  -3   1   8        110.15        115.52         3.54 o                         
  -2   1   8          5.64          6.08         0.62 o                         
  -1   1   8          4.98          5.43         0.70 o                         
   0   1   8         16.61         16.74         0.85 o                         
   1   1   8         13.33         11.04         1.47 o                         
   2   1   8          0.45          0.14         0.67 o                         
   3   1   8          3.91          3.18         0.77 o                         
   4   1   8          1.23          1.74         0.61 o                         
 -11   2   8          9.95         11.61         1.41 o                         
 -10   2   8          0.85         -0.29         1.01 o                         
  -9   2   8          4.33          3.13         0.88 o                         
  -8   2   8         19.60         17.70         1.29 o                         
  -7   2   8          0.05         -0.53         0.53 o                         
  -6   2   8        129.21        141.36         3.46 o                         
  -5   2   8          9.82          8.98         1.19 o                         
  -4   2   8        221.73        211.98         5.07 o                         
  -3   2   8        101.67        100.74         3.08 o                         
  -2   2   8          1.25          0.24         0.46 o                         
  -1   2   8          0.00         -0.22         1.07 o                         
   0   2   8          6.48          5.97         1.08 o                         
   1   2   8         22.94         25.82         1.13 o                         
   2   2   8          2.07          1.55         0.86 o                         
   3   2   8          2.82          2.75         1.07 o                         
   4   2   8         11.12         16.16         3.20 o                         
 -11   3   8         10.44          6.93         1.29 o                         
 -10   3   8          3.75          0.40         0.85 o                         
  -9   3   8         31.09         34.96         1.66 o                         
  -8   3   8          3.70          4.29         0.95 o                         
  -7   3   8         13.25         12.62         0.98 o                         
  -6   3   8         27.33         27.86         1.35 o                         
  -5   3   8         30.89         28.93         1.83 o                         
  -4   3   8        331.24        347.29        10.36 o                         
  -3   3   8         15.92         16.88         1.35 o                         
  -2   3   8          3.46          4.49         0.76 o                         
  -1   3   8         19.18         19.76         0.95 o                         
   0   3   8          3.32          3.11         0.42 o                         
   1   3   8          5.64          3.97         0.85 o                         
   2   3   8          4.16          2.23         1.07 o                         
   3   3   8          0.39          0.71         0.76 o                         
 -10   4   8          0.03         -0.43         0.93 o                         
  -9   4   8          5.92          3.95         0.75 o                         
  -8   4   8          1.83          0.87         0.75 o                         
  -7   4   8          1.38          1.07         0.74 o                         
  -6   4   8          0.66          0.63         0.69 o                         
  -5   4   8          6.65          9.13         0.85 o                         
  -4   4   8         77.84         92.26         2.66 o                         
  -3   4   8         25.59         26.50         1.58 o                         
  -2   4   8         10.59         10.78         0.78 o                         
  -1   4   8          5.83          6.15         0.79 o                         
   0   4   8          0.28         -0.28         0.53 o                         
   1   4   8          0.11         -0.67         0.84 o                         
   2   4   8          0.07         -0.65         0.65 o                         
 -10   5   8          6.96          9.32         1.81 o                         
  -9   5   8         18.14         17.52         1.63 o                         
  -8   5   8          0.02         -1.92         1.92 o                         
  -7   5   8          0.99          1.41         0.49 o                         
  -6   5   8         39.51         36.60         1.46 o                         
  -5   5   8          9.47         10.87         1.00 o                         
  -4   5   8          0.06         -0.14         0.58 o                         
  -3   5   8          1.03          3.07         0.64 o                         
  -2   5   8          0.53         -0.20         0.44 o                         
  -1   5   8          0.32         -0.25         0.44 o                         
   0   5   8          1.30          0.38         0.86 o                         
   1   5   8          0.02         -0.82         0.90 o                         
  -9   6   8          1.78          0.27         0.92 o                         
  -8   6   8          4.40          3.82         0.42 o                         
  -7   6   8          0.43         -0.40         0.40 o                         
  -6   6   8         14.80         12.45         0.87 o                         
  -5   6   8         10.79          8.59         0.69 o                         
  -4   6   8         14.05         13.88         0.85 o                         
  -3   6   8          0.39         -0.14         0.48 o                         
  -2   6   8         25.10         24.51         1.14 o                         
  -1   6   8          1.74         -0.58         0.58 o                         
  -7   7   8          8.27         10.73         1.86 o                         
  -6   7   8          0.00          0.16         0.98 o                         
  -5   7   8          1.48         -0.54         0.58 o                         
  -4   7   8         14.13         11.26         0.76 o                         
  -3   7   8         26.37         23.71         1.16 o                         
  -2 -13   9         11.72         16.38         1.82 o                         
  -1 -13   9          7.91          8.51         1.07 o                         
   0 -13   9          0.30          0.45         2.30 o                         
   1 -13   9         17.46         21.65         2.35 o                         
   2 -13   9          0.23          2.43         3.68 o                         
  -4 -12   9          3.74         -0.80         1.20 o                         
  -3 -12   9          1.37         -0.40         0.90 o                         
  -2 -12   9         19.26         20.87         1.91 o                         
  -1 -12   9          3.55          4.25         0.84 o                         
   0 -12   9          0.57          1.60         0.68 o                         
   1 -12   9          0.37         -0.54         1.78 o                         
   2 -12   9         11.61         10.17         2.25 o                         
   3 -12   9          3.58         -0.16         1.35 o                         
   4 -12   9          0.22         -0.45         2.30 o                         
  -6 -11   9          1.03         -0.48         1.44 o                         
  -5 -11   9          0.02         -1.21         1.21 o                         
  -4 -11   9          0.35          0.02         0.56 o                         
  -3 -11   9         11.32         12.94         1.15 o                         
  -2 -11   9          1.20          0.98         0.58 o                         
  -1 -11   9         23.48         32.64         1.56 o                         
   0 -11   9         88.88         88.06         3.21 o                         
   1 -11   9         78.56         84.77         2.96 o                         
   2 -11   9          4.94          0.47         0.88 o                         
   3 -11   9         13.37         12.01         1.51 o                         
   4 -11   9         19.35         12.67         2.81 o                         
  -7 -10   9          6.09         -0.45         1.96 o                         
  -6 -10   9          0.01         -0.80         1.31 o                         
  -5 -10   9          9.12         11.03         0.93 o                         
  -4 -10   9          0.48         -0.48         0.69 o                         
  -3 -10   9         47.09         53.53         2.16 o                         
  -2 -10   9        168.06        178.12         4.59 o                         
  -1 -10   9         67.93         74.09         2.39 o                         
   0 -10   9         27.80         30.38         1.33 o                         
   1 -10   9         38.59         37.46         1.96 o                         
   2 -10   9         53.48         49.70         2.26 o                         
   3 -10   9         83.25         91.40         4.55 o                         
   4 -10   9         42.75         38.61         2.26 o                         
   5 -10   9          5.19          0.86         1.08 o                         
  -8  -9   9          0.20         -1.21         1.21 o                         
  -7  -9   9          0.64         -1.19         1.19 o                         
  -6  -9   9         11.05          9.30         1.38 o                         
  -5  -9   9          9.10          9.20         0.79 o                         
  -4  -9   9        129.91        141.26         3.79 o                         
  -3  -9   9         35.64         43.56         1.80 o                         
  -2  -9   9        245.42        257.57         6.30 o                         
  -1  -9   9        440.25        495.05        10.17 o                         
   0  -9   9         96.54         99.57         2.80 o                         
   1  -9   9          0.45         -0.55         0.55 o                         
   2  -9   9        257.45        290.05         7.80 o                         
   3  -9   9         85.28         79.94         2.88 o                         
   4  -9   9          0.00         -0.79         1.13 o                         
   5  -9   9          0.50         -3.00         3.00 o                         
  -8  -8   9          1.72         -0.78         0.78 o                         
  -7  -8   9         21.59         17.34         2.10 o                         
  -6  -8   9        155.27        169.11         4.84 o                         
  -5  -8   9          8.18          6.75         1.02 o                         
  -4  -8   9        138.41        140.32         3.84 o                         
  -3  -8   9        137.92        143.88         3.89 o                         
  -2  -8   9         88.83        110.62         3.13 o                         
  -1  -8   9          0.02         -0.53         0.53 o                         
   0  -8   9         29.39         29.31         1.34 o                         
   1  -8   9        181.16        172.19         4.90 o                         
   2  -8   9         34.91         29.88         1.50 o                         
   3  -8   9         51.16         55.16         2.39 o                         
   4  -8   9         28.24         30.87         2.67 o                         
   5  -8   9          1.13         -0.67         0.67 o                         
  -9  -7   9         27.53         26.97         2.19 o                         
  -8  -7   9         38.92         34.69         1.36 o                         
  -7  -7   9         67.10         66.12         2.25 o                         
  -6  -7   9          5.77          3.51         0.54 o                         
  -5  -7   9          3.37          0.93         0.88 o                         
  -4  -7   9          0.54         -0.40         0.69 o                         
  -3  -7   9        472.13        500.22        11.20 o                         
  -2  -7   9          0.61         -0.72         0.72 o                         
  -1  -7   9          0.46         -0.26         0.80 o                         
   0  -7   9         33.93         38.38         1.54 o                         
   1  -7   9         10.06         13.22         0.92 o                         
   2  -7   9          2.85          1.83         0.96 o                         
   3  -7   9         33.36         33.58         1.53 o                         
   4  -7   9          0.37          0.24         0.52 o                         
   5  -7   9          7.44          5.85         1.13 o                         
   6  -7   9          5.70          1.25         1.65 o                         
  -9  -6   9          2.21          2.04         1.70 o                         
  -8  -6   9          4.86          2.03         0.71 o                         
  -7  -6   9         87.61         87.72         2.64 o                         
  -6  -6   9         26.12         25.80         1.49 o                         
  -5  -6   9         64.14         58.00         1.53 o                         
  -4  -6   9          0.32         -0.83         0.83 o                         
  -3  -6   9         87.36         93.18         2.71 o                         
  -2  -6   9         41.97         37.13         1.48 o                         
  -1  -6   9         16.23         17.27         0.96 o                         
   0  -6   9        226.90        242.06         5.77 o                         
   1  -6   9        174.27        189.51         4.64 o                         
   2  -6   9          1.84         -0.06         0.72 o                         
   3  -6   9         10.66         10.71         0.99 o                         
   4  -6   9          7.67          5.74         0.96 o                         
   5  -6   9         42.29         37.27         2.22 o                         
   6  -6   9          5.58          1.94         3.95 o                         
 -10  -5   9          2.09         -0.50         0.84 o                         
  -9  -5   9         28.46         26.12         1.45 o                         
  -8  -5   9          0.33         -0.95         0.95 o                         
  -7  -5   9          0.02         -0.53         0.53 o                         
  -6  -5   9         57.17         52.99         1.87 o                         
  -5  -5   9         40.38         38.11         1.25 o                         
  -4  -5   9         21.43         28.61         1.31 o                         
  -3  -5   9         48.77         55.26         1.76 o                         
  -2  -5   9          9.36          7.71         0.73 o                         
  -1  -5   9         22.01         24.19         1.23 o                         
   0  -5   9          1.60          0.65         0.38 o                         
   1  -5   9          3.83          3.35         0.35 o                         
   2  -5   9          3.96          1.86         0.65 o                         
   3  -5   9          5.48          4.59         1.04 o                         
   4  -5   9          0.76          0.49         0.61 o                         
   5  -5   9         41.61         35.65         2.23 o                         
 -10  -4   9         13.98          9.44         1.04 o                         
  -9  -4   9          2.33          2.00         2.15 o                         
  -8  -4   9        132.33        136.59         3.44 o                         
  -7  -4   9          0.01         -0.79         0.79 o                         
  -6  -4   9          0.02          0.90         0.69 o                         
  -5  -4   9          1.87          1.23         0.55 o                         
  -4  -4   9         12.06         12.99         0.94 o                         
  -3  -4   9         25.58         27.61         1.17 o                         
  -2  -4   9         10.44         11.25         1.03 o                         
  -1  -4   9         19.72         17.89         1.42 o                         
   0  -4   9         11.78         12.73         1.09 o                         
   1  -4   9          6.07          5.85         0.83 o                         
   2  -4   9          1.22         -0.27         0.79 o                         
   3  -4   9        118.66        126.86         5.03 o                         
   4  -4   9         35.98         35.20         1.58 o                         
   5  -4   9          3.15          1.12         0.86 o                         
 -10  -3   9         35.26         37.11         1.63 o                         
  -9  -3   9        107.84        120.18         3.37 o                         
  -8  -3   9          0.16         -0.26         0.79 o                         
  -7  -3   9          5.05          5.42         0.75 o                         
  -6  -3   9        139.67        148.27         3.61 o                         
  -5  -3   9        400.25        411.10         7.68 o                         
  -4  -3   9          0.06         -0.58         0.58 o                         
  -3  -3   9          2.38          1.11         0.65 o                         
  -2  -3   9          0.03          0.14         0.57 o                         
  -1  -3   9        137.89        152.29         4.27 o                         
   0  -3   9          4.08          4.76         1.01 o                         
   1  -3   9          0.00         -0.62         0.62 o                         
   2  -3   9          4.02          5.08         1.30 o                         
   3  -3   9          0.01          5.78         1.34 o                         
   4  -3   9          8.70          8.11         1.26 o                         
   5  -3   9         14.86         14.61         1.79 o                         
 -11  -2   9         10.34         11.34         1.05 o                         
 -10  -2   9          4.06          2.56         0.96 o                         
  -9  -2   9         21.39         20.76         1.00 o                         
  -8  -2   9          0.49         -0.07         0.82 o                         
  -7  -2   9         87.56         84.36         2.32 o                         
  -6  -2   9         77.02         70.68         2.23 o                         
  -5  -2   9          1.12          0.20         0.82 o                         
  -4  -2   9          4.23          3.14         0.68 o                         
  -3  -2   9          1.80         -0.08         0.71 o                         
  -2  -2   9          8.81          7.48         0.88 o                         
  -1  -2   9          8.12          9.25         0.97 o                         
   0  -2   9          0.19         -0.28         0.78 o                         
   1  -2   9         17.31         21.58         1.27 o                         
   2  -2   9        228.33        245.14         6.07 o                         
   3  -2   9         14.18         17.64         1.50 o                         
   4  -2   9          1.14         -0.52         0.64 o                         
   5  -2   9          0.00          0.81         1.63 o                         
 -11  -1   9          0.33          0.53         1.04 o                         
 -10  -1   9          8.17          6.89         0.73 o                         
  -9  -1   9          3.04          1.91         0.85 o                         
  -8  -1   9          0.53          0.28         0.64 o                         
  -7  -1   9         87.76         91.94         2.85 o                         
  -6  -1   9         50.43         46.35         1.84 o                         
  -5  -1   9        159.20        166.97         4.31 o                         
  -4  -1   9          3.45          3.76         1.00 o                         
  -3  -1   9        566.02        595.02        11.90 o                         
  -2  -1   9          1.71          1.36         0.56 o                         
  -1  -1   9          8.42          5.98         0.78 o                         
   0  -1   9          1.45          0.34         0.62 o                         
   1  -1   9          0.05          0.45         0.66 o                         
   2  -1   9          0.00          1.25         0.62 o                         
   3  -1   9          4.60          2.72         0.78 o                         
   4  -1   9          0.89         -0.16         0.92 o                         
 -11   0   9        105.95        115.74         5.15 o                         
 -10   0   9          6.45          4.64         1.27 o                         
  -9   0   9         25.81         23.49         1.66 o                         
  -8   0   9         54.95         59.52         2.44 o                         
  -7   0   9        149.95        155.60         4.20 o                         
  -6   0   9         38.83         38.88         1.70 o                         
  -5   0   9        192.21        208.12         5.16 o                         
  -4   0   9         98.61         94.23         2.94 o                         
  -3   0   9          4.18          5.05         0.80 o                         
  -2   0   9         50.15         49.43         1.24 o                         
  -1   0   9          0.23         -0.49         0.59 o                         
   0   0   9          1.47          1.69         0.56 o                         
   1   0   9         27.64         30.17         1.72 o                         
   2   0   9          0.33          0.76         1.30 o                         
   3   0   9          4.85          2.11         0.67 o                         
   4   0   9          0.01          0.88         0.76 o                         
 -11   1   9          0.13          1.47         1.73 o                         
 -10   1   9          2.25         -0.60         1.22 o                         
  -9   1   9          2.81          1.64         0.93 o                         
  -8   1   9         31.43         33.60         1.84 o                         
  -7   1   9        137.15        140.01         3.80 o                         
  -6   1   9          0.09          0.52         0.76 o                         
  -5   1   9         37.01         42.21         1.88 o                         
  -4   1   9         92.68        110.99         4.11 o                         
  -3   1   9        325.95        358.99         9.16 o                         
  -2   1   9          1.40          0.71         0.69 o                         
  -1   1   9         28.48         25.52         0.96 o                         
   0   1   9          5.30          4.09         0.83 o                         
   1   1   9         45.73         50.00         4.12 o                         
   2   1   9          9.49          7.62         0.87 o                         
   3   1   9          4.81          3.46         0.89 o                         
 -10   2   9          0.67         -0.81         0.81 o                         
  -9   2   9          0.25         -0.84         0.84 o                         
  -8   2   9          2.25          1.61         0.98 o                         
  -7   2   9         17.49         16.84         1.14 o                         
  -6   2   9          4.34          1.66         0.71 o                         
  -5   2   9        247.20        276.50        10.21 o                         
  -4   2   9        516.37        540.79        24.01 o                         
  -3   2   9          0.18          0.35         0.57 o                         
  -2   2   9          3.54          4.36         1.04 o                         
  -1   2   9         16.33         17.74         0.75 o                         
   0   2   9         71.96         72.44         1.99 o                         
   1   2   9          6.03          5.85         0.80 o                         
   2   2   9          0.52         -0.18         0.61 o                         
 -10   3   9          0.14         -0.85         0.85 o                         
  -9   3   9          5.46          5.29         1.26 o                         
  -8   3   9          2.92          2.16         0.98 o                         
  -7   3   9          5.43          4.88         0.78 o                         
  -6   3   9          0.95          0.34         0.78 o                         
  -5   3   9          0.00          2.42         2.75 o                         
  -4   3   9          0.74          1.12         1.78 o                         
  -3   3   9          6.88          7.38         1.78 o                         
  -2   3   9          9.88         10.52         0.78 o                         
  -1   3   9          0.53          1.05         0.85 o                         
   0   3   9         38.71         39.76         1.27 o                         
   1   3   9          0.00         -0.67         0.67 o                         
 -10   4   9          0.61         -1.06         1.19 o                         
  -9   4   9         28.02         33.47         1.79 o                         
  -8   4   9          0.24          0.31         0.76 o                         
  -7   4   9          5.25          5.97         1.29 o                         
  -6   4   9         41.25         41.81         1.87 o                         
  -5   4   9         56.47         63.48         2.77 o                         
  -4   4   9         21.38         22.42         0.87 o                         
  -3   4   9         16.69         16.51         0.72 o                         
  -2   4   9         10.79         12.08         1.07 o                         
  -1   4   9          0.21          0.05         0.53 o                         
   0   4   9          2.77          0.50         0.72 o                         
  -9   5   9          0.75          1.11         1.17 o                         
  -8   5   9          4.59          2.53         1.30 o                         
  -7   5   9          3.03          1.09         0.82 o                         
  -6   5   9         34.64         27.10         1.18 o                         
  -5   5   9          5.96          4.54         1.32 o                         
  -4   5   9          1.39          0.69         0.78 o                         
  -3   5   9          0.73         -0.54         0.54 o                         
  -2   5   9          2.68          1.12         0.52 o                         
  -1   5   9          2.03         -0.42         0.85 o                         
  -7   6   9         13.64          8.86         1.90 o                         
  -6   6   9          0.01         -0.49         0.52 o                         
  -5   6   9          2.05         -0.33         1.20 o                         
  -4   6   9          0.04         -0.56         0.56 o                         
  -3   6   9          0.04         -0.58         0.64 o                         
  -2 -13  10          1.27          2.08         0.72 o                         
  -1 -13  10          2.81          1.42         1.19 o                         
   0 -13  10          7.76          3.65         1.76 o                         
   1 -13  10          0.07         -2.19         2.19 o                         
  -4 -12  10          0.42          0.65         0.81 o                         
  -3 -12  10          0.85         -0.14         0.82 o                         
  -2 -12  10          2.29          0.68         1.21 o                         
  -1 -12  10          1.76          0.65         1.08 o                         
   0 -12  10          8.28          6.80         1.00 o                         
   1 -12  10          2.26         -1.07         1.07 o                         
   2 -12  10         19.94         22.86         1.80 o                         
   3 -12  10         25.92         32.04         6.23 o                         
  -5 -11  10          1.38         -1.38         1.38 o                         
  -4 -11  10         14.79         13.47         1.20 o                         
  -3 -11  10         20.79         22.54         2.18 o                         
  -2 -11  10         13.29         11.90         1.44 o                         
  -1 -11  10          6.56          7.71         1.37 o                         
   0 -11  10          3.25         -0.36         0.93 o                         
   1 -11  10         55.64         60.63         2.26 o                         
   2 -11  10          7.70          8.15         2.16 o                         
   3 -11  10         45.21         53.21         2.57 o                         
  -7 -10  10          5.52         -1.40         1.56 o                         
  -6 -10  10          0.32         -0.89         1.06 o                         
  -5 -10  10          0.51         -0.78         0.78 o                         
  -4 -10  10          0.15          0.53         0.60 o                         
  -3 -10  10          0.08         -0.04         0.63 o                         
  -2 -10  10         33.56         37.82         1.54 o                         
  -1 -10  10         51.48         60.46         2.10 o                         
   0 -10  10         13.67         15.56         1.12 o                         
   1 -10  10         44.19         49.56         2.60 o                         
   2 -10  10          0.34          1.23         1.28 o                         
   3 -10  10          3.42          4.67         1.91 o                         
   4 -10  10          0.93          0.48         1.31 o                         
  -7  -9  10         13.03          5.07         1.43 o                         
  -6  -9  10         24.14         24.97         1.20 o                         
  -5  -9  10          1.40          0.99         0.63 o                         
  -4  -9  10         34.41         39.77         2.66 o                         
  -3  -9  10          1.08          1.56         0.94 o                         
  -2  -9  10         11.78         18.29         0.99 o                         
  -1  -9  10        269.88        301.37         7.16 o                         
   0  -9  10          6.32          6.95         0.89 o                         
   1  -9  10        105.77        110.92         3.12 o                         
   2  -9  10          5.13          9.72         1.30 o                         
   3  -9  10          3.98          8.41         1.44 o                         
   4  -9  10          2.96          0.21         2.25 o                         
  -8  -8  10          3.88         -1.13         1.13 o                         
  -7  -8  10          3.21          0.83         0.78 o                         
  -6  -8  10          9.68          6.66         0.92 o                         
  -5  -8  10          7.15          4.91         0.90 o                         
  -4  -8  10          1.96          1.22         0.57 o                         
  -3  -8  10         41.13         47.37         1.81 o                         
  -2  -8  10        239.46        270.00         5.88 o                         
  -1  -8  10         35.50         36.10         1.37 o                         
   0  -8  10          0.41          1.95         1.35 o                         
   1  -8  10          0.04          1.10         0.60 o                         
   2  -8  10          8.92          8.59         0.86 o                         
   3  -8  10          3.48          2.16         0.89 o                         
   4  -8  10          0.57         -0.75         0.75 o                         
   5  -8  10         28.41         26.89         5.36 o                         
  -9  -7  10          4.86          0.78         1.27 o                         
  -8  -7  10          0.28         -0.88         1.09 o                         
  -7  -7  10         33.04         39.46         1.60 o                         
  -6  -7  10         49.15         46.63         1.67 o                         
  -5  -7  10         12.77          7.48         0.93 o                         
  -4  -7  10        184.13        189.23         5.31 o                         
  -3  -7  10        275.44        303.94         6.49 o                         
  -2  -7  10         15.23         16.88         1.04 o                         
  -1  -7  10          0.51         -0.52         0.76 o                         
   0  -7  10         15.72         10.86         0.81 o                         
   1  -7  10         13.39         12.50         1.07 o                         
   2  -7  10         41.68         41.58         1.63 o                         
   3  -7  10         15.60         15.34         0.95 o                         
   4  -7  10          1.10          0.15         0.88 o                         
   5  -7  10         21.08         17.80         1.13 o                         
  -9  -6  10         34.33         30.35         1.82 o                         
  -8  -6  10          5.94          5.77         1.26 o                         
  -7  -6  10          8.45          7.19         0.67 o                         
  -6  -6  10          4.00          3.26         1.08 o                         
  -5  -6  10          6.84          9.81         0.85 o                         
  -4  -6  10        187.56        173.94         4.17 o                         
  -3  -6  10         37.35         40.70         1.50 o                         
  -2  -6  10         16.86         21.52         1.03 o                         
  -1  -6  10          0.64          0.04         0.44 o                         
   0  -6  10         17.01         17.76         0.92 o                         
   1  -6  10          2.15          1.19         0.46 o                         
   2  -6  10          2.36          1.55         0.83 o                         
   3  -6  10          1.18          0.09         1.37 o                         
   4  -6  10          8.22          4.66         1.47 o                         
   5  -6  10          9.29          2.72         1.85 o                         
 -10  -5  10          0.87         -0.14         1.15 o                         
  -9  -5  10          0.88         -0.16         0.79 o                         
  -8  -5  10         11.48         11.17         1.32 o                         
  -7  -5  10         29.77         27.47         1.25 o                         
  -6  -5  10         55.02         57.62         1.80 o                         
  -5  -5  10        113.99        116.26         2.62 o                         
  -4  -5  10         19.94         23.38         1.32 o                         
  -3  -5  10          0.20          0.49         0.58 o                         
  -2  -5  10         11.58         13.65         0.80 o                         
  -1  -5  10          1.17         -0.43         0.73 o                         
   0  -5  10          0.67         -0.17         0.78 o                         
   1  -5  10         37.18         36.78         1.70 o                         
   2  -5  10         15.07         16.20         1.14 o                         
   3  -5  10         37.23         35.46         2.54 o                         
   4  -5  10          1.39          2.14         1.96 o                         
 -10  -4  10          7.39          3.66         0.89 o                         
  -9  -4  10          5.28          2.70         1.31 o                         
  -8  -4  10          5.66          7.19         0.86 o                         
  -7  -4  10          1.36         -0.32         0.66 o                         
  -6  -4  10          3.34          4.19         0.83 o                         
  -5  -4  10          1.93          1.33         0.51 o                         
  -4  -4  10         77.80         82.69         2.48 o                         
  -3  -4  10          5.28          3.36         1.08 o                         
  -2  -4  10         38.77         43.54         1.50 o                         
  -1  -4  10         18.17         18.45         1.39 o                         
   0  -4  10         42.78         44.94         1.93 o                         
   1  -4  10          1.14          2.06         0.73 o                         
   2  -4  10          0.31          0.86         0.71 o                         
   3  -4  10         24.28         27.18         1.48 o                         
   4  -4  10          7.99          4.31         0.79 o                         
 -10  -3  10          0.79          1.75         1.39 o                         
  -9  -3  10          0.04          0.32         0.48 o                         
  -8  -3  10          0.99          0.15         0.53 o                         
  -7  -3  10         28.43         29.47         0.93 o                         
  -6  -3  10         11.93          9.61         0.77 o                         
  -5  -3  10         39.41         39.58         1.32 o                         
  -4  -3  10         10.79          6.62         0.78 o                         
  -3  -3  10          6.06          2.88         0.69 o                         
  -2  -3  10          8.38          7.31         0.76 o                         
  -1  -3  10        166.82        176.58         4.47 o                         
   0  -3  10          7.80          7.52         1.46 o                         
   1  -3  10         35.42         39.09         2.00 o                         
   2  -3  10         43.62         47.40         1.80 o                         
   3  -3  10        194.55        204.60         5.39 o                         
   4  -3  10          1.25          0.24         1.24 o                         
 -10  -2  10         54.82         50.47         3.60 o                         
  -9  -2  10          8.46          8.40         1.60 o                         
  -8  -2  10         23.21         29.75         1.60 o                         
  -7  -2  10         38.35         42.56         1.72 o                         
  -6  -2  10         36.63         36.75         1.71 o                         
  -5  -2  10          2.31          2.77         0.85 o                         
  -4  -2  10         62.93         61.04         2.42 o                         
  -3  -2  10        101.56        102.06         2.60 o                         
  -2  -2  10        173.30        173.09         4.94 o                         
  -1  -2  10         48.02         55.35         1.82 o                         
   0  -2  10         63.97         70.09         6.35 o                         
   1  -2  10         83.97         94.28         3.56 o                         
   2  -2  10         41.17         49.66         1.84 o                         
   3  -2  10          1.71          3.22         0.83 o                         
   4  -2  10          1.08         -0.39         0.77 o                         
 -10  -1  10          6.63          4.93         1.88 o                         
  -9  -1  10          0.15         -0.23         1.24 o                         
  -8  -1  10          2.43          2.40         1.09 o                         
  -7  -1  10          3.84          4.52         0.87 o                         
  -6  -1  10         28.61         25.44         1.57 o                         
  -5  -1  10         66.31         60.59         2.49 o                         
  -4  -1  10          0.11          0.12         0.74 o                         
  -3  -1  10        229.23        250.26         5.42 o                         
  -2  -1  10         67.49         80.62         2.64 o                         
  -1  -1  10          3.30          2.44         0.56 o                         
   0  -1  10          6.01          6.02         1.09 o                         
   1  -1  10         39.37         43.29         1.66 o                         
   2  -1  10          2.07          2.52         0.69 o                         
   3  -1  10          0.57         -0.75         0.75 o                         
 -10   0  10          0.65         -1.07         1.07 o                         
  -9   0  10          0.97         -0.73         0.73 o                         
  -8   0  10          4.09          3.03         0.92 o                         
  -7   0  10          0.51          0.15         0.82 o                         
  -6   0  10          6.83          2.85         0.90 o                         
  -5   0  10         32.50         34.53         1.73 o                         
  -4   0  10          1.68          2.88         1.11 o                         
  -3   0  10        127.11        141.09         3.12 o                         
  -2   0  10         30.48         32.87         0.90 o                         
  -1   0  10         20.28         20.94         1.41 o                         
   0   0  10          1.05          1.62         1.18 o                         
   1   0  10          2.86          0.60         0.63 o                         
   2   0  10          1.23         -0.82         0.82 o                         
   3   0  10          6.00          7.61         2.30 o                         
 -10   1  10          0.19         -0.49         0.92 o                         
  -9   1  10          0.02         -0.67         0.67 o                         
  -8   1  10         16.00         12.16         1.07 o                         
  -7   1  10          1.24          1.15         1.13 o                         
  -6   1  10          3.68          2.61         0.86 o                         
  -5   1  10        173.89        201.75         5.87 o                         
  -4   1  10        190.74        193.80         5.01 o                         
  -3   1  10          0.03         -0.15         0.38 o                         
  -2   1  10          1.14          0.17         0.61 o                         
  -1   1  10          0.29         -0.29         0.50 o                         
   0   1  10          7.87          7.45         1.33 o                         
   1   1  10          0.33          0.09         0.68 o                         
   2   1  10          0.38         -0.74         0.74 o                         
 -10   2  10          0.34          0.77         0.84 o                         
  -9   2  10          0.87         -0.25         1.37 o                         
  -8   2  10          2.40          3.67         0.85 o                         
  -7   2  10         14.69         14.65         1.03 o                         
  -6   2  10          0.75          2.63         0.82 o                         
  -5   2  10          5.50          8.06         1.25 o                         
  -4   2  10          0.36          2.36         0.69 o                         
  -3   2  10         16.52         18.77         1.31 o                         
  -2   2  10         55.07         59.49         1.69 o                         
  -1   2  10          0.01          0.69         0.57 o                         
   0   2  10         40.09         39.50         1.46 o                         
   1   2  10          5.93          6.02         1.50 o                         
  -9   3  10         35.95         39.07         1.83 o                         
  -8   3  10          0.00         -0.95         0.95 o                         
  -7   3  10          3.28          3.02         1.24 o                         
  -6   3  10         35.10         34.89         3.23 o                         
  -5   3  10          1.11          3.14         1.04 o                         
  -4   3  10          0.70         -0.20         0.40 o                         
  -3   3  10          0.19          0.05         0.46 o                         
  -2   3  10          9.28         11.01         1.02 o                         
  -1   3  10          7.13          4.74         0.88 o                         
   0   3  10         15.54         11.66         1.65 o                         
  -9   4  10          1.31         -1.13         2.22 o                         
  -8   4  10          0.53          1.70         1.65 o                         
  -7   4  10         22.95         22.03         1.72 o                         
  -6   4  10         50.88         42.71         3.96 o                         
  -5   4  10         42.74         41.12         1.46 o                         
  -4   4  10          2.17          1.25         0.69 o                         
  -3   4  10          1.06         -0.33         0.58 o                         
  -2   4  10          0.57         -0.56         0.56 o                         
  -1   4  10          6.51          1.10         0.80 o                         
  -7   5  10          4.96         -0.02         2.35 o                         
  -6   5  10          6.56          5.95         1.37 o                         
  -5   5  10          3.33          0.87         0.72 o                         
  -4   5  10          0.90          0.03         0.74 o                         
  -3   5  10          9.03          4.57         1.41 o                         
  -3 -12  11          0.83         -0.51         1.10 o                         
  -2 -12  11          1.16          0.04         1.22 o                         
  -1 -12  11          7.27          2.57         0.91 o                         
   0 -12  11         52.96         54.99         2.15 o                         
   1 -12  11          2.95          3.14         1.94 o                         
  -5 -11  11          6.93          5.44         1.34 o                         
  -4 -11  11          9.59          7.54         1.85 o                         
  -3 -11  11          0.86         -0.48         0.82 o                         
  -2 -11  11         18.45         15.76         1.05 o                         
  -1 -11  11          8.91          6.55         1.27 o                         
   0 -11  11         17.38         13.67         1.39 o                         
   1 -11  11         60.80         69.93         2.45 o                         
   2 -11  11          5.99          5.02         1.10 o                         
  -6 -10  11          5.70          5.37         1.29 o                         
  -5 -10  11          0.00         -0.40         0.83 o                         
  -4 -10  11         31.53         30.40         1.77 o                         
  -3 -10  11         17.62         15.97         1.18 o                         
  -2 -10  11          3.50          3.81         0.88 o                         
  -1 -10  11         68.78         71.88         3.14 o                         
   0 -10  11          5.47          4.69         0.89 o                         
   1 -10  11         18.89         23.21         1.35 o                         
   2 -10  11          1.57          1.91         1.79 o                         
   3 -10  11         37.77         43.21         3.53 o                         
  -7  -9  11          6.05         -0.95         0.97 o                         
  -6  -9  11          0.00          0.63         0.72 o                         
  -5  -9  11         43.86         40.72         1.54 o                         
  -4  -9  11         29.45         33.47         1.53 o                         
  -3  -9  11         95.01         97.46         2.69 o                         
  -2  -9  11         92.95        103.99         2.78 o                         
  -1  -9  11          6.21          5.55         0.71 o                         
   0  -9  11          0.04         -0.96         1.10 o                         
   1  -9  11         16.75         18.25         1.28 o                         
   2  -9  11         53.73         48.42         2.18 o                         
   3  -9  11          0.03          2.46         1.16 o                         
  -8  -8  11          0.68          3.28         2.74 o                         
  -7  -8  11          1.94          0.06         0.76 o                         
  -6  -8  11         30.92         28.11         2.13 o                         
  -5  -8  11          4.81          3.09         0.69 o                         
  -4  -8  11         23.51         22.87         1.18 o                         
  -3  -8  11         14.46         16.66         1.00 o                         
  -2  -8  11         97.97        101.12         2.67 o                         
  -1  -8  11          0.44         -0.13         0.51 o                         
   0  -8  11          1.79          0.71         0.58 o                         
   1  -8  11          2.51          3.13         1.29 o                         
   2  -8  11         47.93         49.66         1.78 o                         
   3  -8  11          5.42          4.79         1.42 o                         
  -8  -7  11          1.54         -0.43         0.94 o                         
  -7  -7  11         41.47         49.84         2.29 o                         
  -6  -7  11         35.46         32.16         1.63 o                         
  -5  -7  11         58.93         59.04         2.29 o                         
  -4  -7  11         16.18         18.68         1.02 o                         
  -3  -7  11          0.61          2.60         0.94 o                         
  -2  -7  11          1.50          2.77         1.08 o                         
  -1  -7  11          2.15          0.54         0.60 o                         
   0  -7  11         59.69         62.97         2.00 o                         
   1  -7  11         22.80         21.83         1.00 o                         
   2  -7  11         28.86         30.02         1.88 o                         
   3  -7  11         17.86         20.12         2.13 o                         
   4  -7  11         15.61         22.27         2.08 o                         
  -9  -6  11          4.09         -0.86         0.94 o                         
  -8  -6  11         77.12         80.61         3.33 o                         
  -7  -6  11          4.97          4.60         0.65 o                         
  -6  -6  11         29.63         24.95         1.58 o                         
  -5  -6  11         19.78         21.55         1.16 o                         
  -4  -6  11         34.52         45.50         1.70 o                         
  -3  -6  11         33.02         30.64         1.30 o                         
  -2  -6  11         20.32         18.45         0.93 o                         
  -1  -6  11         18.73         20.10         1.40 o                         
   0  -6  11          1.77         -0.29         0.81 o                         
   1  -6  11          3.76          1.21         0.74 o                         
   2  -6  11          7.22          4.11         0.99 o                         
   3  -6  11          0.48         -0.99         0.99 o                         
  -9  -5  11         16.38         13.44         1.30 o                         
  -8  -5  11         67.47         72.51         2.41 o                         
  -7  -5  11         23.43         22.29         1.17 o                         
  -6  -5  11          5.95          7.62         0.76 o                         
  -5  -5  11          4.53          1.95         0.69 o                         
  -4  -5  11         88.12         85.83         2.59 o                         
  -3  -5  11         33.34         32.19         1.66 o                         
  -2  -5  11          0.03         -0.13         0.60 o                         
  -1  -5  11          7.95          7.90         1.09 o                         
   0  -5  11         14.81         12.98         1.67 o                         
   1  -5  11          2.34          1.07         0.57 o                         
   2  -5  11          1.92         -0.06         1.54 o                         
   3  -5  11          1.63         -0.13         1.04 o                         
 -10  -4  11          1.90          0.34         0.73 o                         
  -9  -4  11          4.81          3.39         0.77 o                         
  -8  -4  11          0.22          0.01         0.46 o                         
  -7  -4  11         12.20         13.11         0.84 o                         
  -6  -4  11          2.14          2.48         0.51 o                         
  -5  -4  11          0.13          0.15         0.55 o                         
  -4  -4  11          9.15          9.98         1.25 o                         
  -3  -4  11          9.63          9.27         1.04 o                         
  -2  -4  11          7.33          5.28         1.15 o                         
  -1  -4  11          7.14          7.98         1.09 o                         
   0  -4  11          5.70          5.34         0.84 o                         
   1  -4  11         65.82         75.37         2.66 o                         
   2  -4  11          2.36          3.05         1.44 o                         
   3  -4  11         82.26         85.78         4.40 o                         
 -10  -3  11          5.19          4.76         0.70 o                         
  -9  -3  11         31.53         28.99         1.98 o                         
  -8  -3  11         18.03         19.10         1.43 o                         
  -7  -3  11          0.41          0.24         0.83 o                         
  -6  -3  11          6.36          2.41         0.60 o                         
  -5  -3  11          0.04          0.02         0.53 o                         
  -4  -3  11         49.50         50.43         1.71 o                         
  -3  -3  11          1.74          1.85         0.54 o                         
  -2  -3  11         35.78         36.97         1.53 o                         
  -1  -3  11         61.42         71.81         2.13 o                         
   0  -3  11          6.42          9.78         1.07 o                         
   1  -3  11         84.25        101.43         2.99 o                         
   2  -3  11         12.82         20.67         1.56 o                         
   3  -3  11         10.98         13.42         1.58 o                         
 -10  -2  11         47.80         46.43         2.88 o                         
  -9  -2  11          0.10         -0.82         0.85 o                         
  -8  -2  11          0.90          0.90         0.98 o                         
  -7  -2  11          3.28          4.11         1.35 o                         
  -6  -2  11         10.28          8.47         0.84 o                         
  -5  -2  11          3.56          2.19         0.64 o                         
  -4  -2  11          5.85          4.01         0.56 o                         
  -3  -2  11          0.65          0.63         0.64 o                         
  -2  -2  11          1.72          2.05         0.79 o                         
  -1  -2  11         77.86         89.78         3.06 o                         
   0  -2  11         68.26         75.09         3.14 o                         
   1  -2  11          0.43          2.27         0.70 o                         
   2  -2  11         88.98         99.28         3.32 o                         
 -10  -1  11          1.07         -0.24         1.05 o                         
  -9  -1  11          5.30          3.28         1.51 o                         
  -8  -1  11          2.94          2.28         1.18 o                         
  -7  -1  11         33.94         32.58         1.72 o                         
  -6  -1  11         14.31         12.49         1.24 o                         
  -5  -1  11          7.11          5.06         0.77 o                         
  -4  -1  11         20.57         21.81         1.61 o                         
  -3  -1  11          5.58          5.67         0.60 o                         
  -2  -1  11          4.03          2.83         0.48 o                         
  -1  -1  11         34.53         44.81         2.11 o                         
   0  -1  11         68.88         78.09         2.57 o                         
   1  -1  11          0.34         -0.47         0.71 o                         
   2  -1  11          2.63          3.33         1.46 o                         
 -10   0  11          1.50          2.23         1.68 o                         
  -9   0  11          2.40          1.79         0.97 o                         
  -8   0  11         11.09         10.44         1.24 o                         
  -7   0  11          0.44         -0.29         0.84 o                         
  -6   0  11          1.48         -0.17         1.24 o                         
  -5   0  11          9.46         11.48         1.20 o                         
  -4   0  11         70.93         71.00         2.31 o                         
  -3   0  11          0.02          0.53         0.36 o                         
  -2   0  11         17.77         18.53         0.99 o                         
  -1   0  11         14.56         18.95         1.66 o                         
   0   0  11          3.91          1.92         0.56 o                         
   1   0  11          1.47         -0.44         0.83 o                         
  -9   1  11          0.43         -0.62         0.97 o                         
  -8   1  11          0.62         -0.98         0.98 o                         
  -7   1  11          2.79          1.65         1.13 o                         
  -6   1  11          0.19         -0.32         0.85 o                         
  -5   1  11         43.09         50.52         2.04 o                         
  -4   1  11          0.08          0.24         0.72 o                         
  -3   1  11          3.51          2.54         0.45 o                         
  -2   1  11          3.17          1.66         0.90 o                         
  -1   1  11          0.83         -0.35         0.64 o                         
   0   1  11          0.02         -0.32         0.78 o                         
  -9   2  11          2.05          0.93         0.73 o                         
  -8   2  11          4.53          1.68         1.03 o                         
  -7   2  11          1.80         -0.09         0.98 o                         
  -6   2  11         12.75         15.87         1.44 o                         
  -5   2  11          4.33          3.24         0.88 o                         
  -4   2  11         33.27         34.91         1.30 o                         
  -3   2  11          0.80         -0.38         0.38 o                         
  -2   2  11          8.15          5.53         0.46 o                         
  -1   2  11          0.37         -0.08         1.05 o                         
  -8   3  11          5.07          3.60         2.55 o                         
  -7   3  11         37.89         22.75         1.93 o                         
  -6   3  11          1.70          3.24         1.02 o                         
  -5   3  11        103.48        104.36         3.23 o                         
  -4   3  11          0.17         -0.02         1.24 o                         
  -3   3  11          2.77          1.76         0.51 o                         
  -2   3  11          1.15         -0.51         0.52 o                         
  -6   4  11         41.85         30.51         5.74 o                         
  -5   4  11          3.30          1.88         1.40 o                         
  -4 -11  12          2.19          0.83         1.06 o                         
  -3 -11  12          0.65         -0.22         1.60 o                         
  -2 -11  12          3.16          1.10         1.42 o                         
  -1 -11  12          8.68          1.20         1.55 o                         
   0 -11  12          0.04          1.52         1.66 o                         
   1 -11  12          7.24          5.11         2.07 o                         
  -6 -10  12          3.28          1.67         1.25 o                         
  -5 -10  12          7.83          5.98         1.15 o                         
  -4 -10  12         11.22          9.40         1.90 o                         
  -3 -10  12          0.00         -0.72         1.39 o                         
  -2 -10  12          1.37         -0.48         2.13 o                         
  -1 -10  12         10.71          7.30         1.21 o                         
   0 -10  12          0.94         -0.77         0.83 o                         
   1 -10  12          1.20          0.63         1.27 o                         
   2 -10  12          4.44          4.55         1.22 o                         
  -7  -9  12          5.74          0.34         1.28 o                         
  -6  -9  12          8.99          4.29         1.14 o                         
  -5  -9  12         21.48         16.98         1.31 o                         
  -4  -9  12          3.01          0.64         0.65 o                         
  -3  -9  12         67.04         69.23         2.34 o                         
  -2  -9  12         71.19         76.11         2.22 o                         
  -1  -9  12          0.03         -0.64         0.64 o                         
   0  -9  12          0.11         -0.70         0.70 o                         
   1  -9  12         18.13         16.37         1.84 o                         
   2  -9  12         36.76         34.66         1.86 o                         
  -7  -8  12         15.42         11.48         1.64 o                         
  -6  -8  12          3.72          1.47         1.09 o                         
  -5  -8  12         32.49         35.56         1.49 o                         
  -4  -8  12         25.09         19.42         1.39 o                         
  -3  -8  12          9.45         11.41         0.86 o                         
  -2  -8  12         16.77         18.68         1.09 o                         
  -1  -8  12         16.45         15.26         0.93 o                         
   0  -8  12        110.69        115.97         3.22 o                         
   1  -8  12          5.62          4.84         1.67 o                         
   2  -8  12          0.45          0.20         1.01 o                         
  -8  -7  12          5.11          1.09         1.09 o                         
  -7  -7  12         50.46         55.88         2.99 o                         
  -6  -7  12         11.37          6.01         1.13 o                         
  -5  -7  12          0.06          1.74         1.15 o                         
  -4  -7  12        123.24        127.33         3.40 o                         
  -3  -7  12          0.75          1.03         0.80 o                         
  -2  -7  12          2.92          0.21         0.46 o                         
  -1  -7  12          8.37          6.87         0.60 o                         
   0  -7  12         18.93         18.13         1.50 o                         
   1  -7  12          1.06         -0.19         2.18 o                         
   2  -7  12          0.41          2.62         1.18 o                         
  -8  -6  12         31.74         33.05         2.53 o                         
  -7  -6  12         20.43         16.60         1.03 o                         
  -6  -6  12         62.38         58.48         2.85 o                         
  -5  -6  12          1.97          1.98         1.04 o                         
  -4  -6  12        143.37        170.56         4.85 o                         
  -3  -6  12         53.48         55.80         2.09 o                         
  -2  -6  12         24.94         24.20         1.39 o                         
  -1  -6  12         16.08         12.55         1.77 o                         
   0  -6  12          6.99          4.71         1.54 o                         
   1  -6  12          7.19          5.38         1.37 o                         
   2  -6  12          0.11         -1.01         1.01 o                         
  -9  -5  12          5.99          3.28         1.11 o                         
  -8  -5  12          0.66         -0.86         0.87 o                         
  -7  -5  12          0.72          1.47         0.42 o                         
  -6  -5  12          4.69          3.55         0.59 o                         
  -5  -5  12        113.84        122.91         3.70 o                         
  -4  -5  12          3.14          2.35         0.85 o                         
  -3  -5  12          0.99          0.79         1.06 o                         
  -2  -5  12          0.00          0.56         1.48 o                         
  -1  -5  12          0.01         -0.82         0.97 o                         
   0  -5  12          8.07          7.42         1.47 o                         
   1  -5  12          2.23          2.51         1.29 o                         
   2  -5  12          1.14         -0.71         1.23 o                         
  -9  -4  12          9.83         11.30         1.85 o                         
  -8  -4  12         17.76         17.52         1.44 o                         
  -7  -4  12          5.26          4.91         0.92 o                         
  -6  -4  12          0.16          1.02         0.54 o                         
  -5  -4  12          0.23         -0.02         0.62 o                         
  -4  -4  12          2.77          1.10         0.77 o                         
  -3  -4  12          0.05          0.63         0.83 o                         
  -2  -4  12         18.82         14.68         1.13 o                         
  -1  -4  12          6.70          7.34         1.24 o                         
   0  -4  12         19.44         21.65         1.08 o                         
   1  -4  12         36.20         42.85         1.90 o                         
   2  -4  12         37.99         38.65         2.67 o                         
  -9  -3  12         12.36          9.07         1.34 o                         
  -8  -3  12         10.89          8.71         1.64 o                         
  -7  -3  12          6.81          5.99         1.20 o                         
  -6  -3  12         16.50         10.25         1.11 o                         
  -5  -3  12          1.36          1.96         0.93 o                         
  -4  -3  12         33.59         29.73         1.21 o                         
  -3  -3  12          1.08          1.43         0.54 o                         
  -2  -3  12         59.39         54.25         2.50 o                         
  -1  -3  12          7.86          8.49         1.29 o                         
   0  -3  12          5.96          6.06         0.92 o                         
   1  -3  12          2.24          3.67         0.73 o                         
  -9  -2  12          2.83          0.95         0.98 o                         
  -8  -2  12         16.96          6.54         4.08 o                         
  -7  -2  12          0.19         -0.27         0.97 o                         
  -6  -2  12         24.08         23.14         1.67 o                         
  -5  -2  12          2.40          1.55         0.81 o                         
  -4  -2  12         21.32         19.57         2.11 o                         
  -3  -2  12         35.39         34.20         1.52 o                         
  -2  -2  12         35.88         37.73         1.58 o                         
  -1  -2  12          9.79         11.46         1.09 o                         
   0  -2  12         12.13         13.50         1.51 o                         
   1  -2  12         19.59         16.76         1.50 o                         
  -9  -1  12          3.32          2.36         1.52 o                         
  -8  -1  12         30.35         18.03         2.05 o                         
  -7  -1  12         12.64         12.14         1.50 o                         
  -6  -1  12          0.01         -0.14         0.88 o                         
  -5  -1  12         10.45          8.41         1.13 o                         
  -4  -1  12          5.22          2.34         1.08 o                         
  -3  -1  12         69.92         68.63         2.58 o                         
  -2  -1  12          1.85          2.79         0.71 o                         
  -1  -1  12          6.39          2.91         0.78 o                         
   0  -1  12          0.00          0.67         0.74 o                         
  -9   0  12          4.32          1.95         1.05 o                         
  -8   0  12          0.08         -0.80         0.80 o                         
  -7   0  12          0.37          0.14         0.77 o                         
  -6   0  12          0.12         -0.80         0.80 o                         
  -5   0  12          0.03         -0.50         0.88 o                         
  -4   0  12         10.31         13.96         1.21 o                         
  -3   0  12          0.04         -0.56         0.91 o                         
  -2   0  12          2.96         -0.34         0.73 o                         
  -1   0  12          5.29          1.64         0.84 o                         
  -8   1  12         22.07         25.17         1.67 o                         
  -7   1  12          4.51          4.63         0.97 o                         
  -6   1  12         26.81         34.40         2.48 o                         
  -5   1  12          5.26          4.27         1.76 o                         
  -4   1  12         26.63         21.62         1.16 o                         
  -3   1  12          0.01         -0.52         0.61 o                         
  -2   1  12          5.19          0.59         1.09 o                         
  -7   2  12          0.16         -0.15         1.16 o                         
  -6   2  12         78.88         79.48         3.40 o                         
  -5   2  12         47.34         41.52         1.84 o                         
  -4   2  12          5.13          4.83         1.23 o                         
  -3   2  12          0.02          0.17         0.53 o                         
  -5 -10  13          4.36          2.67         1.66 o                         
  -4 -10  13          6.08          6.10         2.51 o                         
  -3 -10  13          0.06          0.02         1.20 o                         
  -2 -10  13          7.08          2.23         4.65 o                         
  -1 -10  13          0.01          0.11         1.94 o                         
   0 -10  13          0.58         -0.69         0.84 o                         
  -6  -9  13         20.99         15.09         1.87 o                         
  -5  -9  13         22.40         23.00         1.95 o                         
  -4  -9  13          1.25         -0.20         0.73 o                         
  -3  -9  13          0.00         -0.95         0.95 o                         
  -2  -9  13         36.23         34.14         1.80 o                         
  -1  -9  13          8.27          5.38         0.75 o                         
   0  -9  13          5.71          5.07         1.45 o                         
  -7  -8  13         25.68          9.90         0.99 o                         
  -6  -8  13         12.25         12.70         1.81 o                         
  -5  -8  13          0.05          0.00         1.28 o                         
  -4  -8  13         25.42         26.92         2.08 o                         
  -3  -8  13         72.72         84.93         2.47 o                         
  -2  -8  13         16.30         13.56         1.31 o                         
  -1  -8  13          2.73          0.30         0.54 o                         
   0  -8  13          2.37          3.44         4.15 o                         
   1  -8  13          0.09          6.47         2.23 o                         
  -7  -7  13         22.25         20.34         2.00 o                         
  -6  -7  13          3.24          1.89         1.06 o                         
  -5  -7  13         74.18         79.68         2.93 o                         
  -4  -7  13         42.79         49.81         2.14 o                         
  -3  -7  13         35.85         36.97         1.71 o                         
  -2  -7  13          4.13          5.55         1.03 o                         
  -1  -7  13         13.21         13.05         1.84 o                         
   0  -7  13         11.90         16.55         2.33 o                         
   1  -7  13          8.33          9.93         1.39 o                         
  -8  -6  13          0.01         -0.06         0.88 o                         
  -7  -6  13          0.07         -0.37         0.74 o                         
  -6  -6  13          0.18          0.23         0.69 o                         
  -5  -6  13          1.97          1.57         2.03 o                         
  -4  -6  13          0.00          0.33         0.83 o                         
  -3  -6  13          5.26          2.98         1.17 o                         
  -2  -6  13          1.53         -0.78         0.97 o                         
  -1  -6  13          2.25          3.98         1.96 o                         
   0  -6  13          1.32          2.01         1.50 o                         
   1  -6  13          3.18          6.13         1.94 o                         
  -8  -5  13          3.32          2.03         1.22 o                         
  -7  -5  13          0.03          0.44         0.30 o                         
  -6  -5  13         11.43         14.58         0.75 o                         
  -5  -5  13          4.41          6.57         0.95 o                         
  -4  -5  13          7.13          6.71         0.93 o                         
  -3  -5  13          1.42          1.55         0.71 o                         
  -2  -5  13          0.18         -1.42         1.42 o                         
  -1  -5  13          6.87          4.28         1.32 o                         
   0  -5  13         16.80         17.21         1.82 o                         
   1  -5  13          6.19          7.26         2.80 o                         
  -8  -4  13          4.74          4.28         1.27 o                         
  -7  -4  13          0.03         -0.74         1.19 o                         
  -6  -4  13          1.24          0.73         0.88 o                         
  -5  -4  13         14.01         12.14         1.09 o                         
  -4  -4  13         11.05         11.65         1.02 o                         
  -3  -4  13          0.01         -0.69         0.84 o                         
  -2  -4  13          5.07          3.53         0.99 o                         
  -1  -4  13          5.77          5.18         1.08 o                         
   0  -4  13          4.34          4.18         1.05 o                         
  -8  -3  13          2.19          2.92         1.70 o                         
  -7  -3  13          7.65         12.26         1.52 o                         
  -6  -3  13         14.72          9.75         1.54 o                         
  -5  -3  13          1.34         -0.74         1.02 o                         
  -4  -3  13          3.96          1.94         0.88 o                         
  -3  -3  13          0.83         -0.74         0.74 o                         
  -2  -3  13          1.83         -0.20         0.89 o                         
  -1  -3  13         18.93         17.92         1.44 o                         
   0  -3  13         30.31         29.39         1.96 o                         
  -8  -2  13         13.08         14.63         1.34 o                         
  -7  -2  13          0.01          0.78         0.91 o                         
  -6  -2  13          0.04         -0.27         0.89 o                         
  -5  -2  13          0.19         -0.79         0.97 o                         
  -4  -2  13          2.14          1.12         0.66 o                         
  -3  -2  13         11.94         10.58         1.11 o                         
  -2  -2  13          0.27         -1.62         1.70 o                         
  -1  -2  13          1.33          2.40         0.82 o                         
  -8  -1  13          2.62          2.05         0.98 o                         
  -7  -1  13          5.35          6.50         1.14 o                         
  -6  -1  13          0.00         -1.11         1.11 o                         
  -5  -1  13          1.27          0.67         0.77 o                         
  -4  -1  13          0.39          0.28         0.65 o                         
  -3  -1  13          0.07         -0.32         1.47 o                         
  -2  -1  13          1.91          2.11         1.01 o                         
  -7   0  13          7.66          8.08         1.07 o                         
  -6   0  13          0.06         -0.95         0.95 o                         
  -5   0  13          1.21          0.87         1.16 o                         
  -4   0  13          6.56          5.78         0.54 o                         
  -3   0  13          1.24          0.18         1.05 o                         
  -4  -9  14          0.29         -1.13         1.13 o                         
  -3  -9  14          3.16         -0.70         1.08 o                         
  -5  -8  14          0.83          0.44         0.92 o                         
  -4  -8  14          4.14          3.20         1.70 o                         
  -2  -8  14          0.99         -0.05         1.78 o                         
  -6  -7  14          3.60          7.48         1.46 o                         
  -5  -7  14         31.13         18.06         6.08 o                         
  -4  -7  14         15.83         18.26         2.08 o                         
  -3  -7  14          7.33          8.41         3.40 o                         
  -2  -7  14          1.14         -0.19         1.20 o                         
  -1  -7  14         34.11         16.82         1.79 o                         
  -6  -6  14          7.52          3.10         1.33 o                         
  -5  -6  14          0.71          2.39         1.23 o                         
  -4  -6  14          1.20          1.79         0.84 o                         
  -3  -6  14          0.04         -0.91         0.91 o                         
  -2  -6  14          1.09         -0.43         0.97 o                         
  -1  -6  14          7.56          7.92         1.77 o                         
  -7  -5  14          0.68          2.14         1.28 o                         
  -6  -5  14         20.87         23.85         1.57 o                         
  -5  -5  14         14.85         13.43         1.22 o                         
  -4  -5  14          4.86          3.43         1.08 o                         
  -3  -5  14          2.01          0.99         1.27 o                         
  -2  -5  14          1.87          2.79         1.17 o                         
  -7  -4  14          2.40          4.27         1.03 o                         
  -6  -4  14          5.69          1.30         1.60 o                         
  -5  -4  14          0.47         -0.42         0.89 o                         
  -4  -4  14          7.19          5.91         0.80 o                         
  -3  -4  14          4.80          3.77         0.91 o                         
  -2  -4  14          1.89          0.53         0.92 o                         
  -7  -3  14          6.62         10.31         1.85 o                         
  -6  -3  14          0.14         -0.78         1.29 o                         
  -5  -3  14          3.99          1.74         0.93 o                         
  -4  -3  14          1.30         -1.09         1.09 o                         
  -3  -3  14          0.25          0.30         1.07 o                         
  -6  -2  14          1.35          2.30         1.50 o                         
  -5  -2  14          2.11          2.37         1.62 o                         
  -4  -2  14          0.57         -0.21         1.13 o                         
                                                                                
