# Supplementary material for: Functionalized 3-(5-ar­yloxy-3-methyl-1-phenyl-1H-pyrazol-4-yl)-1-(4-substituted-phen­yl)prop-2-en-1-ones: synthetic pathway, and the structures of six examples
Source: Acta Crystallogr E Crystallogr Commun. 2020 Apr 21;76(Pt 5):683–91. doi: 10.1107/S2056989020005113 (PMC7199250; doi:10.1107/S2056989020005113)
Supplement: Supplementary file 10 [file e-76-00683-IIdsup6.hkl]

data_IId                                                                        
_shelx_title ' bk1cgr'                                                          
_shelx_refln_list_code          4                                               
_shelx_F_calc_maximum      363.41                                               
_exptl_crystal_F_000      2016.00                                               
_reflns_d_resolution_high  0.8396                                               
                                                                                
loop_                                                                           
 _space_group_symop_operation_xyz                                               
 'x, y, z'                                                                      
 '-x, y, -z+1/2'                                                                
 'x+1/2, y+1/2, z'                                                              
 '-x+1/2, y+1/2, -z+1/2'                                                        
 '-x, -y, -z'                                                                   
 'x, -y, z-1/2'                                                                 
 '-x+1/2, -y+1/2, -z'                                                           
 'x+1/2, -y+1/2, z-1/2'                                                         
                                                                                
_cell_length_a    28.1916                                                       
_cell_length_b     8.0537                                                       
_cell_length_c    22.0446                                                       
_cell_angle_alpha  90.000                                                       
_cell_angle_beta  109.070                                                       
_cell_angle_gamma  90.000                                                       
                                                                                
_shelx_F_squared_multiplier     1.000                                           
                                                                                
loop_                                                                           
 _refln_index_h                                                                 
 _refln_index_k                                                                 
 _refln_index_l                                                                 
 _refln_F_squared_calc                                                          
 _refln_F_squared_meas                                                          
 _refln_F_squared_sigma                                                         
 _refln_observed_status                                                         
   4   0   0         11.20         -7.95         7.95 o                         
   6   0   0       2842.89       2740.23        39.05 o                         
   8   0   0        341.97        304.80        25.24 o                         
  10   0   0        341.03        419.00        27.31 o                         
  12   0   0      29316.50      30236.18       242.05 o                         
  14   0   0       3029.77       2840.16        51.28 o                         
  16   0   0       1785.50       1721.35        48.75 o                         
  18   0   0       3899.77       3962.38        69.79 o                         
  20   0   0       2802.58       2653.81        64.71 o                         
  22   0   0         48.85         50.73        39.85 o                         
  24   0   0        490.62        577.00        55.34 o                         
  26   0   0         13.21         51.15        36.37 o                         
  28   0   0        861.56        973.52        71.01 o                         
  30   0   0         83.73        234.95        62.08 o                         
   3   1   0       4298.88       3665.52       150.09 o                         
   5   1   0      13319.85      13987.27       145.43 o                         
   7   1   0       5352.85       5136.76        41.49 o                         
   9   1   0      50778.47      49481.90       304.51 o                         
  11   1   0      20386.50      20828.13       126.87 o                         
  13   1   0       7180.90       7616.44        61.58 o                         
  15   1   0        463.61        442.13        26.56 o                         
  17   1   0        980.95        988.22        33.82 o                         
  19   1   0        754.86        828.39        36.80 o                         
  21   1   0        169.23        230.19        39.90 o                         
  23   1   0       3565.18       3271.69        60.92 o                         
  25   1   0       1749.65       1633.10        50.73 o                         
  27   1   0        213.81        428.62        34.21 o                         
  29   1   0        102.60        167.61        32.56 o                         
  31   1   0          0.31        119.91        59.53 o                         
   0   2   0      11305.83      11798.36       115.38 o                         
   2   2   0       6551.15       5879.51        51.25 o                         
   4   2   0       1345.17       1367.20        25.17 o                         
   6   2   0         21.64         24.22        17.49 o                         
   8   2   0        533.13        543.86        23.62 o                         
  10   2   0        244.99        292.64        21.27 o                         
  12   2   0       5288.36       5293.09        49.20 o                         
  14   2   0      11771.45      11545.70        85.10 o                         
  16   2   0       6688.90       7043.30        65.44 o                         
  18   2   0        756.79        788.12        36.00 o                         
  20   2   0       2605.60       2625.49        67.06 o                         
  22   2   0       2131.54       2026.57        49.03 o                         
  24   2   0          0.47        -10.70        25.59 o                         
  26   2   0        713.14        708.59        40.50 o                         
  28   2   0        477.48        490.04        35.42 o                         
  30   2   0          0.15        280.53        47.83 o                         
   1   3   0       7061.14       7245.67        63.89 o                         
   3   3   0          1.50         -4.15        19.41 o                         
   5   3   0        775.20        727.81        24.10 o                         
   7   3   0        346.66        281.87        20.89 o                         
   9   3   0       9742.14       9823.98        74.76 o                         
  11   3   0       2483.56       2557.42        38.83 o                         
  13   3   0        319.97        354.99        28.19 o                         
  15   3   0       1896.16       1645.41        38.05 o                         
  17   3   0        209.33        260.10        31.77 o                         
  19   3   0          0.65         10.62        37.58 o                         
  21   3   0        413.20        485.91        34.19 o                         
  23   3   0          9.17         98.59        24.18 o                         
  25   3   0        146.92        207.66        30.13 o                         
  27   3   0        758.30        766.34        39.01 o                         
  29   3   0          1.59         81.52        37.39 o                         
   0   4   0      13573.25      13076.08       141.54 o                         
   2   4   0        686.29        736.03        27.02 o                         
   4   4   0       1207.70       1245.25        29.60 o                         
   6   4   0          6.59         30.04        21.98 o                         
   8   4   0        616.57        786.64        28.97 o                         
  10   4   0        784.55        791.19        34.92 o                         
  12   4   0       1788.84       1724.51        40.22 o                         
  14   4   0        418.41        449.76        34.37 o                         
  16   4   0       1779.27       1536.92        42.89 o                         
  18   4   0        561.68        584.89        37.44 o                         
  20   4   0         44.18         38.52        22.11 o                         
  22   4   0        868.00        799.35        45.40 o                         
  24   4   0        220.55        205.47        37.28 o                         
  26   4   0        115.22        124.34        37.20 o                         
  28   4   0          4.66         65.99        48.44 o                         
   1   5   0         74.54        107.26        25.38 o                         
   3   5   0        478.56        494.78        30.37 o                         
   5   5   0          1.14         -3.07        25.38 o                         
   7   5   0          7.53        -27.23        27.23 o                         
   9   5   0        644.60        693.59        36.32 o                         
  11   5   0          6.82         57.77        32.25 o                         
  13   5   0        339.96        359.52        41.51 o                         
  15   5   0       1166.04       1214.69        47.41 o                         
  17   5   0        406.33        424.86        25.85 o                         
  19   5   0         35.90         49.25        26.10 o                         
  21   5   0        201.81        310.34        29.99 o                         
  23   5   0         59.86         61.01        31.88 o                         
  25   5   0         31.45        109.75        43.07 o                         
  27   5   0        314.14        327.64       105.55 o                         
   0   6   0       3524.20       3524.19        73.95 o                         
   2   6   0       1070.03        909.44        40.42 o                         
   4   6   0        657.89        597.42        36.03 o                         
   6   6   0          3.42         -1.10        29.48 o                         
   8   6   0       1955.60       1880.61        55.36 o                         
  10   6   0         58.29        142.83        29.31 o                         
  12   6   0        235.39        199.34        26.84 o                         
  14   6   0          0.62        -13.80        24.23 o                         
  16   6   0         89.15        141.55        35.79 o                         
  18   6   0         68.07         40.56        38.24 o                         
  20   6   0        300.04        370.25        65.14 o                         
  22   6   0        166.55        147.65        58.70 o                         
  24   6   0          0.13        188.74        48.37 o                         
   1   7   0        183.56        292.52        27.64 o                         
   3   7   0        396.77        304.89        26.11 o                         
   5   7   0        820.78        827.02        30.45 o                         
   7   7   0          0.80        -30.23        30.23 o                         
   9   7   0          1.92        -26.49        26.49 o                         
  11   7   0         20.27         11.02        23.57 o                         
  13   7   0        648.59        615.67        33.44 o                         
  15   7   0          2.10         75.58        27.81 o                         
  17   7   0        131.21        249.65        48.75 o                         
  19   7   0         21.36        -23.40        34.87 o                         
  21   7   0        125.76        171.61        53.23 o                         
   0   8   0         50.73        208.83        39.55 o                         
   2   8   0         47.68        152.87        27.14 o                         
   4   8   0        147.53        119.24        35.72 o                         
   6   8   0        586.55        523.94        40.25 o                         
   8   8   0        156.50        136.67        25.56 o                         
  10   8   0          0.33         90.91        34.42 o                         
  12   8   0        250.79        288.71        32.91 o                         
  14   8   0        484.92        436.51        61.13 o                         
  16   8   0         19.90        151.31        49.02 o                         
   1   9   0        127.83        232.99        61.43 o                         
   3   9   0        249.06        190.45        40.09 o                         
   5   9   0        149.54        223.72        45.40 o                         
   7   9   0          0.26        164.73        41.27 o                         
   9   9   0        192.39        333.63        62.70 o                         
 -31   1   1         31.24         56.79        38.43 o                         
 -29   1   1        625.33        685.78        36.74 o                         
 -27   1   1        986.32        944.38        34.27 o                         
 -25   1   1        337.88        213.74        23.38 o                         
 -23   1   1       2334.41       2363.47        52.85 o                         
 -21   1   1       2013.78       1968.41        52.51 o                         
 -19   1   1        258.13        243.84        29.23 o                         
 -17   1   1        465.63        544.48        30.50 o                         
 -15   1   1        449.49        523.30        27.06 o                         
 -13   1   1         64.60        124.95        20.11 o                         
 -11   1   1       1941.95       1750.92        29.28 o                         
  -9   1   1       8614.71       8188.56        58.16 o                         
  -7   1   1       1077.74        923.25        22.40 o                         
  -5   1   1      13589.26      12718.39       171.85 o                         
  -3   1   1       6982.55       4972.17        90.23 o                         
   3   1   1       5304.59       4711.09       104.78 o                         
   5   1   1      33133.33      32229.34       234.92 o                         
   7   1   1       2721.52       2718.92        31.35 o                         
   9   1   1       4827.64       4862.79        42.37 o                         
  11   1   1       8721.55       8809.43        64.96 o                         
  13   1   1       1547.66       1390.15        29.60 o                         
  15   1   1       4467.52       4518.41        49.44 o                         
  17   1   1        274.33        339.57        28.90 o                         
  19   1   1          0.95         -6.69        27.93 o                         
  21   1   1       7328.72       7068.05        98.23 o                         
  23   1   1        941.60        910.44        33.92 o                         
  25   1   1         37.05        112.38        31.44 o                         
  27   1   1         24.00         99.56        30.80 o                         
  29   1   1        142.87        139.19        33.85 o                         
  31   1   1         78.23        103.31       128.26 o                         
 -30   2   1        396.02        258.48        36.93 o                         
 -28   2   1        741.35        821.80        51.92 o                         
 -26   2   1         15.19         23.39        25.20 o                         
 -24   2   1        888.46        819.23        30.41 o                         
 -22   2   1        605.95        610.15        43.80 o                         
 -20   2   1       1200.64       1136.23        40.20 o                         
 -18   2   1       1354.82       1262.75        38.36 o                         
 -16   2   1       1641.74       1678.73        37.00 o                         
 -14   2   1        180.76        167.02        23.58 o                         
 -12   2   1       4620.77       5432.02        49.62 o                         
 -10   2   1          1.89          8.32        17.26 o                         
  -8   2   1       3202.66       3043.18        36.51 o                         
  -6   2   1        969.88        938.17        22.64 o                         
  -4   2   1          2.40          0.66        18.32 o                         
  -2   2   1       6745.65       6399.62        58.22 o                         
   0   2   1      33353.18      34013.36       336.72 o                         
   2   2   1       5666.52       5780.31        67.45 o                         
   4   2   1      22218.61      22639.72       134.83 o                         
   6   2   1      14577.01      15426.43        98.10 o                         
   8   2   1       8225.31       8250.08        63.36 o                         
  10   2   1      12893.91      13841.45        95.09 o                         
  12   2   1       1445.92       1465.92        30.30 o                         
  14   2   1        106.46        112.16        24.38 o                         
  16   2   1        579.19        725.78        33.96 o                         
  18   2   1        378.57        387.56        32.39 o                         
  20   2   1         89.36         66.61        32.74 o                         
  22   2   1        272.02        420.31        32.25 o                         
  24   2   1        217.64        164.66        23.17 o                         
  26   2   1         89.06         46.67        45.44 o                         
  28   2   1         32.97         72.14        30.23 o                         
  30   2   1         24.95          3.93        39.78 o                         
 -29   3   1         11.80         87.44        32.30 o                         
 -27   3   1          0.02        104.30        36.59 o                         
 -25   3   1          4.11        136.80        35.28 o                         
 -23   3   1       2964.30       2763.49        54.23 o                         
 -21   3   1       2978.24       2834.80        59.02 o                         
 -19   3   1       1947.57       1887.19        64.94 o                         
 -17   3   1        941.29        950.74        37.84 o                         
 -15   3   1       2230.97       2297.67        41.63 o                         
 -13   3   1         39.04         14.11        23.78 o                         
 -11   3   1        609.92        639.10        27.21 o                         
  -9   3   1         18.04         20.49        19.57 o                         
  -7   3   1       5918.88       6189.38        54.26 o                         
  -5   3   1      19047.15      19291.53       121.24 o                         
  -3   3   1        270.74        288.10        22.99 o                         
  -1   3   1      12241.23      12724.52        95.64 o                         
   1   3   1       1399.11       1355.49        26.89 o                         
   3   3   1       3011.34       3046.36        36.46 o                         
   5   3   1          8.80         -7.53        17.89 o                         
   7   3   1       1830.42       1551.54        30.14 o                         
   9   3   1        908.13        932.72        27.77 o                         
  11   3   1         82.99         78.67        22.95 o                         
  13   3   1        110.19         94.47        26.91 o                         
  15   3   1       2184.60       2223.55        42.51 o                         
  17   3   1         67.30         48.78        28.68 o                         
  19   3   1         36.21          0.97        31.44 o                         
  21   3   1         21.70          8.24        32.30 o                         
  23   3   1       1642.28       1518.26        38.63 o                         
  25   3   1        456.32        475.30        32.62 o                         
  27   3   1         46.74        186.06        33.39 o                         
  29   3   1         34.67        405.22        69.83 o                         
 -28   4   1         62.31        -16.26        35.39 o                         
 -26   4   1        201.48        414.06        47.44 o                         
 -24   4   1         36.04         38.24        30.71 o                         
 -22   4   1         13.36          0.47        29.13 o                         
 -20   4   1        193.07        146.49        23.21 o                         
 -18   4   1       2617.02       2471.62        54.03 o                         
 -16   4   1       1016.60        913.92        37.24 o                         
 -14   4   1        545.68        555.83        35.21 o                         
 -12   4   1       4744.92       4960.31        59.42 o                         
 -10   4   1      24056.97      24130.20       162.41 o                         
  -8   4   1       3492.33       3506.40        44.03 o                         
  -6   4   1          0.37         27.22        21.31 o                         
  -4   4   1       2568.09       2683.71        38.63 o                         
  -2   4   1       7360.36       7425.45        63.15 o                         
   0   4   1       7908.42       8487.04        72.29 o                         
   2   4   1       7602.39       8041.58        66.86 o                         
   4   4   1       8506.23       8705.60        72.29 o                         
   6   4   1       3003.97       3078.62        41.24 o                         
   8   4   1        214.94        309.62        27.68 o                         
  10   4   1         71.05         23.66        25.55 o                         
  12   4   1        586.60        604.48        34.49 o                         
  14   4   1         76.96        134.68        30.91 o                         
  16   4   1         94.54         91.95        33.01 o                         
  18   4   1        808.53        825.76        36.06 o                         
  20   4   1        424.18        402.65        28.99 o                         
  22   4   1          3.93         30.38        33.57 o                         
  24   4   1        902.36        902.49        46.89 o                         
  26   4   1        174.39        237.24        37.46 o                         
  28   4   1        208.66        130.07        66.11 o                         
 -27   5   1          2.53        139.03        48.48 o                         
 -25   5   1         91.90         48.28        39.37 o                         
 -23   5   1        132.85        263.41        34.64 o                         
 -21   5   1        159.35        180.62        24.32 o                         
 -19   5   1        801.07        870.88        40.86 o                         
 -17   5   1       1072.22       1041.86        47.02 o                         
 -15   5   1       3311.62       3289.92        68.03 o                         
 -13   5   1         43.98          8.56        30.46 o                         
 -11   5   1       2886.23       2986.12        53.24 o                         
  -9   5   1        578.98        592.86        34.35 o                         
  -7   5   1        450.24        424.77        31.62 o                         
  -5   5   1       2452.27       2504.09        43.88 o                         
  -3   5   1        836.71        876.68        34.22 o                         
  -1   5   1       6215.09       6158.35        62.06 o                         
   1   5   1       3189.33       2972.80        47.41 o                         
   3   5   1        256.91        162.54        26.79 o                         
   5   5   1          0.25        -25.53        25.53 o                         
   7   5   1        216.77        217.69        30.41 o                         
   9   5   1        181.62        241.46        32.09 o                         
  11   5   1        330.95        277.30        32.84 o                         
  13   5   1       3416.66       3252.87        62.09 o                         
  15   5   1       5028.27       4821.20        76.11 o                         
  17   5   1        100.61        141.59        28.25 o                         
  19   5   1        198.90        193.37        25.50 o                         
  21   5   1        891.20        925.15        48.72 o                         
  23   5   1        640.40        576.94        49.62 o                         
  25   5   1         60.98         95.72        36.20 o                         
 -24   6   1         71.96        104.81        69.16 o                         
 -22   6   1         66.17        122.06        65.30 o                         
 -20   6   1        198.66        316.93        42.19 o                         
 -18   6   1        376.70        376.08        33.20 o                         
 -16   6   1        213.66        150.67        33.23 o                         
 -14   6   1          8.41         26.54        25.28 o                         
 -12   6   1        727.90        766.06        33.46 o                         
 -10   6   1       3765.20       3768.10        62.46 o                         
  -8   6   1         23.90         24.39        39.43 o                         
  -6   6   1         17.24         14.14        28.73 o                         
  -4   6   1        312.70        351.46        32.30 o                         
  -2   6   1        213.57        245.34        31.19 o                         
   0   6   1         71.99         68.66        32.30 o                         
   2   6   1        675.45        637.46        37.17 o                         
   4   6   1       1523.50       1413.55        42.56 o                         
   6   6   1        287.35        289.84        35.31 o                         
   8   6   1       3296.02       3034.10        61.97 o                         
  10   6   1       5679.20       5677.06        77.38 o                         
  12   6   1       1424.09       1370.87        37.94 o                         
  14   6   1        459.37        521.54        41.02 o                         
  16   6   1          9.71         25.67        48.47 o                         
  18   6   1        116.39        192.51        35.29 o                         
  20   6   1         26.62        226.61        42.80 o                         
  22   6   1        277.04        385.06        76.13 o                         
  24   6   1        439.60        581.18        85.11 o                         
 -21   7   1        270.43        445.70        52.47 o                         
 -19   7   1        190.58        268.35        35.14 o                         
 -17   7   1        150.32        146.67        27.71 o                         
 -15   7   1         46.63         69.96        29.92 o                         
 -13   7   1         33.44         75.65        35.93 o                         
 -11   7   1        230.61        219.53        25.37 o                         
  -9   7   1         70.15         74.79        25.99 o                         
  -7   7   1         93.44        205.48        24.29 o                         
  -5   7   1          7.97         -7.79        25.12 o                         
  -3   7   1        228.19        215.21        24.18 o                         
  -1   7   1        921.55        776.94        30.34 o                         
   1   7   1       2196.07       2039.69        40.50 o                         
   3   7   1         39.67         69.19        21.90 o                         
   5   7   1        129.28        126.89        23.63 o                         
   7   7   1        636.81        507.05        31.91 o                         
   9   7   1        566.32        659.23        28.31 o                         
  11   7   1        108.74         29.23        26.11 o                         
  13   7   1        425.04        380.33        38.50 o                         
  15   7   1         88.26        108.11        37.62 o                         
  17   7   1         45.59        170.36        46.45 o                         
  19   7   1        498.80        560.41        59.75 o                         
  21   7   1          2.12         36.81        57.39 o                         
 -16   8   1          8.85        120.27        49.31 o                         
 -14   8   1         10.79         90.14        31.23 o                         
 -12   8   1         23.14        177.75        59.07 o                         
 -10   8   1        229.21        232.47        28.98 o                         
  -8   8   1         91.49        217.69        39.61 o                         
  -6   8   1        173.35        314.76        43.25 o                         
  -4   8   1         37.07         82.95        25.90 o                         
  -2   8   1        259.94        189.77        23.88 o                         
   0   8   1         18.81        -24.98        24.98 o                         
   2   8   1        268.99        283.58        24.79 o                         
   4   8   1         85.71         60.02        28.02 o                         
   6   8   1          0.95        114.77        34.58 o                         
   8   8   1          0.11         46.87        28.45 o                         
  10   8   1         24.68         50.06        30.67 o                         
  12   8   1          0.11         29.36        29.54 o                         
  14   8   1         11.21        157.07        46.32 o                         
  16   8   1        146.01        291.49        51.07 o                         
 -11   9   1         18.58         91.34        58.90 o                         
  -9   9   1         66.67        194.01        50.22 o                         
  -7   9   1         47.44        166.79        59.59 o                         
  -5   9   1          6.26        175.98        45.10 o                         
  -3   9   1         25.54         58.21        39.97 o                         
  -1   9   1         12.55        -28.76        32.18 o                         
   1   9   1          4.88         53.72        35.97 o                         
   3   9   1         68.94         78.66        39.18 o                         
   5   9   1         86.42        214.00        52.59 o                         
   7   9   1         18.31        102.99        49.17 o                         
   9   9   1         72.74        333.45        45.66 o                         
 -32   0   2        518.93        421.93        58.38 o                         
 -30   0   2        296.41        308.71        48.53 o                         
 -28   0   2          0.39         41.07        39.64 o                         
 -26   0   2        320.55        201.12        44.26 o                         
 -24   0   2       1021.42       1172.93        49.52 o                         
 -22   0   2       4483.98       3901.46       177.53 o                         
 -20   0   2       5922.32       5782.06        85.99 o                         
 -18   0   2       2545.58       2671.58        57.90 o                         
 -16   0   2       1515.50       1542.31        45.30 o                         
 -14   0   2          6.91          8.90        24.88 o                         
 -12   0   2       3774.05       3722.90        52.27 o                         
 -10   0   2       1359.68       1209.38        31.85 o                         
  -8   0   2      27519.09      27675.62       213.90 o                         
  -6   0   2       5385.84       5323.73        80.24 o                         
   2   0   2       1100.53        363.88        44.46 o                         
   4   0   2      71854.95      71493.31       927.65 o                         
   6   0   2      16917.78      17654.21       151.94 o                         
   8   0   2       3944.24       3822.91        48.96 o                         
  10   0   2       6853.95       6940.26        76.85 o                         
  12   0   2          2.09         13.91        25.10 o                         
  14   0   2      20452.40      20619.62       192.61 o                         
  16   0   2      13034.07      13298.19       142.18 o                         
  18   0   2       3870.02       3830.69        76.25 o                         
  20   0   2       1768.63       1639.17        83.11 o                         
  22   0   2         27.59         23.32       104.94 o                         
  24   0   2          1.80         52.94        38.91 o                         
  26   0   2        399.09        378.35        43.21 o                         
  28   0   2        334.78        554.59       100.81 o                         
  30   0   2          0.88         44.17       111.54 o                         
 -31   1   2        208.98        345.60        39.27 o                         
 -29   1   2        106.95        134.79        30.93 o                         
 -27   1   2          4.29         63.65        29.23 o                         
 -25   1   2       1376.82       1419.86        38.28 o                         
 -23   1   2        437.27        390.69        37.99 o                         
 -21   1   2       1497.94       1588.87        41.75 o                         
 -19   1   2        409.96        418.07        31.05 o                         
 -17   1   2       1025.03       1075.70        33.69 o                         
 -15   1   2       1365.56       1324.34        30.72 o                         
 -13   1   2       3102.39       3262.21        36.21 o                         
 -11   1   2         77.54         79.75        16.19 o                         
  -9   1   2      17568.00      17155.30       100.62 o                         
  -7   1   2       4751.15       4149.85        36.02 o                         
  -5   1   2      10282.95       9517.76       120.49 o                         
  -3   1   2      14308.14       9926.03       361.69 o                         
   1   1   2       6926.09       4282.59       158.46 o                         
   3   1   2       5472.93       5033.05        70.03 o                         
   5   1   2      32217.16      33674.71       280.60 o                         
   7   1   2       1795.31       1884.22        27.51 o                         
   9   1   2      34429.29      34375.82       200.10 o                         
  11   1   2        135.85        174.35        19.08 o                         
  13   1   2         66.14         21.23        20.24 o                         
  15   1   2         24.30         52.75        24.10 o                         
  17   1   2       1792.50       1787.28        39.71 o                         
  19   1   2         17.93         43.00        27.54 o                         
  21   1   2        135.12         72.16        26.77 o                         
  23   1   2       2985.55       2723.36        54.03 o                         
  25   1   2       1169.77       1137.72        37.13 o                         
  27   1   2          3.83         39.89        44.24 o                         
  29   1   2         27.28        179.44        54.70 o                         
 -30   2   2         48.66        125.29        35.28 o                         
 -28   2   2        401.41        419.58        36.13 o                         
 -26   2   2        123.72         67.59        30.94 o                         
 -24   2   2        382.26        317.84        27.41 o                         
 -22   2   2        684.19        667.66        36.87 o                         
 -20   2   2          0.56          2.37        28.06 o                         
 -18   2   2         13.30         32.36        26.97 o                         
 -16   2   2       1087.04       1014.72        33.94 o                         
 -14   2   2        614.66        641.89        28.56 o                         
 -12   2   2       3842.20       4022.05        42.10 o                         
 -10   2   2       6012.13       5742.08        48.00 o                         
  -8   2   2       4322.53       4248.92        40.47 o                         
  -6   2   2      18040.50      18280.86       121.63 o                         
  -4   2   2      13472.52      14022.72        94.88 o                         
  -2   2   2      14641.90      15520.84       119.16 o                         
   2   2   2         80.83         68.37        16.73 o                         
   4   2   2       1766.10       1573.80        24.96 o                         
   6   2   2       2276.75       2365.10        29.68 o                         
   8   2   2       1401.32       1319.22        27.10 o                         
  10   2   2       2564.21       2528.02        34.46 o                         
  12   2   2        830.22        927.42        28.95 o                         
  14   2   2       1051.38       1069.19        33.10 o                         
  16   2   2         77.61         72.34        27.84 o                         
  18   2   2       3518.38       3415.08        50.51 o                         
  20   2   2        160.54        173.86        29.30 o                         
  22   2   2         26.78         40.24        22.68 o                         
  24   2   2        423.13        338.90        29.55 o                         
  26   2   2          8.26         50.61        25.79 o                         
  28   2   2        687.67        744.12        42.66 o                         
  30   2   2         11.41        -63.80        63.80 o                         
 -29   3   2        683.25        535.35        52.35 o                         
 -27   3   2        111.88        212.50        35.68 o                         
 -25   3   2       1340.53       1226.58        39.15 o                         
 -23   3   2         43.32         60.29        32.24 o                         
 -21   3   2        705.09        608.56        33.29 o                         
 -19   3   2         34.13         28.40        29.05 o                         
 -17   3   2       2145.51       2222.85        44.57 o                         
 -15   3   2       5098.00       5113.49        55.57 o                         
 -13   3   2        294.38        312.96        25.64 o                         
 -11   3   2       4507.82       4462.74        47.37 o                         
  -9   3   2       2699.84       2447.35        36.32 o                         
  -7   3   2        452.48        462.73        23.97 o                         
  -5   3   2         37.85         58.69        17.67 o                         
  -3   3   2       3036.88       3162.74        43.05 o                         
  -1   3   2         23.73         31.32        18.86 o                         
   1   3   2         38.27         31.11        16.88 o                         
   3   3   2        603.69        483.75        22.61 o                         
   5   3   2       1275.02       1203.77        25.38 o                         
   7   3   2        251.55        281.74        21.73 o                         
   9   3   2       3799.24       4176.43        45.81 o                         
  11   3   2       2594.20       2707.58        40.65 o                         
  13   3   2        120.00         93.85        27.35 o                         
  15   3   2         99.11         92.53        27.64 o                         
  17   3   2        871.63        819.53        36.92 o                         
  19   3   2        650.05        681.89        39.74 o                         
  21   3   2         29.25         69.09        22.08 o                         
  23   3   2        776.24        786.03        27.80 o                         
  25   3   2         23.56         73.97        27.98 o                         
  27   3   2         33.88         93.87        33.30 o                         
  29   3   2         66.48        220.07        73.33 o                         
 -28   4   2         10.31         71.34        32.98 o                         
 -26   4   2         14.39         69.69        34.20 o                         
 -24   4   2          6.36         34.43        29.55 o                         
 -22   4   2         80.10         37.31        22.99 o                         
 -20   4   2        123.36        109.63        26.11 o                         
 -18   4   2        994.34        912.01        42.02 o                         
 -16   4   2        167.11        186.18        30.81 o                         
 -14   4   2       2286.29       2149.55        46.04 o                         
 -12   4   2        262.48        295.68        30.24 o                         
 -10   4   2        277.99        319.33        28.02 o                         
  -8   4   2        577.68        600.92        27.37 o                         
  -6   4   2       4809.17       4915.88        52.88 o                         
  -4   4   2       2806.76       2835.89        39.62 o                         
  -2   4   2        912.06        894.20        27.22 o                         
   0   4   2       2666.36       2701.92        40.44 o                         
   2   4   2       1397.00       1424.21        29.56 o                         
   4   4   2       1988.08       2008.76        34.80 o                         
   6   4   2        986.66        998.88        30.47 o                         
   8   4   2       4554.06       4709.24        54.75 o                         
  10   4   2         34.82         55.09        27.34 o                         
  12   4   2        214.55        295.24        31.10 o                         
  14   4   2        152.74        157.55        31.40 o                         
  16   4   2         26.84        -25.55        28.46 o                         
  18   4   2          4.58         24.09        54.05 o                         
  20   4   2        215.92        243.78        25.15 o                         
  22   4   2        237.58        317.40        35.33 o                         
  24   4   2         63.06         89.62        27.04 o                         
  26   4   2         20.53         10.76        41.22 o                         
 -27   5   2          4.34         72.09        39.97 o                         
 -25   5   2          6.58        107.69        38.55 o                         
 -23   5   2        569.56        541.95        30.45 o                         
 -21   5   2        838.08        875.65        40.03 o                         
 -19   5   2       1159.39       1092.89        46.73 o                         
 -17   5   2        191.60        182.82        25.14 o                         
 -15   5   2        585.34        598.53        40.72 o                         
 -13   5   2       2109.79       1868.32        43.05 o                         
 -11   5   2       1485.21       1330.81        39.08 o                         
  -9   5   2          5.69          5.34        28.29 o                         
  -7   5   2         50.15         56.05        26.28 o                         
  -5   5   2        247.36        277.95        28.80 o                         
  -3   5   2         13.40         12.55        25.46 o                         
  -1   5   2        940.36        978.92        35.20 o                         
   1   5   2       1776.48       1882.27        38.65 o                         
   3   5   2        335.57        320.45        29.07 o                         
   5   5   2         85.80         73.38        27.73 o                         
   7   5   2        100.83        114.24        29.78 o                         
   9   5   2       1213.43       1178.21        39.23 o                         
  11   5   2          0.72         56.65        30.14 o                         
  13   5   2        167.63        106.06        37.46 o                         
  15   5   2        325.73        411.27        39.45 o                         
  17   5   2        759.65        761.34        52.12 o                         
  19   5   2         16.06         69.40        26.07 o                         
  21   5   2        446.86        363.50        36.92 o                         
  23   5   2        524.47        495.61        44.58 o                         
  25   5   2        362.74        315.66        43.65 o                         
 -24   6   2          8.09        184.23        42.15 o                         
 -22   6   2        263.92        431.31        41.64 o                         
 -20   6   2         96.08         89.67        40.26 o                         
 -18   6   2         12.49        110.25        30.11 o                         
 -16   6   2        136.32        154.60        27.17 o                         
 -14   6   2        567.49        562.71        29.72 o                         
 -12   6   2        499.22        452.41        31.45 o                         
 -10   6   2        145.16        222.35        36.25 o                         
  -8   6   2        167.88        130.93        38.87 o                         
  -6   6   2        333.02        384.16        31.27 o                         
  -4   6   2         48.52         20.73        29.54 o                         
  -2   6   2        524.63        506.90        33.52 o                         
   0   6   2         51.06         26.36        31.08 o                         
   2   6   2       1346.22       1402.37        42.72 o                         
   4   6   2        370.46        386.95        33.70 o                         
   6   6   2       1696.95       1664.30        47.93 o                         
   8   6   2          0.72        131.97        30.08 o                         
  10   6   2        107.01        173.69        36.41 o                         
  12   6   2        966.38        948.34        39.13 o                         
  14   6   2        184.75        266.94        37.81 o                         
  16   6   2         37.28        144.81        24.86 o                         
  18   6   2         29.54        107.29        46.45 o                         
  20   6   2         33.37        183.20        47.55 o                         
  22   6   2          4.72        401.57       117.16 o                         
 -21   7   2        459.70        560.03        56.59 o                         
 -19   7   2        386.99        336.23        38.18 o                         
 -17   7   2         16.81         48.83        28.89 o                         
 -15   7   2         34.63         33.71        30.51 o                         
 -13   7   2         25.67         59.52        30.60 o                         
 -11   7   2         39.02         92.46        22.72 o                         
  -9   7   2        423.64        389.10        33.43 o                         
  -7   7   2          3.95          6.97        22.47 o                         
  -5   7   2        161.63        220.98        23.66 o                         
  -3   7   2         55.70         75.83        21.39 o                         
  -1   7   2         63.82         73.23        22.29 o                         
   1   7   2        240.13        215.94        26.92 o                         
   3   7   2       1136.12       1238.92        40.19 o                         
   5   7   2        574.17        575.92        26.67 o                         
   7   7   2       1122.51       1048.52        39.27 o                         
   9   7   2         62.32         84.78        24.60 o                         
  11   7   2        250.64        236.47        33.17 o                         
  13   7   2          0.11         67.74        32.59 o                         
  15   7   2         68.86        121.81        35.03 o                         
  17   7   2         50.22         94.47        34.53 o                         
  19   7   2         51.35         75.02        41.37 o                         
 -18   8   2         70.44        414.21        58.44 o                         
 -16   8   2          2.51        126.93        40.40 o                         
 -14   8   2          9.79         60.82        39.28 o                         
 -12   8   2         38.20        241.24        43.95 o                         
 -10   8   2        495.72        677.51        53.16 o                         
  -8   8   2       2041.71       1960.65        55.52 o                         
  -6   8   2        211.07        201.64        35.21 o                         
  -4   8   2         39.13         37.25        25.72 o                         
  -2   8   2         73.18         78.76        23.08 o                         
   0   8   2        424.76        558.30        29.30 o                         
   2   8   2        436.72        486.00        26.81 o                         
   4   8   2        260.57        324.77        44.24 o                         
   6   8   2        145.49        104.42        33.60 o                         
   8   8   2         30.13        109.76        29.98 o                         
  10   8   2         36.94         56.89        33.51 o                         
  12   8   2          6.00        117.00        34.06 o                         
  14   8   2        484.38        394.84        63.87 o                         
  16   8   2        548.46        379.06        74.39 o                         
 -11   9   2        570.76        574.07        58.88 o                         
  -9   9   2        476.47        526.43        51.27 o                         
  -7   9   2        393.52        430.79        57.64 o                         
  -5   9   2         10.50         11.98        54.07 o                         
  -3   9   2         36.20         14.61        40.61 o                         
  -1   9   2         94.66         31.72        31.18 o                         
   1   9   2        259.01        319.50        46.59 o                         
   3   9   2        928.37        790.10        57.68 o                         
   5   9   2        660.58        617.88        44.86 o                         
   7   9   2        123.25        284.96        52.68 o                         
   9   9   2          1.39        190.99        61.93 o                         
 -31   1   3         12.92         72.45        37.12 o                         
 -29   1   3        329.41        519.69        54.85 o                         
 -27   1   3        112.21         69.54        33.51 o                         
 -25   1   3       1042.16        927.75        34.78 o                         
 -23   1   3       5912.48       5925.92        88.03 o                         
 -21   1   3       2208.80       2028.36        44.01 o                         
 -19   1   3          8.25          3.91        25.40 o                         
 -17   1   3        552.44        498.10        28.41 o                         
 -15   1   3       2259.31       2038.12        32.75 o                         
 -13   1   3       6487.59       7253.64        56.10 o                         
 -11   1   3       4380.08       4698.52        40.79 o                         
  -9   1   3       4432.17       4406.80        36.80 o                         
  -7   1   3        655.43        682.62        19.55 o                         
  -5   1   3      11957.14      12168.65        85.16 o                         
  -3   1   3       8493.08       7185.54       192.00 o                         
  -1   1   3      12502.59      10347.15       163.28 o                         
   1   1   3         34.57         22.46        10.63 o                         
   3   1   3      14682.11      14813.15       108.08 o                         
   5   1   3      29931.82      29850.23       278.93 o                         
   7   1   3       7787.56       7637.22        56.63 o                         
   9   1   3       4003.90       4579.28        43.61 o                         
  11   1   3        753.04        907.48        25.47 o                         
  13   1   3        188.61        105.77        22.00 o                         
  15   1   3        449.38        356.60        27.45 o                         
  17   1   3        231.84        307.10        29.57 o                         
  19   1   3          8.62         16.58        30.83 o                         
  21   1   3        100.27         88.20        27.77 o                         
  23   1   3         31.68         42.46        23.25 o                         
  25   1   3        935.58        918.54        36.43 o                         
  27   1   3        450.96        445.48        36.03 o                         
  29   1   3          1.03         43.96        35.31 o                         
 -32   2   3          4.67         30.35        76.74 o                         
 -30   2   3         64.79        209.37        37.14 o                         
 -28   2   3        514.04        496.20        41.80 o                         
 -26   2   3        154.89        165.42        25.71 o                         
 -24   2   3         12.65         26.31        27.03 o                         
 -22   2   3         56.77        107.98        31.03 o                         
 -20   2   3        402.57        443.42        32.01 o                         
 -18   2   3       3950.24       3699.07        50.40 o                         
 -16   2   3       2401.15       2330.17        39.12 o                         
 -14   2   3       4263.36       4549.26        47.64 o                         
 -12   2   3      11211.61      11615.27        86.09 o                         
 -10   2   3      16240.18      16797.78       104.83 o                         
  -8   2   3        754.84        796.64        22.13 o                         
  -6   2   3       7982.53       8198.04        60.51 o                         
  -4   2   3       4344.68       4329.35        37.85 o                         
  -2   2   3        578.06        530.93        29.46 o                         
   0   2   3     120632.48     121139.72       828.27 o                         
   2   2   3        521.80        542.98        19.43 o                         
   4   2   3       1670.48       1510.90        25.38 o                         
   6   2   3       2898.42       2772.59        31.71 o                         
   8   2   3       1284.56       1290.99        26.35 o                         
  10   2   3        542.66        609.10        25.25 o                         
  12   2   3      10882.41      11471.10        86.44 o                         
  14   2   3       1913.40       1871.79        37.33 o                         
  16   2   3        459.70        408.37        31.00 o                         
  18   2   3       1540.46       1392.27        39.53 o                         
  20   2   3       2476.30       2258.02        52.43 o                         
  22   2   3        392.22        307.20        25.21 o                         
  24   2   3        481.82        445.67        26.70 o                         
  26   2   3        296.34        416.62        36.68 o                         
  28   2   3         80.78        105.48        35.83 o                         
 -31   3   3          3.05        103.15        48.37 o                         
 -29   3   3         30.52          6.17        37.63 o                         
 -27   3   3         11.49         79.51        42.50 o                         
 -25   3   3        488.63        497.13        36.43 o                         
 -23   3   3         66.09         33.55        26.25 o                         
 -21   3   3         42.38         39.60        24.42 o                         
 -19   3   3        295.28        253.07        30.18 o                         
 -17   3   3       2463.69       2400.02        44.08 o                         
 -15   3   3          1.95        -24.77        24.77 o                         
 -13   3   3       3727.78       3825.01        44.62 o                         
 -11   3   3       1784.13       2098.78        34.03 o                         
  -9   3   3       9060.45       9231.30        72.79 o                         
  -7   3   3       3159.29       3029.88        36.89 o                         
  -5   3   3      14126.05      14200.45       101.07 o                         
  -3   3   3         39.31         50.08        20.61 o                         
  -1   3   3      27510.12      27757.72       187.69 o                         
   1   3   3       4267.83       4445.54        42.92 o                         
   3   3   3      12788.66      12577.77       123.60 o                         
   5   3   3        341.20        341.71        20.17 o                         
   7   3   3       5014.92       4850.86        48.64 o                         
   9   3   3       1721.74       1860.69        33.72 o                         
  11   3   3        211.34        213.24        24.82 o                         
  13   3   3       4145.80       4057.12        52.45 o                         
  15   3   3       3708.62       3617.66        50.28 o                         
  17   3   3        133.46        105.97        31.81 o                         
  19   3   3        294.14        259.22        25.36 o                         
  21   3   3       2797.49       2628.10        53.93 o                         
  23   3   3          1.85         50.35        24.61 o                         
  25   3   3         67.34        307.65        77.42 o                         
  27   3   3        441.68        535.84        43.37 o                         
 -28   4   3         43.18         68.37        45.02 o                         
 -26   4   3         44.64        133.83        29.69 o                         
 -24   4   3        532.27        620.56        34.38 o                         
 -22   4   3        271.38        160.64        28.88 o                         
 -20   4   3        454.53        440.79        28.60 o                         
 -18   4   3        518.76        472.37        40.10 o                         
 -16   4   3       1315.84       1215.24        40.65 o                         
 -14   4   3        109.72        132.98        28.61 o                         
 -12   4   3        185.49        206.21        28.67 o                         
 -10   4   3       4034.83       4088.04        50.88 o                         
  -8   4   3        418.46        479.33        25.73 o                         
  -6   4   3        137.68        125.41        22.10 o                         
  -4   4   3        784.82        619.42        26.49 o                         
  -2   4   3       2468.23       2395.87        35.46 o                         
   0   4   3       6676.87       7057.79        61.18 o                         
   2   4   3       2376.22       2365.60        36.36 o                         
   4   4   3      23237.26      24411.35       159.71 o                         
   6   4   3       8646.89       8996.16        73.01 o                         
   8   4   3       4527.63       4198.97        47.53 o                         
  10   4   3       2659.21       2587.48        46.96 o                         
  12   4   3       2268.68       2177.01        44.81 o                         
  14   4   3       1974.52       1814.09        43.27 o                         
  16   4   3        553.75        599.58        34.39 o                         
  18   4   3       1825.78       1701.99        51.31 o                         
  20   4   3         99.16        -15.24        32.49 o                         
  22   4   3        201.50        199.83        36.07 o                         
  24   4   3         65.00        197.54        58.49 o                         
  26   4   3          5.53        -38.42        50.38 o                         
 -27   5   3        340.52        327.95        58.24 o                         
 -25   5   3          8.20        100.25        42.44 o                         
 -23   5   3       1363.98       1494.17        49.27 o                         
 -21   5   3       1856.05       1806.80        58.10 o                         
 -19   5   3        595.02        607.59        34.19 o                         
 -17   5   3        129.44         88.46        25.49 o                         
 -15   5   3        306.37        337.40        40.66 o                         
 -13   5   3        478.06        372.49        30.40 o                         
 -11   5   3       1042.00        971.37        36.67 o                         
  -9   5   3          0.61         -5.76        27.44 o                         
  -7   5   3       2375.31       2474.95        43.35 o                         
  -5   5   3       3230.55       3204.40        48.64 o                         
  -3   5   3         46.64         55.01        27.93 o                         
  -1   5   3         93.80        109.68        26.29 o                         
   1   5   3         43.15         50.04        25.91 o                         
   3   5   3          1.32        -10.32        26.03 o                         
   5   5   3       1778.14       1836.74        41.75 o                         
   7   5   3       1888.13       1928.76        43.88 o                         
   9   5   3       1919.02       1951.10        43.88 o                         
  11   5   3       1360.45       1385.40        44.40 o                         
  13   5   3       4220.63       3987.80        65.48 o                         
  15   5   3       1517.96       1674.88        46.12 o                         
  17   5   3        151.69        134.19        23.24 o                         
  19   5   3         47.64         66.62        26.85 o                         
  21   5   3         73.02         78.74        50.32 o                         
  23   5   3         96.66         64.31        41.07 o                         
  25   5   3        131.20        263.95        84.47 o                         
 -24   6   3        226.49        452.83        63.31 o                         
 -22   6   3        377.25        538.66        47.56 o                         
 -20   6   3        139.73        205.36        34.79 o                         
 -18   6   3        256.96        231.91        23.47 o                         
 -16   6   3        704.48        649.45        28.77 o                         
 -14   6   3        357.66        476.93        32.85 o                         
 -12   6   3        506.05        481.30        30.01 o                         
 -10   6   3       2407.01       2310.89        50.57 o                         
  -8   6   3        969.98        934.42        43.18 o                         
  -6   6   3        665.40        565.20        33.56 o                         
  -4   6   3        269.01        247.67        32.14 o                         
  -2   6   3        993.32        954.98        36.80 o                         
   0   6   3        618.13        605.33        36.44 o                         
   2   6   3       3346.51       3328.36        53.97 o                         
   4   6   3       3047.13       3008.84        58.66 o                         
   6   6   3       1033.75       1151.69        44.27 o                         
   8   6   3         22.59         77.06        26.29 o                         
  10   6   3       2208.10       2104.73        48.41 o                         
  12   6   3        182.79        309.58        67.97 o                         
  14   6   3        228.33        255.16        40.93 o                         
  16   6   3        492.31        336.78        33.45 o                         
  18   6   3        125.57        242.58        77.54 o                         
  20   6   3         76.84        204.53        71.53 o                         
  22   6   3         29.19         44.27        57.60 o                         
 -21   7   3          1.24        269.54        46.42 o                         
 -19   7   3        205.82        274.38        55.60 o                         
 -17   7   3        132.11        166.32        52.32 o                         
 -15   7   3        354.63        199.28        33.20 o                         
 -13   7   3       1372.47       1219.76        32.35 o                         
 -11   7   3         12.82         -8.20        22.06 o                         
  -9   7   3          4.34         46.83        22.64 o                         
  -7   7   3        575.95        548.35        36.24 o                         
  -5   7   3       1654.77       1553.15        37.40 o                         
  -3   7   3         10.07         -5.97        22.57 o                         
  -1   7   3         95.76         33.99        23.25 o                         
   1   7   3        105.96         81.94        21.53 o                         
   3   7   3        371.78        227.49        35.88 o                         
   5   7   3         63.16         16.08        22.23 o                         
   7   7   3          0.57         54.92        22.49 o                         
   9   7   3         78.79         87.69        24.48 o                         
  11   7   3        304.61        227.98        23.61 o                         
  13   7   3        955.13        946.49        53.17 o                         
  15   7   3          5.31         71.94        27.09 o                         
  17   7   3        108.96        167.53        34.84 o                         
  19   7   3          3.02         39.29        50.33 o                         
 -18   8   3         19.31         78.77        70.61 o                         
 -16   8   3          7.05         62.37        47.89 o                         
 -14   8   3        328.77        383.57        84.65 o                         
 -12   8   3         19.84        203.37        45.44 o                         
 -10   8   3         11.99         56.70        45.61 o                         
  -8   8   3         89.12        132.45        31.93 o                         
  -6   8   3         61.90         82.52        31.59 o                         
  -4   8   3         12.59         37.97        34.91 o                         
  -2   8   3          0.70         47.46        23.63 o                         
   0   8   3        360.01        365.29        26.72 o                         
   2   8   3         48.03         71.77        25.95 o                         
   4   8   3          2.16         37.45        29.23 o                         
   6   8   3         16.34        -29.08        29.08 o                         
   8   8   3        266.99        412.82        33.94 o                         
  10   8   3        203.51        365.53        56.23 o                         
  12   8   3         99.00        146.11        31.20 o                         
  14   8   3         10.58        267.84        48.45 o                         
 -11   9   3         63.72         21.84        66.43 o                         
  -9   9   3        166.90        207.89        55.62 o                         
  -7   9   3         96.35        221.15        45.59 o                         
  -5   9   3         10.82         58.83        47.02 o                         
  -3   9   3          4.28         15.53        36.38 o                         
  -1   9   3          0.26         81.05        39.69 o                         
   1   9   3          1.75         75.42        37.48 o                         
   3   9   3         33.02         85.66        40.22 o                         
   5   9   3         17.90        191.85        44.13 o                         
   7   9   3         51.77        196.29        47.73 o                         
 -32   0   4         60.58        141.45        54.26 o                         
 -30   0   4         42.37         68.93        58.88 o                         
 -28   0   4        179.39        102.92        35.43 o                         
 -26   0   4          5.98         -4.92        26.76 o                         
 -24   0   4        218.63        267.56        39.46 o                         
 -22   0   4       1590.07       1641.31        59.46 o                         
 -20   0   4       3616.36       3287.79        67.59 o                         
 -18   0   4         91.74         47.96        34.87 o                         
 -16   0   4        193.28        169.86        30.18 o                         
 -14   0   4      13151.90      13507.65       124.27 o                         
 -12   0   4       7919.06       8285.21        89.35 o                         
 -10   0   4      10506.02      10719.50        96.48 o                         
  -8   0   4     132066.11     134952.19      1091.72 o                         
   0   0   4       2389.02       1554.66       178.21 o                         
   2   0   4      28304.61      28055.92       265.68 o                         
   4   0   4      14176.37      13285.22       205.51 o                         
   6   0   4       2437.20       2459.37        41.28 o                         
   8   0   4       6981.13       6924.71        94.90 o                         
  10   0   4      11243.32      12393.49       121.67 o                         
  12   0   4         26.68         -1.14        27.53 o                         
  14   0   4       7487.11       7330.51        93.52 o                         
  16   0   4        885.37       1018.53        55.27 o                         
  18   0   4        142.33        158.19        42.06 o                         
  20   0   4       1270.73       1418.91        81.91 o                         
  22   0   4       5572.58       5155.28       123.24 o                         
  24   0   4       4901.10       4482.22       186.07 o                         
  26   0   4         43.15        152.78        54.96 o                         
  28   0   4        815.07        794.77        58.19 o                         
 -31   1   4        391.26        470.73        37.82 o                         
 -29   1   4       1245.32       1175.62        51.62 o                         
 -27   1   4         76.24         68.85        25.06 o                         
 -25   1   4       2004.75       2107.52        49.43 o                         
 -23   1   4       2296.77       2356.95        55.26 o                         
 -21   1   4         23.12         26.85        27.69 o                         
 -19   1   4          2.96          0.00        25.34 o                         
 -17   1   4      13267.98      12940.52        90.55 o                         
 -15   1   4       4444.10       4296.35        43.69 o                         
 -13   1   4        113.51        117.46        17.82 o                         
 -11   1   4        655.67        650.78        21.48 o                         
  -9   1   4       4395.21       4409.66        36.69 o                         
  -7   1   4      13624.12      12791.66        77.63 o                         
  -5   1   4      26621.48      25264.61       193.24 o                         
  -3   1   4       3200.47       3006.25        28.58 o                         
  -1   1   4      69805.29      68896.24       633.46 o                         
   1   1   4          9.21          8.95        12.91 o                         
   3   1   4      75026.01      73612.28       529.75 o                         
   5   1   4       4799.85       4882.80        41.06 o                         
   7   1   4       4008.05       4138.33        41.64 o                         
   9   1   4        414.43        449.63        23.97 o                         
  11   1   4       5416.70       5632.12        50.63 o                         
  13   1   4        116.83        158.47        23.02 o                         
  15   1   4        770.89        790.71        32.15 o                         
  17   1   4       4477.64       4331.78        54.81 o                         
  19   1   4       3673.45       3406.54        61.97 o                         
  21   1   4        730.37        571.04        40.50 o                         
  23   1   4         74.31        160.40        30.60 o                         
  25   1   4         74.95        106.94        29.86 o                         
  27   1   4          0.03         99.40        32.43 o                         
  29   1   4          0.17         96.20        55.55 o                         
 -32   2   4        443.65        612.16        57.67 o                         
 -30   2   4        233.54        259.75        44.73 o                         
 -28   2   4          1.66         46.59        25.74 o                         
 -26   2   4        428.53        516.52        38.88 o                         
 -24   2   4       1605.71       1561.73        42.44 o                         
 -22   2   4        901.67        926.73        43.10 o                         
 -20   2   4       3017.36       2971.39        48.63 o                         
 -18   2   4       1996.58       1968.00        42.05 o                         
 -16   2   4       1087.65       1047.95        32.55 o                         
 -14   2   4         67.74         66.53        20.84 o                         
 -12   2   4        534.11        587.32        23.47 o                         
 -10   2   4        105.43         77.18        16.83 o                         
  -8   2   4      19233.26      19353.65       188.30 o                         
  -6   2   4       9660.06       9614.25        66.86 o                         
  -4   2   4       4665.82       4454.97        36.57 o                         
  -2   2   4        401.02        413.86        15.93 o                         
   0   2   4      54360.24      54981.05       345.10 o                         
   2   2   4       9285.40       9135.81        59.97 o                         
   4   2   4      18150.93      18195.38       111.71 o                         
   6   2   4          2.45         27.69        16.82 o                         
   8   2   4      37834.77      39502.89       231.50 o                         
  10   2   4      18206.85      19635.64       127.61 o                         
  12   2   4          1.30        -19.42        23.03 o                         
  14   2   4       1759.02       1645.92        36.94 o                         
  16   2   4       1144.94       1225.60        39.06 o                         
  18   2   4        279.65        341.31        37.12 o                         
  20   2   4       1268.67       1123.56        36.96 o                         
  22   2   4        434.78        374.60        34.32 o                         
  24   2   4        627.67        630.92        28.75 o                         
  26   2   4        553.30        694.77        35.47 o                         
  28   2   4          7.03        343.64        92.06 o                         
 -31   3   4         55.76        169.72        68.66 o                         
 -29   3   4          6.76        155.19        33.37 o                         
 -27   3   4        412.36        499.30        34.48 o                         
 -25   3   4        668.59        527.47        30.24 o                         
 -23   3   4         10.98        -12.31        21.95 o                         
 -21   3   4       1196.19       1143.94        44.16 o                         
 -19   3   4         85.48        100.36        28.54 o                         
 -17   3   4          0.84         39.82        28.21 o                         
 -15   3   4        165.49        229.39        27.01 o                         
 -13   3   4       4544.97       4436.89        49.39 o                         
 -11   3   4          3.02          6.23        20.11 o                         
  -9   3   4       1112.70       1129.64        28.01 o                         
  -7   3   4        904.43        991.90        26.23 o                         
  -5   3   4       1387.57       1637.20        29.27 o                         
  -3   3   4       2132.05       2112.86        30.26 o                         
  -1   3   4       2754.98       2685.57        31.99 o                         
   1   3   4       1044.76       1127.06        25.26 o                         
   3   3   4       3459.39       3518.23        37.89 o                         
   5   3   4       6046.85       5845.50        49.22 o                         
   7   3   4       4838.04       4823.36        50.04 o                         
   9   3   4       3103.36       3324.32        41.72 o                         
  11   3   4        249.55        343.36        27.77 o                         
  13   3   4         73.87         43.49        27.57 o                         
  15   3   4        565.58        584.47        35.42 o                         
  17   3   4       1333.52       1282.89        41.78 o                         
  19   3   4         78.78         61.01        21.35 o                         
  21   3   4         36.24         17.88        25.86 o                         
  23   3   4        512.80        560.07        31.49 o                         
  25   3   4        176.27        174.70        33.10 o                         
  27   3   4        113.21        239.03        52.41 o                         
 -30   4   4         80.12        274.40        67.55 o                         
 -28   4   4        109.43        152.62        53.42 o                         
 -26   4   4         57.35        167.84        32.23 o                         
 -24   4   4        567.82        406.69        32.63 o                         
 -22   4   4        234.19        266.21        26.28 o                         
 -20   4   4        539.55        486.86        28.23 o                         
 -18   4   4        864.29        827.06        42.45 o                         
 -16   4   4       1166.90       1170.86        39.69 o                         
 -14   4   4        673.31        716.07        35.23 o                         
 -12   4   4        447.15        484.43        31.91 o                         
 -10   4   4         84.77        100.14        22.67 o                         
  -8   4   4        288.92        278.56        24.81 o                         
  -6   4   4        340.48        364.98        25.33 o                         
  -4   4   4         43.48        -12.30        20.05 o                         
  -2   4   4       6901.19       7194.84        61.28 o                         
   0   4   4      22800.81      22924.10       143.89 o                         
   2   4   4         45.23         23.87        20.35 o                         
   4   4   4         53.26        119.24        22.67 o                         
   6   4   4        163.92        229.51        23.25 o                         
   8   4   4        359.92        437.92        28.82 o                         
  10   4   4       2400.90       2332.09        45.50 o                         
  12   4   4        581.63        607.05        35.16 o                         
  14   4   4        302.86        322.02        34.79 o                         
  16   4   4        142.52        124.75        29.73 o                         
  18   4   4       1526.75       1502.70        40.13 o                         
  20   4   4        787.23        840.49        30.62 o                         
  22   4   4          5.60         22.52        35.17 o                         
  24   4   4         29.74        221.99        45.27 o                         
  26   4   4        298.65        112.21        49.15 o                         
 -27   5   4        100.58        212.00        40.79 o                         
 -25   5   4        305.29        342.45        65.78 o                         
 -23   5   4          1.41        106.78        27.44 o                         
 -21   5   4        703.53        769.54        34.14 o                         
 -19   5   4        485.85        478.48        29.37 o                         
 -17   5   4         87.51         69.66        27.30 o                         
 -15   5   4         89.75         44.24        30.04 o                         
 -13   5   4        165.31        137.96        27.61 o                         
 -11   5   4        343.84        350.85        30.39 o                         
  -9   5   4        289.57        294.69        28.64 o                         
  -7   5   4         49.23         60.52        24.33 o                         
  -5   5   4        267.71        291.56        28.44 o                         
  -3   5   4          0.08         23.00        22.57 o                         
  -1   5   4        133.43        134.27        25.56 o                         
   1   5   4        434.71        442.79        31.26 o                         
   3   5   4         23.46          7.40        26.74 o                         
   5   5   4       3245.22       3278.49        49.43 o                         
   7   5   4       5802.97       5651.76        63.84 o                         
   9   5   4       2371.53       2398.98        46.39 o                         
  11   5   4        364.83        439.23        32.91 o                         
  13   5   4       1895.51       1882.39        43.87 o                         
  15   5   4        901.56        877.96        34.62 o                         
  17   5   4         76.89         45.39        25.30 o                         
  19   5   4          0.26        -11.97        31.68 o                         
  21   5   4        141.08        243.05        35.39 o                         
  23   5   4         80.00        167.61        49.27 o                         
 -24   6   4         49.36         86.47        40.71 o                         
 -22   6   4         19.52        223.28        64.79 o                         
 -20   6   4         17.71         67.10        30.49 o                         
 -18   6   4         33.25         34.80        24.93 o                         
 -16   6   4        801.04        708.91        28.20 o                         
 -14   6   4       2655.21       2597.56        56.58 o                         
 -12   6   4         83.10        117.32        24.85 o                         
 -10   6   4        241.51        186.10        38.05 o                         
  -8   6   4        456.02        474.25        33.43 o                         
  -6   6   4       1074.45        984.41        38.33 o                         
  -4   6   4        405.32        410.77        31.32 o                         
  -2   6   4        627.32        593.58        32.84 o                         
   0   6   4        596.79        729.10        36.88 o                         
   2   6   4          0.15         22.56        32.86 o                         
   4   6   4        233.66        320.94        33.83 o                         
   6   6   4         13.24         33.57        28.80 o                         
   8   6   4        526.73        558.70        31.58 o                         
  10   6   4        390.58        394.72        28.35 o                         
  12   6   4        200.54        214.09        26.40 o                         
  14   6   4         82.44         33.18        26.15 o                         
  16   6   4        906.35        786.96        32.25 o                         
  18   6   4        161.86        221.39        31.07 o                         
  20   6   4         14.27        113.27        41.62 o                         
  22   6   4         87.09        107.51        57.05 o                         
 -21   7   4        185.17        170.79        36.33 o                         
 -19   7   4         83.25        130.58        40.35 o                         
 -17   7   4          8.60         57.07        28.36 o                         
 -15   7   4         13.93         64.29        30.04 o                         
 -13   7   4        569.22        631.12        28.15 o                         
 -11   7   4       1310.95       1391.60        45.66 o                         
  -9   7   4          0.35         33.29        25.29 o                         
  -7   7   4         38.35         54.09        20.74 o                         
  -5   7   4        463.32        456.53        28.17 o                         
  -3   7   4        546.80        502.79        30.08 o                         
  -1   7   4         64.91         92.00        24.60 o                         
   1   7   4          4.02         -4.03        24.43 o                         
   3   7   4         86.20         82.74        24.74 o                         
   5   7   4        118.68        157.81        27.03 o                         
   7   7   4        109.39         76.42        22.56 o                         
   9   7   4          7.18          3.33        24.87 o                         
  11   7   4        175.62        285.42        27.48 o                         
  13   7   4         47.79        236.70        47.54 o                         
  15   7   4        196.48        355.64        52.15 o                         
  17   7   4        139.00        216.43        55.92 o                         
  19   7   4        462.38        190.77        85.34 o                         
 -18   8   4         36.90        269.36       105.54 o                         
 -16   8   4         43.52         26.39        42.67 o                         
 -14   8   4         21.12         89.45        40.97 o                         
 -12   8   4          2.20         67.86        28.00 o                         
 -10   8   4         77.35        137.06        30.57 o                         
  -8   8   4         76.48          7.52        29.95 o                         
  -6   8   4        381.20        563.45        31.65 o                         
  -4   8   4        428.05        442.71        33.66 o                         
  -2   8   4          5.23         42.51        30.85 o                         
   0   8   4        243.80        237.27        38.51 o                         
   2   8   4        192.30        123.59        28.38 o                         
   4   8   4         89.50        152.72        31.14 o                         
   6   8   4        548.98        412.08        40.12 o                         
   8   8   4       1201.07       1296.59        37.81 o                         
  10   8   4          2.16         49.04        31.12 o                         
  12   8   4        967.19        952.27        71.56 o                         
  14   8   4        465.92        450.39        56.49 o                         
 -11   9   4        112.57        225.14        66.72 o                         
  -9   9   4         56.75        159.02        55.02 o                         
  -7   9   4         14.20         82.62        60.15 o                         
  -5   9   4         98.63        146.93        37.53 o                         
  -3   9   4        240.77        138.52        41.07 o                         
  -1   9   4         23.43        142.07        62.48 o                         
   1   9   4         74.75        212.31        47.45 o                         
   3   9   4        467.70        373.39        52.97 o                         
   5   9   4        469.70        333.30        46.29 o                         
   7   9   4        242.85         36.72        43.85 o                         
 -33   1   5          2.91        100.27       108.43 o                         
 -31   1   5        119.87        127.22        32.76 o                         
 -29   1   5         21.39        118.67        35.31 o                         
 -27   1   5         74.75         61.91        36.24 o                         
 -25   1   5       1266.68       1234.97        39.03 o                         
 -23   1   5       1342.30       1265.74        42.26 o                         
 -21   1   5          4.02        -17.13        27.20 o                         
 -19   1   5          1.93         -3.09        25.22 o                         
 -17   1   5       1733.52       1648.05        34.62 o                         
 -15   1   5          9.87         -4.78        19.00 o                         
 -13   1   5      13509.14      14059.30        91.27 o                         
 -11   1   5      14399.80      14170.69        87.76 o                         
  -9   1   5       1665.78       1894.08        24.45 o                         
  -7   1   5      12749.03      12819.65        80.04 o                         
  -5   1   5       4288.26       4196.79        39.78 o                         
  -3   1   5      35621.69      33230.53       257.53 o                         
  -1   1   5       3417.81       3437.64        32.28 o                         
   1   1   5       3830.20       3594.66        30.76 o                         
   3   1   5      10420.61      10322.32        68.87 o                         
   5   1   5        433.65        417.90        20.91 o                         
   7   1   5        366.93        327.21        20.12 o                         
   9   1   5       1499.05       1614.78        31.24 o                         
  11   1   5       3338.64       3566.50        41.75 o                         
  13   1   5        229.64        224.98        24.87 o                         
  15   1   5        135.00        178.44        28.06 o                         
  17   1   5          0.16          2.55        28.74 o                         
  19   1   5        969.32        963.06        39.61 o                         
  21   1   5       2111.58       1921.14        46.66 o                         
  23   1   5        313.50        305.59        26.31 o                         
  25   1   5          0.43        164.27        28.56 o                         
  27   1   5         16.49        118.25        40.22 o                         
 -32   2   5         53.26         34.86        39.62 o                         
 -30   2   5        205.95        327.74        48.30 o                         
 -28   2   5         23.74         48.77        30.82 o                         
 -26   2   5        388.53        391.42        33.29 o                         
 -24   2   5        846.92        837.92        33.06 o                         
 -22   2   5        105.55        136.30        29.52 o                         
 -20   2   5        846.99        851.01        37.18 o                         
 -18   2   5          2.30         -1.44        26.86 o                         
 -16   2   5        576.41        584.36        29.36 o                         
 -14   2   5       1101.48       1090.80        29.03 o                         
 -12   2   5        903.31        765.98        24.49 o                         
 -10   2   5         90.89        104.40        17.69 o                         
  -8   2   5       2266.58       2246.80        28.10 o                         
  -6   2   5       2861.32       2884.90        29.32 o                         
  -4   2   5       7924.80       7571.06        67.02 o                         
  -2   2   5      52379.76      51147.55       419.00 o                         
   0   2   5       6170.63       6544.08        46.61 o                         
   2   2   5       2495.27       2304.14        27.45 o                         
   4   2   5      15274.17      15697.06        98.64 o                         
   6   2   5       2028.29       2206.61        29.54 o                         
   8   2   5      10676.98      12251.06        85.55 o                         
  10   2   5        331.59        233.02        21.84 o                         
  12   2   5        190.37        179.33        25.09 o                         
  14   2   5         35.91         23.28        25.96 o                         
  16   2   5        745.85        849.65        35.67 o                         
  18   2   5        852.02        893.82        43.40 o                         
  20   2   5          3.53         31.09        25.46 o                         
  22   2   5        688.55        702.09        33.91 o                         
  24   2   5        708.55        732.49        42.94 o                         
  26   2   5         27.37        125.77        34.43 o                         
  28   2   5         28.95        107.27        82.78 o                         
 -31   3   5         13.49        149.92        47.28 o                         
 -29   3   5         27.52         70.58        33.72 o                         
 -27   3   5        413.51        369.91        30.42 o                         
 -25   3   5        187.76        165.66        30.20 o                         
 -23   3   5        781.79        768.70        35.64 o                         
 -21   3   5        290.78        290.20        35.74 o                         
 -19   3   5        669.74        571.69        34.25 o                         
 -17   3   5        267.47        253.92        28.99 o                         
 -15   3   5        113.41        132.43        26.66 o                         
 -13   3   5       1834.36       1846.76        35.30 o                         
 -11   3   5       6606.60       6669.42        57.61 o                         
  -9   3   5        923.54       1015.71        25.61 o                         
  -7   3   5       7637.14       7592.09        59.84 o                         
  -5   3   5        111.65        112.99        18.09 o                         
  -3   3   5        108.17         83.39        14.06 o                         
  -1   3   5        164.50        173.32        16.96 o                         
   1   3   5       1157.84       1013.94        25.72 o                         
   3   3   5       9609.79       9827.80        71.09 o                         
   5   3   5        390.77        275.61        19.70 o                         
   7   3   5       1544.51       1426.24        29.57 o                         
   9   3   5        242.54        187.95        23.77 o                         
  11   3   5       1179.34       1059.79        33.58 o                         
  13   3   5       2295.10       2139.64        42.86 o                         
  15   3   5        642.52        700.31        36.46 o                         
  17   3   5          3.50          3.19        25.21 o                         
  19   3   5        341.56        372.09        26.35 o                         
  21   3   5       2648.20       2312.73        53.23 o                         
  23   3   5        303.31        337.18        31.39 o                         
  25   3   5          3.78        128.86        33.64 o                         
  27   3   5         48.41         45.48        65.84 o                         
 -30   4   5         30.22         -5.57        49.13 o                         
 -28   4   5         92.86         75.45        32.19 o                         
 -26   4   5        129.14        135.24        42.08 o                         
 -24   4   5        509.60        513.13        40.84 o                         
 -22   4   5       1182.42       1115.48        32.89 o                         
 -20   4   5        609.23        613.96        36.41 o                         
 -18   4   5        877.49        891.74        42.94 o                         
 -16   4   5       3701.63       3695.83        52.56 o                         
 -14   4   5        937.46        909.99        34.80 o                         
 -12   4   5       2660.40       2845.58        43.78 o                         
 -10   4   5        605.29        594.51        28.52 o                         
  -8   4   5       1638.75       1700.10        33.97 o                         
  -6   4   5      10031.35      10669.75        89.59 o                         
  -4   4   5      12925.01      13740.92       103.75 o                         
  -2   4   5      20687.68      22136.53       144.14 o                         
   0   4   5      11240.40      10773.73        79.07 o                         
   2   4   5       3077.76       3118.60        40.43 o                         
   4   4   5       1603.97       1538.84        34.11 o                         
   6   4   5        583.63        527.74        26.80 o                         
   8   4   5        110.06        122.02        24.89 o                         
  10   4   5       1333.15       1310.72        37.65 o                         
  12   4   5          2.56         -9.05        30.16 o                         
  14   4   5       1459.77       1395.55        42.10 o                         
  16   4   5          0.21         33.88        27.00 o                         
  18   4   5       1090.03       1032.43        38.52 o                         
  20   4   5       1891.83       2016.85        58.10 o                         
  22   4   5         15.34         77.57        29.16 o                         
  24   4   5         33.65        157.09        46.35 o                         
  26   4   5          5.36        -49.30        49.30 o                         
 -27   5   5         56.12        171.06        39.07 o                         
 -25   5   5         69.56        194.21        59.26 o                         
 -23   5   5         55.79         28.22        38.04 o                         
 -21   5   5        288.91        241.72        35.08 o                         
 -19   5   5        331.35        252.99        26.10 o                         
 -17   5   5         56.71         48.48        24.99 o                         
 -15   5   5       1370.50       1308.19        42.71 o                         
 -13   5   5       1486.41       1504.48        38.85 o                         
 -11   5   5        295.09        293.57        28.18 o                         
  -9   5   5       1047.58       1048.80        36.14 o                         
  -7   5   5       1694.87       1577.83        38.21 o                         
  -5   5   5       3073.67       3134.23        47.22 o                         
  -3   5   5        387.61        308.71        25.09 o                         
  -1   5   5        154.16        177.40        24.39 o                         
   1   5   5         14.49         10.89        25.56 o                         
   3   5   5          5.34         15.04        25.49 o                         
   5   5   5        780.42        817.20        36.90 o                         
   7   5   5      10872.94      11029.97        94.23 o                         
   9   5   5       8687.94       8771.12        80.65 o                         
  11   5   5        174.86        228.07        27.71 o                         
  13   5   5        452.21        546.71        30.00 o                         
  15   5   5          7.53        137.78        46.43 o                         
  17   5   5        271.00        256.91        28.20 o                         
  19   5   5        167.43        254.52        28.40 o                         
  21   5   5          1.20        180.25        36.99 o                         
  23   5   5         69.54        232.82        42.52 o                         
 -26   6   5         16.42        308.67        58.86 o                         
 -24   6   5         17.73        142.31        45.12 o                         
 -22   6   5          0.15         38.35        37.14 o                         
 -20   6   5        377.32        503.19        46.21 o                         
 -18   6   5        734.54        743.40        27.90 o                         
 -16   6   5       1787.21       1782.53        43.85 o                         
 -14   6   5        449.26        483.80        30.91 o                         
 -12   6   5         20.28          8.57        21.19 o                         
 -10   6   5         62.14         12.68        20.82 o                         
  -8   6   5        186.63        149.19        26.35 o                         
  -6   6   5         10.34          8.66        28.89 o                         
  -4   6   5        256.59        209.79        28.04 o                         
  -2   6   5        717.91        585.98        30.46 o                         
   0   6   5       3196.68       2839.49        48.91 o                         
   2   6   5        512.92        437.84        34.00 o                         
   4   6   5       6092.74       5778.42        68.11 o                         
   6   6   5       2476.17       2478.90        49.11 o                         
   8   6   5         73.50         81.47        26.28 o                         
  10   6   5          5.77         36.97        20.29 o                         
  12   6   5       1321.30       1209.33        31.99 o                         
  14   6   5         10.22         30.41        41.03 o                         
  16   6   5       1373.26       1240.91        33.44 o                         
  18   6   5       2209.35       2253.32        43.03 o                         
  20   6   5         43.22        114.18        36.20 o                         
 -21   7   5        138.94         98.86        38.33 o                         
 -19   7   5          1.64        105.45        44.41 o                         
 -17   7   5         44.41        112.03        30.73 o                         
 -15   7   5          1.09         25.98        55.53 o                         
 -13   7   5         64.86         98.42        29.22 o                         
 -11   7   5        440.25        578.49        29.53 o                         
  -9   7   5         14.36         40.34        23.22 o                         
  -7   7   5       1800.58       1797.88        37.12 o                         
  -5   7   5        995.73        945.60        32.92 o                         
  -3   7   5        348.89        376.00        22.51 o                         
  -1   7   5         76.59         53.64        27.71 o                         
   1   7   5        250.17        182.17        25.64 o                         
   3   7   5          0.61        -21.79        21.79 o                         
   5   7   5        265.82        313.23        24.06 o                         
   7   7   5         96.90         91.70        23.92 o                         
   9   7   5          5.64        -22.91        22.91 o                         
  11   7   5        121.18         44.24        38.36 o                         
  13   7   5        274.18        159.18        40.42 o                         
  15   7   5        394.69        489.52        64.64 o                         
  17   7   5          7.67         49.76        40.08 o                         
 -18   8   5         47.56        114.80        69.05 o                         
 -16   8   5         39.28        108.77        45.65 o                         
 -14   8   5         17.40        157.30        40.97 o                         
 -12   8   5        551.26        529.27        69.47 o                         
 -10   8   5          4.54        139.96        33.11 o                         
  -8   8   5          9.01         46.11        38.73 o                         
  -6   8   5         70.91        218.66        26.29 o                         
  -4   8   5        172.31        225.05        29.75 o                         
  -2   8   5         17.14        -22.82        23.87 o                         
   0   8   5         14.75         50.47        25.80 o                         
   2   8   5        123.44         91.99        28.71 o                         
   4   8   5        202.90        244.26        40.90 o                         
   6   8   5         86.40        242.90        46.06 o                         
   8   8   5         61.93        133.68        50.48 o                         
  10   8   5         24.91        143.28        54.93 o                         
  12   8   5         16.05        212.54        64.45 o                         
  14   8   5         60.82        113.48        51.06 o                         
 -11   9   5         58.49        -17.93       144.00 o                         
  -9   9   5         71.44         70.15        48.60 o                         
  -7   9   5          2.02        -27.55        62.44 o                         
  -5   9   5         37.39         90.79        47.63 o                         
  -3   9   5        211.51         91.45        54.15 o                         
  -1   9   5        205.35        173.75        50.49 o                         
   1   9   5         10.45        151.04        41.14 o                         
   3   9   5          0.87        -33.39        41.34 o                         
   5   9   5          7.04         57.93        47.33 o                         
 -32   0   6        196.99        170.53        59.30 o                         
 -30   0   6        124.24        279.95        42.02 o                         
 -28   0   6        812.50        863.72        50.20 o                         
 -26   0   6       1282.14       1255.36        46.53 o                         
 -24   0   6       1354.73       1254.28        64.66 o                         
 -22   0   6          6.15        -39.35        39.35 o                         
 -20   0   6          6.17        -21.68        35.57 o                         
 -18   0   6        107.41        136.94        35.48 o                         
 -16   0   6        232.73        203.47        28.86 o                         
 -14   0   6       2486.39       2557.83        46.22 o                         
 -12   0   6       3794.02       4265.08        84.15 o                         
 -10   0   6      10158.56      10995.66        97.40 o                         
  -8   0   6      98041.29      96029.45       745.88 o                         
  -6   0   6     121946.94     127443.82      6313.81 o                         
  -4   0   6      39225.92      37313.02       487.08 o                         
  -2   0   6      17217.53      17381.63       295.33 o                         
   0   0   6       5190.49       5426.91       116.94 o                         
   2   0   6      18865.36      18690.48       206.63 o                         
   4   0   6       1965.04       2308.32        35.85 o                         
   6   0   6       3324.29       3403.82        51.28 o                         
   8   0   6      53694.07      57476.52       536.40 o                         
  10   0   6      14757.83      15173.66       144.97 o                         
  12   0   6       3321.13       3415.62        61.19 o                         
  14   0   6        806.28        690.86        47.66 o                         
  16   0   6        763.18        804.48        53.46 o                         
  18   0   6        636.92        712.95        62.07 o                         
  20   0   6        140.09         76.08        33.22 o                         
  22   0   6          1.82         12.93        35.23 o                         
  24   0   6         54.94        326.47        56.55 o                         
  26   0   6        583.40        683.24        51.12 o                         
  28   0   6        201.50        161.18        64.96 o                         
 -33   1   6        371.79        701.60        61.21 o                         
 -31   1   6        155.22        225.75        36.22 o                         
 -29   1   6          1.91        200.82        30.86 o                         
 -27   1   6         30.85         53.95        23.63 o                         
 -25   1   6        626.06        488.69        25.71 o                         
 -23   1   6        107.75         54.53        26.20 o                         
 -21   1   6        647.46        643.38        34.84 o                         
 -19   1   6         16.14         37.90        25.17 o                         
 -17   1   6       4728.94       4507.88        47.71 o                         
 -15   1   6        749.63        692.56        24.53 o                         
 -13   1   6       3673.70       3908.18        38.82 o                         
 -11   1   6       7511.23       7354.98        52.66 o                         
  -9   1   6       4223.25       4015.60        34.87 o                         
  -7   1   6      22608.08      22192.55       129.21 o                         
  -5   1   6       1363.49       1307.02        18.10 o                         
  -3   1   6       8224.39       8558.41        71.43 o                         
  -1   1   6      25229.04      25268.64       190.18 o                         
   1   1   6       4940.88       5027.36        43.43 o                         
   3   1   6      13327.96      13718.53        87.26 o                         
   5   1   6       1784.65       1696.68        24.83 o                         
   7   1   6       1144.16       1097.21        24.24 o                         
   9   1   6       4656.90       4703.84        49.53 o                         
  11   1   6       1268.91       1246.35        29.93 o                         
  13   1   6       1241.32       1269.57        34.39 o                         
  15   1   6        349.67        352.12        29.90 o                         
  17   1   6       6429.72       6157.99        72.19 o                         
  19   1   6       5238.09       4909.93        72.48 o                         
  21   1   6         90.59        110.45        24.27 o                         
  23   1   6         77.47        242.38        46.11 o                         
  25   1   6         23.71         77.15        30.93 o                         
  27   1   6          2.68         12.85        36.59 o                         
 -32   2   6         48.67         40.77        38.68 o                         
 -30   2   6        328.67        440.36        40.03 o                         
 -28   2   6          6.17         51.53        30.89 o                         
 -26   2   6       1042.66       1111.38        45.04 o                         
 -24   2   6        916.12       1023.90        43.73 o                         
 -22   2   6        434.63        443.98        33.42 o                         
 -20   2   6        528.17        515.68        32.84 o                         
 -18   2   6        653.09        633.19        34.10 o                         
 -16   2   6        397.22        448.37        27.46 o                         
 -14   2   6       6250.94       6599.58        57.47 o                         
 -12   2   6       3516.83       3525.56        39.00 o                         
 -10   2   6       1482.03       1428.66        27.83 o                         
  -8   2   6         72.33         39.15        14.95 o                         
  -6   2   6       2220.73       2290.25        25.45 o                         
  -4   2   6      12172.68      12289.42        97.97 o                         
  -2   2   6      18147.18      18307.36       116.85 o                         
   0   2   6        311.83        263.39        15.57 o                         
   2   2   6        706.36        735.28        20.35 o                         
   4   2   6          7.64         11.08        14.76 o                         
   6   2   6       4818.47       5207.77        47.98 o                         
   8   2   6      10581.82      10798.87        78.46 o                         
  10   2   6       1927.42       1941.69        33.90 o                         
  12   2   6        777.01        823.69        32.21 o                         
  14   2   6       2170.12       2026.53        39.76 o                         
  16   2   6       1174.92       1130.34        40.28 o                         
  18   2   6          7.48        -24.15        32.86 o                         
  20   2   6        532.96        447.28        42.68 o                         
  22   2   6        388.21        469.25        31.93 o                         
  24   2   6        242.79        423.75        35.79 o                         
  26   2   6        330.39        311.08        35.78 o                         
 -31   3   6         34.91        122.82        36.06 o                         
 -29   3   6         14.00        138.78        32.75 o                         
 -27   3   6         14.84        100.07        34.19 o                         
 -25   3   6        202.06        202.35        40.42 o                         
 -23   3   6       1129.26       1289.36        35.87 o                         
 -21   3   6       2864.70       2727.72        53.35 o                         
 -19   3   6       1379.29       1477.48        39.00 o                         
 -17   3   6       1356.44       1390.96        39.13 o                         
 -15   3   6        472.17        407.15        29.44 o                         
 -13   3   6          9.78         20.08        21.67 o                         
 -11   3   6        580.01        636.09        25.68 o                         
  -9   3   6        486.77        565.16        23.35 o                         
  -7   3   6       7201.26       7269.09        54.21 o                         
  -5   3   6          8.80          4.13        17.15 o                         
  -3   3   6        174.64        197.47        18.18 o                         
  -1   3   6       6902.73       7089.50        53.32 o                         
   1   3   6       4867.29       4961.16        44.29 o                         
   3   3   6      10579.15      11087.44        77.50 o                         
   5   3   6       4082.93       4303.27        42.16 o                         
   7   3   6       1573.47       1693.94        31.62 o                         
   9   3   6        124.92        164.84        25.31 o                         
  11   3   6       2008.62       2143.15        40.58 o                         
  13   3   6        206.39        215.74        29.25 o                         
  15   3   6         48.89          8.55        27.80 o                         
  17   3   6        382.87        278.41        34.44 o                         
  19   3   6        293.97        315.93        25.58 o                         
  21   3   6         39.75        136.41        31.42 o                         
  23   3   6        119.56        144.84        32.62 o                         
  25   3   6         40.63        172.26        51.86 o                         
 -30   4   6          1.16        133.52        73.52 o                         
 -28   4   6         38.43          9.45        49.45 o                         
 -26   4   6         61.00         90.72        26.71 o                         
 -24   4   6        751.78        711.94        33.21 o                         
 -22   4   6         38.46        112.65        25.71 o                         
 -20   4   6         83.83         98.31        31.48 o                         
 -18   4   6        349.02        413.12        34.56 o                         
 -16   4   6        398.76        365.70        30.81 o                         
 -14   4   6        127.19        182.30        26.86 o                         
 -12   4   6       1439.67       1566.46        35.60 o                         
 -10   4   6        993.56       1024.85        27.78 o                         
  -8   4   6       1855.99       1912.38        36.37 o                         
  -6   4   6         54.79         36.63        22.95 o                         
  -4   4   6       1715.30       1551.56        28.87 o                         
  -2   4   6      11857.19      12069.43        88.52 o                         
   0   4   6       8630.77       8389.19        66.50 o                         
   2   4   6          0.51         19.55        21.46 o                         
   4   4   6        141.01        150.47        21.89 o                         
   6   4   6       1724.30       1765.28        34.17 o                         
   8   4   6        732.08        748.42        31.49 o                         
  10   4   6       1019.60        982.48        36.94 o                         
  12   4   6       1020.27        895.98        37.98 o                         
  14   4   6        200.48        225.54        31.02 o                         
  16   4   6       1088.73       1012.94        35.37 o                         
  18   4   6        278.78        403.71        31.54 o                         
  20   4   6          0.71         37.87        35.71 o                         
  22   4   6         12.47         84.85        48.81 o                         
  24   4   6        182.22        229.28        40.74 o                         
 -27   5   6          2.12         78.72        37.93 o                         
 -25   5   6        720.85        808.77        43.09 o                         
 -23   5   6        175.30        172.05        28.27 o                         
 -21   5   6        223.71        260.68        31.26 o                         
 -19   5   6        115.43         59.80        25.79 o                         
 -17   5   6        104.62         99.26        25.05 o                         
 -15   5   6         57.47         78.11        25.54 o                         
 -13   5   6        353.52        392.83        27.11 o                         
 -11   5   6         46.62         34.64        23.54 o                         
  -9   5   6          9.43         13.01        23.42 o                         
  -7   5   6        169.80        202.45        25.89 o                         
  -5   5   6         67.02         51.22        32.55 o                         
  -3   5   6        126.64        113.85        22.61 o                         
  -1   5   6       2143.76       2227.80        38.93 o                         
   1   5   6        110.21        109.45        30.15 o                         
   3   5   6       1741.08       1858.14        41.39 o                         
   5   5   6         74.23        170.07        29.12 o                         
   7   5   6         96.65        156.75        29.03 o                         
   9   5   6         61.56        127.05        27.57 o                         
  11   5   6         17.52         76.87        22.59 o                         
  13   5   6        252.44        367.16        29.52 o                         
  15   5   6        247.76        313.72        38.72 o                         
  17   5   6          5.24        -20.79        29.20 o                         
  19   5   6        786.65        906.23        46.31 o                         
  21   5   6          2.28        257.58        40.68 o                         
  23   5   6        129.36        189.97        59.38 o                         
 -26   6   6         43.06        153.65        60.49 o                         
 -24   6   6         30.67        177.01        38.72 o                         
 -22   6   6        251.79        416.38        42.14 o                         
 -20   6   6        636.54        597.30        40.81 o                         
 -18   6   6        253.96        329.49        25.75 o                         
 -16   6   6          2.16        107.73        22.99 o                         
 -14   6   6        249.29        202.56        25.80 o                         
 -12   6   6        229.66        222.17        27.06 o                         
 -10   6   6        300.71        322.87        24.87 o                         
  -8   6   6        146.13        140.48        26.23 o                         
  -6   6   6        748.44        704.00        30.84 o                         
  -4   6   6        698.78        706.23        30.14 o                         
  -2   6   6        323.32        333.81        25.55 o                         
   0   6   6        535.58        528.57        34.87 o                         
   2   6   6         72.23         56.47        26.04 o                         
   4   6   6        263.67        291.12        30.81 o                         
   6   6   6        362.38        313.12        30.16 o                         
   8   6   6        159.64        154.77        21.45 o                         
  10   6   6        110.01        135.83        26.65 o                         
  12   6   6        890.52        845.56        38.41 o                         
  14   6   6        268.56        255.54        29.60 o                         
  16   6   6         21.22         79.78        31.93 o                         
  18   6   6         13.20        123.30        32.49 o                         
  20   6   6        304.22        445.72        41.53 o                         
 -21   7   6          1.62        145.75        39.59 o                         
 -19   7   6         48.41          1.37        35.07 o                         
 -17   7   6        102.88        118.55        31.87 o                         
 -15   7   6        141.83        151.98        28.77 o                         
 -13   7   6          0.26         16.76        31.51 o                         
 -11   7   6         36.16          0.90        25.61 o                         
  -9   7   6        108.19        159.40        19.75 o                         
  -7   7   6         28.23         56.49        26.35 o                         
  -5   7   6        154.11        166.00        25.87 o                         
  -3   7   6        366.38        367.52        24.53 o                         
  -1   7   6       1463.89       1448.07        30.52 o                         
   1   7   6       1690.21       1641.97        47.08 o                         
   3   7   6        106.75         49.70        25.13 o                         
   5   7   6        345.75        351.71        25.53 o                         
   7   7   6         40.37         46.65        22.89 o                         
   9   7   6        232.91        174.24        29.34 o                         
  11   7   6        318.41        193.00        34.58 o                         
  13   7   6        244.92        315.89        46.05 o                         
  15   7   6        205.11        326.61        46.05 o                         
  17   7   6        110.63         34.82        44.85 o                         
 -18   8   6        290.13        400.91       236.08 o                         
 -16   8   6        289.60        356.65        57.56 o                         
 -14   8   6        791.80        858.08        45.91 o                         
 -12   8   6       1137.90       1156.14        66.00 o                         
 -10   8   6          0.33        109.03        59.77 o                         
  -8   8   6          6.86         55.23        36.69 o                         
  -6   8   6        191.55        309.58        30.73 o                         
  -4   8   6         42.00         27.48        21.99 o                         
  -2   8   6         39.11         42.24        22.32 o                         
   0   8   6         15.66         67.44        29.51 o                         
   2   8   6         50.47         44.89        34.72 o                         
   4   8   6         51.16         78.46        28.94 o                         
   6   8   6         11.28         74.31        38.13 o                         
   8   8   6         41.48        203.76        33.32 o                         
  10   8   6       1109.90       1081.36        45.47 o                         
  12   8   6        130.94        126.57        38.98 o                         
  -9   9   6          0.35        179.90        97.94 o                         
  -7   9   6         39.47         15.69        46.00 o                         
  -5   9   6        366.55        419.28        54.46 o                         
  -3   9   6        345.44        266.26        52.80 o                         
  -1   9   6        580.71        547.91       101.08 o                         
   1   9   6        157.99        176.03        51.43 o                         
   3   9   6          1.65         -3.03        43.81 o                         
   5   9   6         31.10         86.07        59.16 o                         
 -33   1   7        665.03        758.59        79.32 o                         
 -31   1   7        173.50        271.25        42.40 o                         
 -29   1   7         15.20         57.63        30.10 o                         
 -27   1   7        912.25       1017.40        29.79 o                         
 -25   1   7       4798.42       4635.37        68.58 o                         
 -23   1   7        722.37        705.76        37.61 o                         
 -21   1   7         92.41         61.31        26.52 o                         
 -19   1   7        328.67        338.33        27.11 o                         
 -17   1   7       3937.68       3844.45        43.94 o                         
 -15   1   7        577.28        588.84        23.96 o                         
 -13   1   7      17306.89      19463.18       115.81 o                         
 -11   1   7       2499.22       2431.22        28.88 o                         
  -9   1   7          0.06         18.29        15.51 o                         
  -7   1   7        832.31        802.62        17.87 o                         
  -5   1   7         48.54         76.78        12.89 o                         
  -3   1   7        843.02        957.95        20.44 o                         
  -1   1   7       8895.60       9173.99        76.64 o                         
   1   1   7       4896.46       5129.48        51.53 o                         
   3   1   7       9945.37      10596.70        82.84 o                         
   5   1   7       6949.61       7577.47        59.56 o                         
   7   1   7       9552.75       9098.66        68.77 o                         
   9   1   7         53.59         43.65        19.75 o                         
  11   1   7       1398.02       1349.15        31.17 o                         
  13   1   7        644.56        614.37        31.87 o                         
  15   1   7        621.36        598.57        33.27 o                         
  17   1   7        118.52        120.66        29.75 o                         
  19   1   7       2487.10       2255.79        46.37 o                         
  21   1   7       3266.26       2785.77        55.59 o                         
  23   1   7        194.51        274.30        48.85 o                         
  25   1   7          0.22         71.07        32.92 o                         
  27   1   7         28.22          2.99        39.56 o                         
 -32   2   7          0.04          9.88        38.44 o                         
 -30   2   7         19.62        127.74        29.12 o                         
 -28   2   7         14.83         88.62        27.59 o                         
 -26   2   7        209.48        189.96        26.90 o                         
 -24   2   7        446.26        418.41        26.97 o                         
 -22   2   7       3450.67       3347.86        55.37 o                         
 -20   2   7        237.80        233.66        29.23 o                         
 -18   2   7         49.71         61.04        26.47 o                         
 -16   2   7        699.59        771.65        29.65 o                         
 -14   2   7          1.41        -11.88        20.68 o                         
 -12   2   7        793.96        966.62        25.32 o                         
 -10   2   7       6672.04       6669.88        62.81 o                         
  -8   2   7       2607.96       2482.62        28.75 o                         
  -6   2   7       4449.69       4585.64        42.47 o                         
  -4   2   7       6023.03       6359.76        55.10 o                         
  -2   2   7      12546.69      13163.88        90.88 o                         
   0   2   7         98.80        111.47        13.73 o                         
   2   2   7      11212.55      12028.15        78.12 o                         
   4   2   7       2926.24       2961.92        33.46 o                         
   6   2   7         84.37        102.25        17.49 o                         
   8   2   7       1233.28       1218.26        29.00 o                         
  10   2   7        244.27        200.18        22.59 o                         
  12   2   7       2806.24       2744.97        44.83 o                         
  14   2   7       2199.54       2163.12        42.88 o                         
  16   2   7        351.04        301.80        32.19 o                         
  18   2   7        113.39        127.21        25.69 o                         
  20   2   7        261.91        351.24        32.94 o                         
  22   2   7        194.76        118.89        39.27 o                         
  24   2   7         95.92        169.99        34.97 o                         
  26   2   7         96.20        125.69        35.77 o                         
 -31   3   7         31.03         71.68        38.01 o                         
 -29   3   7        214.78        272.63        30.48 o                         
 -27   3   7          0.63         36.03        34.06 o                         
 -25   3   7        118.34         48.88        29.71 o                         
 -23   3   7       2250.90       2163.55        44.21 o                         
 -21   3   7          8.66         19.95        24.16 o                         
 -19   3   7        670.38        665.15        36.07 o                         
 -17   3   7          8.95         30.24        27.43 o                         
 -15   3   7       1426.98       1345.07        37.01 o                         
 -13   3   7       8743.72       8899.28        71.76 o                         
 -11   3   7      16835.52      17634.73       115.46 o                         
  -9   3   7        752.92        752.41        22.98 o                         
  -7   3   7        669.27        706.09        17.94 o                         
  -5   3   7       6647.08       6657.52        74.24 o                         
  -3   3   7       1531.86       1556.92        24.42 o                         
  -1   3   7       4950.22       4842.72        41.52 o                         
   1   3   7       3506.07       3487.24        35.48 o                         
   3   3   7        884.85       1163.78        25.28 o                         
   5   3   7        290.10        332.29        21.47 o                         
   7   3   7       6708.81       7171.05        61.37 o                         
   9   3   7       4816.81       4780.67        52.02 o                         
  11   3   7        477.67        484.93        31.10 o                         
  13   3   7          0.08         -2.33        27.34 o                         
  15   3   7       1108.66       1020.84        36.02 o                         
  17   3   7         30.62         55.25        23.91 o                         
  19   3   7        278.71        242.70        26.86 o                         
  21   3   7        310.78        326.87        41.90 o                         
  23   3   7        918.98        793.41        36.40 o                         
  25   3   7        206.04        198.64        49.75 o                         
 -30   4   7          4.13         78.86        51.81 o                         
 -28   4   7         57.67        147.88        36.37 o                         
 -26   4   7        311.41        403.75        36.76 o                         
 -24   4   7       1759.16       1707.50        66.69 o                         
 -22   4   7        100.88        152.78        24.07 o                         
 -20   4   7          1.22         31.91        27.62 o                         
 -18   4   7       1077.77       1046.35        38.72 o                         
 -16   4   7        870.68        908.79        34.91 o                         
 -14   4   7        499.37        548.47        31.33 o                         
 -12   4   7         31.36         65.75        24.00 o                         
 -10   4   7        822.60        722.17        27.91 o                         
  -8   4   7         70.05         48.42        21.96 o                         
  -6   4   7          4.19        -25.70        25.70 o                         
  -4   4   7        202.37        111.05        23.00 o                         
  -2   4   7      18918.71      17905.49       116.11 o                         
   0   4   7      15656.83      15814.91       109.30 o                         
   2   4   7       1553.12       1605.74        32.37 o                         
   4   4   7       4782.64       4944.52        52.00 o                         
   6   4   7         33.76         39.37        22.61 o                         
   8   4   7         36.05         53.14        24.49 o                         
  10   4   7       2264.36       2201.29        43.08 o                         
  12   4   7       6804.99       6614.23        70.93 o                         
  14   4   7       1252.74       1231.91        37.56 o                         
  16   4   7       2779.37       2769.74        50.45 o                         
  18   4   7        244.49        370.90        31.97 o                         
  20   4   7        280.41        316.87        27.95 o                         
  22   4   7        253.04        264.66        97.96 o                         
  24   4   7         58.66         62.00        42.97 o                         
 -27   5   7        292.83        281.61        52.41 o                         
 -25   5   7          0.82         38.82        33.56 o                         
 -23   5   7        852.79        907.82        35.88 o                         
 -21   5   7        951.88        841.64        41.28 o                         
 -19   5   7          2.10         -2.57        20.75 o                         
 -17   5   7        155.34        150.07        27.15 o                         
 -15   5   7         10.15         22.73        19.34 o                         
 -13   5   7          1.53        -10.37        20.83 o                         
 -11   5   7       1536.04       1681.48        35.01 o                         
  -9   5   7        612.67        583.37        36.62 o                         
  -7   5   7       1041.06       1001.18        34.46 o                         
  -5   5   7        146.56        102.00        22.60 o                         
  -3   5   7         85.04         56.37        20.61 o                         
  -1   5   7       1931.46       1940.14        37.31 o                         
   1   5   7       5926.40       5898.44        62.46 o                         
   3   5   7       2821.71       2806.90        47.85 o                         
   5   5   7         71.41         90.00        27.35 o                         
   7   5   7       2359.43       2399.97        44.93 o                         
   9   5   7       1933.19       1821.96        40.40 o                         
  11   5   7        417.08        459.03        24.33 o                         
  13   5   7        337.97        288.46        22.57 o                         
  15   5   7        740.63        652.35        39.14 o                         
  17   5   7         28.11         42.28        28.74 o                         
  19   5   7         81.00        224.21        72.64 o                         
  21   5   7       1927.64       1583.66        48.31 o                         
 -26   6   7        136.36        297.25        89.30 o                         
 -24   6   7         52.20         89.86        34.41 o                         
 -22   6   7        139.90        183.33        37.75 o                         
 -20   6   7         69.59         63.75        28.69 o                         
 -18   6   7         25.14         28.38        22.33 o                         
 -16   6   7       1027.15        938.32        36.48 o                         
 -14   6   7        115.45         82.45        25.46 o                         
 -12   6   7        422.51        478.11        41.28 o                         
 -10   6   7       1033.48        978.89        31.82 o                         
  -8   6   7        583.03        542.71        27.59 o                         
  -6   6   7         88.72         41.09        23.42 o                         
  -4   6   7       4080.27       3967.82        52.83 o                         
  -2   6   7       1030.26       1032.01        31.02 o                         
   0   6   7       1090.58        940.79        38.31 o                         
   2   6   7        617.38        678.09        31.77 o                         
   4   6   7          4.33        -30.90        30.90 o                         
   6   6   7          6.34        -21.04        21.04 o                         
   8   6   7        694.29        824.62        33.44 o                         
  10   6   7          7.01         18.18        24.72 o                         
  12   6   7          5.06         91.09        25.68 o                         
  14   6   7         18.41         28.33        25.93 o                         
  16   6   7        107.52        137.43        32.24 o                         
  18   6   7        236.11        257.20        38.93 o                         
  20   6   7        379.51        349.10        46.31 o                         
 -21   7   7        596.67        452.85        44.63 o                         
 -19   7   7        736.42        655.02        75.22 o                         
 -17   7   7        190.49        234.61        61.10 o                         
 -15   7   7         97.85        149.38        29.52 o                         
 -13   7   7        125.93        167.47        43.02 o                         
 -11   7   7          2.71         38.75        19.65 o                         
  -9   7   7        148.68        201.01        28.83 o                         
  -7   7   7        264.64        308.29        22.98 o                         
  -5   7   7         16.10         32.10        18.15 o                         
  -3   7   7          2.66         38.77        34.24 o                         
  -1   7   7        624.11        610.59        23.00 o                         
   1   7   7        110.76         59.84        20.14 o                         
   3   7   7        202.19        190.76        24.04 o                         
   5   7   7         73.77         83.23        23.32 o                         
   7   7   7        469.16        404.43        26.97 o                         
   9   7   7        444.14        569.22        30.19 o                         
  11   7   7        526.59        360.82        31.95 o                         
  13   7   7          9.89         39.34        30.45 o                         
  15   7   7        198.84         51.54        61.43 o                         
  17   7   7         67.72        108.44        87.45 o                         
 -18   8   7          3.67         12.42        92.16 o                         
 -16   8   7          0.02        151.05        44.82 o                         
 -14   8   7         74.87        199.83        41.49 o                         
 -12   8   7         30.92         69.90        39.88 o                         
 -10   8   7          1.31        245.22        59.74 o                         
  -8   8   7          0.10         17.34        41.14 o                         
  -6   8   7        139.11        125.99        25.54 o                         
  -4   8   7         44.23         63.42        30.77 o                         
  -2   8   7         39.47         80.57        35.02 o                         
   0   8   7        169.60        109.84        30.82 o                         
   2   8   7         48.07         85.24        30.42 o                         
   4   8   7          0.12         23.69        27.53 o                         
   6   8   7        268.99        291.82        43.72 o                         
   8   8   7         64.94        288.53        65.13 o                         
  10   8   7         76.62         71.72        41.37 o                         
  12   8   7          0.46         15.80        49.32 o                         
  -9   9   7          0.01         54.79        64.40 o                         
  -7   9   7          5.12         13.21        50.75 o                         
  -5   9   7        141.49        135.96        47.29 o                         
  -3   9   7         39.94        344.52        64.31 o                         
  -1   9   7         96.13        160.48        74.10 o                         
   1   9   7         14.39         25.56        46.16 o                         
   3   9   7         50.57          8.19        58.74 o                         
 -32   0   8         34.34         58.42        51.30 o                         
 -30   0   8        148.32        170.59        35.23 o                         
 -28   0   8         67.53        118.09        36.03 o                         
 -26   0   8       4106.57       3843.94        89.53 o                         
 -24   0   8       1182.73       1212.37        53.40 o                         
 -22   0   8        352.42        397.13        40.84 o                         
 -20   0   8       6241.92       6160.79        85.67 o                         
 -18   0   8       3017.97       3087.89        58.95 o                         
 -16   0   8        194.48        266.30        31.47 o                         
 -14   0   8      16071.96      17254.06       149.04 o                         
 -12   0   8      16604.50      17102.11       153.85 o                         
 -10   0   8       8002.05       8377.01        83.05 o                         
  -8   0   8       5841.58       6522.19        70.79 o                         
  -6   0   8        124.35        112.14        21.36 o                         
  -4   0   8        327.62        344.38        50.48 o                         
  -2   0   8        442.39        711.59        49.47 o                         
   0   0   8         69.93         64.22        53.12 o                         
   2   0   8      14594.82      15098.73       173.70 o                         
   4   0   8          5.13         24.76        26.50 o                         
   6   0   8       4258.31       4327.02        58.00 o                         
   8   0   8         71.37        136.08        30.09 o                         
  10   0   8        313.49        412.92        36.34 o                         
  12   0   8        885.47        968.54        45.82 o                         
  14   0   8        805.99        832.30        47.46 o                         
  16   0   8       5447.71       5334.89        96.32 o                         
  18   0   8       5439.85       4701.08        90.76 o                         
  20   0   8         18.47        -29.89        29.89 o                         
  22   0   8        481.78        688.34        86.30 o                         
  24   0   8        199.79        388.89        81.77 o                         
  26   0   8         26.11        130.68        48.90 o                         
 -33   1   8         87.42        238.22        48.81 o                         
 -31   1   8          3.28        140.10        43.63 o                         
 -29   1   8        203.12        171.18        39.09 o                         
 -27   1   8        124.28        170.24        25.03 o                         
 -25   1   8        754.67        799.76        31.90 o                         
 -23   1   8          2.62          7.17        24.67 o                         
 -21   1   8       2333.52       2212.93        42.20 o                         
 -19   1   8        369.77        411.75        28.54 o                         
 -17   1   8       1432.03       1518.62        32.36 o                         
 -15   1   8        918.15        903.88        25.87 o                         
 -13   1   8         66.91         34.95        16.94 o                         
 -11   1   8        898.52       1022.07        21.80 o                         
  -9   1   8      19109.45      19785.31       123.94 o                         
  -7   1   8       8061.71       8025.12        56.36 o                         
  -5   1   8       1989.82       1817.63        30.05 o                         
  -3   1   8       9940.21       9530.85        79.21 o                         
  -1   1   8       7122.15       7292.25        64.31 o                         
   1   1   8         86.54         86.98        19.51 o                         
   3   1   8        886.13        873.34        25.82 o                         
   5   1   8       2252.21       2382.32        27.90 o                         
   7   1   8       4248.65       4757.17        47.72 o                         
   9   1   8        792.38        745.83        26.29 o                         
  11   1   8       6758.67       6809.68        62.21 o                         
  13   1   8       3606.43       3397.86        47.07 o                         
  15   1   8          0.27        -13.06        26.27 o                         
  17   1   8        663.13        559.71        30.82 o                         
  19   1   8        402.54        359.17        30.40 o                         
  21   1   8         97.86        171.02        26.77 o                         
  23   1   8          5.94         15.25        44.08 o                         
  25   1   8        366.12        408.70        38.73 o                         
 -32   2   8        200.07        201.12        42.67 o                         
 -30   2   8        105.11        339.51       114.01 o                         
 -28   2   8        161.09        209.67        35.79 o                         
 -26   2   8        171.98        152.39        27.03 o                         
 -24   2   8          0.55         16.98        22.29 o                         
 -22   2   8         48.75         -3.34        27.51 o                         
 -20   2   8         88.63         45.88        27.70 o                         
 -18   2   8         38.56         12.33        24.06 o                         
 -16   2   8        151.51        158.92        22.47 o                         
 -14   2   8         17.93        -17.49        17.49 o                         
 -12   2   8         20.42          8.60        15.72 o                         
 -10   2   8        536.25        644.77        22.19 o                         
  -8   2   8      10576.00      10692.83        79.99 o                         
  -6   2   8        916.42        941.81        21.06 o                         
  -4   2   8          0.09        -12.10        12.10 o                         
  -2   2   8      18934.39      20079.41       144.51 o                         
   0   2   8       2266.32       2192.22        25.37 o                         
   2   2   8      13456.62      13551.47        86.10 o                         
   4   2   8      16953.00      18772.90       126.12 o                         
   6   2   8       1614.72       1360.51        28.90 o                         
   8   2   8       7100.16       7304.25        66.66 o                         
  10   2   8       1845.72       1812.42        36.34 o                         
  12   2   8       1038.85       1078.15        35.78 o                         
  14   2   8        160.20        228.09        29.70 o                         
  16   2   8        738.15        636.75        36.73 o                         
  18   2   8        380.71        470.38        39.47 o                         
  20   2   8        167.87        302.24        26.19 o                         
  22   2   8         71.36         95.80        35.68 o                         
  24   2   8         50.46         41.20        34.24 o                         
  26   2   8        153.55        -30.36        43.88 o                         
 -31   3   8          5.85         48.36        38.32 o                         
 -29   3   8          6.10        171.74        33.02 o                         
 -27   3   8        112.84        133.55        31.43 o                         
 -25   3   8          6.78         26.91        22.95 o                         
 -23   3   8         19.07         32.07        38.07 o                         
 -21   3   8          0.90         -7.31        25.35 o                         
 -19   3   8         26.30        -20.41        26.71 o                         
 -17   3   8        782.63        814.09        34.73 o                         
 -15   3   8         13.58          6.22        23.48 o                         
 -13   3   8        885.58        852.68        28.84 o                         
 -11   3   8       1070.58       1127.02        27.69 o                         
  -9   3   8        562.81        530.60        19.26 o                         
  -7   3   8       1747.71       1774.38        34.31 o                         
  -5   3   8        694.42        629.00        26.34 o                         
  -3   3   8       1271.04       1193.97        28.89 o                         
  -1   3   8        505.78        528.92        19.61 o                         
   1   3   8       4246.80       4454.99        42.21 o                         
   3   3   8       2447.16       2370.99        32.65 o                         
   5   3   8       1096.22       1224.19        27.77 o                         
   7   3   8       4241.28       4393.91        47.27 o                         
   9   3   8        758.56        733.85        30.99 o                         
  11   3   8        372.67        375.52        31.32 o                         
  13   3   8        424.54        392.64        29.99 o                         
  15   3   8        161.47        206.56        24.17 o                         
  17   3   8       2568.50       2462.91        62.58 o                         
  19   3   8        516.30        567.58        36.82 o                         
  21   3   8         79.32        459.26        57.63 o                         
  23   3   8         93.81        641.02        91.97 o                         
  25   3   8        212.03        161.07        41.60 o                         
 -30   4   8        109.07        225.80        62.40 o                         
 -28   4   8         14.99        116.95        31.51 o                         
 -26   4   8          8.84        261.52        72.20 o                         
 -24   4   8        630.20        702.32        38.42 o                         
 -22   4   8        108.47        177.78        25.67 o                         
 -20   4   8        338.18        387.21        29.41 o                         
 -18   4   8         39.18         32.15        24.16 o                         
 -16   4   8        179.71        212.70        27.67 o                         
 -14   4   8        738.16        759.24        32.65 o                         
 -12   4   8        766.95        782.57        28.08 o                         
 -10   4   8         31.14         67.04        20.53 o                         
  -8   4   8        670.00        578.96        24.42 o                         
  -6   4   8        961.87        860.66        36.08 o                         
  -4   4   8       2466.81       2344.93        37.62 o                         
  -2   4   8       6190.18       6237.30        52.51 o                         
   0   4   8         18.78         20.25        19.21 o                         
   2   4   8          0.74         -4.38        18.65 o                         
   4   4   8          3.46          5.88        20.28 o                         
   6   4   8       1696.83       1843.01        36.40 o                         
   8   4   8          0.89          9.11        23.47 o                         
  10   4   8       4412.35       4195.73        54.64 o                         
  12   4   8        608.33        673.69        33.73 o                         
  14   4   8        165.16        155.97        22.75 o                         
  16   4   8          2.60         37.58        25.25 o                         
  18   4   8       1540.82       1464.58        38.58 o                         
  20   4   8        117.17        309.63        42.42 o                         
  22   4   8        196.36        378.21        44.47 o                         
 -27   5   8        104.98        111.25        40.74 o                         
 -25   5   8        166.37        182.23        32.01 o                         
 -23   5   8        179.45        295.26        31.39 o                         
 -21   5   8        891.52        935.25        30.75 o                         
 -19   5   8        688.26        559.85        28.25 o                         
 -17   5   8         64.00         48.63        20.17 o                         
 -15   5   8         26.38        -12.70        22.24 o                         
 -13   5   8        161.48        184.70        22.77 o                         
 -11   5   8         26.18         15.40        22.08 o                         
  -9   5   8          5.23         -7.20        30.38 o                         
  -7   5   8          1.56        -27.53        27.53 o                         
  -5   5   8       1367.33       1261.15        39.67 o                         
  -3   5   8         63.33         64.07        19.20 o                         
  -1   5   8        685.59        666.16        30.31 o                         
   1   5   8       5747.66       5758.44        61.84 o                         
   3   5   8       2519.67       2484.11        43.46 o                         
   5   5   8        395.60        489.74        31.69 o                         
   7   5   8       1122.32       1115.62        34.34 o                         
   9   5   8        677.97        704.78        34.50 o                         
  11   5   8        112.27        206.70        27.72 o                         
  13   5   8          3.58        -22.30        22.30 o                         
  15   5   8        146.18         89.19        26.18 o                         
  17   5   8         36.07         48.49        33.02 o                         
  19   5   8        495.88        583.81        54.39 o                         
  21   5   8         96.49        424.46        98.45 o                         
 -26   6   8          6.66        133.56        70.31 o                         
 -24   6   8        220.13        389.00        41.13 o                         
 -22   6   8        598.95        476.10        49.70 o                         
 -20   6   8        461.47        493.10        30.52 o                         
 -18   6   8         33.35         66.13        21.99 o                         
 -16   6   8          1.54         47.93        25.41 o                         
 -14   6   8        655.29        636.32        45.73 o                         
 -12   6   8       1388.19       1379.70        31.83 o                         
 -10   6   8        308.57        298.51        28.97 o                         
  -8   6   8         67.78         39.07        18.62 o                         
  -6   6   8          7.80         48.14        17.92 o                         
  -4   6   8         48.30         41.60        19.58 o                         
  -2   6   8       1358.70       1197.59        33.92 o                         
   0   6   8       2628.28       2411.21        44.13 o                         
   2   6   8        225.13        247.22        22.65 o                         
   4   6   8         31.76         28.54        23.05 o                         
   6   6   8         82.63        232.05        36.58 o                         
   8   6   8        255.16        227.09        29.86 o                         
  10   6   8        704.84        821.06        42.16 o                         
  12   6   8         40.97         46.57        27.44 o                         
  14   6   8        136.41        226.87        36.08 o                         
  16   6   8        145.61        171.22        27.24 o                         
  18   6   8        303.48        281.94        38.00 o                         
 -21   7   8        144.99        292.92        55.61 o                         
 -19   7   8         26.60         25.47        44.89 o                         
 -17   7   8         17.21         68.25        52.46 o                         
 -15   7   8        232.70        200.70        34.88 o                         
 -13   7   8          0.55         63.14        29.91 o                         
 -11   7   8        203.55        253.94        20.66 o                         
  -9   7   8          8.23         84.12        30.42 o                         
  -7   7   8        293.30        282.91        22.66 o                         
  -5   7   8          2.99         22.08        25.45 o                         
  -3   7   8        502.46        581.23        44.00 o                         
  -1   7   8        227.13        244.44        19.32 o                         
   1   7   8         43.80        137.29        22.11 o                         
   3   7   8        102.10        112.21        21.14 o                         
   5   7   8        114.05        103.16        23.87 o                         
   7   7   8          0.41         70.14        41.80 o                         
   9   7   8          2.66         50.44        25.46 o                         
  11   7   8        660.58        769.70        38.29 o                         
  13   7   8        431.87        437.21        40.92 o                         
  15   7   8        116.97        160.40        43.28 o                         
 -16   8   8         33.74        240.42        67.15 o                         
 -14   8   8          4.10        206.22        41.97 o                         
 -12   8   8        341.10        419.88        41.00 o                         
 -10   8   8        205.09        109.47        51.97 o                         
  -8   8   8         37.01         45.35        56.21 o                         
  -6   8   8          7.23        116.90        38.21 o                         
  -4   8   8          0.03        -16.43        30.51 o                         
  -2   8   8        684.44        665.33        38.55 o                         
   0   8   8       1311.79       1100.82        35.18 o                         
   2   8   8        455.50        370.36        31.38 o                         
   4   8   8         13.64         45.13        27.81 o                         
   6   8   8        959.74        998.34        52.68 o                         
   8   8   8        677.60        575.26        40.48 o                         
  10   8   8        193.57        375.61        64.50 o                         
  -7   9   8          0.43         40.85       121.26 o                         
  -5   9   8         84.05        -35.88        65.18 o                         
  -3   9   8        500.42        703.24        65.04 o                         
  -1   9   8        606.11        494.12        70.35 o                         
   1   9   8        311.48        278.98        65.97 o                         
 -33   1   9         22.13         94.32        44.07 o                         
 -31   1   9         19.63         75.24        30.64 o                         
 -29   1   9          1.30         44.72        25.95 o                         
 -27   1   9         83.20         51.80        23.02 o                         
 -25   1   9       1329.68       1233.73        44.48 o                         
 -23   1   9        203.52        232.64        24.79 o                         
 -21   1   9       3429.87       3379.26        46.99 o                         
 -19   1   9        492.24        443.92        28.47 o                         
 -17   1   9       2568.05       2607.27        37.83 o                         
 -15   1   9        421.12        378.96        22.63 o                         
 -13   1   9       1984.71       2378.40        31.13 o                         
 -11   1   9       2133.27       2056.26        29.23 o                         
  -9   1   9       5372.57       5996.13        46.10 o                         
  -7   1   9        574.17        587.16        22.27 o                         
  -5   1   9        590.01        565.38        21.67 o                         
  -3   1   9       1419.30       1343.74        20.51 o                         
  -1   1   9        952.95        870.34        19.86 o                         
   1   1   9       1772.97       1835.53        36.52 o                         
   3   1   9       6021.70       6716.67        64.69 o                         
   5   1   9        384.19        427.50        21.98 o                         
   7   1   9        741.38        808.77        25.73 o                         
   9   1   9        287.83        286.22        22.74 o                         
  11   1   9       1086.89       1149.56        32.01 o                         
  13   1   9        230.35        210.21        25.35 o                         
  15   1   9          0.16         -6.54        22.44 o                         
  17   1   9       2139.66       1982.99        39.19 o                         
  19   1   9          8.42         45.96        26.98 o                         
  21   1   9         54.75         59.34        29.81 o                         
  23   1   9        214.71        286.92        36.27 o                         
  25   1   9         16.39        117.22        37.61 o                         
 -32   2   9          0.63         11.94        37.54 o                         
 -30   2   9         57.15         37.30        40.14 o                         
 -28   2   9        144.37        182.34        34.94 o                         
 -26   2   9          6.08         51.84        51.02 o                         
 -24   2   9        519.87        472.07        25.77 o                         
 -22   2   9        197.65        179.22        27.98 o                         
 -20   2   9        101.22         42.54        25.87 o                         
 -18   2   9        438.51        490.77        28.74 o                         
 -16   2   9        108.68         89.14        21.50 o                         
 -14   2   9          4.51         -1.20        17.36 o                         
 -12   2   9       2032.53       2000.58        29.27 o                         
 -10   2   9         23.03         42.86        15.23 o                         
  -8   2   9         12.51         -1.56        14.20 o                         
  -6   2   9        108.15        166.52        14.89 o                         
  -4   2   9         56.81         12.23        10.06 o                         
  -2   2   9        373.11        481.74        18.93 o                         
   0   2   9          1.35          0.48        14.75 o                         
   2   2   9          3.91         35.73        15.53 o                         
   4   2   9       1346.31       1849.10        28.50 o                         
   6   2   9         86.18        142.30        19.67 o                         
   8   2   9         60.65         61.10        21.25 o                         
  10   2   9          9.86          1.34        25.01 o                         
  12   2   9       2690.10       2452.21        43.11 o                         
  14   2   9        360.32        373.63        27.68 o                         
  16   2   9       2111.02       1997.83        40.43 o                         
  18   2   9       1917.39       1767.35        39.40 o                         
  20   2   9        223.09        277.07        28.26 o                         
  22   2   9         45.67        157.07        29.97 o                         
  24   2   9          4.62         26.59        35.74 o                         
 -31   3   9        160.15        250.99        54.60 o                         
 -29   3   9         57.98        116.13        34.97 o                         
 -27   3   9        237.48        386.09        30.70 o                         
 -25   3   9       3445.35       3248.41        55.66 o                         
 -23   3   9       1745.66       1586.93        39.63 o                         
 -21   3   9          4.95        -14.36        25.51 o                         
 -19   3   9        678.63        625.08        34.62 o                         
 -17   3   9          2.54        -24.77        24.77 o                         
 -15   3   9          2.38         11.66        22.19 o                         
 -13   3   9        133.68        108.10        23.63 o                         
 -11   3   9          3.18        -15.40        18.04 o                         
  -9   3   9        963.26        918.00        26.61 o                         
  -7   3   9       1048.50       1187.69        31.50 o                         
  -5   3   9       1277.82       1383.04        33.98 o                         
  -3   3   9        129.39        163.85        20.42 o                         
  -1   3   9        600.04        573.53        21.11 o                         
   1   3   9       2464.39       2444.76        31.73 o                         
   3   3   9        561.33        512.59        24.55 o                         
   5   3   9       2393.27       2216.17        35.15 o                         
   7   3   9       4676.42       4593.97        50.95 o                         
   9   3   9        187.43        252.35        25.88 o                         
  11   3   9          6.47          7.66        24.24 o                         
  13   3   9        509.69        468.53        31.68 o                         
  15   3   9          0.64         13.57        22.78 o                         
  17   3   9       1148.91       1059.88        37.65 o                         
  19   3   9        153.87        166.51        28.47 o                         
  21   3   9       1650.18       1462.41        49.29 o                         
  23   3   9        641.00        686.53        53.14 o                         
 -30   4   9         57.61         84.78        52.70 o                         
 -28   4   9         29.54        154.62        35.91 o                         
 -26   4   9          9.88         50.07        36.87 o                         
 -24   4   9         83.81         95.14        24.33 o                         
 -22   4   9        973.11        926.92        32.63 o                         
 -20   4   9        106.15        127.06        25.84 o                         
 -18   4   9          5.19         -9.23        21.58 o                         
 -16   4   9         14.78         -6.81        24.00 o                         
 -14   4   9         23.11          9.93        22.91 o                         
 -12   4   9        612.50        668.00        28.98 o                         
 -10   4   9       8054.16       8134.73        70.45 o                         
  -8   4   9       4164.00       4271.78        57.35 o                         
  -6   4   9         64.66         16.55        27.12 o                         
  -4   4   9      10592.64      11029.86        97.05 o                         
  -2   4   9        288.54        380.78        23.87 o                         
   0   4   9        392.55        317.86        22.85 o                         
   2   4   9       2119.67       1892.43        32.06 o                         
   4   4   9        136.47        145.63        20.98 o                         
   6   4   9        280.51        290.83        24.18 o                         
   8   4   9       2563.47       2578.28        41.21 o                         
  10   4   9          2.96         26.80        20.26 o                         
  12   4   9        981.60        920.22        29.07 o                         
  14   4   9        907.96        800.46        28.65 o                         
  16   4   9        901.33        930.64        30.30 o                         
  18   4   9         14.90        117.38        32.67 o                         
  20   4   9          2.76        180.56        50.12 o                         
  22   4   9          1.22         80.85        45.10 o                         
 -27   5   9         19.45         61.10        38.32 o                         
 -25   5   9        170.54        248.91        34.93 o                         
 -23   5   9        551.78        612.15        37.72 o                         
 -21   5   9        424.68        439.60        33.22 o                         
 -19   5   9        619.27        708.98        37.51 o                         
 -17   5   9         42.24         -2.15        22.29 o                         
 -15   5   9        104.16         58.22        18.90 o                         
 -13   5   9       2248.34       2226.09        38.65 o                         
 -11   5   9       1133.69       1118.60        31.95 o                         
  -9   5   9         12.16        -10.24        20.28 o                         
  -7   5   9        142.50        106.58        27.11 o                         
  -5   5   9        790.15        709.89        32.40 o                         
  -3   5   9        527.73        426.11        30.64 o                         
  -1   5   9       1257.59       1231.23        31.40 o                         
   1   5   9       4706.18       4730.85        54.76 o                         
   3   5   9       3286.89       3440.20        47.76 o                         
   5   5   9        935.32        926.66        34.50 o                         
   7   5   9        241.21        277.07        22.35 o                         
   9   5   9       1564.12       1548.68        31.93 o                         
  11   5   9          2.70        -20.89        24.29 o                         
  13   5   9        245.55        236.72        32.57 o                         
  15   5   9       1348.28       1154.36        31.75 o                         
  17   5   9        250.85        226.10        41.98 o                         
  19   5   9         19.44        116.08        62.58 o                         
  21   5   9        229.21        233.22        78.13 o                         
 -24   6   9        589.02        631.93        84.90 o                         
 -22   6   9        133.77        191.91        42.76 o                         
 -20   6   9        114.44        126.99        36.02 o                         
 -18   6   9        175.98        268.31        23.06 o                         
 -16   6   9          5.65         36.17        19.74 o                         
 -14   6   9          4.79         19.25        16.92 o                         
 -12   6   9        937.26        875.54        31.31 o                         
 -10   6   9         10.38          7.01        22.04 o                         
  -8   6   9        257.33        205.06        27.26 o                         
  -6   6   9        235.00        120.44        29.87 o                         
  -4   6   9         27.88          6.65        20.13 o                         
  -2   6   9       5002.20       4461.05        46.64 o                         
   0   6   9       4185.71       3944.39        50.23 o                         
   2   6   9        895.36        864.59        27.63 o                         
   4   6   9       1647.61       1508.39        32.41 o                         
   6   6   9       4202.12       4076.63        54.40 o                         
   8   6   9       1443.84       1418.18        40.22 o                         
  10   6   9       1863.09       1680.73        42.13 o                         
  12   6   9        818.11        836.29        46.47 o                         
  14   6   9         43.28         93.73        33.00 o                         
  16   6   9        362.94        369.67        29.26 o                         
  18   6   9          0.46          2.83        39.83 o                         
 -21   7   9         44.01         94.89        44.82 o                         
 -19   7   9         12.84        139.90        76.24 o                         
 -17   7   9        267.86        141.56        57.14 o                         
 -15   7   9        657.63        596.11        62.93 o                         
 -13   7   9        754.03        648.00        46.83 o                         
 -11   7   9        947.63        970.65        44.43 o                         
  -9   7   9         97.90        117.10        28.51 o                         
  -7   7   9         55.85         28.66        22.01 o                         
  -5   7   9        693.34        552.15        35.60 o                         
  -3   7   9         95.81         79.93        18.06 o                         
  -1   7   9        504.23        484.97        24.90 o                         
   1   7   9        504.13        440.51        27.27 o                         
   3   7   9         79.17         32.84        23.67 o                         
   5   7   9        310.65        364.77        66.42 o                         
   7   7   9        189.00        162.81        30.05 o                         
   9   7   9          5.63        193.62        42.53 o                         
  11   7   9         18.89        157.25        33.65 o                         
  13   7   9        173.34        244.69        39.52 o                         
 -16   8   9          0.75        338.22        90.71 o                         
 -14   8   9         46.98         91.37        42.80 o                         
 -12   8   9          5.50        188.94        71.86 o                         
 -10   8   9          3.06        119.74        57.56 o                         
  -8   8   9        150.94        266.94        50.95 o                         
  -6   8   9         96.85        102.56        39.89 o                         
  -4   8   9         70.05        270.97        36.66 o                         
  -2   8   9         18.77         58.10        30.98 o                         
   0   8   9        140.42        284.90        53.16 o                         
   2   8   9         26.11         91.94        31.83 o                         
   4   8   9         36.23        171.63        42.12 o                         
   6   8   9        136.30         94.83        56.51 o                         
   8   8   9        370.19        385.33        69.62 o                         
 -32   0  10          0.04        114.97        49.11 o                         
 -30   0  10         15.61         46.06        41.06 o                         
 -28   0  10          0.47         82.55        32.17 o                         
 -26   0  10        894.49        795.03        39.84 o                         
 -24   0  10        280.73        312.93        35.00 o                         
 -22   0  10       4319.41       4104.99        72.98 o                         
 -20   0  10         15.55          7.65        34.25 o                         
 -18   0  10         32.66         52.53        32.04 o                         
 -16   0  10       3641.31       3479.28        59.62 o                         
 -14   0  10       8849.39       8136.33        89.18 o                         
 -12   0  10      33351.09      35023.49       316.46 o                         
 -10   0  10      28533.89      30637.50       301.88 o                         
  -8   0  10       7657.57       8026.84       104.32 o                         
  -6   0  10        682.23        704.94        24.98 o                         
  -4   0  10       4131.78       3687.60        98.47 o                         
  -2   0  10      21129.51      21679.66       359.26 o                         
   0   0  10        815.20        737.25        69.21 o                         
   2   0  10       4538.02       4598.80        78.74 o                         
   4   0  10       6802.58       7312.18       105.45 o                         
   6   0  10       1711.14       1702.95        56.60 o                         
   8   0  10       1257.85       1271.46        38.93 o                         
  10   0  10         66.73         98.81        33.21 o                         
  12   0  10          0.69         -4.17        30.67 o                         
  14   0  10       3451.25       3675.56        77.74 o                         
  16   0  10       5552.88       5219.91        89.15 o                         
  18   0  10       2236.95       1817.66        53.64 o                         
  20   0  10        194.70        187.05        48.34 o                         
  22   0  10        635.06        816.85        89.80 o                         
  24   0  10        156.30        159.91        64.01 o                         
 -33   1  10         90.04        131.31        50.86 o                         
 -31   1  10          8.44        114.96        30.56 o                         
 -29   1  10         62.49         96.24        24.14 o                         
 -27   1  10          0.25          5.85        21.13 o                         
 -25   1  10         61.02         64.68        19.33 o                         
 -23   1  10       1545.68       1366.59        35.00 o                         
 -21   1  10       1045.85        958.41        33.87 o                         
 -19   1  10        550.08        559.07        30.06 o                         
 -17   1  10        611.86        668.13        28.57 o                         
 -15   1  10       2846.18       2854.24        36.07 o                         
 -13   1  10       4543.01       4566.77        44.59 o                         
 -11   1  10       4143.18       4197.68        37.99 o                         
  -9   1  10       4306.29       3991.79        45.48 o                         
  -7   1  10        762.47        800.31        26.21 o                         
  -5   1  10          0.20        -11.07        15.16 o                         
  -3   1  10       3299.62       3043.21        42.69 o                         
  -1   1  10       1888.76       1914.40        29.33 o                         
   1   1  10       1107.97       1094.61        29.26 o                         
   3   1  10       9915.31      10418.74       106.88 o                         
   5   1  10       3333.35       3400.19        47.97 o                         
   7   1  10        163.37        202.59        19.25 o                         
   9   1  10        304.49        312.28        28.67 o                         
  11   1  10       9177.68       8840.06        77.03 o                         
  13   1  10       5636.72       5468.36        65.01 o                         
  15   1  10        605.96        591.02        28.76 o                         
  17   1  10          0.34         -4.57        27.16 o                         
  19   1  10        169.42        175.21        40.41 o                         
  21   1  10          5.60         63.29        30.78 o                         
  23   1  10         11.98        124.25        32.70 o                         
 -32   2  10        175.62        152.97        38.03 o                         
 -30   2  10          0.49         77.69        32.74 o                         
 -28   2  10        496.00        527.63        40.96 o                         
 -26   2  10        196.46        203.34        23.13 o                         
 -24   2  10        175.80        230.80        23.45 o                         
 -22   2  10        265.96        306.99        25.07 o                         
 -20   2  10        266.44        281.12        27.44 o                         
 -18   2  10        171.22        189.86        24.17 o                         
 -16   2  10         36.31         33.34        20.80 o                         
 -14   2  10        727.63        730.88        24.50 o                         
 -12   2  10       1480.77       1484.80        27.69 o                         
 -10   2  10        420.99        455.98        20.72 o                         
  -8   2  10          5.10         -4.56        12.84 o                         
  -6   2  10       2500.00       2480.06        32.23 o                         
  -4   2  10       7377.28       7767.53        67.06 o                         
  -2   2  10       1183.04       1330.50        32.16 o                         
   0   2  10       9857.24      10486.91        89.13 o                         
   2   2  10      22398.14      23998.87       174.66 o                         
   4   2  10        151.10        197.67        21.11 o                         
   6   2  10        647.43        637.32        26.72 o                         
   8   2  10       6803.22       7037.94        65.86 o                         
  10   2  10       1016.90        945.55        32.86 o                         
  12   2  10        262.49        292.89        28.39 o                         
  14   2  10        137.97        201.79        24.02 o                         
  16   2  10        272.65        308.97        22.39 o                         
  18   2  10         59.84         11.77        23.02 o                         
  20   2  10         74.10         84.18        26.53 o                         
  22   2  10        865.90        821.82        45.56 o                         
  24   2  10          5.71        109.28        76.60 o                         
 -31   3  10          0.63        120.90        46.11 o                         
 -29   3  10         18.22         76.93        57.72 o                         
 -27   3  10        240.21        353.08        33.85 o                         
 -25   3  10          7.42         23.06        24.66 o                         
 -23   3  10         34.05         47.05        28.27 o                         
 -21   3  10        390.21        359.24        29.07 o                         
 -19   3  10        597.96        589.09        32.79 o                         
 -17   3  10        754.08        775.43        33.20 o                         
 -15   3  10       3662.26       3710.50        45.74 o                         
 -13   3  10        324.94        350.94        23.81 o                         
 -11   3  10        200.69        224.96        21.01 o                         
  -9   3  10       1431.30       1557.36        35.00 o                         
  -7   3  10          7.36         -9.28        21.09 o                         
  -5   3  10         16.37          4.80        19.92 o                         
  -3   3  10        553.31        540.45        25.42 o                         
  -1   3  10        873.70        901.50        23.09 o                         
   1   3  10       2686.72       2582.07        34.74 o                         
   3   3  10        229.54        313.94        21.35 o                         
   5   3  10        729.56        841.20        31.28 o                         
   7   3  10       2237.46       2108.05        38.14 o                         
   9   3  10        321.02        353.59        26.31 o                         
  11   3  10        942.65        942.52        31.77 o                         
  13   3  10        216.38        210.04        28.10 o                         
  15   3  10       1593.17       1470.02        44.97 o                         
  17   3  10        156.31        153.28        31.26 o                         
  19   3  10        714.01        740.37        41.37 o                         
  21   3  10          6.78        362.65        55.71 o                         
  23   3  10        263.28        467.18        59.32 o                         
 -30   4  10        126.83        168.87        69.34 o                         
 -28   4  10        210.56        257.74        36.33 o                         
 -26   4  10         91.56        189.48        41.05 o                         
 -24   4  10        944.60       1010.58        40.12 o                         
 -22   4  10          7.76         87.86        30.68 o                         
 -20   4  10         64.21         15.92        19.67 o                         
 -18   4  10        161.44        140.36        20.77 o                         
 -16   4  10         48.79         46.79        22.04 o                         
 -14   4  10        223.71        221.72        23.64 o                         
 -12   4  10       1103.99        998.41        27.08 o                         
 -10   4  10        715.96        731.58        35.28 o                         
  -8   4  10        669.96        698.71        34.30 o                         
  -6   4  10         99.36         67.17        27.06 o                         
  -4   4  10        647.39        794.42        34.61 o                         
  -2   4  10         28.56        -12.86        21.94 o                         
   0   4  10        202.01        215.05        23.50 o                         
   2   4  10         30.81         20.58        20.57 o                         
   4   4  10        103.13        106.04        19.58 o                         
   6   4  10       2161.83       1927.53        36.55 o                         
   8   4  10       1247.75       1246.30        32.21 o                         
  10   4  10       1348.47       1327.85        30.71 o                         
  12   4  10          0.57        -24.33        24.33 o                         
  14   4  10         35.41         42.17        22.13 o                         
  16   4  10        121.88        184.87        25.83 o                         
  18   4  10         34.54         46.99        34.01 o                         
  20   4  10          7.85         25.75        57.01 o                         
 -27   5  10         45.87         84.24        43.05 o                         
 -25   5  10        129.21        229.78        39.24 o                         
 -23   5  10        189.88        316.12        36.74 o                         
 -21   5  10          8.28         61.78        26.29 o                         
 -19   5  10         91.74        163.17        26.77 o                         
 -17   5  10        277.30        277.13        19.75 o                         
 -15   5  10        624.13        527.13        21.73 o                         
 -13   5  10         11.83          8.43        19.31 o                         
 -11   5  10        466.92        520.16        35.65 o                         
  -9   5  10         91.29         53.26        33.71 o                         
  -7   5  10         16.28         18.08        28.58 o                         
  -5   5  10        172.64        198.05        30.46 o                         
  -3   5  10        247.76        273.98        30.19 o                         
  -1   5  10       1838.25       1796.16        33.15 o                         
   1   5  10        356.46        360.71        25.43 o                         
   3   5  10          0.10         11.41        18.02 o                         
   5   5  10        754.19        776.62        25.55 o                         
   7   5  10        598.12        557.64        24.11 o                         
   9   5  10        651.70        678.01        25.94 o                         
  11   5  10         75.10         35.89        19.03 o                         
  13   5  10          0.09         16.87        24.12 o                         
  15   5  10        255.83        321.50        37.41 o                         
  17   5  10          4.57        422.32        79.73 o                         
  19   5  10          0.02         35.30        39.77 o                         
 -24   6  10         19.62        223.68        76.91 o                         
 -22   6  10         32.01        489.58        87.45 o                         
 -20   6  10        152.92        145.94        34.51 o                         
 -18   6  10        318.81        291.99        38.18 o                         
 -16   6  10         46.03         95.70        27.66 o                         
 -14   6  10         26.84         60.08        19.92 o                         
 -12   6  10          6.60         18.34        21.17 o                         
 -10   6  10        237.44        228.42        28.44 o                         
  -8   6  10         72.60         47.19        24.60 o                         
  -6   6  10         73.55         32.53        23.18 o                         
  -4   6  10        786.99        821.69        30.25 o                         
  -2   6  10       1623.20       1376.23        30.39 o                         
   0   6  10         48.46         67.53        20.16 o                         
   2   6  10          6.09         11.62        18.78 o                         
   4   6  10        318.51        363.26        31.79 o                         
   6   6  10       1166.23       1131.32        33.70 o                         
   8   6  10        607.14        524.07        31.16 o                         
  10   6  10        162.77        218.31        24.44 o                         
  12   6  10         88.91         95.04        36.14 o                         
  14   6  10         20.29         75.11        31.85 o                         
  16   6  10         18.18         53.82        36.54 o                         
 -21   7  10        437.45        488.99        53.17 o                         
 -19   7  10         91.63        368.04        42.68 o                         
 -17   7  10          0.99        236.22        68.87 o                         
 -15   7  10        430.95        461.28        44.95 o                         
 -13   7  10        152.79        307.89        38.01 o                         
 -11   7  10          0.08         90.90        28.22 o                         
  -9   7  10        481.70        402.20        33.84 o                         
  -7   7  10        525.14        617.86        41.39 o                         
  -5   7  10        355.67        361.44        27.79 o                         
  -3   7  10          8.06         21.46        31.56 o                         
  -1   7  10         29.70         72.36        22.88 o                         
   1   7  10        118.17        267.60        46.47 o                         
   3   7  10        274.27        233.80        42.62 o                         
   5   7  10        361.60        395.00        43.64 o                         
   7   7  10         42.18         59.85        29.46 o                         
   9   7  10         16.67         15.34        30.39 o                         
  11   7  10        293.94        305.80        43.82 o                         
  13   7  10        396.33        328.39        82.90 o                         
 -16   8  10          0.08        116.32        56.64 o                         
 -14   8  10         73.14        138.86        38.45 o                         
 -12   8  10         88.47        283.05        43.66 o                         
 -10   8  10         13.73         65.61        39.33 o                         
  -8   8  10          0.82        126.37        45.41 o                         
  -6   8  10          1.25        -25.07        37.59 o                         
  -4   8  10         35.68        111.76        37.18 o                         
  -2   8  10        239.51        183.94        58.51 o                         
   0   8  10        259.76        200.05        45.55 o                         
   2   8  10        372.28        343.62        44.12 o                         
   4   8  10        521.87        589.04        44.83 o                         
   6   8  10        176.61        149.07        40.33 o                         
   8   8  10         17.55        151.29        54.78 o                         
 -33   1  11          0.99         55.62        51.90 o                         
 -31   1  11          0.53         57.55        38.85 o                         
 -29   1  11         24.03         15.84        28.27 o                         
 -27   1  11         49.56        176.35        24.38 o                         
 -25   1  11        569.53        468.52        47.11 o                         
 -23   1  11       1053.19        944.45        29.68 o                         
 -21   1  11       2654.44       2617.55        43.88 o                         
 -19   1  11        708.50        649.71        30.79 o                         
 -17   1  11          0.50        -14.46        21.29 o                         
 -15   1  11       6109.36       6419.73        59.71 o                         
 -13   1  11       3837.02       4274.97        45.48 o                         
 -11   1  11       6390.36       6610.62        61.77 o                         
  -9   1  11        722.20        521.71        24.36 o                         
  -7   1  11         97.83        120.33        21.00 o                         
  -5   1  11        277.41        231.49        17.22 o                         
  -3   1  11         90.78         23.98        17.38 o                         
  -1   1  11         50.20         60.53        15.68 o                         
   1   1  11       1460.30       1328.08        31.68 o                         
   3   1  11         96.90        152.86        21.84 o                         
   5   1  11       2116.48       2249.66        42.04 o                         
   7   1  11       1162.10       1227.30        43.70 o                         
   9   1  11        278.40        309.57        22.95 o                         
  11   1  11        441.14        484.32        29.31 o                         
  13   1  11         85.51         76.40        19.29 o                         
  15   1  11        197.05        211.64        21.01 o                         
  17   1  11       1447.82       1269.36        32.96 o                         
  19   1  11         52.47        196.46        49.97 o                         
  21   1  11        349.42        418.36        36.38 o                         
  23   1  11         20.55        492.15        83.89 o                         
 -32   2  11         52.11         61.26        37.57 o                         
 -30   2  11         62.18         79.87        46.81 o                         
 -28   2  11        361.75        428.79        33.79 o                         
 -26   2  11         20.91         63.34        37.54 o                         
 -24   2  11        626.88        605.38        25.93 o                         
 -22   2  11         19.48         34.68        20.67 o                         
 -20   2  11        679.35        750.35        31.33 o                         
 -18   2  11         23.76        -21.89        21.89 o                         
 -16   2  11       1590.97       1617.88        32.26 o                         
 -14   2  11         25.42         26.23        19.26 o                         
 -12   2  11        246.16        191.10        21.30 o                         
 -10   2  11       3801.35       3801.86        34.97 o                         
  -8   2  11       6805.87       6933.84        69.24 o                         
  -6   2  11        953.13        941.78        26.75 o                         
  -4   2  11       3454.73       3630.12        40.39 o                         
  -2   2  11         23.91          7.17        20.93 o                         
   0   2  11       2977.31       3222.28        42.88 o                         
   2   2  11        260.64        329.09        26.15 o                         
   4   2  11          0.27         -7.41        24.12 o                         
   6   2  11       1961.12       2065.57        36.86 o                         
   8   2  11        225.27        256.91        24.88 o                         
  10   2  11        183.67        140.80        24.87 o                         
  12   2  11        611.03        551.47        25.76 o                         
  14   2  11        117.50         71.70        28.98 o                         
  16   2  11        320.93        368.67        27.44 o                         
  18   2  11        251.48        268.00        33.42 o                         
  20   2  11          0.07         52.46        42.76 o                         
  22   2  11         20.94        161.03        52.84 o                         
 -31   3  11         30.66         54.41        37.24 o                         
 -29   3  11        132.18        171.10        47.66 o                         
 -27   3  11        322.26        447.11        41.51 o                         
 -25   3  11        334.11        307.50        27.89 o                         
 -23   3  11          2.08         43.81        24.51 o                         
 -21   3  11         48.42         94.24        22.46 o                         
 -19   3  11       1200.11       1179.12        35.61 o                         
 -17   3  11       1947.99       1922.82        38.18 o                         
 -15   3  11         11.97         26.38        20.79 o                         
 -13   3  11       4595.79       4440.47        48.62 o                         
 -11   3  11         50.92         34.22        21.12 o                         
  -9   3  11         23.28         20.01        21.59 o                         
  -7   3  11       1253.54       1144.19        30.69 o                         
  -5   3  11       7275.48       7331.00        90.10 o                         
  -3   3  11       4379.44       4391.53        47.73 o                         
  -1   3  11        119.04        101.69        19.82 o                         
   1   3  11       2271.20       2200.64        36.29 o                         
   3   3  11       2407.38       2353.46        34.21 o                         
   5   3  11         28.77         38.46        20.49 o                         
   7   3  11        329.55        338.85        27.82 o                         
   9   3  11        152.43         97.72        21.63 o                         
  11   3  11        719.52        641.07        26.80 o                         
  13   3  11        282.67        207.94        22.15 o                         
  15   3  11       1917.97       1581.56        34.32 o                         
  17   3  11       1444.65       1252.54        52.46 o                         
  19   3  11        109.39        139.97        33.22 o                         
  21   3  11        113.41        308.07        80.00 o                         
 -30   4  11        194.98        273.74        57.65 o                         
 -28   4  11        444.45        580.38        40.26 o                         
 -26   4  11          0.11         63.20        51.79 o                         
 -24   4  11        423.54        457.76        34.76 o                         
 -22   4  11        397.15        383.51        27.76 o                         
 -20   4  11         77.75         69.36        19.43 o                         
 -18   4  11        379.68        368.67        22.95 o                         
 -16   4  11         48.63         51.51        19.77 o                         
 -14   4  11        206.46        265.67        24.84 o                         
 -12   4  11        969.33        934.97        35.75 o                         
 -10   4  11        254.00        271.38        29.29 o                         
  -8   4  11       2732.54       2539.04        45.23 o                         
  -6   4  11       1810.62       1962.47        42.41 o                         
  -4   4  11         24.97         27.00        23.83 o                         
  -2   4  11         18.24        -10.00        22.75 o                         
   0   4  11          2.05          3.19        21.96 o                         
   2   4  11        321.23        302.05        23.13 o                         
   4   4  11       4583.97       4303.47        55.99 o                         
   6   4  11       5096.55       5123.65        54.49 o                         
   8   4  11       2969.05       2914.15        43.27 o                         
  10   4  11       1404.94       1344.69        30.28 o                         
  12   4  11       1076.93        961.56        27.17 o                         
  14   4  11         20.52         64.52        22.44 o                         
  16   4  11         89.33        108.42        32.33 o                         
  18   4  11         13.83         37.65        41.52 o                         
  20   4  11        787.07        754.08        62.84 o                         
 -27   5  11        246.64        185.95        43.67 o                         
 -25   5  11        100.55        262.88        46.46 o                         
 -23   5  11        159.97        230.10        34.89 o                         
 -21   5  11         14.42         89.87        26.72 o                         
 -19   5  11         49.89         29.80        21.28 o                         
 -17   5  11        152.65        101.61        18.46 o                         
 -15   5  11       1487.38       1306.36        39.64 o                         
 -13   5  11         33.56         84.76        30.13 o                         
 -11   5  11        116.49        121.49        26.06 o                         
  -9   5  11        262.23        251.80        30.54 o                         
  -7   5  11       2621.94       2597.53        50.51 o                         
  -5   5  11        550.73        529.93        33.65 o                         
  -3   5  11        391.92        426.76        30.76 o                         
  -1   5  11        614.22        738.32        31.71 o                         
   1   5  11       4443.89       4296.04        51.22 o                         
   3   5  11       3397.95       3288.05        42.25 o                         
   5   5  11        431.49        436.78        19.81 o                         
   7   5  11        129.20        136.56        18.13 o                         
   9   5  11        380.61        314.34        24.99 o                         
  11   5  11          2.77         19.82        20.37 o                         
  13   5  11        391.12        299.00        28.86 o                         
  15   5  11       1066.30        972.41        42.43 o                         
  17   5  11        401.51        436.17        40.15 o                         
 -24   6  11         10.46         88.30        37.78 o                         
 -22   6  11        125.53        416.41        81.79 o                         
 -20   6  11         68.21         88.09        31.05 o                         
 -18   6  11         31.79          6.75        29.98 o                         
 -16   6  11        295.88        347.42        34.12 o                         
 -14   6  11        506.52        546.39        33.17 o                         
 -12   6  11         37.46         72.72        26.23 o                         
 -10   6  11         24.27         45.41        25.96 o                         
  -8   6  11       1030.58       1008.52        40.17 o                         
  -6   6  11         19.93         -9.20        21.18 o                         
  -4   6  11       1353.78       1315.43        34.14 o                         
  -2   6  11          5.67         59.87        20.19 o                         
   0   6  11         34.34         15.97        19.27 o                         
   2   6  11          0.86          0.71        17.19 o                         
   4   6  11        512.81        535.35        23.08 o                         
   6   6  11        158.76        193.62        19.81 o                         
   8   6  11         90.91         66.34        27.52 o                         
  10   6  11        114.43         69.03        25.56 o                         
  12   6  11        480.61        532.51        38.79 o                         
  14   6  11         86.33        308.72        50.81 o                         
  16   6  11          9.27         55.90        51.66 o                         
 -21   7  11         95.47        132.79        49.21 o                         
 -19   7  11         94.39        204.45        40.91 o                         
 -17   7  11         80.56        212.21        81.62 o                         
 -15   7  11        656.58        872.41        48.28 o                         
 -13   7  11        165.10        291.23        64.25 o                         
 -11   7  11         38.42         32.76        29.04 o                         
  -9   7  11         18.09         94.30        30.29 o                         
  -7   7  11          0.03         62.75        29.13 o                         
  -5   7  11         84.01         50.39        27.16 o                         
  -3   7  11          1.59         20.99        25.44 o                         
  -1   7  11         62.63        129.11        26.44 o                         
   1   7  11         23.83         65.87        26.76 o                         
   3   7  11          0.28         35.94        23.10 o                         
   5   7  11        142.83        166.71        37.06 o                         
   7   7  11        186.27        121.14        31.27 o                         
   9   7  11         55.45        144.81        35.99 o                         
  11   7  11          4.73        272.22        50.24 o                         
 -14   8  11          1.84        186.00        54.08 o                         
 -12   8  11         11.49        -26.96        43.44 o                         
 -10   8  11         12.88         66.45        54.45 o                         
  -8   8  11          0.02         65.53        67.25 o                         
  -6   8  11         39.97         65.22        40.76 o                         
  -4   8  11          6.27        273.38        56.74 o                         
  -2   8  11         98.74        178.24        55.48 o                         
   0   8  11         29.40        207.08        40.72 o                         
   2   8  11         97.47          1.72        50.66 o                         
   4   8  11         45.67         93.61        50.45 o                         
   6   8  11         32.80         79.32        56.49 o                         
 -32   0  12        115.44         96.11        48.80 o                         
 -30   0  12        116.83         63.71        41.94 o                         
 -28   0  12          5.55         47.98        36.40 o                         
 -26   0  12       1163.85       1105.67        41.54 o                         
 -24   0  12          9.75         13.28        30.57 o                         
 -22   0  12       1014.45       1152.23        49.71 o                         
 -20   0  12        202.35        110.29        34.03 o                         
 -18   0  12       1627.50       1500.57        48.41 o                         
 -16   0  12        643.37        636.92        38.63 o                         
 -14   0  12       5773.25       5704.51       111.56 o                         
 -12   0  12       2323.05       2372.99        55.75 o                         
 -10   0  12       1952.40       2201.86        50.32 o                         
  -8   0  12        463.91        480.32        42.35 o                         
  -6   0  12       5697.44       5728.69       130.31 o                         
  -4   0  12      13142.62      14052.29       295.83 o                         
  -2   0  12       4792.87       5063.09       124.08 o                         
   0   0  12       7527.43       7985.55       125.00 o                         
   2   0  12       8191.55       8514.89       115.04 o                         
   4   0  12       3267.84       3706.02        72.62 o                         
   6   0  12          0.68        -16.88        39.45 o                         
   8   0  12      19122.68      19621.83       222.59 o                         
  10   0  12       7720.32       7774.27       152.92 o                         
  12   0  12        471.68        403.91        51.69 o                         
  14   0  12         28.94          1.01        21.16 o                         
  16   0  12        701.64        633.68        46.00 o                         
  18   0  12        221.35        134.62        33.12 o                         
  20   0  12         38.64        142.67        56.30 o                         
  22   0  12        645.47        614.57       114.24 o                         
 -31   1  12          7.56        101.06        40.48 o                         
 -29   1  12          2.20         62.91        25.23 o                         
 -27   1  12         18.65         77.30        27.02 o                         
 -25   1  12         12.17         11.09        27.52 o                         
 -23   1  12        702.64        736.19        27.15 o                         
 -21   1  12        829.82        975.00        30.92 o                         
 -19   1  12         24.13         54.00        24.31 o                         
 -17   1  12       2457.11       2410.18        37.80 o                         
 -15   1  12       3589.93       3454.69        41.57 o                         
 -13   1  12       3205.33       2989.53        33.37 o                         
 -11   1  12         95.12        100.95        20.58 o                         
  -9   1  12        125.25        129.17        19.39 o                         
  -7   1  12       3927.11       4245.30        52.19 o                         
  -5   1  12        919.02        843.12        19.69 o                         
  -3   1  12          1.37        -12.15        18.69 o                         
  -1   1  12       1828.40       1896.21        32.84 o                         
   1   1  12       1175.30       1223.08        29.72 o                         
   3   1  12        234.09        272.72        24.98 o                         
   5   1  12       4398.70       4480.71        58.15 o                         
   7   1  12        957.81        951.45        42.82 o                         
   9   1  12        216.16        244.67        37.30 o                         
  11   1  12       2213.27       2073.45        35.16 o                         
  13   1  12        398.22        411.97        27.40 o                         
  15   1  12         91.29        130.83        21.90 o                         
  17   1  12        108.89         96.06        24.27 o                         
  19   1  12       1357.75       1364.36        50.07 o                         
  21   1  12         83.67        291.80        46.87 o                         
  23   1  12         10.76        292.66       114.27 o                         
 -32   2  12         71.55         62.03        52.15 o                         
 -30   2  12         21.35        180.88        35.99 o                         
 -28   2  12         11.75         75.43        34.68 o                         
 -26   2  12        161.53        210.83        22.95 o                         
 -24   2  12        156.78        143.67        18.58 o                         
 -22   2  12        940.15        905.99        31.41 o                         
 -20   2  12        153.16        157.81        21.46 o                         
 -18   2  12        459.41        455.84        26.92 o                         
 -16   2  12         32.22         57.95        22.39 o                         
 -14   2  12        114.34        138.20        20.75 o                         
 -12   2  12         10.47        -10.29        18.49 o                         
 -10   2  12        317.20        348.14        20.31 o                         
  -8   2  12        664.19        698.89        25.92 o                         
  -6   2  12       2654.86       2495.51        38.52 o                         
  -4   2  12        209.17        129.02        19.18 o                         
  -2   2  12        141.97        131.92        20.65 o                         
   0   2  12        769.11        792.85        29.13 o                         
   2   2  12         51.43         50.04        24.88 o                         
   4   2  12        313.91        305.77        28.71 o                         
   6   2  12        422.27        410.44        34.31 o                         
   8   2  12       3194.52       2843.33        49.70 o                         
  10   2  12        842.11        704.83        30.19 o                         
  12   2  12         30.14          2.17        20.08 o                         
  14   2  12        364.11        352.54        22.51 o                         
  16   2  12       1825.03       1812.33        41.74 o                         
  18   2  12        173.84        271.42        38.52 o                         
  20   2  12        500.25        620.27        70.49 o                         
  22   2  12         16.90        185.42        53.16 o                         
 -31   3  12         16.99        109.99        49.62 o                         
 -29   3  12          5.88        231.64       136.50 o                         
 -27   3  12        154.76        346.56        41.30 o                         
 -25   3  12        142.06        124.05        26.42 o                         
 -23   3  12         59.61        121.42        20.92 o                         
 -21   3  12        180.17        178.36        21.68 o                         
 -19   3  12        783.89        880.24        29.53 o                         
 -17   3  12        133.80        114.94        24.47 o                         
 -15   3  12        117.41        197.47        23.32 o                         
 -13   3  12        510.11        539.27        26.85 o                         
 -11   3  12        225.03        188.20        23.12 o                         
  -9   3  12        105.00        139.25        22.17 o                         
  -7   3  12        500.88        471.42        32.93 o                         
  -5   3  12        133.62        183.24        26.78 o                         
  -3   3  12        522.34        577.32        27.11 o                         
  -1   3  12        281.04        264.53        26.57 o                         
   1   3  12        239.00        176.69        27.77 o                         
   3   3  12        297.25        317.78        24.58 o                         
   5   3  12       1736.26       1769.69        37.29 o                         
   7   3  12       1131.01       1061.76        30.91 o                         
   9   3  12       1994.43       1777.13        37.22 o                         
  11   3  12        350.64        246.60        26.24 o                         
  13   3  12        628.72        572.72        33.80 o                         
  15   3  12          0.14          2.37        31.01 o                         
  17   3  12        910.49        933.05        75.93 o                         
  19   3  12         37.49        122.86        65.86 o                         
  21   3  12         47.88        176.54        70.24 o                         
 -28   4  12         14.34        178.58        41.56 o                         
 -26   4  12         15.60         35.69        46.82 o                         
 -24   4  12          6.45         72.03        27.91 o                         
 -22   4  12          7.86          5.26        25.06 o                         
 -20   4  12         27.10         47.10        19.38 o                         
 -18   4  12         51.06         48.42        16.98 o                         
 -16   4  12          2.85         45.54        20.14 o                         
 -14   4  12        696.91        677.04        31.34 o                         
 -12   4  12       1787.16       1738.36        40.92 o                         
 -10   4  12         13.70         34.09        23.42 o                         
  -8   4  12         12.83        -18.15        23.81 o                         
  -6   4  12        869.09        810.27        35.62 o                         
  -4   4  12        334.73        364.42        28.67 o                         
  -2   4  12        271.91        266.95        23.58 o                         
   0   4  12        376.98        354.17        25.71 o                         
   2   4  12          4.62          3.93        18.46 o                         
   4   4  12        254.54        233.26        21.56 o                         
   6   4  12       1964.38       1894.82        35.36 o                         
   8   4  12       3649.43       3408.79        43.78 o                         
  10   4  12        224.71        216.53        25.01 o                         
  12   4  12         40.16         52.90        21.42 o                         
  14   4  12        108.16         88.92        32.96 o                         
  16   4  12        345.61        475.02        40.03 o                         
  18   4  12         20.13        150.70        54.39 o                         
 -27   5  12        484.51        599.32        77.19 o                         
 -25   5  12        143.15        274.73        47.09 o                         
 -23   5  12        128.19        322.09        43.05 o                         
 -21   5  12          7.63         -8.46        26.56 o                         
 -19   5  12         25.51         29.93        19.41 o                         
 -17   5  12        247.19        229.09        22.94 o                         
 -15   5  12       1730.01       1706.76        40.78 o                         
 -13   5  12       2160.89       1903.00        42.87 o                         
 -11   5  12        488.70        473.24        29.23 o                         
  -9   5  12         40.09         33.33        30.15 o                         
  -7   5  12        326.30        333.52        27.17 o                         
  -5   5  12        246.02        227.48        24.63 o                         
  -3   5  12        231.17        292.33        28.63 o                         
  -1   5  12        843.39        816.80        28.02 o                         
   1   5  12        302.72        302.87        20.47 o                         
   3   5  12         76.03         94.89        17.09 o                         
   5   5  12        420.65        422.60        24.55 o                         
   7   5  12        985.94        954.86        26.59 o                         
   9   5  12        235.59        199.39        22.86 o                         
  11   5  12         41.61         74.37        30.65 o                         
  13   5  12        451.23        247.92        38.75 o                         
  15   5  12        117.01        199.00        38.39 o                         
  17   5  12         96.66        304.16        56.26 o                         
 -24   6  12        305.64        399.10        57.48 o                         
 -22   6  12         14.84         46.79        73.38 o                         
 -20   6  12        117.03        165.45        44.55 o                         
 -18   6  12          7.57         53.01        29.87 o                         
 -16   6  12         98.88        171.20        31.96 o                         
 -14   6  12        165.71        232.82        35.49 o                         
 -12   6  12         55.73        107.35        26.18 o                         
 -10   6  12        134.76        122.74        22.75 o                         
  -8   6  12        100.49         93.63        22.42 o                         
  -6   6  12       1185.29       1138.48        38.62 o                         
  -4   6  12        187.72        103.79        30.53 o                         
  -2   6  12        309.91        199.27        27.90 o                         
   0   6  12        768.73        687.36        36.85 o                         
   2   6  12         14.24         35.98        20.60 o                         
   4   6  12          0.10         -0.17        23.72 o                         
   6   6  12        250.57        218.27        28.45 o                         
   8   6  12         67.12        141.43        27.93 o                         
  10   6  12        699.94        795.66        47.45 o                         
  12   6  12        567.17        660.29        48.09 o                         
  14   6  12         47.83        172.60        46.88 o                         
 -21   7  12         37.32        154.78        59.44 o                         
 -19   7  12          0.90         41.02        50.41 o                         
 -17   7  12         89.44        362.89        50.98 o                         
 -15   7  12        311.01        294.46        67.76 o                         
 -13   7  12         10.15         32.25        37.85 o                         
 -11   7  12        145.09        236.73        45.36 o                         
  -9   7  12        141.71        151.60        31.12 o                         
  -7   7  12        120.72        169.58        28.84 o                         
  -5   7  12        249.44        292.52        32.82 o                         
  -3   7  12        177.57         84.86        40.65 o                         
  -1   7  12         14.36        -20.03        33.43 o                         
   1   7  12         19.76         41.17        38.73 o                         
   3   7  12          2.23        108.42        69.34 o                         
   5   7  12        445.82        540.11        58.21 o                         
   7   7  12        716.21        710.28        54.75 o                         
   9   7  12        105.41        364.46        80.13 o                         
  11   7  12          0.35        221.42        64.23 o                         
 -14   8  12         43.23        228.62        63.91 o                         
 -12   8  12         55.85         99.05        39.65 o                         
 -10   8  12         18.69        112.61        77.92 o                         
  -8   8  12         47.33        103.49        49.70 o                         
  -6   8  12        455.95        365.50        35.59 o                         
  -4   8  12        906.79        990.37        90.65 o                         
  -2   8  12        103.81        218.04        48.62 o                         
   0   8  12        518.76        580.92        60.45 o                         
   2   8  12        256.03        332.84        60.24 o                         
   4   8  12         20.60        146.40        54.15 o                         
 -31   1  13        118.88        337.31        52.97 o                         
 -29   1  13         45.94        121.05        34.26 o                         
 -27   1  13        111.71         58.83        24.10 o                         
 -25   1  13        921.70        802.76        25.96 o                         
 -23   1  13        711.43        677.92        26.58 o                         
 -21   1  13        628.29        634.80        27.22 o                         
 -19   1  13       1565.46       1601.21        34.00 o                         
 -17   1  13        119.63        127.68        22.57 o                         
 -15   1  13       2915.84       2907.90        36.55 o                         
 -13   1  13        693.45        685.09        31.85 o                         
 -11   1  13          9.37         -3.34        20.15 o                         
  -9   1  13         52.53         73.72        19.56 o                         
  -7   1  13          4.99        -14.17        18.43 o                         
  -5   1  13      10224.83      10629.24       109.91 o                         
  -3   1  13       3937.39       4141.70        55.68 o                         
  -1   1  13        452.06        454.59        23.41 o                         
   1   1  13       1025.46        938.42        29.59 o                         
   3   1  13       1460.12       1433.21        35.76 o                         
   5   1  13        236.86        318.03        30.94 o                         
   7   1  13       1400.57       1466.95        44.77 o                         
   9   1  13        109.40        140.80        33.56 o                         
  11   1  13        159.46        213.88        29.41 o                         
  13   1  13       2333.68       2087.93        40.96 o                         
  15   1  13       1601.38       1574.05        36.67 o                         
  17   1  13         43.18        122.41        50.29 o                         
  19   1  13        109.61        297.10        43.09 o                         
  21   1  13        154.64        329.33        49.40 o                         
 -32   2  13         10.02        144.51        48.57 o                         
 -30   2  13          1.56         46.51        37.53 o                         
 -28   2  13        256.70        198.85        38.90 o                         
 -26   2  13         24.84         -0.50        22.20 o                         
 -24   2  13         36.57          8.89        20.40 o                         
 -22   2  13        307.38        284.23        23.55 o                         
 -20   2  13        362.65        351.40        22.64 o                         
 -18   2  13        642.64        590.19        26.18 o                         
 -16   2  13          1.86         -7.28        18.19 o                         
 -14   2  13        259.67        227.47        21.47 o                         
 -12   2  13       1370.88       1224.33        36.99 o                         
 -10   2  13        249.33        260.28        27.07 o                         
  -8   2  13        491.30        551.32        26.54 o                         
  -6   2  13        397.81        377.03        25.51 o                         
  -4   2  13         82.56         48.54        22.61 o                         
  -2   2  13       2466.00       2458.88        37.58 o                         
   0   2  13        209.78        234.81        26.27 o                         
   2   2  13          2.16         -4.00        23.94 o                         
   4   2  13       2178.83       2059.91        46.78 o                         
   6   2  13       2910.72       2722.14        53.01 o                         
   8   2  13       1613.21       1507.93        49.76 o                         
  10   2  13       2235.22       2130.97        50.89 o                         
  12   2  13        126.66        138.99        23.01 o                         
  14   2  13         37.90         21.59        20.40 o                         
  16   2  13          0.44        164.48        50.11 o                         
  18   2  13        132.47        209.33        67.19 o                         
  20   2  13        211.03        387.77        63.34 o                         
 -31   3  13        138.24        306.93        50.53 o                         
 -29   3  13        540.46        698.26        56.32 o                         
 -27   3  13        172.63        125.79        32.15 o                         
 -25   3  13        532.34        449.45        31.90 o                         
 -23   3  13        326.05        274.98        27.93 o                         
 -21   3  13        851.95        773.62        25.55 o                         
 -19   3  13        138.76        143.75        21.27 o                         
 -17   3  13         13.86          2.46        19.94 o                         
 -15   3  13       4335.99       4135.65        47.76 o                         
 -13   3  13         55.64         45.58        25.25 o                         
 -11   3  13         14.14         20.05        19.28 o                         
  -9   3  13         12.63          8.21        23.00 o                         
  -7   3  13        153.33        130.12        35.90 o                         
  -5   3  13        412.54        411.87        46.63 o                         
  -3   3  13         48.52         21.75        22.40 o                         
  -1   3  13        656.11        691.62        34.50 o                         
   1   3  13       1780.25       1777.92        43.18 o                         
   3   3  13        184.81        188.43        28.67 o                         
   5   3  13        134.12        157.84        33.86 o                         
   7   3  13        760.54        748.44        30.42 o                         
   9   3  13        921.73        859.57        36.26 o                         
  11   3  13         60.86         37.49        23.67 o                         
  13   3  13          1.98        -22.32        22.32 o                         
  15   3  13        930.58        874.65        91.93 o                         
  17   3  13       1270.12       1393.35        79.49 o                         
  19   3  13         14.91        177.40        48.15 o                         
 -28   4  13         19.53        100.12        47.44 o                         
 -26   4  13          0.45         87.36        62.85 o                         
 -24   4  13         27.51         -9.66        56.98 o                         
 -22   4  13        271.43        268.34        27.13 o                         
 -20   4  13        143.72        103.82        23.17 o                         
 -18   4  13        139.97        160.26        20.57 o                         
 -16   4  13        842.10        807.98        28.90 o                         
 -14   4  13       1070.30       1060.33        33.47 o                         
 -12   4  13         20.05         24.62        21.39 o                         
 -10   4  13        437.92        447.36        32.11 o                         
  -8   4  13       2526.33       2368.93        42.97 o                         
  -6   4  13          4.68         11.60        29.61 o                         
  -4   4  13          1.20        -12.65        32.58 o                         
  -2   4  13          0.13        -15.16        25.18 o                         
   0   4  13        325.14        356.32        28.31 o                         
   2   4  13        148.83        144.91        23.23 o                         
   4   4  13        170.11        152.88        22.85 o                         
   6   4  13         48.45        109.77        18.38 o                         
   8   4  13       2051.80       1955.77        33.02 o                         
  10   4  13          0.21         13.44        20.97 o                         
  12   4  13        263.65        221.42        30.38 o                         
  14   4  13        494.47        460.19        41.71 o                         
  16   4  13        194.28        283.14        68.94 o                         
  18   4  13        229.58        200.37        62.74 o                         
 -27   5  13         18.87        118.44        43.59 o                         
 -25   5  13         10.61         39.38        35.04 o                         
 -23   5  13         11.49         46.92        44.26 o                         
 -21   5  13          0.51         34.35        32.35 o                         
 -19   5  13        342.31        387.00        30.10 o                         
 -17   5  13         71.79         85.65        25.06 o                         
 -15   5  13       1095.22       1118.76        41.02 o                         
 -13   5  13        104.67        134.92        24.12 o                         
 -11   5  13        840.48        765.05        36.39 o                         
  -9   5  13         72.37         53.62        20.13 o                         
  -7   5  13        347.96        335.17        22.48 o                         
  -5   5  13       2585.59       2489.18        43.96 o                         
  -3   5  13       2714.51       2675.86        47.91 o                         
  -1   5  13       1161.77       1024.34        34.30 o                         
   1   5  13         49.64         38.08        29.61 o                         
   3   5  13        197.70        266.69        18.25 o                         
   5   5  13          0.66         19.49        16.31 o                         
   7   5  13        338.55        299.21        23.14 o                         
   9   5  13       1304.45       1055.38        31.56 o                         
  11   5  13         37.51        314.40        62.80 o                         
  13   5  13        164.79        320.17        42.71 o                         
  15   5  13        350.63        333.06        43.52 o                         
 -24   6  13         17.09        227.63        64.25 o                         
 -22   6  13        114.00        127.86        45.91 o                         
 -20   6  13         28.15        129.94        51.51 o                         
 -18   6  13         32.25        104.11        41.69 o                         
 -16   6  13         39.23        243.11        37.49 o                         
 -14   6  13         30.25         75.26        36.69 o                         
 -12   6  13        265.30        211.24        37.88 o                         
 -10   6  13        548.08        503.83        37.71 o                         
  -8   6  13        211.74        204.41        26.73 o                         
  -6   6  13         17.67        -24.25        24.25 o                         
  -4   6  13        105.68        129.48        24.24 o                         
  -2   6  13       1210.38       1253.33        36.50 o                         
   0   6  13       1119.60        994.70        41.43 o                         
   2   6  13          0.94        -22.42        32.01 o                         
   4   6  13        304.30        305.43        26.23 o                         
   6   6  13        653.51        541.64        40.77 o                         
   8   6  13        131.23        444.20        65.40 o                         
  10   6  13         88.41        110.03        44.27 o                         
  12   6  13        131.83        427.93       106.11 o                         
 -19   7  13          0.16         77.16        61.94 o                         
 -17   7  13        261.48        375.95        61.92 o                         
 -15   7  13         70.83        105.23        36.29 o                         
 -13   7  13        123.94         33.36        42.41 o                         
 -11   7  13        223.92        309.15        32.13 o                         
  -9   7  13        204.62        307.19        39.72 o                         
  -7   7  13         76.45         36.91        31.64 o                         
  -5   7  13         41.47         48.73        38.67 o                         
  -3   7  13         10.54         30.52        28.42 o                         
  -1   7  13        163.14         15.01        36.38 o                         
   1   7  13        480.20        398.61        41.12 o                         
   3   7  13          5.91         87.53        57.72 o                         
   5   7  13          0.26        143.27        45.00 o                         
   7   7  13         75.78        206.93        87.35 o                         
   9   7  13        500.53        541.89        74.70 o                         
 -12   8  13         47.15        114.86        51.91 o                         
 -10   8  13         15.45        164.08        55.03 o                         
  -8   8  13         17.80         23.77        45.05 o                         
  -6   8  13          0.07         29.95        41.54 o                         
  -4   8  13          0.79        174.49        57.32 o                         
  -2   8  13        139.04        128.81        56.89 o                         
   0   8  13         54.11        185.56        53.58 o                         
   2   8  13         12.49         94.41        83.14 o                         
 -32   0  14         31.92        108.88        89.78 o                         
 -30   0  14          0.08         43.91        58.08 o                         
 -28   0  14        240.68        258.03        35.43 o                         
 -26   0  14        145.81        253.61        33.49 o                         
 -24   0  14        457.40        394.59        37.55 o                         
 -22   0  14        397.76        365.03        30.80 o                         
 -20   0  14       4207.24       4218.34        68.44 o                         
 -18   0  14       3365.41       3142.62        66.78 o                         
 -16   0  14       2594.23       2635.23        69.26 o                         
 -14   0  14        215.22        176.68        37.14 o                         
 -12   0  14       2477.36       2557.94        59.21 o                         
 -10   0  14         10.21         -6.74        28.05 o                         
  -8   0  14       1632.17       1509.93        65.88 o                         
  -6   0  14        584.55        529.28        68.40 o                         
  -4   0  14       1759.23       1860.05        90.48 o                         
  -2   0  14         31.59         32.79        50.30 o                         
   0   0  14         38.62          7.28        24.35 o                         
   2   0  14        734.73        698.64        41.90 o                         
   4   0  14         69.40         96.77        34.22 o                         
   6   0  14        136.24        256.77        44.90 o                         
   8   0  14        473.06        403.02        46.46 o                         
  10   0  14      10827.85      10167.17       223.97 o                         
  12   0  14       7242.57       6798.86       138.12 o                         
  14   0  14         29.60         34.93        68.99 o                         
  16   0  14       3023.30       2841.71        95.09 o                         
  18   0  14        314.40        248.38        69.97 o                         
  20   0  14        122.11        209.20        66.11 o                         
 -31   1  14         63.35        141.94        50.42 o                         
 -29   1  14        135.09        239.24        32.22 o                         
 -27   1  14         37.62         82.51        32.55 o                         
 -25   1  14         69.06         65.53        19.66 o                         
 -23   1  14        103.54         62.06        22.54 o                         
 -21   1  14        376.37        421.81        21.59 o                         
 -19   1  14         30.02         -4.96        17.82 o                         
 -17   1  14        488.13        427.67        27.28 o                         
 -15   1  14        930.58       1024.00        38.07 o                         
 -13   1  14        937.84        940.53        34.19 o                         
 -11   1  14       1215.73       1123.96        33.70 o                         
  -9   1  14        305.88        313.64        24.86 o                         
  -7   1  14       1355.83       1329.74        28.95 o                         
  -5   1  14          6.82         17.22        22.25 o                         
  -3   1  14       1976.87       1979.67        40.60 o                         
  -1   1  14       5606.74       5558.98        58.27 o                         
   1   1  14        664.34        682.68        28.65 o                         
   3   1  14          0.75         15.99        25.94 o                         
   5   1  14       8122.67       8218.60        86.63 o                         
   7   1  14       3122.86       2944.32        53.43 o                         
   9   1  14        246.03        191.21        30.50 o                         
  11   1  14        113.75        103.52        38.24 o                         
  13   1  14        157.87        108.77        34.92 o                         
  15   1  14        200.38        300.82        48.06 o                         
  17   1  14        757.69        884.61        64.98 o                         
  19   1  14        327.94        465.28        58.73 o                         
 -30   2  14          4.46        164.56        36.63 o                         
 -28   2  14          0.58         39.57        26.57 o                         
 -26   2  14         22.66         49.04        25.83 o                         
 -24   2  14         32.69         31.14        20.85 o                         
 -22   2  14        314.73        315.94        21.12 o                         
 -20   2  14        197.32        158.56        22.24 o                         
 -18   2  14        176.44        139.71        18.56 o                         
 -16   2  14       1260.53       1312.06        30.91 o                         
 -14   2  14       1875.25       1823.01        34.47 o                         
 -12   2  14        134.12        168.51        28.76 o                         
 -10   2  14       2053.73       2010.28        37.88 o                         
  -8   2  14        733.17        655.29        28.37 o                         
  -6   2  14       4970.23       5062.02        57.34 o                         
  -4   2  14       6057.87       6284.58        66.79 o                         
  -2   2  14       4214.54       4457.92        51.41 o                         
   0   2  14        281.50        194.07        26.27 o                         
   2   2  14         70.30         44.41        24.63 o                         
   4   2  14        610.16        582.05        34.53 o                         
   6   2  14       1069.70       1126.46        45.32 o                         
   8   2  14       4848.30       4748.29        69.60 o                         
  10   2  14          6.46        -24.76        26.62 o                         
  12   2  14        100.41         25.07        19.76 o                         
  14   2  14        216.11        275.60        49.91 o                         
  16   2  14         40.13        189.01        46.58 o                         
  18   2  14        453.28        627.00        71.50 o                         
  20   2  14          0.14         -4.86        53.84 o                         
 -29   3  14          0.53        169.01        35.07 o                         
 -27   3  14         69.97        101.41        38.41 o                         
 -25   3  14        131.27        191.29        39.31 o                         
 -23   3  14          0.57          8.54        21.81 o                         
 -21   3  14       2033.58       1968.18        36.33 o                         
 -19   3  14        417.26        424.68        22.43 o                         
 -17   3  14        488.03        433.66        30.63 o                         
 -15   3  14        687.55        675.62        29.97 o                         
 -13   3  14        366.04        296.24        31.98 o                         
 -11   3  14         25.82         14.79        22.64 o                         
  -9   3  14          1.11        -21.35        34.98 o                         
  -7   3  14         28.15          2.89        33.25 o                         
  -5   3  14        395.02        353.19        36.77 o                         
  -3   3  14        279.80        275.24        28.88 o                         
  -1   3  14          0.48         13.29        23.93 o                         
   1   3  14         95.42        133.65        25.75 o                         
   3   3  14        496.31        482.94        35.02 o                         
   5   3  14         39.50         -7.23        25.67 o                         
   7   3  14         28.47         72.14        24.26 o                         
   9   3  14        441.87        479.27        35.23 o                         
  11   3  14          0.97         37.36        26.69 o                         
  13   3  14          0.05         36.97        34.08 o                         
  15   3  14         96.93        281.21        56.89 o                         
  17   3  14        147.92        226.86        47.97 o                         
  19   3  14        349.10        375.50        80.26 o                         
 -28   4  14        110.66         99.76        50.20 o                         
 -26   4  14         35.61         38.51        38.87 o                         
 -24   4  14        124.70         96.39        32.62 o                         
 -22   4  14          3.35         -0.97        27.65 o                         
 -20   4  14         19.25         16.47        30.13 o                         
 -18   4  14         60.00         45.60        18.35 o                         
 -16   4  14         42.03         88.09        19.45 o                         
 -14   4  14          8.12         53.54        19.88 o                         
 -12   4  14        606.50        549.33        28.97 o                         
 -10   4  14        794.02        708.39        39.76 o                         
  -8   4  14        186.59        182.00        32.46 o                         
  -6   4  14        159.45        208.20        32.51 o                         
  -4   4  14        378.85        410.38        32.73 o                         
  -2   4  14       1084.95        993.14        40.67 o                         
   0   4  14        864.23        823.87        33.17 o                         
   2   4  14        481.33        486.11        23.52 o                         
   4   4  14         62.75         46.80        17.57 o                         
   6   4  14       1675.96       1520.07        32.18 o                         
   8   4  14        449.86        329.43        29.52 o                         
  10   4  14         74.92         48.26        24.35 o                         
  12   4  14        103.00         83.19        34.98 o                         
  14   4  14        187.93        328.68        82.69 o                         
  16   4  14         11.30         77.09        49.98 o                         
 -25   5  14         95.04        227.11        66.57 o                         
 -23   5  14         22.90         85.76        41.34 o                         
 -21   5  14        323.25        383.75        35.71 o                         
 -19   5  14          6.84         64.64        25.55 o                         
 -17   5  14        768.93        780.33        39.95 o                         
 -15   5  14        303.93        339.11        24.22 o                         
 -13   5  14        240.46        228.69        21.73 o                         
 -11   5  14        540.52        529.97        33.11 o                         
  -9   5  14          0.44         29.34        21.52 o                         
  -7   5  14       1124.85       1090.90        31.83 o                         
  -5   5  14       2215.45       1982.25        34.51 o                         
  -3   5  14       1991.96       1841.17        34.85 o                         
  -1   5  14         64.76         80.43        18.34 o                         
   1   5  14        440.10        367.56        24.44 o                         
   3   5  14       1086.81        996.87        32.14 o                         
   5   5  14        224.46        169.50        20.35 o                         
   7   5  14        131.45        107.07        36.07 o                         
   9   5  14        179.48        201.83        39.05 o                         
  11   5  14         39.51        189.90        62.05 o                         
  13   5  14          0.03        338.15        47.23 o                         
  15   5  14         65.89        199.37        55.15 o                         
 -22   6  14         46.81        161.04        63.42 o                         
 -20   6  14          0.96         -1.13        46.55 o                         
 -18   6  14          0.72         28.71        40.26 o                         
 -16   6  14        286.38        414.71        33.27 o                         
 -14   6  14         92.47         51.06        37.23 o                         
 -12   6  14         74.56         93.48        28.26 o                         
 -10   6  14        400.20        323.99        31.34 o                         
  -8   6  14        180.50        143.42        22.55 o                         
  -6   6  14          4.02         75.54        26.33 o                         
  -4   6  14         41.57         72.61        33.91 o                         
  -2   6  14        361.81        278.13        31.14 o                         
   0   6  14        534.82        500.13        39.62 o                         
   2   6  14         66.68        116.84        26.75 o                         
   4   6  14          3.23         22.14        37.04 o                         
   6   6  14        164.84        223.22        63.79 o                         
   8   6  14        200.79        257.11        53.18 o                         
  10   6  14        379.08        332.57        48.68 o                         
  12   6  14        256.31        237.10        66.73 o                         
 -19   7  14         50.20         40.87        64.74 o                         
 -17   7  14        175.57        436.73        64.89 o                         
 -15   7  14         11.49         13.67        81.00 o                         
 -13   7  14        169.54        193.81        37.68 o                         
 -11   7  14        107.13         42.10        41.89 o                         
  -9   7  14         13.69        -37.13        37.13 o                         
  -7   7  14          7.66         63.00        33.74 o                         
  -5   7  14        320.17        335.97        63.25 o                         
  -3   7  14         61.83         83.80        33.19 o                         
  -1   7  14        103.40        140.22        40.02 o                         
   1   7  14         37.32        108.46        65.69 o                         
   3   7  14         62.50        174.01        54.70 o                         
   5   7  14        418.79        492.43        51.83 o                         
   7   7  14         91.09        183.94        59.78 o                         
 -10   8  14          1.05        371.94        99.11 o                         
  -8   8  14          0.25         53.68        69.63 o                         
  -6   8  14         89.49        174.67        57.46 o                         
  -4   8  14          0.07         95.34       106.57 o                         
  -2   8  14        181.36        309.37       122.67 o                         
 -31   1  15          1.08        104.60        56.48 o                         
 -29   1  15        209.08        191.83        30.94 o                         
 -27   1  15         89.38         41.52        32.05 o                         
 -25   1  15        915.83        848.11        35.10 o                         
 -23   1  15        702.83        638.59        24.02 o                         
 -21   1  15        666.47        595.49        23.58 o                         
 -19   1  15         42.28         54.51        20.23 o                         
 -17   1  15        683.09        683.89        37.53 o                         
 -15   1  15        752.47        714.67        36.25 o                         
 -13   1  15        460.30        518.34        31.08 o                         
 -11   1  15          0.11        -11.04        20.28 o                         
  -9   1  15         29.59         10.20        19.21 o                         
  -7   1  15       1426.66       1454.24        30.65 o                         
  -5   1  15        408.41        439.31        31.00 o                         
  -3   1  15          0.04        -10.02        26.51 o                         
  -1   1  15         25.91         66.20        22.64 o                         
   1   1  15        141.34        147.82        22.18 o                         
   3   1  15        180.47        165.41        23.20 o                         
   5   1  15        491.35        570.68        33.21 o                         
   7   1  15         77.52         93.67        26.87 o                         
   9   1  15          2.52        -18.04        25.18 o                         
  11   1  15        375.71        349.16        38.33 o                         
  13   1  15        330.65        428.28        49.35 o                         
  15   1  15          7.37        211.96        43.97 o                         
  17   1  15         16.04         62.41        40.73 o                         
  19   1  15         18.40        624.25        98.40 o                         
 -30   2  15         19.65         74.41        47.32 o                         
 -28   2  15         31.22         -3.10        29.30 o                         
 -26   2  15          6.51         15.14        22.95 o                         
 -24   2  15          0.01          1.48        18.58 o                         
 -22   2  15        855.02        725.23        23.20 o                         
 -20   2  15        426.22        416.90        19.57 o                         
 -18   2  15        274.86        301.12        22.09 o                         
 -16   2  15         25.51         30.86        19.08 o                         
 -14   2  15        520.52        591.08        31.74 o                         
 -12   2  15         78.70         98.39        31.39 o                         
 -10   2  15        234.66        237.49        24.45 o                         
  -8   2  15          7.92          1.81        25.70 o                         
  -6   2  15       1560.87       1583.14        34.48 o                         
  -4   2  15         60.73         68.15        26.95 o                         
  -2   2  15         52.73         51.53        19.35 o                         
   0   2  15        108.83        105.08        22.75 o                         
   2   2  15         25.59         23.05        23.17 o                         
   4   2  15        264.55        242.27        27.83 o                         
   6   2  15       1934.94       1917.49        43.28 o                         
   8   2  15        166.91        213.00        25.95 o                         
  10   2  15         80.31         82.45        25.86 o                         
  12   2  15          3.72         91.38        32.69 o                         
  14   2  15        102.27        107.72        35.10 o                         
  16   2  15        843.53        877.19        70.20 o                         
  18   2  15         33.91        133.09        47.61 o                         
 -29   3  15          7.07         28.50        40.29 o                         
 -27   3  15         63.05         38.82        56.98 o                         
 -25   3  15          0.20         21.94        30.95 o                         
 -23   3  15          4.04         36.30        31.45 o                         
 -21   3  15        104.27        114.89        20.65 o                         
 -19   3  15          9.32          7.01        17.84 o                         
 -17   3  15        173.53        150.37        18.87 o                         
 -15   3  15       4947.08       4808.94        66.35 o                         
 -13   3  15        637.89        612.78        36.18 o                         
 -11   3  15       1037.69       1043.63        34.41 o                         
  -9   3  15        172.24        143.48        36.93 o                         
  -7   3  15         59.00         55.60        25.03 o                         
  -5   3  15        360.61        394.74        38.42 o                         
  -3   3  15        750.17        812.56        33.21 o                         
  -1   3  15        747.10        648.67        44.22 o                         
   1   3  15         95.08         86.61        26.46 o                         
   3   3  15        102.12         61.01        24.34 o                         
   5   3  15         18.29         53.18        24.07 o                         
   7   3  15        227.37        255.84        26.51 o                         
   9   3  15       2482.51       2297.72        46.90 o                         
  11   3  15        865.62        864.54        54.73 o                         
  13   3  15         79.36        217.76        45.61 o                         
  15   3  15        101.63        425.11        47.21 o                         
  17   3  15          3.51        152.69        62.44 o                         
 -28   4  15         62.34         20.66        58.52 o                         
 -26   4  15          6.08        135.25        53.17 o                         
 -24   4  15         40.74        153.82        34.15 o                         
 -22   4  15        275.85        313.76        30.33 o                         
 -20   4  15         29.65         62.97        21.51 o                         
 -18   4  15        134.36        223.91        21.38 o                         
 -16   4  15        391.03        425.79        25.17 o                         
 -14   4  15        237.91        222.63        20.22 o                         
 -12   4  15        264.49        297.01        38.77 o                         
 -10   4  15        740.86        727.89        31.94 o                         
  -8   4  15        914.72        911.79        59.47 o                         
  -6   4  15       1643.87       1613.36        51.66 o                         
  -4   4  15          1.01         12.91        33.20 o                         
  -2   4  15        208.98        233.94        23.37 o                         
   0   4  15       2374.55       2244.30        42.33 o                         
   2   4  15        106.89         87.45        20.75 o                         
   4   4  15        786.22        737.75        29.58 o                         
   6   4  15       1629.01       1510.76        41.11 o                         
   8   4  15          2.51        122.38        33.02 o                         
  10   4  15          0.01         75.50        31.34 o                         
  12   4  15        478.66        596.63        40.84 o                         
  14   4  15        302.79        294.72        47.66 o                         
  16   4  15          7.23        251.62        55.23 o                         
 -25   5  15        141.21        242.54        92.12 o                         
 -23   5  15        124.42         66.60        40.10 o                         
 -21   5  15          0.04         75.10        31.50 o                         
 -19   5  15         96.43        232.27        28.98 o                         
 -17   5  15         36.20        118.03        25.23 o                         
 -15   5  15        455.46        378.64        28.39 o                         
 -13   5  15        840.48        744.25        26.01 o                         
 -11   5  15        317.69        279.51        30.84 o                         
  -9   5  15        251.32        212.98        28.54 o                         
  -7   5  15        101.45         51.47        25.07 o                         
  -5   5  15       3311.63       3269.25        67.28 o                         
  -3   5  15        510.48        565.42        38.49 o                         
  -1   5  15          6.97        -10.66        23.45 o                         
   1   5  15         26.33          8.31        27.64 o                         
   3   5  15        358.94        341.02        27.92 o                         
   5   5  15          0.06         43.17        36.92 o                         
   7   5  15        867.50        676.59        40.96 o                         
   9   5  15        254.80        253.78        41.51 o                         
  11   5  15        246.92        198.87        43.27 o                         
  13   5  15          0.28         99.19        51.78 o                         
 -22   6  15        153.87         66.91        62.52 o                         
 -20   6  15         14.94         -4.27        67.32 o                         
 -18   6  15          0.28        125.03        44.18 o                         
 -16   6  15         93.14        186.74        45.47 o                         
 -14   6  15         21.52        126.51        49.47 o                         
 -12   6  15          5.41         19.62        29.51 o                         
 -10   6  15        252.59        153.13        43.76 o                         
  -8   6  15        166.56        316.97        38.44 o                         
  -6   6  15        288.96        332.07        38.11 o                         
  -4   6  15       1077.72        949.54        42.42 o                         
  -2   6  15        499.53        450.26        36.03 o                         
   0   6  15        520.69        452.06        61.44 o                         
   2   6  15         87.68        150.96        36.84 o                         
   4   6  15          0.12          7.91        46.14 o                         
   6   6  15        201.35        310.18        53.60 o                         
   8   6  15          5.48        217.62        54.91 o                         
  10   6  15          6.12         86.75       167.32 o                         
 -17   7  15         94.75        387.12        86.28 o                         
 -15   7  15         14.46         -8.29        57.68 o                         
 -13   7  15          4.98        -22.06        48.94 o                         
 -11   7  15          9.71        154.30        58.12 o                         
  -9   7  15          0.14         15.99        58.23 o                         
  -7   7  15         81.04        -13.17        42.29 o                         
  -5   7  15          2.02         38.05        53.01 o                         
  -3   7  15          6.00         18.13        74.22 o                         
  -1   7  15        143.69        448.34        77.37 o                         
   1   7  15          1.68        144.95        46.81 o                         
   3   7  15        133.35        185.80        62.84 o                         
   5   7  15          0.44         66.63        89.91 o                         
 -30   0  16        248.12        226.19        53.29 o                         
 -28   0  16         10.52        107.63        55.60 o                         
 -26   0  16         50.59         39.90        30.07 o                         
 -24   0  16         28.80         45.34        40.56 o                         
 -22   0  16        973.81        899.20        37.08 o                         
 -20   0  16       1231.98       1129.85        37.08 o                         
 -18   0  16        333.42        281.14        40.83 o                         
 -16   0  16         42.63         21.60        37.25 o                         
 -14   0  16        308.80        339.72        46.80 o                         
 -12   0  16       1089.73       1097.95        46.68 o                         
 -10   0  16        390.86        414.84        38.65 o                         
  -8   0  16        287.26        361.75        32.47 o                         
  -6   0  16        704.64        648.85        77.48 o                         
  -4   0  16       2702.78       2736.31       110.33 o                         
  -2   0  16         48.33         74.76        62.15 o                         
   0   0  16          4.68          1.33        25.73 o                         
   2   0  16       1928.71       2006.10        50.56 o                         
   4   0  16       2784.22       2690.09        68.14 o                         
   6   0  16        545.95        568.11        67.82 o                         
   8   0  16       3920.41       4145.70        97.20 o                         
  10   0  16         11.30         16.19        37.98 o                         
  12   0  16          2.07          9.55        50.29 o                         
  14   0  16        120.65        102.59        52.09 o                         
  16   0  16          9.22        415.49        69.99 o                         
  18   0  16         79.64        238.38        67.41 o                         
 -31   1  16          0.32        221.61        83.37 o                         
 -29   1  16          0.28         -8.87        47.65 o                         
 -27   1  16          6.98         57.50        44.15 o                         
 -25   1  16        221.67        346.39        30.71 o                         
 -23   1  16        358.51        283.57        20.57 o                         
 -21   1  16        588.31        518.09        28.69 o                         
 -19   1  16       1132.43       1090.62        36.19 o                         
 -17   1  16          6.57        -23.38        23.38 o                         
 -15   1  16       1356.87       1275.80        37.55 o                         
 -13   1  16         74.85         68.83        23.13 o                         
 -11   1  16        188.12        231.76        23.88 o                         
  -9   1  16         38.01         24.64        18.10 o                         
  -7   1  16       1305.63       1353.28        29.16 o                         
  -5   1  16         31.24          4.37        33.14 o                         
  -3   1  16       1223.34       1223.13        46.08 o                         
  -1   1  16       1402.67       1334.72        39.66 o                         
   1   1  16         44.33         77.67        19.63 o                         
   3   1  16        758.78        672.27        29.39 o                         
   5   1  16        724.50        746.57        31.89 o                         
   7   1  16        279.19        308.71        27.32 o                         
   9   1  16          1.95        -19.47        25.01 o                         
  11   1  16        616.40        657.49        40.43 o                         
  13   1  16        219.79        254.63        42.79 o                         
  15   1  16        162.03        373.92        52.40 o                         
  17   1  16         27.98        503.76        84.91 o                         
 -30   2  16         17.49        144.73        58.26 o                         
 -28   2  16          0.99        -49.96        53.17 o                         
 -26   2  16          3.60         -0.94        24.52 o                         
 -24   2  16         38.77         43.48        19.46 o                         
 -22   2  16         46.41         45.90        15.82 o                         
 -20   2  16        899.40        804.18        28.15 o                         
 -18   2  16        280.81        346.47        24.11 o                         
 -16   2  16        287.12        387.96        25.68 o                         
 -14   2  16        609.68        526.14        28.97 o                         
 -12   2  16        134.04        125.17        22.88 o                         
 -10   2  16       1024.56        933.84        34.45 o                         
  -8   2  16       1165.20       1142.25        31.92 o                         
  -6   2  16        130.37        170.57        20.49 o                         
  -4   2  16         11.55          9.67        18.51 o                         
  -2   2  16         14.68         39.92        19.72 o                         
   0   2  16          4.69         15.90        20.41 o                         
   2   2  16        681.34        727.76        33.85 o                         
   4   2  16         91.88         81.46        21.06 o                         
   6   2  16       2319.45       2123.82        42.10 o                         
   8   2  16         76.87        117.53        24.29 o                         
  10   2  16        175.73        213.30        29.36 o                         
  12   2  16        111.83        153.12        42.35 o                         
  14   2  16        271.63        332.62        50.64 o                         
  16   2  16         43.56        203.09        45.23 o                         
 -29   3  16          4.77         52.34        58.60 o                         
 -27   3  16         24.79         77.80        42.86 o                         
 -25   3  16        148.37        220.39        34.00 o                         
 -23   3  16        695.21        571.47        29.33 o                         
 -21   3  16         12.98         27.08        19.05 o                         
 -19   3  16        133.22        134.34        21.70 o                         
 -17   3  16       1485.58       1281.25        32.64 o                         
 -15   3  16        385.10        328.81        34.01 o                         
 -13   3  16        607.57        613.73        41.42 o                         
 -11   3  16         96.97         89.67        25.75 o                         
  -9   3  16        412.45        409.09        27.70 o                         
  -7   3  16        450.96        435.58        27.96 o                         
  -5   3  16       3054.01       2916.14        52.98 o                         
  -3   3  16          0.62        -17.04        17.04 o                         
  -1   3  16       1269.87       1183.88        43.22 o                         
   1   3  16         71.29         34.33        19.39 o                         
   3   3  16        173.35        308.56        30.09 o                         
   5   3  16        692.88        686.09        29.16 o                         
   7   3  16          0.53         23.63        25.96 o                         
   9   3  16          6.07         81.62        26.12 o                         
  11   3  16         82.13        284.47        79.77 o                         
  13   3  16        198.99        427.48        87.02 o                         
  15   3  16          2.46        220.31        68.14 o                         
 -28   4  16         70.86         51.70       113.68 o                         
 -26   4  16          0.22         61.14        58.52 o                         
 -24   4  16         85.82        -18.83        40.78 o                         
 -22   4  16         82.59         53.25        39.21 o                         
 -20   4  16          6.90         23.49        24.75 o                         
 -18   4  16        409.73        415.22        32.17 o                         
 -16   4  16        514.14        500.80        26.92 o                         
 -14   4  16          6.99        -23.10        23.10 o                         
 -12   4  16        271.73        329.10        36.92 o                         
 -10   4  16        207.82        188.08        31.13 o                         
  -8   4  16        216.94        161.51        35.03 o                         
  -6   4  16        425.30        481.53        35.72 o                         
  -4   4  16         59.76        101.35        28.59 o                         
  -2   4  16        517.96        504.00        24.91 o                         
   0   4  16          0.22         16.08        20.71 o                         
   2   4  16        196.30        245.13        26.23 o                         
   4   4  16         55.83         62.56        26.08 o                         
   6   4  16         72.50         74.41        28.53 o                         
   8   4  16       1927.24       1902.24        76.25 o                         
  10   4  16        238.01        384.28        37.06 o                         
  12   4  16         66.74        146.95        37.78 o                         
  14   4  16          6.10        106.39        52.03 o                         
 -25   5  16        247.72        455.76        85.68 o                         
 -23   5  16          4.07        -15.80        60.58 o                         
 -21   5  16         30.99          4.48        51.04 o                         
 -19   5  16         36.04         38.02        40.28 o                         
 -17   5  16       1228.72       1238.91        41.33 o                         
 -15   5  16          3.70         50.90        26.34 o                         
 -13   5  16        141.23         96.76        28.59 o                         
 -11   5  16         25.67         22.53        26.40 o                         
  -9   5  16         11.78         -4.83        38.89 o                         
  -7   5  16          1.13         39.15        27.66 o                         
  -5   5  16        399.86        457.47        55.19 o                         
  -3   5  16          1.35        -11.79        29.84 o                         
  -1   5  16          0.64        -24.35        27.22 o                         
   1   5  16        225.82        241.49        36.30 o                         
   3   5  16          1.83         -8.82        34.48 o                         
   5   5  16         50.65         93.05        29.89 o                         
   7   5  16        423.82        412.85        53.06 o                         
   9   5  16          7.04        136.71        58.79 o                         
  11   5  16        165.35        228.22        56.83 o                         
 -22   6  16          3.80         48.63        87.45 o                         
 -20   6  16         20.59         24.63        92.10 o                         
 -18   6  16          8.67         98.38        54.79 o                         
 -16   6  16          0.77        305.49       103.19 o                         
 -14   6  16         31.84          2.74       124.76 o                         
 -12   6  16         22.83         53.48        60.22 o                         
 -10   6  16         81.65        144.07        44.77 o                         
  -8   6  16         22.95        -13.23        38.66 o                         
  -6   6  16        353.22        409.91        63.29 o                         
  -4   6  16        235.60        146.62        38.13 o                         
  -2   6  16         84.35        169.74        55.71 o                         
   0   6  16        125.49        122.42        37.97 o                         
   2   6  16          9.14         41.47        48.49 o                         
   4   6  16        324.96        558.10        87.27 o                         
   6   6  16          1.41        105.12        65.36 o                         
   8   6  16        271.57        180.74        89.79 o                         
 -15   7  16         72.15        290.13       165.57 o                         
 -13   7  16          0.73         51.88        57.30 o                         
 -11   7  16          9.87        150.66        54.49 o                         
  -9   7  16         90.95         83.40        58.67 o                         
  -7   7  16          0.44          4.75        67.49 o                         
  -5   7  16         65.72        107.27        46.28 o                         
  -3   7  16        155.11        173.67        50.32 o                         
  -1   7  16        220.76        356.71        91.88 o                         
   1   7  16        108.80        218.55        99.06 o                         
   3   7  16         76.39        159.74        94.45 o                         
 -31   1  17         63.56        -89.78        89.78 o                         
 -29   1  17        277.20         53.73        39.93 o                         
 -27   1  17         70.87         20.69        46.53 o                         
 -25   1  17        139.50         72.21        32.31 o                         
 -23   1  17          7.39          6.59        22.59 o                         
 -21   1  17         32.17         -0.13        33.56 o                         
 -19   1  17         12.26        -16.98        20.91 o                         
 -17   1  17       1841.92       1787.55        40.21 o                         
 -15   1  17       5403.96       5540.66        64.33 o                         
 -13   1  17         30.26         21.17        19.91 o                         
 -11   1  17       1068.97        986.34        29.34 o                         
  -9   1  17        409.56        356.62        22.77 o                         
  -7   1  17         11.83         11.40        17.46 o                         
  -5   1  17         69.08         66.15        24.03 o                         
  -3   1  17       1033.42       1049.02        33.19 o                         
  -1   1  17        390.60        389.95        21.86 o                         
   1   1  17          9.13         14.32        15.37 o                         
   3   1  17         40.94         67.86        20.05 o                         
   5   1  17       3249.90       3265.11        49.53 o                         
   7   1  17        415.08        392.38        28.69 o                         
   9   1  17       1038.82        952.11        35.17 o                         
  11   1  17        238.07        399.80        44.51 o                         
  13   1  17        204.03        427.94        47.90 o                         
  15   1  17          0.05        320.53        58.27 o                         
 -30   2  17         13.37         72.64        77.31 o                         
 -28   2  17          3.53          2.99        39.40 o                         
 -26   2  17         13.42         37.75        33.66 o                         
 -24   2  17          6.29         56.52        42.13 o                         
 -22   2  17         91.36         92.35        24.63 o                         
 -20   2  17         86.18         34.61        30.10 o                         
 -18   2  17        145.33        146.09        25.43 o                         
 -16   2  17        112.99         54.59        17.44 o                         
 -14   2  17         19.03         18.28        23.01 o                         
 -12   2  17          2.16        -14.33        16.79 o                         
 -10   2  17       1488.93       1381.04        31.33 o                         
  -8   2  17         38.75         58.46        16.75 o                         
  -6   2  17       1350.31       1301.20        29.82 o                         
  -4   2  17         56.25         23.36        15.26 o                         
  -2   2  17        626.58        597.23        23.56 o                         
   0   2  17       1366.12       1356.40        31.02 o                         
   2   2  17         93.02        107.32        18.57 o                         
   4   2  17         54.16        108.33        29.13 o                         
   6   2  17        436.67        418.65        31.09 o                         
   8   2  17        514.73        572.21        34.26 o                         
  10   2  17        123.38        205.46        47.97 o                         
  12   2  17        622.90        797.27        54.88 o                         
  14   2  17        125.28        337.95        55.96 o                         
  16   2  17         71.45        210.29        49.76 o                         
 -29   3  17         16.26        129.14        63.89 o                         
 -27   3  17          0.18         23.76        52.59 o                         
 -25   3  17        280.16        420.96        56.88 o                         
 -23   3  17        121.73        191.75        44.93 o                         
 -21   3  17        289.89        292.61        35.29 o                         
 -19   3  17          0.40         26.99        29.17 o                         
 -17   3  17        557.58        510.15        34.09 o                         
 -15   3  17        438.55        431.12        44.29 o                         
 -13   3  17       1008.86       1085.06        47.87 o                         
 -11   3  17         52.34         25.81        23.92 o                         
  -9   3  17        449.98        422.04        26.12 o                         
  -7   3  17        786.34        781.99        44.20 o                         
  -5   3  17        576.05        495.13        22.66 o                         
  -3   3  17         50.67         72.75        16.43 o                         
  -1   3  17        398.84        377.11        21.96 o                         
   1   3  17         30.71         21.92        18.84 o                         
   3   3  17       2438.01       2264.29        56.03 o                         
   5   3  17        102.63         72.31        23.05 o                         
   7   3  17         77.58         71.57        25.63 o                         
   9   3  17        390.41        442.84        38.01 o                         
  11   3  17        337.92        540.83        45.68 o                         
  13   3  17        388.57        409.31        61.57 o                         
 -26   4  17         15.59        138.10        51.55 o                         
 -24   4  17          5.30         33.96        89.90 o                         
 -22   4  17        181.54        193.26        41.30 o                         
 -20   4  17        116.47        298.72        80.46 o                         
 -18   4  17        279.59        473.62        72.04 o                         
 -16   4  17        156.50        226.60        60.76 o                         
 -14   4  17         49.35         35.59        35.98 o                         
 -12   4  17         70.63        162.65        29.07 o                         
 -10   4  17        129.22        116.74        28.12 o                         
  -8   4  17         63.48         46.63        33.21 o                         
  -6   4  17         60.81         61.18        26.46 o                         
  -4   4  17        399.46        401.49        29.45 o                         
  -2   4  17        397.38        392.33        33.55 o                         
   0   4  17        636.43        586.76        26.97 o                         
   2   4  17        344.02        396.80        32.43 o                         
   4   4  17        310.72        291.02        35.20 o                         
   6   4  17        243.55        195.11        33.66 o                         
   8   4  17        388.16        330.46        41.07 o                         
  10   4  17         30.96        179.75        46.40 o                         
  12   4  17        209.45        232.66        45.83 o                         
 -23   5  17         27.06        227.98        74.62 o                         
 -21   5  17        110.69        203.21        53.89 o                         
 -19   5  17         46.27        214.33        50.58 o                         
 -17   5  17        345.75        489.15        46.75 o                         
 -15   5  17        513.07        657.11        52.69 o                         
 -13   5  17         16.43         94.77        45.78 o                         
 -11   5  17        537.88        638.11        55.60 o                         
  -9   5  17        513.66        619.72        37.86 o                         
  -7   5  17         23.54        115.82        33.83 o                         
  -5   5  17          0.43        104.58        36.50 o                         
  -3   5  17        245.64        250.76        51.19 o                         
  -1   5  17         89.76         59.86        33.07 o                         
   1   5  17        382.38        340.24        47.85 o                         
   3   5  17        355.04        356.60        38.64 o                         
   5   5  17          1.90        117.15        94.94 o                         
   7   5  17         27.83        205.92        70.21 o                         
   9   5  17        642.06        593.43        60.02 o                         
 -20   6  17         82.62         34.56        93.27 o                         
 -18   6  17         29.53         77.29        66.59 o                         
 -16   6  17          0.30        393.73        63.34 o                         
 -14   6  17          0.02         -0.06        83.95 o                         
 -12   6  17         31.51        237.32       171.98 o                         
 -10   6  17          2.10         77.82        37.99 o                         
  -8   6  17        197.38        135.28        63.42 o                         
  -6   6  17        664.09        463.90        54.42 o                         
  -4   6  17        267.67        524.12        53.15 o                         
  -2   6  17          0.15          4.43        38.71 o                         
   0   6  17         48.93        125.61        53.52 o                         
   2   6  17          4.32         56.85        51.67 o                         
   4   6  17        438.02        389.73        49.57 o                         
   6   6  17         61.58        166.53        81.62 o                         
 -13   7  17         21.74        -56.65        65.29 o                         
 -11   7  17         10.73         70.15        51.34 o                         
  -9   7  17          1.33        128.25        59.58 o                         
  -7   7  17          5.37        151.65        56.02 o                         
  -5   7  17          0.33        157.99        55.90 o                         
  -3   7  17        127.97        252.43        53.53 o                         
  -1   7  17         44.91         45.94        88.03 o                         
 -30   0  18         79.82         12.83        82.79 o                         
 -28   0  18          9.59        374.28        85.12 o                         
 -26   0  18         68.26         17.22        42.41 o                         
 -24   0  18        125.87         22.70        37.26 o                         
 -22   0  18        232.14        114.45        40.86 o                         
 -20   0  18        271.53        268.95        59.43 o                         
 -18   0  18         86.78         94.40        27.64 o                         
 -16   0  18        344.64        403.71        35.99 o                         
 -14   0  18        852.03        958.34        43.70 o                         
 -12   0  18         15.87         -2.31        41.74 o                         
 -10   0  18        850.83        781.06        34.30 o                         
  -8   0  18        425.66        358.40        30.54 o                         
  -6   0  18          9.16         66.26        58.40 o                         
  -4   0  18        186.40        189.26        57.14 o                         
  -2   0  18       1296.22       1224.46        82.31 o                         
   0   0  18        331.07        379.66        41.66 o                         
   2   0  18       3579.21       3590.08        67.83 o                         
   4   0  18       5642.59       5403.43        89.57 o                         
   6   0  18      14946.40      14621.36       232.84 o                         
   8   0  18         55.86         44.44        38.20 o                         
  10   0  18         99.28        179.57        54.80 o                         
  12   0  18          1.36         94.54        52.61 o                         
  14   0  18         66.06        207.18        84.53 o                         
 -29   1  18         14.09        -40.94        40.94 o                         
 -27   1  18          0.54        108.11        55.38 o                         
 -25   1  18        119.34        192.66        47.88 o                         
 -23   1  18        543.41        560.37        51.61 o                         
 -21   1  18        195.95        155.82        27.48 o                         
 -19   1  18        275.59        242.94        29.14 o                         
 -17   1  18        838.55        818.28        30.11 o                         
 -15   1  18          0.91         12.20        18.07 o                         
 -13   1  18        204.11        216.29        22.86 o                         
 -11   1  18         29.59          5.53        14.80 o                         
  -9   1  18        148.69        184.15        21.70 o                         
  -7   1  18       2808.72       2634.75        52.13 o                         
  -5   1  18       1175.33       1042.92        37.13 o                         
  -3   1  18         40.62         43.63        14.44 o                         
  -1   1  18       1309.20       1351.02        33.19 o                         
   1   1  18        226.02        200.37        21.35 o                         
   3   1  18        266.64        206.61        36.19 o                         
   5   1  18          3.00        108.58        28.42 o                         
   7   1  18        429.79        333.90        35.17 o                         
   9   1  18         11.86         57.54        32.61 o                         
  11   1  18        117.28        197.05        40.15 o                         
  13   1  18        581.40        582.56        59.85 o                         
  15   1  18        395.43        404.19        62.60 o                         
 -28   2  18          0.20        103.21        76.37 o                         
 -26   2  18         28.16         -7.12        35.99 o                         
 -24   2  18          5.63         18.57        37.19 o                         
 -22   2  18        500.38        445.49        35.51 o                         
 -20   2  18         15.10        -11.96        23.99 o                         
 -18   2  18         35.06         61.45        33.21 o                         
 -16   2  18         39.29         -0.96        26.61 o                         
 -14   2  18         13.64         10.93        14.90 o                         
 -12   2  18        729.29        604.67        23.46 o                         
 -10   2  18         13.05         34.88        14.37 o                         
  -8   2  18        869.50        766.90        22.66 o                         
  -6   2  18        444.06        454.49        24.41 o                         
  -4   2  18        760.62        659.73        27.23 o                         
  -2   2  18        315.21        296.02        19.93 o                         
   0   2  18         14.64         -3.55        16.50 o                         
   2   2  18        388.65        351.14        35.65 o                         
   4   2  18         32.48         46.27        27.25 o                         
   6   2  18        847.68        829.03        34.81 o                         
   8   2  18       2084.92       2134.33        50.92 o                         
  10   2  18          0.72        149.86        69.84 o                         
  12   2  18        177.27        169.76        51.08 o                         
  14   2  18          8.73        108.93        55.71 o                         
 -27   3  18        186.49        262.73        58.52 o                         
 -25   3  18        526.27        623.39        75.71 o                         
 -23   3  18          5.77         16.04        53.93 o                         
 -21   3  18          0.48        -32.95        32.95 o                         
 -19   3  18        531.95        574.00        40.65 o                         
 -17   3  18        594.89        646.46        37.84 o                         
 -15   3  18          0.76         37.47        21.20 o                         
 -13   3  18        257.44        303.46        28.90 o                         
 -11   3  18        488.10        444.79        26.07 o                         
  -9   3  18         67.12         75.03        21.85 o                         
  -7   3  18        413.49        392.04        29.34 o                         
  -5   3  18       2778.15       2552.22        45.24 o                         
  -3   3  18        253.27        241.29        20.85 o                         
  -1   3  18          1.74         19.32        24.50 o                         
   1   3  18        391.68        467.82        27.21 o                         
   3   3  18         22.34         64.13        26.86 o                         
   5   3  18        233.19        241.54        27.74 o                         
   7   3  18         26.51         66.98        45.00 o                         
   9   3  18         53.11        487.48        58.21 o                         
  11   3  18        527.13        702.34        47.46 o                         
  13   3  18         76.52        404.55        53.65 o                         
 -26   4  18          8.93        -20.82        62.21 o                         
 -24   4  18          6.17        155.26        78.12 o                         
 -22   4  18        110.03        350.32        57.26 o                         
 -20   4  18        214.71        339.22        51.77 o                         
 -18   4  18         78.20         26.25        42.85 o                         
 -16   4  18         70.46        136.16        38.80 o                         
 -14   4  18        124.67        136.25        37.31 o                         
 -12   4  18         52.98         59.75        29.49 o                         
 -10   4  18          9.40         73.10        32.60 o                         
  -8   4  18         42.89        -11.24        25.77 o                         
  -6   4  18        357.43        328.76        31.53 o                         
  -4   4  18         52.74        134.78        41.58 o                         
  -2   4  18        120.03        128.52        46.04 o                         
   0   4  18         59.22         42.81        26.54 o                         
   2   4  18         84.39        128.47        36.46 o                         
   4   4  18          4.32        115.90        28.75 o                         
   6   4  18          2.50         68.93        32.24 o                         
   8   4  18         83.46        316.97        43.46 o                         
  10   4  18          6.41        286.60        70.29 o                         
 -23   5  18          1.80        -20.49        86.41 o                         
 -21   5  18         61.61         57.46        55.32 o                         
 -19   5  18          0.36        497.87        80.45 o                         
 -17   5  18         74.07         89.85        58.80 o                         
 -15   5  18          0.96        -28.63        47.63 o                         
 -13   5  18          3.54        137.20        65.42 o                         
 -11   5  18        578.75        872.64       123.71 o                         
  -9   5  18        389.86        278.32        44.65 o                         
  -7   5  18         66.46         72.51        35.70 o                         
  -5   5  18         10.19        -14.01        37.06 o                         
  -3   5  18         77.35         11.86        66.65 o                         
  -1   5  18          0.07         52.69        36.35 o                         
   1   5  18          1.70        -27.28        52.05 o                         
   3   5  18        142.07        240.93        39.44 o                         
   5   5  18          0.00        140.96        42.91 o                         
   7   5  18          2.12         93.25        48.91 o                         
 -18   6  18         79.06          0.56       122.43 o                         
 -16   6  18         21.55        162.71        89.20 o                         
 -14   6  18        117.91        -18.37        62.97 o                         
 -12   6  18        192.65        370.23        77.54 o                         
 -10   6  18         14.89        182.51        40.74 o                         
  -8   6  18          0.36        120.91        61.60 o                         
  -6   6  18        244.93        298.55        55.80 o                         
  -4   6  18          2.58        366.97        59.74 o                         
  -2   6  18         93.58        217.61        52.68 o                         
   0   6  18         34.43         13.35        52.84 o                         
   2   6  18         10.00        254.00       100.54 o                         
   4   6  18        208.32        331.69        72.88 o                         
 -29   1  19        144.36        195.49        60.17 o                         
 -27   1  19         74.73         48.87        57.39 o                         
 -25   1  19        176.29        177.73        58.71 o                         
 -23   1  19        303.99        358.81        31.61 o                         
 -21   1  19         14.11        -12.51        26.88 o                         
 -19   1  19        362.85        291.55        26.83 o                         
 -17   1  19       2511.07       2323.03        41.98 o                         
 -15   1  19       2569.65       2535.89        42.01 o                         
 -13   1  19         97.25        114.88        21.05 o                         
 -11   1  19         28.46         -4.79        16.67 o                         
  -9   1  19        660.93        603.06        19.32 o                         
  -7   1  19          4.94          7.41        18.87 o                         
  -5   1  19        928.59        812.11        27.56 o                         
  -3   1  19        374.50        366.56        32.99 o                         
  -1   1  19       1533.26       1472.98        27.68 o                         
   1   1  19        885.48        860.67        58.58 o                         
   3   1  19          0.41         85.58        24.34 o                         
   5   1  19          1.85         85.00        28.66 o                         
   7   1  19        173.82        435.38        39.70 o                         
   9   1  19          9.83        107.93        40.39 o                         
  11   1  19          1.77        179.61        39.45 o                         
  13   1  19          1.91        217.95        51.98 o                         
 -28   2  19         21.91        168.07        58.47 o                         
 -26   2  19         81.93        -51.49        51.49 o                         
 -24   2  19         41.30        105.96        39.29 o                         
 -22   2  19         90.61         94.40        28.80 o                         
 -20   2  19         21.20         -7.44        31.34 o                         
 -18   2  19         35.20         15.15        20.11 o                         
 -16   2  19        209.44        190.70        26.40 o                         
 -14   2  19        777.25        808.45        30.89 o                         
 -12   2  19        274.36        238.95        19.40 o                         
 -10   2  19         93.54         94.52        16.58 o                         
  -8   2  19          0.10         21.24        14.84 o                         
  -6   2  19        497.65        452.80        24.59 o                         
  -4   2  19         90.48         65.74        26.92 o                         
  -2   2  19        126.43        178.26        26.93 o                         
   0   2  19         22.44         26.81        22.67 o                         
   2   2  19        123.28        175.81        34.60 o                         
   4   2  19         14.77         33.85        23.75 o                         
   6   2  19        113.24        110.86        28.98 o                         
   8   2  19        389.15        370.66        56.12 o                         
  10   2  19         61.91         55.60        48.09 o                         
  12   2  19         38.15        561.31        83.61 o                         
 -27   3  19         28.64          6.41       102.02 o                         
 -25   3  19          2.86        327.88        77.54 o                         
 -23   3  19         20.64        194.94        46.58 o                         
 -21   3  19         69.81        156.61        53.63 o                         
 -19   3  19         45.98         65.93        41.70 o                         
 -17   3  19       1792.08       1630.33        41.48 o                         
 -15   3  19        540.17        674.56        36.91 o                         
 -13   3  19        379.01        272.22        45.01 o                         
 -11   3  19          9.18         19.99        21.27 o                         
  -9   3  19         59.94        105.72        27.81 o                         
  -7   3  19         42.60         62.35        20.28 o                         
  -5   3  19        314.07        316.55        21.82 o                         
  -3   3  19         23.99         15.75        22.81 o                         
  -1   3  19          1.12         26.20        22.83 o                         
   1   3  19         72.33         76.41        21.04 o                         
   3   3  19        432.93        376.31        31.35 o                         
   5   3  19          4.79         38.46        46.95 o                         
   7   3  19         73.77        170.57        38.22 o                         
   9   3  19        423.17        570.92        47.28 o                         
  11   3  19         31.65        164.27        41.10 o                         
 -24   4  19         35.77         46.81        68.21 o                         
 -22   4  19         44.57         43.83        53.05 o                         
 -20   4  19          8.45         34.58        39.20 o                         
 -18   4  19         91.39         72.80        47.07 o                         
 -16   4  19         12.80         -4.88        39.98 o                         
 -14   4  19          1.14        -23.79        34.58 o                         
 -12   4  19        585.56        553.53        38.34 o                         
 -10   4  19        137.68        157.02        56.05 o                         
  -8   4  19          0.31         17.68        31.62 o                         
  -6   4  19        932.50        816.76        40.88 o                         
  -4   4  19        373.53        345.25        56.39 o                         
  -2   4  19        301.10        160.37        44.10 o                         
   0   4  19        126.20        122.68        34.67 o                         
   2   4  19         11.14        -28.43        51.45 o                         
   4   4  19          0.22         -6.37        68.50 o                         
   6   4  19        320.59        356.42        62.83 o                         
   8   4  19        987.63        789.34        76.10 o                         
 -21   5  19          1.41         34.24       128.84 o                         
 -19   5  19          2.08         36.58       183.06 o                         
 -17   5  19        103.61          6.18        57.39 o                         
 -15   5  19         96.74         -2.81        53.06 o                         
 -13   5  19        590.40        816.27        68.81 o                         
 -11   5  19        589.18        594.49        47.44 o                         
  -9   5  19        287.69        352.42        52.62 o                         
  -7   5  19          1.14         42.04        39.18 o                         
  -5   5  19        205.86        201.28        60.46 o                         
  -3   5  19        105.76        108.77        58.06 o                         
  -1   5  19          6.29         79.39        46.92 o                         
   1   5  19         57.54        168.22        81.29 o                         
   3   5  19        326.32        384.55        62.98 o                         
   5   5  19        167.24        497.41        71.32 o                         
 -16   6  19         13.99        240.37        64.14 o                         
 -14   6  19         69.26        -82.05        90.36 o                         
 -12   6  19         53.03         80.04        44.29 o                         
 -10   6  19        295.54        535.40        57.71 o                         
  -8   6  19        411.77        360.74        55.91 o                         
  -4   6  19          3.24         41.33        43.69 o                         
  -2   6  19         92.24        182.15        52.57 o                         
   0   6  19          0.95         56.40        54.42 o                         
 -28   0  20        165.32        267.02        79.29 o                         
 -26   0  20        335.98        285.49        55.39 o                         
 -24   0  20        154.75        144.59        61.80 o                         
 -22   0  20          3.70         17.71        37.31 o                         
 -20   0  20        339.45        282.76        50.90 o                         
 -18   0  20         22.52         -2.87        59.52 o                         
 -16   0  20         27.17         74.49        29.61 o                         
 -14   0  20         16.79          9.85        23.77 o                         
 -12   0  20          1.40        105.52        43.70 o                         
 -10   0  20        629.83        592.76        42.05 o                         
  -8   0  20          0.05         -7.19        20.36 o                         
  -6   0  20        601.49        553.53        52.47 o                         
  -4   0  20          4.03          8.94        38.57 o                         
  -2   0  20        560.32        434.14        26.53 o                         
   0   0  20          0.38        138.23        43.70 o                         
   2   0  20       1332.36       1170.09        58.34 o                         
   4   0  20        246.34        307.49        38.83 o                         
   6   0  20        213.53        326.71        61.22 o                         
   8   0  20        243.28        463.14       137.54 o                         
  10   0  20          0.02        516.52       123.59 o                         
  12   0  20         20.21        200.07        64.44 o                         
 -27   1  20        240.17        373.14        81.08 o                         
 -25   1  20         36.09         59.24        41.40 o                         
 -23   1  20          2.34        -13.43        28.45 o                         
 -21   1  20        126.66         58.43        39.08 o                         
 -19   1  20         37.48         53.54        31.48 o                         
 -17   1  20        194.12        269.15        24.96 o                         
 -15   1  20        293.03        380.73        32.64 o                         
 -13   1  20          2.71         16.58        15.14 o                         
 -11   1  20          0.24         34.42        14.58 o                         
  -9   1  20       1125.36       1016.11        26.62 o                         
  -7   1  20        254.03        231.10        22.09 o                         
  -5   1  20        254.81        350.19        28.89 o                         
  -3   1  20         90.65        124.53        19.22 o                         
  -1   1  20        357.28        351.05        25.65 o                         
   1   1  20         29.36         88.43        20.06 o                         
   3   1  20         78.75        132.45        22.50 o                         
   5   1  20         66.56         30.81        58.93 o                         
   7   1  20        499.30        530.46        38.85 o                         
   9   1  20         26.36         31.92        42.13 o                         
  11   1  20         57.97        238.89        46.63 o                         
 -26   2  20          3.46         38.23        42.37 o                         
 -24   2  20        154.61        340.25        55.08 o                         
 -22   2  20        134.06        195.21        35.91 o                         
 -20   2  20         15.64         -5.04        27.49 o                         
 -18   2  20          0.35         -3.92        23.46 o                         
 -16   2  20          5.68        -16.02        29.46 o                         
 -14   2  20         10.66         -4.54        17.60 o                         
 -12   2  20        136.27        141.64        33.11 o                         
 -10   2  20        811.90        880.68        23.94 o                         
  -8   2  20          6.26        -14.39        14.39 o                         
  -6   2  20        227.87        201.27        20.34 o                         
  -4   2  20        228.99        268.98        18.95 o                         
  -2   2  20       1155.20       1126.39        27.48 o                         
   0   2  20        246.87        292.64        32.95 o                         
   2   2  20         80.42        136.38        30.90 o                         
   4   2  20        154.49        262.93        44.60 o                         
   6   2  20        545.67        629.27        50.82 o                         
   8   2  20          2.50          0.46        47.29 o                         
  10   2  20        138.19        253.18        42.97 o                         
 -25   3  20         17.87         57.14        55.65 o                         
 -23   3  20         21.32         19.39        86.87 o                         
 -21   3  20          0.02        -31.64        45.97 o                         
 -19   3  20         43.83        108.65        37.25 o                         
 -17   3  20         38.56         65.74        58.37 o                         
 -15   3  20          0.19         62.92        46.95 o                         
 -13   3  20        141.75        148.24        28.76 o                         
 -11   3  20        563.47        549.37        37.44 o                         
  -9   3  20         12.86         63.47        28.49 o                         
  -7   3  20         43.44         55.39        22.10 o                         
  -5   3  20         39.95         65.03        25.99 o                         
  -3   3  20        117.56        206.32        24.48 o                         
  -1   3  20         11.17         13.97        21.25 o                         
   1   3  20          6.43          7.97        23.92 o                         
   3   3  20         15.64         24.77        38.15 o                         
   5   3  20         47.34         75.51        42.81 o                         
   7   3  20         60.01        101.71        38.55 o                         
   9   3  20         18.98        155.61        64.62 o                         
 -24   4  20          1.80        172.56        81.62 o                         
 -22   4  20          0.04         75.16        99.69 o                         
 -20   4  20         13.54          7.80        41.29 o                         
 -18   4  20          0.84        -52.66        52.66 o                         
 -16   4  20        122.14        174.85        42.03 o                         
 -14   4  20          6.91        101.29        34.54 o                         
 -12   4  20          0.48         92.25        82.83 o                         
 -10   4  20          0.43        103.88        35.82 o                         
  -8   4  20         40.64        -30.99        30.99 o                         
  -6   4  20         30.56          5.76        30.97 o                         
  -4   4  20         20.74        254.18        79.29 o                         
  -2   4  20        297.56        414.36        52.33 o                         
   0   4  20         25.39          0.77        41.98 o                         
   2   4  20         43.38        209.10        55.97 o                         
   4   4  20         14.92        125.04        40.94 o                         
   6   4  20        334.71        556.55        51.74 o                         
 -19   5  20        178.70         64.09        68.45 o                         
 -17   5  20         13.08        -54.58        67.11 o                         
 -15   5  20         83.54         11.90       105.52 o                         
 -13   5  20        562.76        494.76        69.70 o                         
 -11   5  20         68.18        132.27        48.49 o                         
  -9   5  20          2.41         16.07        39.31 o                         
  -7   5  20        126.45         90.55        44.85 o                         
  -5   5  20        494.71        535.28        48.52 o                         
  -3   5  20        186.78        287.04        75.40 o                         
  -1   5  20          0.10         18.35        50.24 o                         
   1   5  20         55.76         80.00        44.35 o                         
   3   5  20          1.53        129.03        50.13 o                         
 -12   6  20          4.20        -70.75        70.75 o                         
 -10   6  20        291.51        365.08        51.31 o                         
  -8   6  20        338.48        324.38        81.52 o                         
  -6   6  20         29.76         83.96        49.65 o                         
  -4   6  20          3.18         97.05       121.26 o                         
 -27   1  21          5.68         19.06        56.44 o                         
 -25   1  21          6.22        -17.98        81.62 o                         
 -23   1  21         88.60        103.79        30.79 o                         
 -21   1  21        482.66        358.13        42.13 o                         
 -19   1  21        237.67        380.92        39.04 o                         
 -17   1  21       3222.87       2941.86        51.82 o                         
 -15   1  21        679.73        663.97        48.17 o                         
 -13   1  21          0.89         47.55        20.89 o                         
 -11   1  21          8.77        -13.09        18.77 o                         
  -9   1  21         25.82         10.67        18.10 o                         
  -7   1  21          6.59         -4.05        18.54 o                         
  -5   1  21       1824.84       1694.09        42.03 o                         
  -3   1  21        124.85        248.82        38.67 o                         
  -1   1  21       1006.42        846.56        44.70 o                         
   1   1  21        498.07        526.15        31.46 o                         
   3   1  21         46.72        230.01        33.47 o                         
   5   1  21          0.58        138.28        44.84 o                         
   7   1  21         59.47        160.96        58.74 o                         
   9   1  21        169.63        172.42        45.96 o                         
 -26   2  21          2.50         27.01        55.22 o                         
 -24   2  21         27.70        147.87        48.23 o                         
 -22   2  21         96.42         65.93        47.40 o                         
 -20   2  21         62.47        123.07        44.79 o                         
 -18   2  21          1.14        -31.35        31.35 o                         
 -16   2  21         13.55         74.28        31.28 o                         
 -14   2  21         62.65         37.96        29.38 o                         
 -12   2  21        311.25        369.74        23.26 o                         
 -10   2  21         29.24         70.71        26.39 o                         
  -8   2  21         46.98         72.34        30.60 o                         
  -6   2  21        364.65        338.40        21.03 o                         
  -4   2  21        339.85        265.21        27.92 o                         
  -2   2  21          2.12         73.96        24.42 o                         
   0   2  21         18.50         74.86        22.11 o                         
   2   2  21        192.40        136.14        27.96 o                         
   4   2  21          1.71         17.30        45.02 o                         
   6   2  21        534.62        704.74        83.48 o                         
   8   2  21         50.49        146.48        53.69 o                         
 -25   3  21          5.79         89.78        79.29 o                         
 -23   3  21         17.06         54.03        52.31 o                         
 -21   3  21          8.32         63.68        79.53 o                         
 -19   3  21        102.17         74.27        54.33 o                         
 -17   3  21        131.33         75.62        79.29 o                         
 -15   3  21        652.85        717.25        48.06 o                         
 -13   3  21         70.46         95.37        28.86 o                         
 -11   3  21        169.58        184.46        30.97 o                         
  -9   3  21          1.12         73.46        69.96 o                         
  -7   3  21         44.76         50.76        34.58 o                         
  -5   3  21         15.72         66.24        25.30 o                         
  -3   3  21        266.40        383.73        37.09 o                         
  -1   3  21        290.70        213.93        37.02 o                         
   1   3  21          0.36         -6.19        31.93 o                         
   3   3  21        122.20        157.19        37.69 o                         
   5   3  21        802.65        991.05        57.94 o                         
   7   3  21         77.72        300.68        61.29 o                         
 -22   4  21         24.91         75.72        58.74 o                         
 -20   4  21         12.94        137.63       130.59 o                         
 -18   4  21         70.25        100.75        47.80 o                         
 -16   4  21         41.88        254.43        86.90 o                         
 -14   4  21        199.39        282.38        48.01 o                         
 -12   4  21         73.41        275.32        60.22 o                         
 -10   4  21         37.53        111.93        81.62 o                         
  -8   4  21        281.13        280.57        38.88 o                         
  -6   4  21          0.05         17.55        32.72 o                         
  -4   4  21         32.52         64.12        44.09 o                         
  -2   4  21         41.36         37.11        37.39 o                         
   0   4  21         39.31         -1.20        47.44 o                         
   2   4  21        132.51        279.34        55.60 o                         
   4   4  21         53.36        225.62        93.91 o                         
 -17   5  21        480.87        534.52        80.97 o                         
 -15   5  21         89.39         98.21        54.95 o                         
 -13   5  21         68.09        494.93       106.63 o                         
 -11   5  21          3.78        397.87        96.78 o                         
  -9   5  21        163.18        463.07        49.71 o                         
  -7   5  21         47.62         41.22        45.10 o                         
  -5   5  21          9.97        116.61        42.92 o                         
  -3   5  21         95.57        -17.56        47.14 o                         
  -1   5  21          1.14         83.17        43.79 o                         
 -26   0  22         90.54         78.49       123.60 o                         
 -24   0  22          0.03         23.32        67.63 o                         
 -22   0  22         58.63         25.79        74.04 o                         
 -20   0  22         23.19         24.50        40.30 o                         
 -18   0  22         12.88        -17.69        62.89 o                         
 -16   0  22         29.47         28.20        35.85 o                         
 -14   0  22        305.44        230.13        41.60 o                         
 -12   0  22        160.75        122.43        30.90 o                         
 -10   0  22         25.90        -14.22        54.36 o                         
  -6   0  22        160.15        100.71        67.05 o                         
  -4   0  22       1976.88       1734.27        85.06 o                         
  -2   0  22       4099.18       4372.63       122.78 o                         
   0   0  22         75.46        152.49        51.22 o                         
   2   0  22        402.65        585.58        67.73 o                         
   4   0  22         58.06         83.97        61.35 o                         
   8   0  22        131.93        662.19       135.26 o                         
 -25   1  22         38.90        153.83       102.02 o                         
 -23   1  22         81.50        411.60        78.12 o                         
 -21   1  22          9.73         -9.29        37.26 o                         
 -19   1  22         24.89         15.54        48.83 o                         
 -17   1  22        259.43        382.48        44.10 o                         
 -15   1  22        125.17        192.58        35.58 o                         
 -13   1  22        298.43        329.55        26.31 o                         
 -11   1  22        188.66        126.85        19.63 o                         
  -9   1  22        198.45        164.77        21.29 o                         
  -7   1  22          0.54         42.74        23.77 o                         
  -5   1  22         15.43         35.08        32.91 o                         
  -3   1  22          3.54        140.24        62.38 o                         
  -1   1  22         16.08        111.79        62.60 o                         
   1   1  22        264.86        405.23        53.57 o                         
   3   1  22         33.00        170.46        55.71 o                         
   5   1  22          7.87        213.91        99.11 o                         
   7   1  22        430.47        433.33        86.92 o                         
 -24   2  22         14.45          2.26        52.75 o                         
 -22   2  22          0.28         50.75        67.04 o                         
 -20   2  22          8.70        -41.20        41.20 o                         
 -18   2  22         32.39         56.32        32.32 o                         
 -16   2  22         29.41         19.81        27.34 o                         
 -14   2  22         12.86         22.48        25.42 o                         
 -12   2  22         10.13        -11.28        23.65 o                         
 -10   2  22         54.71         52.85        25.30 o                         
  -8   2  22        235.40        286.42        67.83 o                         
  -6   2  22        273.52        224.52        27.07 o                         
  -4   2  22        108.21        130.18        32.07 o                         
  -2   2  22          3.27         27.44        33.29 o                         
   0   2  22          0.10        102.33        36.64 o                         
   2   2  22         45.81        183.60        47.03 o                         
   4   2  22        112.55        272.88       145.38 o                         
   6   2  22        660.84       1010.51        87.11 o                         
 -23   3  22         21.87         61.80        72.29 o                         
 -21   3  22          5.32        -41.66        43.82 o                         
 -19   3  22        194.53          4.57        67.05 o                         
 -17   3  22         62.20         58.36        44.23 o                         
 -15   3  22        278.75        281.14        48.63 o                         
 -13   3  22         16.11        -17.90        37.18 o                         
 -11   3  22         23.45        133.62        58.92 o                         
  -9   3  22         19.30        116.42        54.73 o                         
  -7   3  22        171.28        158.91        37.92 o                         
  -5   3  22         16.80         96.13        35.38 o                         
  -3   3  22        428.44        407.04        46.17 o                         
  -1   3  22        353.94        330.41        78.43 o                         
   1   3  22          3.13          3.83        68.51 o                         
   3   3  22         10.72        399.93       127.09 o                         
   5   3  22         83.94        246.35       107.27 o                         
 -20   4  22         28.07        114.80       127.09 o                         
 -18   4  22         39.15         96.71        71.71 o                         
 -16   4  22          0.81          2.52        77.54 o                         
 -14   4  22         13.98        -57.48        57.48 o                         
 -12   4  22         42.81         89.76        54.15 o                         
 -10   4  22        121.86        102.40        51.17 o                         
  -8   4  22          3.09         20.04        38.61 o                         
  -6   4  22          7.88         25.79        48.68 o                         
  -4   4  22        142.80        208.91        89.20 o                         
  -2   4  22          3.99        -61.02        61.02 o                         
   0   4  22        215.48        220.84        58.24 o                         
 -13   5  22        139.15        177.40        54.65 o                         
 -11   5  22         39.26        -55.08        55.08 o                         
  -9   5  22          0.22        -48.64        48.64 o                         
  -7   5  22         11.68         82.61        87.51 o                         
  -5   5  22         67.77        100.97        72.70 o                         
 -23   1  23          6.20         85.18        49.45 o                         
 -21   1  23        172.57        260.45        47.48 o                         
 -19   1  23         32.04         48.30        60.25 o                         
 -17   1  23        294.70        268.27        35.98 o                         
 -15   1  23         77.72         48.85        39.20 o                         
 -13   1  23          0.04         30.78        25.49 o                         
 -11   1  23        147.00        135.20        32.41 o                         
  -9   1  23         37.09         45.98        50.30 o                         
  -7   1  23        323.32        290.45        80.83 o                         
  -5   1  23       1083.42       1292.16       137.56 o                         
  -3   1  23        506.71        680.35        45.63 o                         
  -1   1  23          1.79        116.99        40.23 o                         
   1   1  23        175.38        490.66        85.94 o                         
   3   1  23        298.98        570.62        88.18 o                         
   5   1  23         11.14        276.02       119.35 o                         
 -22   2  23          3.53        -42.61        42.61 o                         
 -20   2  23          1.89          4.96        89.78 o                         
 -18   2  23        106.77         28.64        35.40 o                         
 -16   2  23         76.96         51.23        38.68 o                         
 -14   2  23         29.02         55.01        46.40 o                         
 -12   2  23          2.68         33.43        40.32 o                         
 -10   2  23          0.41        -17.67        58.57 o                         
  -8   2  23        109.23        126.54        53.62 o                         
  -6   2  23          0.19         92.79        48.53 o                         
  -4   2  23        254.27        217.12        46.36 o                         
  -2   2  23         40.97         57.38        81.13 o                         
   0   2  23         22.57        111.32        56.54 o                         
   2   2  23          1.83         48.94        66.54 o                         
   4   2  23          0.18        176.48        62.18 o                         
 -21   3  23         50.02        -31.88        79.87 o                         
 -19   3  23         73.32        227.37        72.29 o                         
 -17   3  23        349.15        331.20        51.93 o                         
 -15   3  23         87.66         69.45        46.28 o                         
 -13   3  23         83.71        105.78        48.97 o                         
 -11   3  23          2.88        -53.98        62.25 o                         
  -9   3  23         61.54          3.46        46.22 o                         
  -7   3  23          2.30         33.64        67.94 o                         
  -5   3  23        208.12        223.21       107.28 o                         
  -3   3  23        201.22        266.60        97.95 o                         
  -1   3  23         33.62        -10.39        73.93 o                         
   1   3  23        291.47        731.03       146.93 o                         
 -16   4  23          2.39         46.80        51.43 o                         
 -14   4  23         14.04        242.13        84.55 o                         
 -12   4  23          0.03       -125.92       125.92 o                         
 -10   4  23          0.73        -47.47        47.47 o                         
  -8   4  23         15.30         41.12       173.73 o                         
  -6   4  23         91.18         63.59       204.05 o                         
  -4   4  23        116.94         31.14        71.71 o                         
  -2   4  23        168.90        326.26        80.51 o                         
 -22   0  24         33.16         54.80        68.79 o                         
 -20   0  24        166.75        133.77        98.53 o                         
 -18   0  24          0.37        -54.13        54.13 o                         
 -16   0  24         50.53         -3.57       104.94 o                         
 -12   0  24          0.00         67.00       131.17 o                         
 -10   0  24        216.08        307.65       111.36 o                         
  -8   0  24        290.83        207.57        65.30 o                         
  -6   0  24        979.00        681.10       100.32 o                         
  -4   0  24       1019.69        851.75        87.49 o                         
  -2   0  24        290.03        277.53        73.46 o                         
   0   0  24        479.15        465.50        95.63 o                         
   2   0  24        370.76        531.10        87.79 o                         
 -21   1  24         36.97        -37.53        54.61 o                         
 -19   1  24         31.92         13.44        55.76 o                         
 -17   1  24        207.39        123.14        60.63 o                         
 -15   1  24        156.55         82.26        46.37 o                         
 -13   1  24         60.16         83.99        60.09 o                         
 -11   1  24         18.20        -52.81        52.81 o                         
  -9   1  24          1.09         29.15        67.88 o                         
  -7   1  24          2.91         56.22        38.04 o                         
  -5   1  24        223.72        375.02        54.53 o                         
  -3   1  24        263.02        585.55        51.91 o                         
  -1   1  24         40.52        303.16        56.04 o                         
   1   1  24        268.82        536.82        72.34 o                         
 -20   2  24          2.89        -34.31        67.12 o                         
 -18   2  24        120.09         41.22        65.21 o                         
 -16   2  24         34.37        -80.45        80.45 o                         
 -14   2  24        203.01        157.40        63.01 o                         
 -12   2  24          2.89        218.04       103.77 o                         
 -10   2  24          0.24        -62.06        62.06 o                         
  -8   2  24        113.61        -31.70       117.77 o                         
  -6   2  24         19.19         21.25       102.02 o                         
  -4   2  24         24.03        142.00        66.91 o                         
  -2   2  24         14.05        -18.63        79.29 o                         
   0   2  24        104.60         86.85        88.62 o                         
 -17   3  24        173.34        244.11       191.82 o                         
 -15   3  24        128.81        -84.54        84.54 o                         
 -13   3  24          3.57        -36.95        78.12 o                         
 -11   3  24          0.48        -46.64       104.94 o                         
  -9   3  24         46.62        -64.69        64.69 o                         
  -7   3  24          1.50        113.10       107.27 o                         
  -5   3  24        144.65        163.24       108.44 o                         
  -3   3  24          5.15         20.54       162.65 o                         
 -19   1  25         74.88        -78.12        78.12 o                         
 -17   1  25        199.17        -18.22        64.01 o                         
 -15   1  25        194.61        -37.47        59.73 o                         
 -13   1  25          8.78        -61.89        61.89 o                         
 -11   1  25        125.96        139.15        87.88 o                         
  -9   1  25         30.90        176.88        74.08 o                         
  -7   1  25        126.77        302.36       130.60 o                         
  -5   1  25         28.83        232.15        71.22 o                         
  -3   1  25        122.84         75.79       118.93 o                         
 -16   2  25         54.09        -60.63       118.93 o                         
 -14   2  25          0.59        -86.28        86.28 o                         
 -12   2  25         25.03        120.10       113.10 o                         
 -10   2  25         23.43          9.33       101.44 o                         
  -8   2  25          1.13        -67.38        68.34 o                         
  -6   2  25         65.10         19.23       112.52 o                         
  -4   2  25          2.01        -49.89        95.03 o                         
 -14   0  26          1.07        -44.31       100.27 o                         
 -12   0  26         34.00        160.91       100.27 o                         
 -10   0  26         82.50        355.63       108.44 o                         
  -8   0  26        233.52        495.58       113.11 o                         
 -13   1  26          0.10        -94.44       111.93 o                         
 -11   1  26          7.99          9.97        65.80 o                         
  -9   1  26         88.40         86.15       145.75 o                         
                                                                                
