# Supplementary material for: Functionalized 3-(5-ar­yloxy-3-methyl-1-phenyl-1H-pyrazol-4-yl)-1-(4-substituted-phen­yl)prop-2-en-1-ones: synthetic pathway, and the structures of six examples
Source: Acta Crystallogr E Crystallogr Commun. 2020 Apr 21;76(Pt 5):683–91. doi: 10.1107/S2056989020005113 (PMC7199250; doi:10.1107/S2056989020005113)
Supplement: Supplementary file 11 [file e-76-00683-IIesup7.hkl]

data_IIe                                                                        
_shelx_title ' bk6cg'                                                           
_shelx_refln_list_code          4                                               
_shelx_F_calc_maximum      183.82                                               
_exptl_crystal_F_000       984.00                                               
_reflns_d_resolution_high  0.8377                                               
                                                                                
loop_                                                                           
 _space_group_symop_operation_xyz                                               
 'x, y, z'                                                                      
 '-x+1/2, y+1/2, -z+1/2'                                                        
 '-x, -y, -z'                                                                   
 'x-1/2, -y-1/2, z-1/2'                                                         
                                                                                
_cell_length_a     9.8460                                                       
_cell_length_b    22.4303                                                       
_cell_length_c    11.0490                                                       
_cell_angle_alpha  90.000                                                       
_cell_angle_beta  104.157                                                       
_cell_angle_gamma  90.000                                                       
                                                                                
_shelx_F_squared_multiplier     1.000                                           
                                                                                
loop_                                                                           
 _refln_index_h                                                                 
 _refln_index_k                                                                 
 _refln_index_l                                                                 
 _refln_F_squared_calc                                                          
 _refln_F_squared_meas                                                          
 _refln_F_squared_sigma                                                         
 _refln_observed_status                                                         
   2   0   0        363.91        280.39         7.37 o                         
   4   0   0        739.01        732.40        14.30 o                         
   6   0   0       1985.86       2012.09        32.24 o                         
   8   0   0        940.57        960.08        21.15 o                         
  10   0   0        427.81        403.25        23.40 o                         
   2   1   0      24877.66      26219.20       237.60 o                         
   3   1   0      10326.81      10249.35        77.00 o                         
   4   1   0       1680.70       1685.32        17.35 o                         
   5   1   0       1332.18       1263.69        15.49 o                         
   6   1   0        649.17        643.44        11.47 o                         
   7   1   0          0.87         21.18         4.72 o                         
   8   1   0       2530.85       2613.72        29.36 o                         
   9   1   0        880.23        833.91        17.33 o                         
  10   1   0          0.11          3.20        11.37 o                         
  11   1   0          1.89        -18.32        18.32 o                         
   2   2   0        124.42        154.23         4.88 o                         
   3   2   0      12516.65      12438.63        95.09 o                         
   4   2   0       1082.81       1084.57        12.95 o                         
   5   2   0        108.23         88.62         4.70 o                         
   6   2   0        453.54        452.14         9.03 o                         
   7   2   0          1.46          9.51         5.07 o                         
   8   2   0       1825.80       1907.24        25.34 o                         
   9   2   0          0.02         11.53         8.43 o                         
  10   2   0          4.36          5.18        10.40 o                         
  11   2   0         17.78         18.58        18.90 o                         
   2   3   0       6492.72       6171.99        54.52 o                         
   3   3   0       2277.17       2176.21        20.71 o                         
   4   3   0       1003.00       1048.32        13.12 o                         
   5   3   0        147.90        150.35         4.95 o                         
   6   3   0       1242.31       1284.75        16.06 o                         
   7   3   0        493.62        566.53        11.00 o                         
   8   3   0       1112.31       1156.97        17.76 o                         
   9   3   0         32.74         35.17         8.10 o                         
  10   3   0        143.86        131.80        12.05 o                         
  11   3   0         32.95         -5.07        18.45 o                         
   0   4   0      11973.47      10925.80       367.14 o                         
   1   4   0        281.81        252.63         6.44 o                         
   2   4   0        560.07        540.38         7.95 o                         
   3   4   0        565.35        532.39         8.79 o                         
   4   4   0          1.22          5.93         3.23 o                         
   5   4   0         24.86         26.10         4.00 o                         
   6   4   0       1116.96       1186.57        16.41 o                         
   7   4   0         48.93         51.78         5.73 o                         
   8   4   0        384.55        388.17         9.54 o                         
   9   4   0          1.45         13.24         9.23 o                         
  10   4   0        167.39        174.95        12.49 o                         
  11   4   0         72.32         11.28        19.07 o                         
   1   5   0       1354.15       1286.98        15.82 o                         
   2   5   0        271.86        248.08         5.90 o                         
   3   5   0        655.92        623.66         9.36 o                         
   4   5   0         31.37         45.13         4.08 o                         
   5   5   0         53.14         62.32         4.29 o                         
   6   5   0        352.55        359.58         8.33 o                         
   7   5   0         54.83         69.13         5.24 o                         
   8   5   0        186.28        227.29         9.03 o                         
   9   5   0          1.62          5.17         8.53 o                         
  10   5   0        139.22        121.10        14.40 o                         
  11   5   0        125.04         55.06        21.36 o                         
   0   6   0       1289.19       1214.47        18.81 o                         
   1   6   0          7.62         10.32         3.46 o                         
   2   6   0        156.03        137.51         4.76 o                         
   3   6   0          9.55          9.80         2.96 o                         
   4   6   0          8.28         13.99         3.60 o                         
   5   6   0         25.17         26.97         3.98 o                         
   6   6   0          0.00          2.12         4.24 o                         
   7   6   0        158.67        161.14         7.04 o                         
   8   6   0        196.64        199.64        10.04 o                         
   9   6   0          1.44         13.26         9.12 o                         
  10   6   0         65.24         67.65        13.23 o                         
  11   6   0         21.81        -20.10        20.10 o                         
   1   7   0        836.53        773.00        10.66 o                         
   2   7   0         23.70         21.76         3.31 o                         
   3   7   0          9.33          5.89         2.87 o                         
   4   7   0        376.88        402.37         7.78 o                         
   5   7   0        154.66        161.42         5.68 o                         
   6   7   0        328.83        327.55         7.57 o                         
   7   7   0        227.35        249.78         9.45 o                         
   8   7   0         50.88         56.56         6.82 o                         
   9   7   0        112.68        117.53         9.54 o                         
  10   7   0          0.71        -11.40        12.55 o                         
  11   7   0          0.82         23.90        37.52 o                         
   0   8   0        711.76        696.27        13.86 o                         
   1   8   0          0.06          0.38         2.84 o                         
   2   8   0         96.79        107.59         4.96 o                         
   3   8   0       2894.90       2851.37        30.11 o                         
   4   8   0       1011.00       1046.01        14.27 o                         
   5   8   0          6.53          5.08         3.94 o                         
   6   8   0         80.63         70.93         5.17 o                         
   7   8   0         31.14         30.27         6.61 o                         
   8   8   0         76.15         96.40        10.12 o                         
   9   8   0         67.06         63.81         9.90 o                         
  10   8   0         10.64          3.18        13.42 o                         
   1   9   0       2199.39       2000.98        21.60 o                         
   2   9   0          4.20          9.45         3.46 o                         
   3   9   0          8.05          5.83         3.76 o                         
   4   9   0         21.27         11.52         4.15 o                         
   5   9   0          8.79         16.01         3.69 o                         
   6   9   0        152.81        152.20         6.36 o                         
   7   9   0          8.57          9.50         6.74 o                         
   8   9   0         12.90         32.27         8.16 o                         
   9   9   0         51.43         60.37         9.91 o                         
  10   9   0          4.10         -1.44        14.20 o                         
   0  10   0       2328.47       2232.12        32.36 o                         
   1  10   0        589.21        558.79         9.61 o                         
   2  10   0       1428.90       1380.78        18.77 o                         
   3  10   0        589.02        566.08        11.17 o                         
   4  10   0         28.86         18.76         4.29 o                         
   5  10   0          7.74         11.78         4.28 o                         
   6  10   0        358.59        394.80         8.60 o                         
   7  10   0         10.16         15.01         6.42 o                         
   8  10   0        175.86        164.03        10.40 o                         
   9  10   0          5.17          9.85        10.28 o                         
  10  10   0         44.86         46.60        15.30 o                         
   1  11   0        451.76        464.04         9.02 o                         
   2  11   0       1081.63       1032.61        15.46 o                         
   3  11   0        134.69        167.74         7.30 o                         
   4  11   0        131.84        138.92         6.95 o                         
   5  11   0       1459.63       1470.74        19.80 o                         
   6  11   0         10.12         34.98         5.13 o                         
   7  11   0        100.80        107.26         9.26 o                         
   8  11   0         65.57         88.04         8.80 o                         
   9  11   0          8.74         -3.37        10.32 o                         
  10  11   0          0.00         20.39        18.76 o                         
   0  12   0       1030.01       1031.10        19.95 o                         
   1  12   0        476.96        455.40         9.46 o                         
   2  12   0        129.36        157.05         6.48 o                         
   3  12   0        861.28        872.69        15.25 o                         
   4  12   0         79.51         96.00         7.93 o                         
   5  12   0          3.15         10.35         5.53 o                         
   6  12   0         54.67         68.21         7.51 o                         
   7  12   0          3.54         25.70         7.93 o                         
   8  12   0        111.85        141.42         9.88 o                         
   9  12   0          7.23          3.83        13.09 o                         
  10  12   0         55.78         52.74        19.11 o                         
   1  13   0         61.83         72.86         4.76 o                         
   2  13   0       1811.40       1742.63        23.13 o                         
   3  13   0        250.41        268.64         9.58 o                         
   4  13   0         22.56         30.66         5.65 o                         
   5  13   0         54.51         51.32         7.09 o                         
   6  13   0         13.21         24.62         6.78 o                         
   7  13   0        120.30        117.28        12.05 o                         
   8  13   0          0.28          2.22        11.84 o                         
   9  13   0         10.23         -7.10        15.79 o                         
   0  14   0        918.88       1025.25        22.26 o                         
   1  14   0         15.24          7.88         3.95 o                         
   2  14   0        546.91        546.16        11.78 o                         
   3  14   0         46.84         51.80         5.88 o                         
   4  14   0        161.70        178.51         8.11 o                         
   5  14   0        568.30        567.16        12.30 o                         
   6  14   0        307.86        311.61        14.31 o                         
   7  14   0         14.92         31.80         9.83 o                         
   8  14   0          0.15        -13.92        13.92 o                         
   9  14   0         17.09         10.72        20.88 o                         
   1  15   0         31.76         48.44         4.98 o                         
   2  15   0        119.09        138.49         7.44 o                         
   3  15   0        253.86        260.83         8.72 o                         
   4  15   0        153.43        163.11         7.79 o                         
   5  15   0        287.70        304.09        12.06 o                         
   6  15   0        170.80        162.99        10.37 o                         
   7  15   0          1.49          6.56        12.31 o                         
   8  15   0          0.13         -6.64        19.51 o                         
   9  15   0         50.63         31.74        18.39 o                         
   0  16   0        166.35        179.42        10.29 o                         
   1  16   0         23.83         24.71         4.90 o                         
   2  16   0         25.35         26.32         7.40 o                         
   3  16   0         45.84         50.86         6.54 o                         
   4  16   0        158.08        171.00         9.01 o                         
   5  16   0         38.73         49.23         8.45 o                         
   6  16   0          0.19         16.08         8.15 o                         
   7  16   0         11.08          8.78        14.03 o                         
   8  16   0         10.56         26.63        17.03 o                         
   9  16   0         17.26        -10.01        19.84 o                         
   1  17   0         11.00          8.03         5.07 o                         
   2  17   0         27.10         35.09         6.63 o                         
   3  17   0         34.29         22.53         8.08 o                         
   4  17   0        183.39        212.19         9.18 o                         
   5  17   0        116.44        104.02        10.56 o                         
   6  17   0          0.66          6.39         8.06 o                         
   7  17   0          5.92         13.47        18.84 o                         
   8  17   0          0.01        -17.51        17.51 o                         
   0  18   0        108.44         98.89         9.37 o                         
   1  18   0          2.30          6.72         5.67 o                         
   2  18   0         79.43         84.78         7.47 o                         
   3  18   0         32.62         46.42         7.63 o                         
   4  18   0        121.33        109.18        11.60 o                         
   5  18   0         61.97         55.42         9.63 o                         
   6  18   0         35.49         20.72         9.33 o                         
   7  18   0         68.78         28.75        14.38 o                         
   8  18   0          0.72        -18.89        18.89 o                         
   1  19   0         42.32         35.23         5.85 o                         
   2  19   0          2.09         12.83         8.09 o                         
   3  19   0         79.26         66.12         9.21 o                         
   4  19   0        101.87        106.69         9.94 o                         
   5  19   0          0.80         13.07         9.74 o                         
   6  19   0          0.01          4.04        17.27 o                         
   7  19   0         17.94         -9.01        16.70 o                         
   8  19   0         25.31        -19.39        25.82 o                         
   0  20   0         20.72         26.43        12.28 o                         
   1  20   0          3.78         -6.05         7.45 o                         
   2  20   0         58.05         50.22         8.64 o                         
   3  20   0         25.67         29.49         8.74 o                         
   4  20   0        132.69        161.78        11.79 o                         
   5  20   0          2.99         -6.80        11.47 o                         
   6  20   0          2.83         -5.22        16.73 o                         
   7  20   0          4.12        -16.59        20.67 o                         
   1  21   0        210.65        182.10         9.63 o                         
   2  21   0         24.49         27.10        10.28 o                         
   3  21   0         50.01         51.32         9.92 o                         
   4  21   0         65.11         79.29        11.76 o                         
   5  21   0         48.75         50.16        13.58 o                         
   6  21   0         19.75          0.30        23.07 o                         
   7  21   0          1.02        -17.12        21.99 o                         
   0  22   0         76.20         44.82        11.94 o                         
   1  22   0          8.57         20.07         8.26 o                         
   2  22   0         21.18          8.06        10.26 o                         
   3  22   0          1.43         16.82        12.11 o                         
   4  22   0         39.23         63.56        14.03 o                         
   5  22   0          3.07         -5.38        22.03 o                         
   6  22   0          2.83         -4.29        20.01 o                         
   1  23   0          1.22          4.59         8.90 o                         
   2  23   0         19.91          3.88        11.15 o                         
   3  23   0        114.54         71.87        12.42 o                         
   4  23   0         28.02         19.90        17.13 o                         
   5  23   0        227.09        183.78        25.27 o                         
   0  24   0         13.83        -17.04        17.04 o                         
   1  24   0         65.31          9.67        11.68 o                         
   2  24   0          1.00        -13.00        13.79 o                         
   3  24   0        118.97         72.38        14.31 o                         
   4  24   0         90.77         44.97        21.49 o                         
   5  24   0         12.08        -25.99        30.06 o                         
   1  25   0         30.56         -4.43        13.84 o                         
   2  25   0         60.26         15.27        15.36 o                         
   3  25   0         35.93        -16.77        17.33 o                         
   4  25   0         97.62         72.55        33.64 o                         
   0  26   0         18.75         11.13        31.38 o                         
   1  26   0          3.58        -16.94        16.94 o                         
   2  26   0          5.96        -18.24        18.24 o                         
 -11   0   1          5.81        -22.94        25.39 o                         
  -9   0   1        135.70        126.27        11.47 o                         
  -7   0   1        692.01        619.02        16.22 o                         
  -5   0   1       2645.23       2765.10        36.50 o                         
  -3   0   1      10210.20      10376.04       108.17 o                         
   3   0   1      10177.30      10535.33       120.35 o                         
   5   0   1        154.75        172.26        10.21 o                         
   7   0   1        275.47        265.58        10.39 o                         
   9   0   1         14.08         17.24        13.29 o                         
  11   0   1          2.95        -27.59        27.59 o                         
 -11   1   1         15.03         -7.97        19.99 o                         
 -10   1   1        180.21        142.11         9.79 o                         
  -9   1   1         30.81         33.88         7.40 o                         
  -8   1   1         10.87         14.43         6.03 o                         
  -7   1   1          0.00         15.67         5.21 o                         
  -6   1   1       1422.04       1427.24        17.49 o                         
  -5   1   1       2963.74       3044.50        28.50 o                         
  -4   1   1       2963.05       3002.47        26.44 o                         
  -3   1   1       1059.71        995.70        11.47 o                         
  -2   1   1      20895.53      21846.20       172.60 o                         
   1   1   1          6.80         -1.34         2.17 o                         
   2   1   1       9261.73       8835.68        90.28 o                         
   3   1   1       2465.98       2159.97        23.32 o                         
   4   1   1          6.88          8.48         2.90 o                         
   5   1   1       1036.59       1088.43        14.96 o                         
   6   1   1        393.45        361.97         9.07 o                         
   7   1   1         43.74         46.94         6.77 o                         
   8   1   1         60.60         73.34         6.43 o                         
   9   1   1         12.58         10.55         9.54 o                         
  10   1   1         16.92          6.05        13.40 o                         
  11   1   1         72.63         44.26        19.56 o                         
 -11   2   1          0.41        -10.03        18.02 o                         
 -10   2   1         47.71         34.19         9.29 o                         
  -9   2   1        102.82        105.18        11.13 o                         
  -8   2   1        641.51        720.25        14.23 o                         
  -7   2   1        152.46        172.06         7.56 o                         
  -6   2   1        460.37        474.81         9.59 o                         
  -5   2   1       2359.37       2443.61        24.09 o                         
  -4   2   1       2560.56       2554.55        23.35 o                         
  -3   2   1        150.01        125.99         4.92 o                         
  -2   2   1          4.74          7.82         3.58 o                         
  -1   2   1        296.93         78.71        10.73 o                         
   1   2   1         92.35         68.74         4.44 o                         
   2   2   1      11207.91      10609.78        97.96 o                         
   3   2   1        537.95        527.38         9.40 o                         
   4   2   1        221.55        228.48         6.17 o                         
   5   2   1       2246.90       2244.69        24.87 o                         
   6   2   1        341.60        346.75         8.71 o                         
   7   2   1         15.13         19.23         6.21 o                         
   8   2   1         29.48         52.55         6.83 o                         
   9   2   1         17.72         39.93        10.66 o                         
  10   2   1          6.85         -6.00        13.45 o                         
  11   2   1          1.36          7.41        19.18 o                         
 -11   3   1         34.02          5.12        17.72 o                         
 -10   3   1         18.39          7.63         9.09 o                         
  -9   3   1        149.19        190.63        10.06 o                         
  -8   3   1         65.95         59.91         8.45 o                         
  -7   3   1        162.99        197.38         6.99 o                         
  -6   3   1          2.32          1.23         4.30 o                         
  -5   3   1        146.24        174.16         5.39 o                         
  -4   3   1        438.17        455.91         8.25 o                         
  -3   3   1          4.61         14.53         3.55 o                         
  -2   3   1       3986.94       3676.67        31.87 o                         
  -1   3   1          6.40          9.06         3.88 o                         
   0   3   1         37.88          3.69         1.69 o                         
   1   3   1       2618.66       2322.66        33.96 o                         
   2   3   1       6410.33       5923.86        58.92 o                         
   3   3   1        362.22        357.95         7.40 o                         
   4   3   1       2166.27       2191.53        24.00 o                         
   5   3   1       1430.70       1485.02        18.60 o                         
   6   3   1       1027.64       1101.16        16.17 o                         
   7   3   1         74.92         71.67         6.11 o                         
   8   3   1          0.38         14.12         7.19 o                         
   9   3   1        308.99        296.06        11.40 o                         
  10   3   1        125.03         87.10        13.71 o                         
  11   3   1        101.83         69.75        19.69 o                         
 -11   4   1         42.75         22.81        20.17 o                         
 -10   4   1          5.52         21.74        10.11 o                         
  -9   4   1          2.01          0.03         7.37 o                         
  -8   4   1        485.89        555.94        10.85 o                         
  -7   4   1        216.31        225.36         7.26 o                         
  -6   4   1        105.62         95.15         5.23 o                         
  -5   4   1        390.34        425.54         8.47 o                         
  -4   4   1       1382.48       1347.01        15.96 o                         
  -3   4   1        315.21        290.12         6.34 o                         
  -2   4   1         39.20         45.05         4.67 o                         
  -1   4   1        687.01        675.85         9.87 o                         
   0   4   1       5493.74       4930.17        39.72 o                         
   1   4   1       1233.48       1154.77        14.52 o                         
   2   4   1       7053.64       6564.05        76.87 o                         
   3   4   1        504.78        529.99         8.88 o                         
   4   4   1       3281.82       3394.90        34.14 o                         
   5   4   1       1875.72       2013.91        23.26 o                         
   6   4   1        597.90        595.32        11.51 o                         
   7   4   1        739.47        756.56        13.60 o                         
   8   4   1         82.64         82.97         7.59 o                         
   9   4   1         67.42         62.15         7.87 o                         
  10   4   1        134.91         94.69        15.76 o                         
  11   4   1          4.15         66.50        36.87 o                         
 -11   5   1          4.93          0.11        20.41 o                         
 -10   5   1         10.30         11.41        11.65 o                         
  -9   5   1         44.00         50.74         7.70 o                         
  -8   5   1         17.87          8.24         6.20 o                         
  -7   5   1          0.34         11.68         5.18 o                         
  -6   5   1        107.13        141.71         6.32 o                         
  -5   5   1        270.85        344.12         7.82 o                         
  -4   5   1        315.67        330.90         6.97 o                         
  -3   5   1        356.69        335.44         6.81 o                         
  -2   5   1        779.77        698.60        10.47 o                         
  -1   5   1       1708.56       1604.48        17.98 o                         
   0   5   1        240.84        234.31         5.68 o                         
   1   5   1       1443.01       1352.57        16.22 o                         
   2   5   1        631.80        575.71         9.77 o                         
   3   5   1       1523.62       1462.49        17.46 o                         
   4   5   1       2527.29       2644.19        27.75 o                         
   5   5   1        464.15        476.41         9.77 o                         
   6   5   1          1.99         10.22         4.83 o                         
   7   5   1        230.66        246.85         8.70 o                         
   8   5   1        672.59        764.42        15.73 o                         
   9   5   1         17.22         29.02         8.40 o                         
  10   5   1         20.29          5.48        14.07 o                         
 -11   6   1        108.99         60.28        19.20 o                         
 -10   6   1          9.31         24.36        13.93 o                         
  -9   6   1         68.75         68.02         6.94 o                         
  -8   6   1          6.81          8.45         6.02 o                         
  -7   6   1         55.39         58.08         5.20 o                         
  -6   6   1        240.37        249.60         6.90 o                         
  -5   6   1        313.60        366.07         7.91 o                         
  -4   6   1       3278.36       3358.73        31.40 o                         
  -3   6   1       2630.52       2559.03        27.52 o                         
  -2   6   1          8.26         -1.24         3.37 o                         
  -1   6   1        226.81        186.02         6.63 o                         
   0   6   1         51.73         52.15         4.13 o                         
   1   6   1       1477.48       1364.15        15.84 o                         
   2   6   1        197.54        165.09         4.74 o                         
   3   6   1        385.89        361.53         7.68 o                         
   4   6   1        127.86        118.25         5.42 o                         
   5   6   1        177.30        217.76         7.64 o                         
   6   6   1        199.81        211.30         7.47 o                         
   7   6   1        326.01        343.13         9.64 o                         
   8   6   1          1.33         18.81         6.95 o                         
   9   6   1         57.24         42.10         8.43 o                         
  10   6   1         28.40          5.69        15.97 o                         
 -11   7   1         40.58          5.96        19.59 o                         
 -10   7   1         26.04         33.98        12.11 o                         
  -9   7   1          3.85         -1.49         7.31 o                         
  -8   7   1        168.48        164.02         7.80 o                         
  -7   7   1         10.32         26.44         5.60 o                         
  -6   7   1        178.82        183.66         6.63 o                         
  -5   7   1          2.26          6.59         3.59 o                         
  -4   7   1       1300.70       1284.40        15.32 o                         
  -3   7   1        367.00        373.32         8.02 o                         
  -2   7   1        372.69        361.42         7.68 o                         
  -1   7   1       1119.62       1031.43        13.14 o                         
   0   7   1       4921.26       4643.74        39.20 o                         
   1   7   1        429.73        406.87         7.50 o                         
   2   7   1       1243.32       1147.74        15.64 o                         
   3   7   1          0.02          0.08         3.37 o                         
   4   7   1        171.91        186.00         6.26 o                         
   5   7   1        598.23        630.80        11.74 o                         
   6   7   1        213.76        216.02         7.62 o                         
   7   7   1          2.45         18.86         6.85 o                         
   8   7   1          0.09          5.44         7.58 o                         
   9   7   1         50.55         48.14         9.54 o                         
  10   7   1         29.17         24.11        15.87 o                         
 -11   8   1         21.86         16.34        19.83 o                         
 -10   8   1          7.34          1.88        12.81 o                         
  -9   8   1        133.24        108.66         9.86 o                         
  -8   8   1          4.66         12.33         6.00 o                         
  -7   8   1          0.00         11.69         5.33 o                         
  -6   8   1          6.90         19.92         4.96 o                         
  -5   8   1        117.37        144.53         5.84 o                         
  -4   8   1        430.00        463.22         9.18 o                         
  -3   8   1         79.91         70.64         4.36 o                         
  -2   8   1       2330.57       2289.33        25.56 o                         
  -1   8   1       2986.73       2777.78        27.92 o                         
   0   8   1        373.73        338.89         6.89 o                         
   1   8   1        382.05        335.59         6.99 o                         
   2   8   1        137.44        133.86         5.62 o                         
   3   8   1          2.15          1.28         2.92 o                         
   4   8   1        330.70        360.98         8.30 o                         
   5   8   1        176.70        209.28         6.93 o                         
   6   8   1          1.55          2.04         4.64 o                         
   7   8   1         26.67         44.35         6.27 o                         
   8   8   1        180.90        188.49         9.57 o                         
   9   8   1          8.45         16.26         9.08 o                         
  10   8   1         58.69         32.91        16.91 o                         
 -10   9   1         33.94         46.36        15.04 o                         
  -9   9   1         24.67         15.37         8.14 o                         
  -8   9   1          3.10         15.88         6.85 o                         
  -7   9   1          4.22         13.33         5.58 o                         
  -6   9   1         59.93         70.52         6.01 o                         
  -5   9   1        819.07        856.97        13.52 o                         
  -4   9   1         35.72         51.99         4.54 o                         
  -3   9   1       2135.44       2162.02        24.41 o                         
  -2   9   1        497.04        453.07         9.04 o                         
  -1   9   1       1263.86       1208.37        15.22 o                         
   0   9   1          5.87          2.38         2.59 o                         
   1   9   1        355.16        376.41         7.10 o                         
   2   9   1        448.07        426.09         8.82 o                         
   3   9   1        642.28        610.30        10.68 o                         
   4   9   1        418.79        474.30        10.23 o                         
   5   9   1        266.94        271.44         7.77 o                         
   6   9   1        141.77        160.54         6.94 o                         
   7   9   1        280.63        234.12         9.83 o                         
   8   9   1          1.64         19.37         8.17 o                         
   9   9   1         12.65         23.23        10.68 o                         
  10   9   1         16.41         18.56        17.16 o                         
 -10  10   1         51.61         34.11        15.14 o                         
  -9  10   1         28.40         46.25        10.81 o                         
  -8  10   1         54.39         44.28         6.59 o                         
  -7  10   1        120.28        140.60         7.31 o                         
  -6  10   1         19.16         21.56         5.07 o                         
  -5  10   1       1575.60       1622.55        20.80 o                         
  -4  10   1        230.25        220.37         7.37 o                         
  -3  10   1         39.66         52.41         4.28 o                         
  -2  10   1          8.54         10.33         3.65 o                         
  -1  10   1       1465.35       1454.18        17.74 o                         
   0  10   1        224.85        210.89         5.55 o                         
   1  10   1        203.05        224.37         6.00 o                         
   2  10   1        445.76        456.77         9.23 o                         
   3  10   1       1117.61       1160.20        18.89 o                         
   4  10   1       1118.15       1155.41        17.70 o                         
   5  10   1        149.49        204.61         7.31 o                         
   6  10   1         14.64         20.95         7.61 o                         
   7  10   1         79.00         80.69         6.56 o                         
   8  10   1         11.39         35.73         8.61 o                         
   9  10   1          4.28          7.56        11.91 o                         
  10  10   1          0.01          8.32        17.72 o                         
 -10  11   1         61.83         24.02        18.03 o                         
  -9  11   1          1.93          5.11        10.31 o                         
  -8  11   1        107.35        107.20         9.58 o                         
  -7  11   1         79.16         74.70         6.86 o                         
  -6  11   1         26.29         17.07         5.95 o                         
  -5  11   1        198.97        193.13         7.28 o                         
  -4  11   1         23.24         35.56         4.92 o                         
  -3  11   1        696.85        637.77        10.93 o                         
  -2  11   1       1645.10       1749.76        22.00 o                         
  -1  11   1       1664.96       1738.58        22.18 o                         
   0  11   1       1109.06       1137.05        14.10 o                         
   1  11   1        134.72        128.62         5.21 o                         
   2  11   1          0.22          0.75         3.78 o                         
   3  11   1        215.99        213.55         7.23 o                         
   4  11   1          9.79         17.23         4.47 o                         
   5  11   1          8.99         10.75         5.34 o                         
   6  11   1        218.56        227.30         8.02 o                         
   7  11   1         30.38         35.17         6.07 o                         
   8  11   1         55.51         49.64        11.74 o                         
   9  11   1          2.02         15.56        12.56 o                         
  10  11   1          0.90         14.46        21.30 o                         
 -10  12   1          3.00         -6.49        18.74 o                         
  -9  12   1         30.35         14.36        15.09 o                         
  -8  12   1         25.53         30.57         7.83 o                         
  -7  12   1          3.51         15.12         6.54 o                         
  -6  12   1         38.91         30.13         6.32 o                         
  -5  12   1         15.04         22.16         5.93 o                         
  -4  12   1        225.87        264.77         7.87 o                         
  -3  12   1         66.12         72.80         4.84 o                         
  -2  12   1         12.48          7.02         5.24 o                         
  -1  12   1        471.82        507.23         9.80 o                         
   0  12   1        363.94        402.93         8.29 o                         
   1  12   1         15.08         22.21         4.00 o                         
   2  12   1         64.18         76.33         5.37 o                         
   3  12   1       1521.81       1611.31        21.78 o                         
   4  12   1        853.83        870.66        14.86 o                         
   5  12   1         46.78         87.02         8.82 o                         
   6  12   1          0.76         -0.55         9.49 o                         
   7  12   1          3.71          4.95         9.40 o                         
   8  12   1        259.67        249.22        12.69 o                         
   9  12   1         29.20         16.30        13.23 o                         
 -10  13   1          0.05        -19.07        19.74 o                         
  -9  13   1          4.00          4.58        14.61 o                         
  -8  13   1          1.26          1.73        10.44 o                         
  -7  13   1         25.95         58.06         8.77 o                         
  -6  13   1         96.05        109.70         8.58 o                         
  -5  13   1          0.02         11.88         5.73 o                         
  -4  13   1        490.70        517.27        11.50 o                         
  -3  13   1        219.08        241.49         6.89 o                         
  -2  13   1        458.24        438.32         9.61 o                         
  -1  13   1        449.12        482.50         9.91 o                         
   0  13   1       2161.73       2241.05        24.49 o                         
   1  13   1       1949.31       2043.83        23.27 o                         
   2  13   1        113.93        129.50         5.95 o                         
   3  13   1        255.06        230.98         7.49 o                         
   4  13   1        120.64        120.96         7.48 o                         
   5  13   1        131.71        122.42        10.02 o                         
   6  13   1          0.80          5.30         9.58 o                         
   7  13   1        166.37        170.66        10.86 o                         
   8  13   1         24.40         20.91        10.38 o                         
   9  13   1         55.52         27.04        21.77 o                         
  -9  14   1         37.27         -1.00        15.71 o                         
  -8  14   1         59.00         22.80        10.90 o                         
  -7  14   1        106.09        107.89        11.03 o                         
  -6  14   1          0.01         16.26         9.95 o                         
  -5  14   1        170.86        161.83         8.35 o                         
  -4  14   1        374.22        421.53        11.30 o                         
  -3  14   1         73.48         73.34         5.42 o                         
  -2  14   1          2.42          7.03         4.35 o                         
  -1  14   1          0.22         -0.76         4.21 o                         
   0  14   1          3.43         12.46         4.39 o                         
   1  14   1         62.45         80.15         5.38 o                         
   2  14   1        419.13        473.85        11.15 o                         
   3  14   1        141.99        136.01         7.17 o                         
   4  14   1         79.08         69.78         7.02 o                         
   5  14   1         82.77        113.84         9.96 o                         
   6  14   1         61.53         90.75         9.98 o                         
   7  14   1        149.34        135.50        15.34 o                         
   8  14   1         17.76         21.17        14.47 o                         
   9  14   1          0.21         -5.43        28.08 o                         
  -9  15   1         11.30          0.46        20.81 o                         
  -8  15   1         16.29         34.48        22.69 o                         
  -7  15   1        119.65        129.39        13.03 o                         
  -6  15   1         51.02         57.97         9.23 o                         
  -5  15   1        518.33        567.83        13.47 o                         
  -4  15   1         51.37         53.16         6.58 o                         
  -3  15   1          0.32          8.40         4.34 o                         
  -2  15   1        171.90        188.11         7.30 o                         
  -1  15   1        318.94        339.75         9.06 o                         
   0  15   1          5.73         10.48         4.97 o                         
   1  15   1        128.06        144.21         8.08 o                         
   2  15   1        278.56        291.79         8.84 o                         
   3  15   1         33.88         30.72         5.79 o                         
   4  15   1        190.11        189.79         8.60 o                         
   5  15   1        289.66        305.26        12.91 o                         
   6  15   1         32.76         70.35        11.18 o                         
   7  15   1          4.36         22.80        13.64 o                         
   8  15   1          9.62         -0.28        14.94 o                         
   9  15   1         24.82         17.48        20.69 o                         
  -9  16   1         74.00         20.36        18.80 o                         
  -8  16   1          5.11          6.99        14.22 o                         
  -7  16   1        240.27        235.43        17.52 o                         
  -6  16   1         98.80         73.23         8.72 o                         
  -5  16   1        240.20        263.57        11.64 o                         
  -4  16   1          0.93          2.04         7.36 o                         
  -3  16   1         28.65         42.40         6.89 o                         
  -2  16   1        466.36        517.07        11.05 o                         
  -1  16   1        111.45        131.24         8.76 o                         
   0  16   1         66.00         48.38         5.32 o                         
   1  16   1         52.98         47.48         5.48 o                         
   2  16   1         24.74         27.89         5.84 o                         
   3  16   1        321.83        315.50         9.58 o                         
   4  16   1        110.24        129.47         8.21 o                         
   5  16   1        145.70        163.65        13.65 o                         
   6  16   1          0.20          7.56        12.10 o                         
   7  16   1         60.79         60.46        11.83 o                         
   8  16   1        154.43         71.65        18.91 o                         
  -8  17   1          0.52        -15.10        15.10 o                         
  -7  17   1          3.83        -11.74        11.74 o                         
  -6  17   1          3.33         -8.15         9.87 o                         
  -5  17   1        107.23        108.52         9.61 o                         
  -4  17   1         57.07         50.83         8.61 o                         
  -3  17   1         38.53         77.03        10.01 o                         
  -2  17   1          3.31          3.06         5.22 o                         
  -1  17   1         22.69         28.41         5.27 o                         
   0  17   1        420.37        486.19        11.68 o                         
   1  17   1          4.92          8.19         4.75 o                         
   2  17   1         17.81          9.46         6.39 o                         
   3  17   1        121.36        140.45         7.75 o                         
   4  17   1          0.26         15.14         7.55 o                         
   5  17   1         58.23         66.41         8.51 o                         
   6  17   1         26.57         16.31        14.79 o                         
   7  17   1          0.01         -9.85        15.82 o                         
   8  17   1         16.37         -6.14        17.77 o                         
  -8  18   1         87.88         21.74        18.29 o                         
  -7  18   1          5.35        -18.79        18.79 o                         
  -6  18   1         51.59         42.56        16.62 o                         
  -5  18   1        127.96        144.51        12.98 o                         
  -4  18   1        265.23        262.15        15.20 o                         
  -3  18   1         54.50         66.40         7.58 o                         
  -2  18   1         68.82         80.96         6.46 o                         
  -1  18   1        236.36        277.86         9.87 o                         
   0  18   1          0.83         13.29         7.14 o                         
   1  18   1         27.30         39.25         5.24 o                         
   2  18   1          2.47          5.37         6.27 o                         
   3  18   1        125.13        141.38         9.34 o                         
   4  18   1         20.81         26.37         8.09 o                         
   5  18   1          2.92         -3.39         8.09 o                         
   6  18   1        106.78        104.52        14.44 o                         
   7  18   1         38.72         19.93        26.11 o                         
   8  18   1          0.01        -19.10        19.10 o                         
  -8  19   1          3.15        -19.94        21.49 o                         
  -7  19   1         44.10         -8.52        15.55 o                         
  -6  19   1          1.03          1.16        12.84 o                         
  -5  19   1          5.33         -5.58        10.02 o                         
  -4  19   1         60.47         63.94         9.40 o                         
  -3  19   1          4.99          8.22         8.19 o                         
  -2  19   1         10.77         19.40         6.51 o                         
  -1  19   1         14.93         13.41         6.11 o                         
   0  19   1          4.02          9.21         6.26 o                         
   1  19   1         16.24         26.12         5.56 o                         
   2  19   1          0.11          9.93         8.05 o                         
   3  19   1         55.22         56.79         8.16 o                         
   4  19   1        149.48        167.27        10.81 o                         
   5  19   1          6.10         -3.65         9.33 o                         
   6  19   1         18.89         13.65        19.39 o                         
   7  19   1          2.48        -19.04        19.04 o                         
  -7  20   1         13.17          0.52        23.96 o                         
  -6  20   1         15.42        -10.93        14.17 o                         
  -5  20   1         62.30         58.60        11.10 o                         
  -4  20   1        141.28        150.31        11.74 o                         
  -3  20   1         26.48         30.25         8.94 o                         
  -2  20   1        208.35        217.79         9.07 o                         
  -1  20   1         44.49         22.47         6.90 o                         
   0  20   1          0.03         -6.20         6.47 o                         
   1  20   1        254.13        275.50         8.79 o                         
   2  20   1          0.02         22.49         8.33 o                         
   3  20   1         74.35         80.03         9.51 o                         
   4  20   1         67.15         51.85        10.04 o                         
   5  20   1         18.99         16.05        14.04 o                         
   6  20   1        101.28         93.52        20.49 o                         
   7  20   1          4.33        -11.23        21.78 o                         
  -7  21   1          0.99         10.96        28.94 o                         
  -6  21   1          9.90        -10.95        25.00 o                         
  -5  21   1          4.88        -11.28        14.75 o                         
  -4  21   1         85.79         71.97        14.09 o                         
  -3  21   1         15.83          8.95        10.09 o                         
  -2  21   1         22.85         15.14         9.69 o                         
  -1  21   1          9.50          6.43         7.98 o                         
   0  21   1        139.54        129.34        10.90 o                         
   1  21   1         62.65         57.13         7.56 o                         
   2  21   1         78.17         55.15         9.28 o                         
   3  21   1         98.59        116.83        10.69 o                         
   4  21   1          6.52         12.04        11.02 o                         
   5  21   1         14.16         20.87        16.71 o                         
   6  21   1         39.56          8.09        19.72 o                         
  -6  22   1          5.94        -23.51        23.51 o                         
  -5  22   1          0.64         -2.68        16.74 o                         
  -4  22   1          9.22         -0.40        13.86 o                         
  -3  22   1         19.67         12.22        13.82 o                         
  -2  22   1         19.72          5.15         8.22 o                         
  -1  22   1          0.02          5.42         8.52 o                         
   0  22   1          7.64          6.44         7.76 o                         
   1  22   1         10.46          2.55         8.85 o                         
   2  22   1          1.23         24.69        10.28 o                         
   3  22   1        104.18         87.38        13.86 o                         
   4  22   1         10.62         20.15        13.29 o                         
   5  22   1         57.94         68.63        18.24 o                         
   6  22   1          2.75         18.78        23.56 o                         
  -5  23   1         68.77         32.52        21.63 o                         
  -4  23   1          0.37        -11.50        14.90 o                         
  -3  23   1          2.51          2.16        13.04 o                         
  -2  23   1         33.36          4.70        11.81 o                         
  -1  23   1         20.08          6.17        10.76 o                         
   0  23   1         35.35         17.99         9.91 o                         
   1  23   1          0.08         -6.54        10.81 o                         
   2  23   1          5.98          8.75        11.04 o                         
   3  23   1         15.49         11.26        12.62 o                         
   4  23   1         14.78         15.53        24.17 o                         
   5  23   1         31.06         16.34        18.19 o                         
  -5  24   1         16.66        -22.95        22.95 o                         
  -4  24   1          3.02         -1.21        21.01 o                         
  -3  24   1          6.82        -14.27        14.27 o                         
  -2  24   1         15.78         -6.14        13.25 o                         
  -1  24   1         15.13         13.43        11.52 o                         
   0  24   1          4.09        -10.42        10.74 o                         
   1  24   1          2.39        -12.45        12.45 o                         
   2  24   1          3.07         -3.02        18.44 o                         
   3  24   1          9.39        -10.72        13.80 o                         
   4  24   1         53.40         47.09        25.05 o                         
  -4  25   1          4.22        -15.39        25.91 o                         
  -3  25   1         37.09        -15.33        16.83 o                         
  -2  25   1          8.67         -3.97        15.78 o                         
  -1  25   1         36.42          0.66        13.40 o                         
   0  25   1          4.45          8.71        14.01 o                         
   1  25   1         33.21          0.11        13.95 o                         
   2  25   1          5.51        -15.34        15.34 o                         
   3  25   1          1.65        -11.97        19.83 o                         
  -2  26   1          0.00          3.28        17.57 o                         
  -1  26   1         37.86         15.45        17.24 o                         
   0  26   1          0.01        -16.21        18.22 o                         
   1  26   1          0.22        -15.92        17.38 o                         
   2  26   1          0.62        -16.24        19.56 o                         
 -10   0   2        163.22        138.56        17.93 o                         
  -8   0   2        155.37        199.07        13.90 o                         
  -6   0   2        808.09        888.19        18.60 o                         
  -4   0   2        844.87        857.01        16.02 o                         
  -2   0   2       6363.32       6081.48        69.20 o                         
   0   0   2       1200.15        893.18        28.52 o                         
   2   0   2        443.90        344.46         9.56 o                         
   4   0   2         19.68         31.64         6.02 o                         
   6   0   2         13.98         14.91         7.71 o                         
   8   0   2        171.67        146.93        13.72 o                         
  10   0   2          0.04         -9.08        20.70 o                         
 -11   1   2          1.41        -12.04        15.69 o                         
 -10   1   2          8.30          2.84         9.45 o                         
  -9   1   2         38.66         55.74         8.07 o                         
  -8   1   2        246.70        279.44         9.72 o                         
  -7   1   2          0.14         11.22         5.12 o                         
  -6   1   2         16.87         22.62         4.53 o                         
  -5   1   2         17.47         31.26         3.55 o                         
  -4   1   2        465.02        439.14         7.92 o                         
  -3   1   2       1496.88       1416.59        14.80 o                         
  -2   1   2        115.89         95.40         4.97 o                         
  -1   1   2       2173.08       1929.32        19.77 o                         
   0   1   2      10637.83       9384.59       250.14 o                         
   1   1   2       2404.42       2273.14        30.26 o                         
   2   1   2        992.83        867.69        14.20 o                         
   3   1   2        362.58        345.85         8.13 o                         
   4   1   2          2.35          0.67         5.95 o                         
   5   1   2        177.63        160.15         6.52 o                         
   6   1   2        245.75        224.32         8.23 o                         
   7   1   2         21.26         24.03         6.62 o                         
   8   1   2         34.13         41.08        10.46 o                         
   9   1   2         64.64         65.21        10.54 o                         
  10   1   2          0.86          8.24        15.35 o                         
 -11   2   2         15.31        -16.36        16.36 o                         
 -10   2   2          6.44         -4.07         9.68 o                         
  -9   2   2        526.46        548.47        12.45 o                         
  -8   2   2         14.14         30.30         6.39 o                         
  -7   2   2       1723.49       1738.44        21.19 o                         
  -6   2   2        150.47        168.32         6.04 o                         
  -5   2   2        139.17        147.73         5.09 o                         
  -4   2   2       1223.44       1210.72        14.07 o                         
  -3   2   2        385.80        331.45         6.80 o                         
  -2   2   2         40.61         17.32         4.27 o                         
  -1   2   2      17473.52      17823.66       137.15 o                         
   0   2   2       3750.57       3486.96        34.61 o                         
   1   2   2        584.63        472.63         9.45 o                         
   2   2   2          7.20         10.52         3.18 o                         
   3   2   2          1.58          4.98         2.38 o                         
   4   2   2        271.14        279.64         6.64 o                         
   5   2   2        159.20        170.59         5.82 o                         
   6   2   2          0.14          8.91         5.37 o                         
   7   2   2         32.29         42.25         7.45 o                         
   8   2   2        137.42        138.52        10.88 o                         
   9   2   2          4.41          3.40        11.18 o                         
  10   2   2          2.97         -4.64        15.43 o                         
 -11   3   2          4.37         -4.23        16.75 o                         
 -10   3   2         39.87         31.40         9.65 o                         
  -9   3   2       1664.67       1815.73        23.47 o                         
  -8   3   2        307.18        332.43        10.34 o                         
  -7   3   2         37.19         53.28         6.72 o                         
  -6   3   2         73.11         57.58         4.72 o                         
  -5   3   2         61.44         53.97         4.14 o                         
  -4   3   2       3158.10       3097.07        27.80 o                         
  -3   3   2        159.40        147.62         5.01 o                         
  -2   3   2       4998.95       4727.62        39.37 o                         
  -1   3   2        152.28        147.38         4.88 o                         
   0   3   2       8422.05       8007.23        67.17 o                         
   1   3   2       4601.44       4094.56        47.05 o                         
   2   3   2        249.10        210.89         7.73 o                         
   3   3   2        383.37        333.02         9.35 o                         
   4   3   2        109.54        112.16         4.88 o                         
   5   3   2          6.24         14.65         4.09 o                         
   6   3   2         91.24         93.41         6.06 o                         
   7   3   2        469.79        472.88        10.43 o                         
   8   3   2         16.42         40.27         8.35 o                         
   9   3   2          0.91         -6.36         9.59 o                         
  10   3   2          8.83         -6.66        15.59 o                         
 -11   4   2         12.65        -17.27        17.27 o                         
 -10   4   2        119.83        124.34        12.13 o                         
  -9   4   2        237.90        246.66        10.34 o                         
  -8   4   2        428.13        433.52        11.20 o                         
  -7   4   2         25.03         28.13         5.89 o                         
  -6   4   2         22.76         18.08         4.82 o                         
  -5   4   2        288.52        337.05         7.85 o                         
  -4   4   2         45.07         69.92         3.84 o                         
  -3   4   2         74.92         79.26         4.12 o                         
  -2   4   2        508.83        475.57         8.66 o                         
  -1   4   2      32357.33      36294.64       284.87 o                         
   0   4   2      21310.41      21490.09       169.29 o                         
   1   4   2       6831.92       6408.56        61.20 o                         
   2   4   2         35.62         31.28         4.10 o                         
   3   4   2        476.24        452.03         7.92 o                         
   4   4   2        245.92        269.91         6.88 o                         
   5   4   2        210.01        243.26         6.54 o                         
   6   4   2         77.20         72.64         5.60 o                         
   7   4   2        205.45        216.44         8.45 o                         
   8   4   2        319.54        328.30        11.28 o                         
   9   4   2         39.85         32.68        11.23 o                         
  10   4   2          0.02        -16.31        16.31 o                         
 -11   5   2          8.76        -17.69        19.34 o                         
 -10   5   2        385.10        382.51        15.03 o                         
  -9   5   2        120.10        114.41         8.09 o                         
  -8   5   2         75.22        103.62         7.27 o                         
  -7   5   2        271.28        302.76         8.49 o                         
  -6   5   2        444.48        451.43         9.66 o                         
  -5   5   2         58.58         34.81         4.50 o                         
  -4   5   2       1231.43       1204.95        15.68 o                         
  -3   5   2       1795.63       1853.07        19.95 o                         
  -2   5   2       4232.16       3953.90        36.39 o                         
  -1   5   2      33788.87      37535.32       304.67 o                         
   0   5   2       8699.36       8579.29        75.84 o                         
   1   5   2       1756.98       1608.96        18.89 o                         
   2   5   2       1330.17       1297.45        16.96 o                         
   3   5   2       3401.81       3391.74        37.63 o                         
   4   5   2        308.47        319.41         7.69 o                         
   5   5   2        489.40        485.23        10.30 o                         
   6   5   2         69.87         84.62         6.27 o                         
   7   5   2        265.41        282.56         8.20 o                         
   8   5   2       1072.00       1043.56        20.97 o                         
   9   5   2         68.44         66.58         9.58 o                         
  10   5   2          0.07          9.38        16.36 o                         
 -11   6   2         69.77         67.67        18.24 o                         
 -10   6   2          6.08         26.88        10.84 o                         
  -9   6   2         19.44         11.09         7.69 o                         
  -8   6   2         28.71         31.16         6.43 o                         
  -7   6   2         19.78         27.95         5.39 o                         
  -6   6   2         41.03         61.53         5.14 o                         
  -5   6   2          3.74          3.81         3.80 o                         
  -4   6   2          0.46          9.87         3.35 o                         
  -3   6   2        237.35        223.06         6.17 o                         
  -2   6   2       6488.90       6727.66        60.32 o                         
  -1   6   2      14723.17      14687.69       123.12 o                         
   0   6   2        667.76        610.64         8.96 o                         
   1   6   2        391.86        337.45         8.41 o                         
   2   6   2        415.71        431.15         8.93 o                         
   3   6   2        116.99        123.40         5.73 o                         
   4   6   2         77.44         80.19         5.11 o                         
   5   6   2        126.73        111.78         6.24 o                         
   6   6   2         48.82         57.30         6.88 o                         
   7   6   2         71.90         75.26         7.12 o                         
   8   6   2        724.24        797.64        15.42 o                         
   9   6   2        187.44        193.30        13.13 o                         
  10   6   2         15.13        -16.61        16.61 o                         
 -11   7   2          1.06        -13.75        17.12 o                         
 -10   7   2         24.15         14.21        10.78 o                         
  -9   7   2         12.33         14.83         7.84 o                         
  -8   7   2         14.29         21.60         6.78 o                         
  -7   7   2        454.16        505.68        10.62 o                         
  -6   7   2         12.42         17.57         5.11 o                         
  -5   7   2        595.60        658.64        11.69 o                         
  -4   7   2        167.78        176.85         6.26 o                         
  -3   7   2        150.59        131.79         5.04 o                         
  -2   7   2       2635.44       2592.42        27.47 o                         
  -1   7   2       1298.27       1192.69        14.57 o                         
   0   7   2       1825.38       1676.78        17.49 o                         
   1   7   2         99.33         96.19         4.24 o                         
   2   7   2        286.43        251.43         6.99 o                         
   3   7   2         13.68         13.45         3.74 o                         
   4   7   2          6.29         13.94         3.83 o                         
   5   7   2        144.39        176.66         7.69 o                         
   6   7   2        359.79        379.92        10.13 o                         
   7   7   2        865.69        878.64        16.21 o                         
   8   7   2         74.87        128.47        11.92 o                         
   9   7   2          7.57         19.79        10.77 o                         
  10   7   2          4.38        -19.52        19.52 o                         
 -11   8   2          6.63         15.51        17.82 o                         
 -10   8   2          0.01         -3.98        12.70 o                         
  -9   8   2         12.84          6.20         7.90 o                         
  -8   8   2          0.33         13.72         6.58 o                         
  -7   8   2          1.33         15.66         6.05 o                         
  -6   8   2          7.62          3.68         4.74 o                         
  -5   8   2        115.30        126.64         6.33 o                         
  -4   8   2         90.09         90.40         5.36 o                         
  -3   8   2       1734.18       1747.69        21.49 o                         
  -2   8   2        306.34        281.11         7.45 o                         
  -1   8   2        719.01        683.32        10.38 o                         
   0   8   2        627.48        590.96         9.10 o                         
   1   8   2          0.35         -2.53         3.15 o                         
   2   8   2        378.82        350.53         8.31 o                         
   3   8   2          8.65          8.63         4.13 o                         
   4   8   2        218.92        210.71         6.34 o                         
   5   8   2          0.14          8.57         5.30 o                         
   6   8   2         11.27         10.41         5.83 o                         
   7   8   2        329.72        319.39        10.16 o                         
   8   8   2        216.22        232.62        13.32 o                         
   9   8   2          4.58         17.78        12.48 o                         
  10   8   2         43.10         14.02        19.58 o                         
 -11   9   2          0.62          4.76        22.15 o                         
 -10   9   2          4.92         15.26        12.81 o                         
  -9   9   2          0.83         -0.73         8.15 o                         
  -8   9   2        105.95        113.80         8.54 o                         
  -7   9   2         13.55         15.88         5.88 o                         
  -6   9   2        266.37        258.85         8.19 o                         
  -5   9   2        487.91        551.35        10.99 o                         
  -4   9   2        554.59        547.24        10.57 o                         
  -3   9   2         25.18         16.33         4.45 o                         
  -2   9   2         36.74         42.10         4.39 o                         
  -1   9   2        257.52        238.78         6.36 o                         
   0   9   2          2.56          7.15         2.93 o                         
   1   9   2        740.22        723.31        10.76 o                         
   2   9   2        522.03        494.41         9.73 o                         
   3   9   2         10.47         15.20         3.70 o                         
   4   9   2         32.36         37.32         5.13 o                         
   5   9   2         73.79         89.73         6.14 o                         
   6   9   2        165.91        193.15        11.14 o                         
   7   9   2         78.20         75.63         7.45 o                         
   8   9   2        218.81        244.17        12.06 o                         
   9   9   2         15.08         30.22        14.90 o                         
  10   9   2         36.60         10.28        18.43 o                         
 -10  10   2          2.38         -7.56        14.06 o                         
  -9  10   2         34.04         45.25         8.60 o                         
  -8  10   2          1.05          4.92         8.01 o                         
  -7  10   2         19.17         20.32         7.01 o                         
  -6  10   2         24.47         31.68         5.62 o                         
  -5  10   2         15.97         20.51         5.18 o                         
  -4  10   2         39.98         73.34         6.05 o                         
  -3  10   2         87.93         91.89         5.26 o                         
  -2  10   2        590.91        572.59        10.49 o                         
  -1  10   2       2396.80       2453.48        26.65 o                         
   0  10   2        598.67        613.24         9.71 o                         
   1  10   2         95.03         80.55         4.46 o                         
   2  10   2         13.14          8.72         3.02 o                         
   3  10   2          0.95          3.54         3.23 o                         
   4  10   2        103.62         99.80         6.32 o                         
   5  10   2         17.28         27.75         5.75 o                         
   6  10   2          2.19         14.00         6.49 o                         
   7  10   2          2.37         -1.67         8.76 o                         
   8  10   2         16.26         35.38         9.46 o                         
   9  10   2         88.07         71.94        13.24 o                         
 -10  11   2         14.61         40.01        14.46 o                         
  -9  11   2         37.01         17.29        10.11 o                         
  -8  11   2          0.16          8.24         8.20 o                         
  -7  11   2          8.41         -2.09         6.80 o                         
  -6  11   2          4.72          6.80         5.94 o                         
  -5  11   2         53.30         77.25         5.95 o                         
  -4  11   2         99.22        103.07         6.30 o                         
  -3  11   2         17.57         19.01         4.80 o                         
  -2  11   2        185.15        188.88         6.15 o                         
  -1  11   2        220.77        221.34         6.35 o                         
   0  11   2         73.75         89.24         4.20 o                         
   1  11   2         61.04         69.81         4.28 o                         
   2  11   2          0.13          6.11         4.77 o                         
   3  11   2         15.33         10.07         6.06 o                         
   4  11   2         59.54         70.07         5.11 o                         
   5  11   2         52.75         48.18         7.96 o                         
   6  11   2        135.25        152.46        10.52 o                         
   7  11   2        164.99        168.87         9.68 o                         
   8  11   2         56.46         79.16        10.65 o                         
   9  11   2         22.91         17.26        14.05 o                         
 -10  12   2          5.35          9.21        17.25 o                         
  -9  12   2         13.59         19.23        14.75 o                         
  -8  12   2         14.13         19.10         8.90 o                         
  -7  12   2         21.54         24.41         6.99 o                         
  -6  12   2        324.40        337.65         9.40 o                         
  -5  12   2          4.13         11.36         5.43 o                         
  -4  12   2         92.34         66.71         5.73 o                         
  -3  12   2         17.95         12.34         4.16 o                         
  -2  12   2        189.70        203.41         6.83 o                         
  -1  12   2         25.73         35.59         4.08 o                         
   0  12   2        377.21        386.21         8.33 o                         
   1  12   2          2.34          9.48         3.71 o                         
   2  12   2         24.76         20.03         6.40 o                         
   3  12   2         20.22         16.71         5.11 o                         
   4  12   2        585.65        596.35        13.65 o                         
   5  12   2          1.69          5.64         5.66 o                         
   6  12   2         48.66         51.87         8.79 o                         
   7  12   2          0.02          6.75        10.14 o                         
   8  12   2         46.39         60.21        10.43 o                         
   9  12   2         21.69         35.25        18.83 o                         
 -10  13   2         33.60         32.34        19.71 o                         
  -9  13   2         22.65        -11.53        15.64 o                         
  -8  13   2         65.35         51.27         9.12 o                         
  -7  13   2        285.75        271.90        10.38 o                         
  -6  13   2        269.68        307.01         9.21 o                         
  -5  13   2        541.58        538.25        12.37 o                         
  -4  13   2         48.82         60.67         6.07 o                         
  -3  13   2         55.59         81.77         5.94 o                         
  -2  13   2          4.90          7.25         4.41 o                         
  -1  13   2          0.05         -1.10         4.05 o                         
   0  13   2        423.04        389.78         9.28 o                         
   1  13   2          1.53          9.79         4.13 o                         
   2  13   2        253.88        266.84         7.53 o                         
   3  13   2        500.42        490.90        10.78 o                         
   4  13   2        178.39        167.87         8.53 o                         
   5  13   2          0.15          5.96         6.71 o                         
   6  13   2         13.60         39.09         7.89 o                         
   7  13   2         15.91         11.35         8.39 o                         
   8  13   2         11.23          0.06        14.82 o                         
   9  13   2          2.57          4.15        20.36 o                         
  -9  14   2         27.18         -2.81        16.81 o                         
  -8  14   2         22.92         19.45         9.27 o                         
  -7  14   2         61.00         67.72         8.51 o                         
  -6  14   2          0.04         28.45         7.11 o                         
  -5  14   2          7.97         28.96         7.14 o                         
  -4  14   2        116.07        150.87         7.50 o                         
  -3  14   2          4.09         -1.58         4.97 o                         
  -2  14   2        365.59        357.92         9.02 o                         
  -1  14   2         68.55         84.86         5.57 o                         
   0  14   2        439.62        459.25        10.00 o                         
   1  14   2        113.21         92.25         6.09 o                         
   2  14   2        567.34        560.19        11.85 o                         
   3  14   2        676.87        682.07        13.68 o                         
   4  14   2         45.72         59.93         8.34 o                         
   5  14   2          2.38          6.09         8.39 o                         
   6  14   2         48.81         65.85        11.13 o                         
   7  14   2         18.55         23.25        12.12 o                         
   8  14   2          0.03         -4.36        14.31 o                         
   9  14   2          9.13          6.24        20.33 o                         
  -9  15   2         57.25        -11.23        17.45 o                         
  -8  15   2          8.46         12.67        13.57 o                         
  -7  15   2         58.90         89.62        13.29 o                         
  -6  15   2         20.19         13.46         8.17 o                         
  -5  15   2        248.24        273.60         9.22 o                         
  -4  15   2         69.76         95.08         8.48 o                         
  -3  15   2         22.74         27.41         5.67 o                         
  -2  15   2        167.47        176.20         7.66 o                         
  -1  15   2         41.98         47.38         4.89 o                         
   0  15   2          0.58          2.09         4.65 o                         
   1  15   2        611.50        629.07        12.32 o                         
   2  15   2          9.55         13.27         5.15 o                         
   3  15   2          6.41         10.64         6.62 o                         
   4  15   2          4.85         -1.56         7.16 o                         
   5  15   2         31.78         48.49         9.08 o                         
   6  15   2         18.02         44.21        11.68 o                         
   7  15   2          0.51        -11.03        13.55 o                         
   8  15   2          1.39        -17.16        17.16 o                         
  -9  16   2          0.02        -19.30        19.30 o                         
  -8  16   2          2.32        -13.38        13.38 o                         
  -7  16   2          5.80        -10.90        13.19 o                         
  -6  16   2          0.22          9.40         7.02 o                         
  -5  16   2         23.79         38.28         7.80 o                         
  -4  16   2        304.09        326.78         9.91 o                         
  -3  16   2          0.28         -0.47         6.04 o                         
  -2  16   2         71.77         84.40         6.59 o                         
  -1  16   2         15.20         29.32         5.06 o                         
   0  16   2        116.64        131.48         7.02 o                         
   1  16   2         52.99         62.54         5.72 o                         
   2  16   2         88.36        119.23         8.51 o                         
   3  16   2        115.44        146.72         7.15 o                         
   4  16   2        157.11        149.84         9.66 o                         
   5  16   2         12.41         37.64        10.17 o                         
   6  16   2          1.01          4.45         9.61 o                         
   7  16   2          9.77         26.92        15.52 o                         
   8  16   2          0.85        -17.02        17.02 o                         
  -9  17   2         54.26         12.61        19.68 o                         
  -8  17   2         35.23         -4.33        15.23 o                         
  -7  17   2         35.85         30.65        11.82 o                         
  -6  17   2         36.80         11.04        11.18 o                         
  -5  17   2          4.11         20.04        10.49 o                         
  -4  17   2         22.73         25.25         6.53 o                         
  -3  17   2          9.68          5.62         6.22 o                         
  -2  17   2         59.30         45.91         5.87 o                         
  -1  17   2         15.95         26.88         5.79 o                         
   0  17   2          1.71         17.63         6.91 o                         
   1  17   2        279.49        290.10         8.72 o                         
   2  17   2          6.08         17.05         6.12 o                         
   3  17   2        411.78        444.67        11.11 o                         
   4  17   2         22.80         42.07         8.67 o                         
   5  17   2         30.01         48.00        11.61 o                         
   6  17   2         26.97         11.95        11.01 o                         
   7  17   2          0.43         -8.58        17.20 o                         
   8  17   2         13.91         -9.66        18.78 o                         
  -8  18   2          0.48        -11.00        18.07 o                         
  -7  18   2         23.20        -12.00        12.00 o                         
  -6  18   2          0.95          4.24        11.25 o                         
  -5  18   2         77.33         76.48        10.61 o                         
  -4  18   2         16.62         26.58         7.82 o                         
  -3  18   2         48.61         44.64        10.06 o                         
  -2  18   2          3.48         13.12         6.24 o                         
  -1  18   2         26.94         34.49         6.51 o                         
   0  18   2         13.10         13.04         6.29 o                         
   1  18   2        113.50         95.79         7.15 o                         
   2  18   2          0.37          3.83         6.31 o                         
   3  18   2        539.96        588.99        14.47 o                         
   4  18   2        467.25        565.50        14.75 o                         
   5  18   2        408.95        377.05        14.41 o                         
   6  18   2         12.19        -11.86        11.86 o                         
   7  18   2         22.77         15.25        30.47 o                         
  -8  19   2          0.18        -15.19        20.83 o                         
  -7  19   2          0.49        -11.71        16.92 o                         
  -6  19   2         32.70         -2.82        15.07 o                         
  -5  19   2        364.05        330.11        15.87 o                         
  -4  19   2        363.56        405.45        12.35 o                         
  -3  19   2        168.70        171.62         9.24 o                         
  -2  19   2         33.88         32.11         7.03 o                         
  -1  19   2         43.48         50.05         7.86 o                         
   0  19   2          3.80          0.68         6.34 o                         
   1  19   2          5.88         16.70         6.59 o                         
   2  19   2        210.12        215.44        10.54 o                         
   3  19   2         35.38         26.29         8.04 o                         
   4  19   2          0.00         14.32        11.00 o                         
   5  19   2        246.27        286.94        16.36 o                         
   6  19   2         49.65         30.93        18.62 o                         
   7  19   2          1.31         -2.41        20.05 o                         
  -7  20   2          0.09        -20.34        20.34 o                         
  -6  20   2         15.60         14.51        20.04 o                         
  -5  20   2         19.82         18.42        12.25 o                         
  -4  20   2        105.42        129.76        12.50 o                         
  -3  20   2         64.29         55.67         9.74 o                         
  -2  20   2         90.74        102.18        10.68 o                         
  -1  20   2         11.11          4.63         7.02 o                         
   0  20   2          3.34          7.13         7.19 o                         
   1  20   2        102.34         98.01         9.21 o                         
   2  20   2          4.66          5.84         7.76 o                         
   3  20   2        192.79        214.17        17.05 o                         
   4  20   2         10.96         16.78        16.75 o                         
   5  20   2        386.09        429.16        26.62 o                         
   6  20   2         48.37         18.50        18.58 o                         
  -7  21   2          0.04        -15.83        20.54 o                         
  -6  21   2         33.94          8.34        15.34 o                         
  -5  21   2          3.62         -2.83        14.14 o                         
  -4  21   2        108.59         79.88        11.53 o                         
  -3  21   2        281.99        306.59        13.60 o                         
  -2  21   2         21.28          7.48         8.41 o                         
  -1  21   2          0.92         11.13         8.27 o                         
   0  21   2         35.46         39.10         7.89 o                         
   1  21   2         31.26         33.47         9.01 o                         
   2  21   2          3.43          8.72         8.81 o                         
   3  21   2          2.22          3.15        10.58 o                         
   4  21   2         34.19         25.87        16.45 o                         
   5  21   2          1.08         28.97        16.12 o                         
   6  21   2         13.03         -4.74        20.59 o                         
  -6  22   2          5.17        -17.98        17.98 o                         
  -5  22   2         14.61         11.71        14.83 o                         
  -4  22   2          0.78        -14.94        14.94 o                         
  -3  22   2        263.99        207.02        13.44 o                         
  -2  22   2          1.05         23.39        13.85 o                         
  -1  22   2         85.60         53.11         9.70 o                         
   0  22   2          8.29          8.93         8.04 o                         
   1  22   2          0.05          7.79        10.08 o                         
   2  22   2          8.12         15.44        10.27 o                         
   3  22   2          6.04          0.79        11.01 o                         
   4  22   2         65.66         59.06        14.78 o                         
   5  22   2          0.81          4.42        19.96 o                         
  -5  23   2         93.55         28.63        16.62 o                         
  -4  23   2          5.90         -5.36        14.70 o                         
  -3  23   2         35.17        -11.28        13.24 o                         
  -2  23   2          0.10         -6.38        10.45 o                         
  -1  23   2         10.84         -3.91         9.96 o                         
   0  23   2          3.64         -3.48         9.22 o                         
   1  23   2          0.27         13.77        11.47 o                         
   2  23   2         29.19         36.68        11.21 o                         
   3  23   2          2.08          9.47        18.80 o                         
   4  23   2          5.03         13.12        17.97 o                         
   5  23   2          3.92         -3.46        21.83 o                         
  -5  24   2         20.21        -15.16        20.35 o                         
  -4  24   2          1.61         -5.02        23.12 o                         
  -3  24   2          0.22        -14.89        14.89 o                         
  -2  24   2          6.17         10.29        16.12 o                         
  -1  24   2         23.88          2.46        11.67 o                         
   0  24   2          5.38         -3.37        13.38 o                         
   1  24   2         16.09          5.90        12.34 o                         
   2  24   2          3.87         -0.88        15.47 o                         
   3  24   2         10.33        -16.82        16.82 o                         
   4  24   2          1.25         27.01        21.54 o                         
  -4  25   2         19.19         -8.31        23.72 o                         
  -3  25   2          3.32        -17.09        17.09 o                         
  -2  25   2          0.75          1.21        17.96 o                         
  -1  25   2         22.33         -5.63        17.62 o                         
   0  25   2         29.20         20.58        16.94 o                         
   1  25   2         32.77         10.10        13.89 o                         
   2  25   2          1.19         -2.79        21.64 o                         
   3  25   2          0.03          8.37        18.15 o                         
  -2  26   2          0.20        -12.41        20.50 o                         
  -1  26   2          9.69         16.25        32.15 o                         
   0  26   2         11.30          8.50        18.17 o                         
   1  26   2          0.15          9.51        18.41 o                         
 -11   0   3        207.20        239.26        23.12 o                         
  -9   0   3         84.80         87.05        10.76 o                         
  -7   0   3        593.81        648.77        16.91 o                         
  -5   0   3        925.45        986.09        19.23 o                         
  -3   0   3          9.48         10.05         4.68 o                         
  -1   0   3       6882.71       6691.14        79.36 o                         
   1   0   3        298.29        242.09        10.34 o                         
   3   0   3       8148.11       8331.73       192.53 o                         
   5   0   3        921.25        989.81        20.43 o                         
   7   0   3        537.69        509.09        17.59 o                         
   9   0   3          3.35         14.47        18.09 o                         
 -11   1   3         18.60         -7.32        13.62 o                         
 -10   1   3          2.13        -10.38        10.38 o                         
  -9   1   3        224.16        240.31         9.35 o                         
  -8   1   3          0.98          4.86         6.14 o                         
  -7   1   3        117.71        148.29         7.02 o                         
  -6   1   3        220.38        288.65         8.09 o                         
  -5   1   3        648.28        696.61        11.36 o                         
  -4   1   3        633.28        640.28        10.34 o                         
  -3   1   3       1021.63       1005.33        12.31 o                         
  -2   1   3         95.47         90.37         4.88 o                         
  -1   1   3      17151.40      17453.80       139.18 o                         
   0   1   3       5935.63       5601.91        50.00 o                         
   1   1   3       4958.75       4533.41        53.59 o                         
   2   1   3       1665.29       1631.69        29.97 o                         
   3   1   3        323.67        323.81         6.88 o                         
   4   1   3       1688.97       1842.92        23.90 o                         
   5   1   3         42.20         68.67         5.45 o                         
   6   1   3         99.62        107.31         5.88 o                         
   7   1   3          2.89          4.35         7.12 o                         
   8   1   3        205.67        201.17        10.88 o                         
   9   1   3         34.85         31.95        11.26 o                         
  10   1   3         25.78          5.89        17.60 o                         
 -11   2   3         34.52         27.18        14.49 o                         
 -10   2   3         11.66         28.14        10.51 o                         
  -9   2   3         30.40         33.01         7.83 o                         
  -8   2   3        156.35        194.32         8.22 o                         
  -7   2   3        351.75        370.06         9.37 o                         
  -6   2   3        404.16        435.31         9.79 o                         
  -5   2   3       1263.76       1307.93        17.05 o                         
  -4   2   3        921.02        945.85        12.49 o                         
  -3   2   3        321.65        304.70         6.65 o                         
  -2   2   3        926.96        847.94        10.87 o                         
  -1   2   3       3447.19       3243.71        28.77 o                         
   0   2   3        117.37        107.06         5.09 o                         
   1   2   3        189.85        178.95         7.01 o                         
   2   2   3        996.06        992.31        14.69 o                         
   3   2   3        215.17        231.60         7.42 o                         
   4   2   3         71.69         93.49         4.64 o                         
   5   2   3         16.54         29.50         4.28 o                         
   6   2   3          0.35          6.92         5.43 o                         
   7   2   3        242.56        247.01        10.16 o                         
   8   2   3          0.01          6.72         6.80 o                         
   9   2   3         71.63         87.23        10.78 o                         
  10   2   3         53.95         41.91        17.21 o                         
 -11   3   3          0.22        -12.09        20.76 o                         
 -10   3   3          0.05         -8.10        10.20 o                         
  -9   3   3          0.38          0.31         8.00 o                         
  -8   3   3         21.94         22.22         7.13 o                         
  -7   3   3        224.08        249.16         8.26 o                         
  -6   3   3        120.57        135.46         6.12 o                         
  -5   3   3        523.32        567.94        10.24 o                         
  -4   3   3       1616.63       1581.46        17.53 o                         
  -3   3   3       5543.13       5352.48        45.57 o                         
  -2   3   3       1996.66       1828.04        18.70 o                         
  -1   3   3       1073.25        987.05        11.81 o                         
   0   3   3        113.24         97.63         5.24 o                         
   1   3   3        101.91        122.14         5.87 o                         
   2   3   3        884.73        808.24        11.99 o                         
   3   3   3        318.41        313.01         8.07 o                         
   4   3   3         85.87         85.37         5.12 o                         
   5   3   3        129.63        154.02         6.62 o                         
   6   3   3         26.39         28.80         4.68 o                         
   7   3   3        338.66        332.99         9.40 o                         
   8   3   3         83.38         99.26         9.28 o                         
   9   3   3          1.91         -5.05        12.14 o                         
  10   3   3          4.61        -15.75        17.92 o                         
 -11   4   3          0.16        -14.44        14.44 o                         
 -10   4   3         12.51         -1.15        10.03 o                         
  -9   4   3         13.34         15.25         7.98 o                         
  -8   4   3        181.72        219.44         8.67 o                         
  -7   4   3         67.71         64.93         6.31 o                         
  -6   4   3         28.05         34.93         4.63 o                         
  -5   4   3          7.79          9.76         4.26 o                         
  -4   4   3        553.72        508.84         9.51 o                         
  -3   4   3        789.42        666.41        10.07 o                         
  -2   4   3        142.51        134.71         5.17 o                         
  -1   4   3        809.90        819.05        11.00 o                         
   0   4   3       2743.83       2541.36        25.79 o                         
   1   4   3        150.37        132.40         4.79 o                         
   2   4   3        189.23        183.36         5.95 o                         
   3   4   3        160.29        185.10         6.52 o                         
   4   4   3         19.37         26.31         4.29 o                         
   5   4   3         13.11         26.38         7.46 o                         
   6   4   3        214.85        220.97         8.64 o                         
   7   4   3        382.31        403.95        13.40 o                         
   8   4   3          2.33          6.47         9.68 o                         
   9   4   3          3.51         23.46        12.26 o                         
  10   4   3         26.01         27.98        20.56 o                         
 -11   5   3          0.19        -15.30        15.30 o                         
 -10   5   3          1.72        -10.87        10.87 o                         
  -9   5   3        127.04        154.52        10.73 o                         
  -8   5   3        256.89        279.82         8.72 o                         
  -7   5   3        153.70        160.84         7.20 o                         
  -6   5   3         89.83        106.69         6.12 o                         
  -5   5   3        286.10        281.34         7.39 o                         
  -4   5   3        506.53        485.57        11.12 o                         
  -3   5   3        591.86        575.08         9.89 o                         
  -2   5   3         84.46         79.93         4.43 o                         
  -1   5   3       2824.23       2689.08        26.47 o                         
   0   5   3       2048.05       1870.76        19.42 o                         
   1   5   3        724.31        653.55        11.42 o                         
   2   5   3         46.55         33.85         3.50 o                         
   3   5   3        515.29        490.95        11.03 o                         
   4   5   3         96.96        102.74         4.90 o                         
   5   5   3         44.02         45.28         5.39 o                         
   6   5   3          0.13          7.34         5.84 o                         
   7   5   3         31.36         36.96         7.80 o                         
   8   5   3         14.42         17.04         9.41 o                         
   9   5   3          0.01          6.72        12.15 o                         
  10   5   3          0.00        -20.45        20.86 o                         
 -11   6   3          2.83        -13.70        15.72 o                         
 -10   6   3         21.09         13.74        11.67 o                         
  -9   6   3        105.23        113.29         9.24 o                         
  -8   6   3         90.49        114.35         7.43 o                         
  -7   6   3          0.45         11.21         5.64 o                         
  -6   6   3         25.81         39.45         5.98 o                         
  -5   6   3         41.15         56.18         5.14 o                         
  -4   6   3        254.91        245.87         6.99 o                         
  -3   6   3         29.25         15.65         3.35 o                         
  -2   6   3         62.86         77.68         4.31 o                         
  -1   6   3        252.85        211.67         6.42 o                         
   0   6   3       2033.57       1850.83        20.57 o                         
   1   6   3        290.50        262.20         7.77 o                         
   2   6   3        487.78        469.67         8.59 o                         
   3   6   3         54.95         66.49         4.82 o                         
   4   6   3        488.25        500.93        10.20 o                         
   5   6   3        207.05        206.71         6.95 o                         
   6   6   3         18.48         25.62         5.30 o                         
   7   6   3        303.51        247.38        12.40 o                         
   8   6   3         21.70         27.96        12.55 o                         
   9   6   3          1.31         12.54        12.54 o                         
  10   6   3         10.38         14.74        35.57 o                         
 -11   7   3          0.08        -17.65        17.65 o                         
 -10   7   3          5.60         15.70        10.84 o                         
  -9   7   3         12.27         19.79         8.57 o                         
  -8   7   3         23.87         31.63         7.09 o                         
  -7   7   3         63.61         77.93         6.51 o                         
  -6   7   3         24.09         33.81         5.38 o                         
  -5   7   3         11.27          8.93         4.94 o                         
  -4   7   3        521.41        541.04        10.46 o                         
  -3   7   3        226.57        204.44         6.81 o                         
  -2   7   3         95.46         79.24         4.35 o                         
  -1   7   3       1347.06       1350.39        15.91 o                         
   0   7   3       2192.38       2146.43        21.71 o                         
   1   7   3       1532.36       1477.80        19.43 o                         
   2   7   3        369.60        359.51         8.13 o                         
   3   7   3       2695.34       2773.43        33.67 o                         
   4   7   3       1419.78       1436.84        21.93 o                         
   5   7   3         13.15          6.98         4.86 o                         
   6   7   3        197.38        218.80         8.56 o                         
   7   7   3        154.73        145.89        12.12 o                         
   8   7   3         28.18         46.16         8.33 o                         
   9   7   3          9.38          7.65        15.31 o                         
  10   7   3          9.37         -0.91        21.20 o                         
 -11   8   3         13.39         -6.64        16.59 o                         
 -10   8   3          6.11         15.69        10.91 o                         
  -9   8   3        180.97        193.04        11.78 o                         
  -8   8   3          0.86          3.68         7.56 o                         
  -7   8   3        201.62        225.71         9.25 o                         
  -6   8   3         97.60        108.44         6.77 o                         
  -5   8   3        875.16        940.63        14.96 o                         
  -4   8   3          3.12          5.38         4.20 o                         
  -3   8   3         19.92         10.10         4.84 o                         
  -2   8   3       1039.38        999.89        15.45 o                         
  -1   8   3          2.90          8.14         3.04 o                         
   0   8   3         74.09         83.70         4.23 o                         
   1   8   3        483.47        517.28        10.06 o                         
   2   8   3        242.45        279.61         7.00 o                         
   3   8   3        469.81        485.51         8.27 o                         
   4   8   3          2.88          8.59         5.59 o                         
   5   8   3          4.46         13.36         5.40 o                         
   6   8   3          9.21         35.28         7.52 o                         
   7   8   3          9.47         17.89         8.66 o                         
   8   8   3        377.71        383.75        19.88 o                         
   9   8   3         32.01         40.58        16.70 o                         
 -11   9   3         28.36          5.20        17.44 o                         
 -10   9   3          1.06         -2.41        11.59 o                         
  -9   9   3          0.23          5.53         9.01 o                         
  -8   9   3        271.11        276.31        10.57 o                         
  -7   9   3        131.78        168.47         8.17 o                         
  -6   9   3         30.60         47.78         6.89 o                         
  -5   9   3         68.24         67.10         5.57 o                         
  -4   9   3        104.66        106.28         6.29 o                         
  -3   9   3         19.74         25.03         4.04 o                         
  -2   9   3        335.20        357.16         8.87 o                         
  -1   9   3       1025.42       1057.40        13.82 o                         
   0   9   3       5827.23       5810.39        56.13 o                         
   1   9   3        729.26        674.11        10.77 o                         
   2   9   3        424.21        393.03         9.19 o                         
   3   9   3        422.55        475.65         9.02 o                         
   4   9   3         90.26        102.97         7.17 o                         
   5   9   3         21.12         29.68         6.03 o                         
   6   9   3       1026.93       1070.06        18.14 o                         
   7   9   3          0.00          6.32         7.53 o                         
   8   9   3         23.14         25.80         9.41 o                         
   9   9   3          2.01         -3.46        15.21 o                         
 -10  10   3         46.40         24.83        13.52 o                         
  -9  10   3        118.93         78.99        12.49 o                         
  -8  10   3        219.39        181.50        10.40 o                         
  -7  10   3         33.86         32.61         6.83 o                         
  -6  10   3        318.31        341.21         9.84 o                         
  -5  10   3         20.31         24.16         5.71 o                         
  -4  10   3        283.67        255.22         8.64 o                         
  -3  10   3        298.50        330.91         8.49 o                         
  -2  10   3        190.80        197.97         6.67 o                         
  -1  10   3        579.99        585.16         9.90 o                         
   0  10   3         34.40         29.83         4.11 o                         
   1  10   3        791.33        840.83        11.99 o                         
   2  10   3        810.31        816.42        13.17 o                         
   3  10   3        117.64        126.96         5.68 o                         
   4  10   3         39.31         48.06         6.20 o                         
   5  10   3         81.75         92.48         6.83 o                         
   6  10   3         16.20         39.19         7.15 o                         
   7  10   3        325.76        297.05        16.27 o                         
   8  10   3         17.80         37.72        10.36 o                         
   9  10   3         34.19         32.53        16.55 o                         
 -10  11   3          0.46         -5.91        18.05 o                         
  -9  11   3          7.33          8.60        11.06 o                         
  -8  11   3         88.94         67.38         9.16 o                         
  -7  11   3        153.50        154.22         8.69 o                         
  -6  11   3        242.63        292.74         8.79 o                         
  -5  11   3          9.04         22.13         5.75 o                         
  -4  11   3         96.48        105.18         6.04 o                         
  -3  11   3          0.99          5.36         5.98 o                         
  -2  11   3       1605.47       1705.29        20.40 o                         
  -1  11   3        287.16        288.62         7.37 o                         
   0  11   3        109.84         84.26         5.36 o                         
   1  11   3         38.68         52.99         5.27 o                         
   2  11   3        164.90        173.91         6.40 o                         
   3  11   3         17.28         18.23         3.89 o                         
   4  11   3         36.79         30.82         5.06 o                         
   5  11   3         42.02         77.21         7.83 o                         
   6  11   3        192.57        203.27        12.26 o                         
   7  11   3         85.34         75.00        10.76 o                         
   8  11   3        116.63        147.85        16.02 o                         
   9  11   3          0.63         -7.37        19.29 o                         
 -10  12   3         42.47         24.59        19.42 o                         
  -9  12   3          1.54          4.94        12.94 o                         
  -8  12   3         48.08         59.03         9.04 o                         
  -7  12   3        375.20        391.83        10.77 o                         
  -6  12   3        142.52        150.41         8.77 o                         
  -5  12   3         37.26         66.93         6.71 o                         
  -4  12   3         30.11         16.21         5.27 o                         
  -3  12   3        317.95        317.74         9.68 o                         
  -2  12   3          2.34          3.78         4.27 o                         
  -1  12   3          0.00          2.73         4.32 o                         
   0  12   3         38.37         34.75         4.65 o                         
   1  12   3        169.44        177.95         6.10 o                         
   2  12   3        160.26        155.22         6.73 o                         
   3  12   3        200.30        187.23         5.95 o                         
   4  12   3        190.30        206.85         7.76 o                         
   5  12   3          0.57         23.42         9.30 o                         
   6  12   3         11.92         14.20         9.97 o                         
   7  12   3         42.08         29.88        10.69 o                         
   8  12   3          2.95         -5.53        11.68 o                         
   9  12   3          4.94         10.25        19.89 o                         
 -10  13   3          0.09         16.18        21.43 o                         
  -9  13   3          3.92         -6.54        13.03 o                         
  -8  13   3        101.90         89.14        10.10 o                         
  -7  13   3         28.67         43.93         9.81 o                         
  -6  13   3        153.04        165.24         8.58 o                         
  -5  13   3          1.39         17.20         6.37 o                         
  -4  13   3         12.76          4.49         6.59 o                         
  -3  13   3       1112.21       1081.35        17.16 o                         
  -2  13   3         51.78         58.05         5.18 o                         
  -1  13   3        413.53        445.51         9.77 o                         
   0  13   3          1.34          2.62         4.57 o                         
   1  13   3         49.33         76.66         5.13 o                         
   2  13   3         19.29         25.12         4.75 o                         
   3  13   3          4.34          7.31         6.03 o                         
   4  13   3         56.61         45.73         6.46 o                         
   5  13   3        125.58        132.94        10.12 o                         
   6  13   3          0.60         13.15        11.24 o                         
   7  13   3         80.99        106.51        11.71 o                         
   8  13   3         24.16         34.91        14.82 o                         
 -10  14   3         12.14        -18.46        37.10 o                         
  -9  14   3          0.15        -14.95        14.95 o                         
  -8  14   3          3.97        -10.03        11.90 o                         
  -7  14   3          6.22         10.80         9.20 o                         
  -6  14   3        595.78        647.02        18.91 o                         
  -5  14   3        620.83        681.67        13.49 o                         
  -4  14   3         18.10         35.56         6.37 o                         
  -3  14   3        610.30        608.45        12.28 o                         
  -2  14   3         13.76         16.45         4.93 o                         
  -1  14   3         14.86         24.22         5.38 o                         
   0  14   3         20.40         19.30         6.11 o                         
   1  14   3         50.46         47.38         4.85 o                         
   2  14   3          0.66          8.17         3.74 o                         
   3  14   3         20.03         30.28         5.83 o                         
   4  14   3          6.44         31.08         8.07 o                         
   5  14   3          0.00         10.59         7.20 o                         
   6  14   3          5.94         -5.22        10.29 o                         
   7  14   3          0.07         12.36        12.65 o                         
   8  14   3          3.01         11.62        17.28 o                         
  -9  15   3         12.31        -15.26        19.54 o                         
  -8  15   3        166.68        127.60        13.12 o                         
  -7  15   3          2.65         12.40         9.49 o                         
  -6  15   3         20.17         15.60         7.84 o                         
  -5  15   3        393.54        423.26        10.54 o                         
  -4  15   3         36.51         26.82         7.13 o                         
  -3  15   3         57.35         41.75         6.32 o                         
  -2  15   3         21.71         19.00         5.56 o                         
  -1  15   3          3.21          9.02         5.11 o                         
   0  15   3         88.14         97.10         7.23 o                         
   1  15   3         18.64         18.66         5.19 o                         
   2  15   3         31.92         30.60         5.97 o                         
   3  15   3       1341.90       1424.35        22.54 o                         
   4  15   3         49.45         33.80         7.03 o                         
   5  15   3        243.49        272.29        10.46 o                         
   6  15   3          0.92         -3.68        11.46 o                         
   7  15   3          1.31         13.72        14.24 o                         
   8  15   3         26.66          9.68        17.10 o                         
  -9  16   3         22.75        -17.88        18.91 o                         
  -8  16   3          0.72        -13.76        13.76 o                         
  -7  16   3          0.53         24.14        10.78 o                         
  -6  16   3         37.82         27.09         9.07 o                         
  -5  16   3          3.15         11.55        10.88 o                         
  -4  16   3          5.17         14.07         6.94 o                         
  -3  16   3         38.11         40.09         6.10 o                         
  -2  16   3        105.03        133.98         7.14 o                         
  -1  16   3        204.86        198.17         7.74 o                         
   0  16   3        954.12        948.21        17.70 o                         
   1  16   3        104.54        112.37         6.87 o                         
   2  16   3        186.61        216.54         8.15 o                         
   3  16   3         55.27         88.73         8.12 o                         
   4  16   3         72.05         50.68         9.03 o                         
   5  16   3         19.37         35.03         7.86 o                         
   6  16   3         11.39         26.87        12.87 o                         
   7  16   3          0.00         -4.22        19.96 o                         
   8  16   3         12.28          3.54        20.49 o                         
  -9  17   3          2.13        -22.99        22.99 o                         
  -8  17   3          0.42        -16.10        18.93 o                         
  -7  17   3          0.23         -8.23        11.95 o                         
  -6  17   3         12.64          0.63         7.59 o                         
  -5  17   3         85.41         89.79         8.01 o                         
  -4  17   3         77.62         82.92         7.42 o                         
  -3  17   3          3.58         18.42         6.63 o                         
  -2  17   3        222.19        224.05         8.30 o                         
  -1  17   3         67.92         49.34         6.67 o                         
   0  17   3          9.50         21.20         7.01 o                         
   1  17   3        191.33        188.72         8.81 o                         
   2  17   3        380.44        344.11         9.55 o                         
   3  17   3        371.28        385.49        11.76 o                         
   4  17   3          0.16         13.98         8.42 o                         
   5  17   3          1.69         23.07        10.70 o                         
   6  17   3         15.31         -1.34        13.82 o                         
   7  17   3         14.69          9.36        21.36 o                         
  -8  18   3          8.84        -17.88        17.88 o                         
  -7  18   3         26.74         -9.16        12.62 o                         
  -6  18   3        143.41        177.83        10.45 o                         
  -5  18   3          7.03         20.15         7.88 o                         
  -4  18   3        171.08        173.85         8.94 o                         
  -3  18   3         66.07         64.21         7.16 o                         
  -2  18   3         73.84         85.41         8.02 o                         
  -1  18   3        153.75        169.90         8.89 o                         
   0  18   3         65.11         73.60         7.32 o                         
   1  18   3        260.17        270.15         8.71 o                         
   2  18   3         10.01          3.34         6.14 o                         
   3  18   3         33.84         52.46         9.71 o                         
   4  18   3         82.82         78.01         9.71 o                         
   5  18   3         46.19         28.58         9.95 o                         
   6  18   3         10.81         -5.53        16.97 o                         
   7  18   3         11.65          5.99        21.07 o                         
  -8  19   3          0.01        -21.58        21.58 o                         
  -7  19   3         63.40         17.03        16.76 o                         
  -6  19   3         99.69         43.63        18.41 o                         
  -5  19   3         23.82         18.73         8.33 o                         
  -4  19   3        107.56        158.98        12.30 o                         
  -3  19   3         10.56         12.93         8.28 o                         
  -2  19   3         48.30         55.88         7.53 o                         
  -1  19   3          0.74         -2.78         7.55 o                         
   0  19   3         18.52         17.78         7.46 o                         
   1  19   3          3.15          7.50         7.07 o                         
   2  19   3          0.28         -7.77         7.77 o                         
   3  19   3        218.18        231.86        11.76 o                         
   4  19   3         37.26         18.15        10.89 o                         
   5  19   3         32.39         20.53        13.62 o                         
   6  19   3         50.46         32.58        17.95 o                         
  -7  20   3          7.01        -17.93        17.93 o                         
  -6  20   3         27.35          6.51        17.97 o                         
  -5  20   3          1.86         -9.83        12.89 o                         
  -4  20   3          6.99          1.64         9.87 o                         
  -3  20   3          5.52         12.97         8.40 o                         
  -2  20   3        256.03        267.70        10.62 o                         
  -1  20   3          0.19          5.62         9.68 o                         
   0  20   3         99.21         99.12         9.40 o                         
   1  20   3         18.25         21.94         6.99 o                         
   2  20   3        129.87        130.05        10.48 o                         
   3  20   3         29.82         49.93        11.39 o                         
   4  20   3          0.22          2.31        12.55 o                         
   5  20   3         30.83         42.76        16.28 o                         
   6  20   3          9.67         16.83        20.32 o                         
  -7  21   3          8.63         -5.83        21.39 o                         
  -6  21   3          0.01        -16.54        16.54 o                         
  -5  21   3          0.51        -13.97        13.97 o                         
  -4  21   3         40.59         49.97        15.76 o                         
  -3  21   3          0.26         -9.83         9.83 o                         
  -2  21   3        136.99        125.15        12.17 o                         
  -1  21   3         10.15         15.42         9.02 o                         
   0  21   3          8.00         21.57         8.88 o                         
   1  21   3          8.54         11.25         9.16 o                         
   2  21   3         73.30         68.93        10.19 o                         
   3  21   3         43.49         32.15        12.51 o                         
   4  21   3        102.13         98.55        13.90 o                         
   5  21   3         19.69         -2.15        19.49 o                         
  -6  22   3          0.76        -11.00        21.54 o                         
  -5  22   3          9.64        -15.90        15.90 o                         
  -4  22   3          0.92          0.19        13.26 o                         
  -3  22   3         21.64          8.71        12.36 o                         
  -2  22   3          9.58          6.37        10.06 o                         
  -1  22   3        116.20        114.69        11.72 o                         
   0  22   3          6.65          6.45        11.33 o                         
   1  22   3         47.98         25.30        10.42 o                         
   2  22   3          2.86          0.68        11.29 o                         
   3  22   3         29.60         16.89        13.17 o                         
   4  22   3          0.00         -7.78        17.09 o                         
   5  22   3          1.57          4.02        21.73 o                         
  -5  23   3         12.89         -9.11        22.65 o                         
  -4  23   3          0.07        -18.04        18.13 o                         
  -3  23   3          1.18        -14.23        14.23 o                         
  -2  23   3         38.54         24.00        13.57 o                         
  -1  23   3         53.75         31.47        11.54 o                         
   0  23   3         20.92         16.77        12.26 o                         
   1  23   3          6.86         13.65        12.67 o                         
   2  23   3         12.34         23.22        15.83 o                         
   3  23   3         22.70          3.85        17.59 o                         
   4  23   3         17.80          0.82        21.53 o                         
  -4  24   3          0.13        -19.31        19.31 o                         
  -3  24   3         52.92         15.58        16.80 o                         
  -2  24   3         24.96        -13.66        15.61 o                         
  -1  24   3         47.12          8.32        12.87 o                         
   0  24   3        136.43        106.42        18.63 o                         
   1  24   3          4.15        -14.29        14.29 o                         
   2  24   3          4.54        -10.15        17.66 o                         
   3  24   3          4.46         -7.79        17.31 o                         
  -3  25   3          1.26        -17.84        17.84 o                         
  -2  25   3          2.48         -5.21        17.81 o                         
  -1  25   3         47.75          8.61        19.59 o                         
   0  25   3          0.68          7.15        18.52 o                         
   1  25   3         27.07         -9.92        21.21 o                         
   2  25   3          8.02          7.87        19.67 o                         
  -1  26   3          8.43          3.26        29.38 o                         
 -10   0   4         64.08         26.65        15.97 o                         
  -8   0   4          4.19         25.91         9.25 o                         
  -6   0   4        131.37        138.48         9.39 o                         
  -4   0   4       1280.81       1367.28        24.25 o                         
  -2   0   4       2864.51       2752.59        36.74 o                         
   0   0   4       6508.58       6656.38        84.34 o                         
   2   0   4        228.14        193.03        10.12 o                         
   4   0   4        653.85        663.94        17.00 o                         
   6   0   4        479.84        510.58        14.01 o                         
   8   0   4        129.83        128.41        10.73 o                         
 -11   1   4         62.49         16.65        15.75 o                         
 -10   1   4         35.46         23.11        11.35 o                         
  -9   1   4          0.74         -2.73         8.32 o                         
  -8   1   4          3.32         25.39         7.20 o                         
  -7   1   4         74.85         75.72         6.41 o                         
  -6   1   4          7.64         10.84         5.31 o                         
  -5   1   4        177.67        185.54         6.92 o                         
  -4   1   4         57.20         56.19         4.53 o                         
  -3   1   4        396.95        350.03         7.56 o                         
  -2   1   4          9.83         10.84         3.29 o                         
  -1   1   4       1641.08       1548.39        16.99 o                         
   0   1   4         39.87         43.59         4.07 o                         
   1   1   4        656.83        624.48        12.47 o                         
   2   1   4          4.37          2.44         3.08 o                         
   3   1   4        312.48        315.39         7.54 o                         
   4   1   4        202.24        216.08         6.45 o                         
   5   1   4        425.25        468.61         9.65 o                         
   6   1   4        368.01        384.09        11.46 o                         
   7   1   4          0.54          1.02         5.50 o                         
   8   1   4         10.10         22.34         6.63 o                         
   9   1   4         36.13         40.59        12.41 o                         
 -11   2   4         14.47         -7.30        15.33 o                         
 -10   2   4         36.55         25.88        11.41 o                         
  -9   2   4          0.08         -8.18         8.18 o                         
  -8   2   4        755.37        839.79        15.23 o                         
  -7   2   4         60.13         81.29         5.87 o                         
  -6   2   4        487.42        504.81        10.51 o                         
  -5   2   4        735.12        818.00        13.15 o                         
  -4   2   4        835.10        804.23        12.48 o                         
  -3   2   4         24.23         20.78         3.52 o                         
  -2   2   4       2591.30       2534.36        25.06 o                         
  -1   2   4         22.05         11.99         3.58 o                         
   0   2   4        103.00         98.30         4.41 o                         
   1   2   4          4.19          2.11         3.36 o                         
   2   2   4          0.00          5.48         3.45 o                         
   3   2   4         81.24        104.87         6.69 o                         
   4   2   4         13.22         16.27         4.62 o                         
   5   2   4        130.77        142.60         7.68 o                         
   6   2   4        172.18        170.57         7.15 o                         
   7   2   4         11.57         18.76         5.90 o                         
   8   2   4         43.91         36.50         6.75 o                         
   9   2   4          0.90         -6.84        13.60 o                         
 -11   3   4          0.49        -14.65        14.65 o                         
 -10   3   4         19.66         -7.79        10.91 o                         
  -9   3   4         64.78         66.75         8.88 o                         
  -8   3   4        252.63        339.72         9.36 o                         
  -7   3   4         66.98         81.61         6.65 o                         
  -6   3   4        103.10        117.86         6.03 o                         
  -5   3   4       1518.81       1566.49        18.76 o                         
  -4   3   4        430.56        408.74         8.77 o                         
  -3   3   4         40.90         35.89         3.56 o                         
  -2   3   4        302.99        285.38         6.76 o                         
  -1   3   4       1177.23       1127.71        13.95 o                         
   0   3   4         12.97         16.06         3.05 o                         
   1   3   4       1981.23       1767.16        21.60 o                         
   2   3   4        199.58        209.52         6.21 o                         
   3   3   4          1.99         11.68         4.04 o                         
   4   3   4         53.90         63.87         6.43 o                         
   5   3   4        470.83        540.43        12.16 o                         
   6   3   4         66.91         64.85         6.93 o                         
   7   3   4        290.70        278.53         9.63 o                         
   8   3   4         10.06         22.27         8.84 o                         
   9   3   4         12.32          4.79        13.11 o                         
 -11   4   4          2.71         -7.75        14.20 o                         
 -10   4   4        247.84        250.12        13.90 o                         
  -9   4   4         12.15          5.50         8.90 o                         
  -8   4   4        140.63        149.22         7.78 o                         
  -7   4   4        111.04        118.76         7.16 o                         
  -6   4   4        411.61        463.55        10.38 o                         
  -5   4   4        689.08        731.96        12.52 o                         
  -4   4   4         18.68         18.12         3.66 o                         
  -3   4   4       1023.16        955.15        12.92 o                         
  -2   4   4       1414.40       1284.42        16.05 o                         
  -1   4   4        650.87        610.54         9.62 o                         
   0   4   4       1976.03       1877.71        22.29 o                         
   1   4   4       1419.88       1323.27        16.89 o                         
   2   4   4         85.05        117.75         5.09 o                         
   3   4   4       1880.62       1885.67        26.90 o                         
   4   4   4         82.28         95.73         6.82 o                         
   5   4   4        103.64        128.27         8.45 o                         
   6   4   4         40.58         39.72         6.08 o                         
   7   4   4        144.03        132.20         8.51 o                         
   8   4   4          8.25         23.59         9.41 o                         
   9   4   4         33.95         42.93        13.54 o                         
 -11   5   4          0.14         -8.67        17.40 o                         
 -10   5   4         72.70         58.31        11.67 o                         
  -9   5   4         11.58         14.06         8.76 o                         
  -8   5   4         46.30         52.28         7.30 o                         
  -7   5   4         69.06         88.95         6.49 o                         
  -6   5   4        247.54        263.84         7.99 o                         
  -5   5   4        155.75        157.06         6.57 o                         
  -4   5   4          0.04          9.05         3.83 o                         
  -3   5   4        385.44        378.38         8.14 o                         
  -2   5   4       8486.75       8934.85        71.86 o                         
  -1   5   4       1127.29       1051.79        14.40 o                         
   0   5   4        386.91        374.32         8.62 o                         
   1   5   4        332.28        319.73         7.99 o                         
   2   5   4       2513.85       2579.14        31.79 o                         
   3   5   4        177.48        165.78         6.46 o                         
   4   5   4          0.43          7.65         5.03 o                         
   5   5   4         40.53         72.16         8.14 o                         
   6   5   4          2.07          6.63         6.68 o                         
   7   5   4        239.86        208.35        10.90 o                         
   8   5   4         46.25         47.88         9.46 o                         
   9   5   4          1.56         -8.80        14.94 o                         
 -11   6   4         13.53         -6.33        15.94 o                         
 -10   6   4         42.21         31.40        11.83 o                         
  -9   6   4        120.17        113.88         9.52 o                         
  -8   6   4        392.26        469.76        11.04 o                         
  -7   6   4         16.17         16.74         6.03 o                         
  -6   6   4        424.87        455.08        10.96 o                         
  -5   6   4        769.61        786.47        13.45 o                         
  -4   6   4          0.05          1.97         4.13 o                         
  -3   6   4        336.33        354.75         8.19 o                         
  -2   6   4          4.87          9.16         3.32 o                         
  -1   6   4         87.42        113.35         5.51 o                         
   0   6   4        340.99        340.28         6.67 o                         
   1   6   4          0.05          4.22         3.95 o                         
   2   6   4         69.81         64.65         4.76 o                         
   3   6   4         61.20         72.41         5.80 o                         
   4   6   4         93.26         96.19         9.33 o                         
   5   6   4         94.48        105.59         6.60 o                         
   6   6   4        102.16        120.65        11.59 o                         
   7   6   4         17.61         15.71         7.92 o                         
   8   6   4        123.34         93.98        12.78 o                         
   9   6   4          9.63          6.03        13.86 o                         
 -11   7   4          0.11        -15.34        15.34 o                         
 -10   7   4          1.14          0.58        11.57 o                         
  -9   7   4          3.04         -1.94         9.90 o                         
  -8   7   4        140.06        164.97         8.68 o                         
  -7   7   4         73.47         78.27         9.37 o                         
  -6   7   4        219.26        276.70         8.89 o                         
  -5   7   4        369.57        360.15         9.20 o                         
  -4   7   4        673.61        650.13        11.70 o                         
  -3   7   4        139.17        138.91         5.17 o                         
  -2   7   4        950.73        938.06        13.19 o                         
  -1   7   4        912.65        977.61        14.94 o                         
   0   7   4         18.76         19.93         3.64 o                         
   1   7   4         34.87         27.82         4.43 o                         
   2   7   4         49.42         65.57         5.29 o                         
   3   7   4        431.59        482.74        11.91 o                         
   4   7   4         55.20         52.24         5.01 o                         
   5   7   4         78.81        109.47         9.58 o                         
   6   7   4        118.48        124.66        10.60 o                         
   7   7   4          3.06         26.16        11.26 o                         
   8   7   4          4.06         11.01        10.42 o                         
   9   7   4          7.57         -0.28        18.22 o                         
 -11   8   4          2.93        -16.76        18.17 o                         
 -10   8   4        519.80        479.15        18.79 o                         
  -9   8   4        505.15        548.28        16.88 o                         
  -8   8   4        238.67        262.16        10.48 o                         
  -7   8   4          2.23         24.52         6.80 o                         
  -6   8   4          0.91         18.74         6.06 o                         
  -5   8   4          3.25          1.54         5.56 o                         
  -4   8   4         72.02         78.10         5.88 o                         
  -3   8   4        704.59        725.47        12.46 o                         
  -2   8   4         27.80         25.16         4.85 o                         
  -1   8   4        845.93        783.28        13.34 o                         
   0   8   4       1432.43       1511.40        19.26 o                         
   1   8   4         47.78         46.19         5.12 o                         
   2   8   4       1266.73       1295.71        19.42 o                         
   3   8   4        241.91        267.52         7.63 o                         
   4   8   4         50.19         61.57         6.28 o                         
   5   8   4          3.60         16.43         6.01 o                         
   6   8   4         42.38         43.40         6.83 o                         
   7   8   4         27.82         36.54         8.59 o                         
   8   8   4        146.30        120.35        13.75 o                         
   9   8   4         41.16          8.22        17.30 o                         
 -11   9   4         91.33         35.61        26.78 o                         
 -10   9   4        113.85         69.88        14.62 o                         
  -9   9   4         82.88         81.22        11.19 o                         
  -8   9   4          2.52          6.79         8.60 o                         
  -7   9   4         49.96         60.29         7.44 o                         
  -6   9   4         28.75         39.70         6.04 o                         
  -5   9   4         87.13        105.77         6.86 o                         
  -4   9   4         40.82         32.27         4.96 o                         
  -3   9   4          4.00          1.19         5.04 o                         
  -2   9   4       1711.58       1705.68        19.76 o                         
  -1   9   4       8250.53       8307.13        77.84 o                         
   0   9   4       1203.03       1213.45        17.93 o                         
   1   9   4        274.54        259.13         7.83 o                         
   2   9   4        115.27        108.89         5.92 o                         
   3   9   4        411.73        421.75         8.49 o                         
   4   9   4         17.58         31.25         4.74 o                         
   5   9   4          0.36         20.19         5.42 o                         
   6   9   4        106.37        128.25         8.30 o                         
   7   9   4         75.70         81.53         7.96 o                         
   8   9   4        103.27         76.89        15.42 o                         
   9   9   4          0.42          2.33        17.44 o                         
 -10  10   4         73.76         22.45        14.47 o                         
  -9  10   4          3.41         25.16        11.52 o                         
  -8  10   4         13.24         14.04         8.86 o                         
  -7  10   4         28.24         30.91         8.64 o                         
  -6  10   4         76.82         88.53         6.99 o                         
  -5  10   4        194.76        216.92         8.08 o                         
  -4  10   4        111.69        115.28         6.91 o                         
  -3  10   4        606.68        603.25        11.76 o                         
  -2  10   4       4952.65       5027.47        46.12 o                         
  -1  10   4       1488.35       1455.09        19.70 o                         
   0  10   4        169.77        178.53         6.54 o                         
   1  10   4         79.20         73.12         5.97 o                         
   2  10   4        121.13        129.59         5.88 o                         
   3  10   4        341.46        364.85         8.80 o                         
   4  10   4          1.02          5.70         5.70 o                         
   5  10   4          0.03         18.01         8.86 o                         
   6  10   4        143.29        132.99         8.70 o                         
   7  10   4        190.91        215.19        12.49 o                         
   8  10   4         87.90         44.86        13.98 o                         
   9  10   4          0.02          7.89        21.56 o                         
 -10  11   4          0.17         -3.91        15.73 o                         
  -9  11   4         71.66         87.63        13.35 o                         
  -8  11   4        126.47        159.89        11.52 o                         
  -7  11   4         17.95          3.76         7.61 o                         
  -6  11   4        140.35        144.13         9.97 o                         
  -5  11   4          0.06          0.61         6.05 o                         
  -4  11   4          3.86          5.28         4.95 o                         
  -3  11   4       1076.72       1074.99        16.67 o                         
  -2  11   4       1120.17       1166.93        16.11 o                         
  -1  11   4         26.93         37.66         4.30 o                         
   0  11   4          3.70          5.61         4.68 o                         
   1  11   4        379.60        374.43         9.38 o                         
   2  11   4        259.42        247.25         8.05 o                         
   3  11   4          0.00          8.49         4.52 o                         
   4  11   4         22.51         17.18         5.35 o                         
   5  11   4          3.74         21.58         6.04 o                         
   6  11   4        169.90        171.02        10.79 o                         
   7  11   4        349.18        345.94        17.77 o                         
   8  11   4        250.12        201.07        18.59 o                         
 -10  12   4          0.48          6.94        17.18 o                         
  -9  12   4         30.39         31.85        12.48 o                         
  -8  12   4        365.22        382.08        14.09 o                         
  -7  12   4        124.35         95.23        10.92 o                         
  -6  12   4        210.47        277.66        10.32 o                         
  -5  12   4         10.97         36.26         6.17 o                         
  -4  12   4          0.67          5.56         5.69 o                         
  -3  12   4        191.66        247.17         7.90 o                         
  -2  12   4        587.56        591.02        10.66 o                         
  -1  12   4         52.15         60.71         4.55 o                         
   0  12   4         69.36         68.57         5.18 o                         
   1  12   4         17.22         25.27         5.59 o                         
   2  12   4        694.81        702.22        13.26 o                         
   3  12   4        320.68        352.13         7.88 o                         
   4  12   4          8.59         30.37         6.17 o                         
   5  12   4        151.92        156.55         8.47 o                         
   6  12   4        360.36        378.43        15.58 o                         
   7  12   4         72.74         91.49        14.24 o                         
   8  12   4          3.50        -13.33        15.93 o                         
 -10  13   4         20.70         44.17        20.04 o                         
  -9  13   4         52.78         46.17        13.84 o                         
  -8  13   4         51.05         66.04        13.79 o                         
  -7  13   4         24.84         27.12         9.35 o                         
  -6  13   4        477.40        519.99        13.29 o                         
  -5  13   4        317.28        323.18         9.93 o                         
  -4  13   4        437.64        467.19        10.58 o                         
  -3  13   4         58.56         79.61         6.28 o                         
  -2  13   4         16.02         28.80         4.92 o                         
  -1  13   4          3.62         15.17         4.66 o                         
   0  13   4          7.46          9.23         4.83 o                         
   1  13   4          9.37          7.85         4.44 o                         
   2  13   4        428.48        422.52        10.22 o                         
   3  13   4        224.04        240.96         6.89 o                         
   4  13   4        291.01        312.64         8.30 o                         
   5  13   4         45.30         65.35        10.05 o                         
   6  13   4          1.88          9.91         7.96 o                         
   7  13   4          0.01          4.46        10.56 o                         
   8  13   4         16.44         15.06        20.24 o                         
  -9  14   4         18.84          7.90        21.51 o                         
  -8  14   4         10.74          7.39        11.73 o                         
  -7  14   4          3.19          9.95         9.68 o                         
  -6  14   4         53.62        101.47         9.78 o                         
  -5  14   4         13.83         35.17         6.94 o                         
  -4  14   4         17.55         19.71         5.93 o                         
  -3  14   4         85.08        101.70         6.41 o                         
  -2  14   4        237.35        273.62         8.30 o                         
  -1  14   4         77.00         74.19         5.72 o                         
   0  14   4        348.35        357.87         9.48 o                         
   1  14   4        125.11        140.66         6.60 o                         
   2  14   4        182.88        183.38         7.81 o                         
   3  14   4        263.10        295.05         7.95 o                         
   4  14   4       1072.23       1073.50        16.12 o                         
   5  14   4       1011.68       1000.12        28.58 o                         
   6  14   4        342.16        373.27        13.62 o                         
   7  14   4         16.57         -1.34        13.54 o                         
   8  14   4          8.99        -22.91        22.91 o                         
  -9  15   4          1.06        -15.38        19.41 o                         
  -8  15   4         17.27         23.66        13.34 o                         
  -7  15   4          9.62         37.12        11.85 o                         
  -6  15   4       1042.58       1025.13        19.97 o                         
  -5  15   4       1053.98       1125.65        17.84 o                         
  -4  15   4        596.91        644.89        12.69 o                         
  -3  15   4        336.86        406.84        10.22 o                         
  -2  15   4        662.51        655.51        12.50 o                         
  -1  15   4         53.31         68.83         5.77 o                         
   0  15   4         84.48         88.84         6.63 o                         
   1  15   4         37.61         39.22         5.65 o                         
   2  15   4         21.85         31.17         6.25 o                         
   3  15   4        308.36        325.90        10.95 o                         
   4  15   4        429.32        438.32        10.90 o                         
   5  15   4        639.41        707.15        16.10 o                         
   6  15   4         83.14         42.77        15.44 o                         
   7  15   4         73.82         74.24        15.02 o                         
  -9  16   4          1.47        -17.60        17.60 o                         
  -8  16   4         11.21        -11.68        14.56 o                         
  -7  16   4         55.52         47.97        12.43 o                         
  -6  16   4         34.15         38.30         9.63 o                         
  -5  16   4          6.13          9.29         8.06 o                         
  -4  16   4        973.55       1010.48        14.77 o                         
  -3  16   4       1465.69       1530.29        21.56 o                         
  -2  16   4          3.59         10.76         5.99 o                         
  -1  16   4        991.64       1027.28        16.37 o                         
   0  16   4        273.17        235.15        10.17 o                         
   1  16   4         94.98        103.74         6.91 o                         
   2  16   4        219.24        248.42        11.22 o                         
   3  16   4       1047.58       1148.23        18.43 o                         
   4  16   4         70.68         82.58         8.32 o                         
   5  16   4         66.53         66.90        11.90 o                         
   6  16   4         57.12         65.53        14.86 o                         
   7  16   4         11.16         10.78        16.79 o                         
  -8  17   4          3.48        -16.85        16.85 o                         
  -7  17   4         11.02         27.95        13.00 o                         
  -6  17   4        107.12         84.11        14.88 o                         
  -5  17   4          8.63         11.90         7.56 o                         
  -4  17   4        292.83        342.03        12.52 o                         
  -3  17   4         76.02         93.87         8.45 o                         
  -2  17   4        190.43        212.23         8.41 o                         
  -1  17   4        352.10        359.78         9.98 o                         
   0  17   4         12.40         22.33         6.44 o                         
   1  17   4        299.94        326.78         9.62 o                         
   2  17   4        318.54        325.62        11.04 o                         
   3  17   4         29.71         30.59         8.97 o                         
   4  17   4         21.31         19.43         8.24 o                         
   5  17   4          5.54          9.42        11.97 o                         
   6  17   4          1.48         12.51        16.00 o                         
   7  17   4          2.27         14.11        18.19 o                         
  -8  18   4          6.49        -17.11        17.11 o                         
  -7  18   4          7.79        -14.99        14.99 o                         
  -6  18   4          0.07         -8.70         9.55 o                         
  -5  18   4        112.33        177.81        12.99 o                         
  -4  18   4        589.24        596.95        16.52 o                         
  -3  18   4         60.95         50.43         7.45 o                         
  -2  18   4        165.16        165.53         8.70 o                         
  -1  18   4         91.22        116.47         8.97 o                         
   0  18   4        247.30        247.97        10.02 o                         
   1  18   4        274.96        287.18         9.77 o                         
   2  18   4         27.88         19.94         8.44 o                         
   3  18   4        264.30        273.41        12.79 o                         
   4  18   4         24.59         27.75        10.24 o                         
   5  18   4         63.43         46.34        15.32 o                         
   6  18   4         68.84         37.34        18.53 o                         
  -8  19   4         98.22         58.81        18.71 o                         
  -7  19   4        131.96         81.62        19.59 o                         
  -6  19   4         22.37        -10.59        11.57 o                         
  -5  19   4        413.06        452.67        14.39 o                         
  -4  19   4         39.77         29.88         8.73 o                         
  -3  19   4         38.66         14.55         8.32 o                         
  -2  19   4         28.37         25.25        10.04 o                         
  -1  19   4         54.57         44.91         7.51 o                         
   0  19   4          7.60          7.73         7.37 o                         
   1  19   4        181.51        194.66         9.76 o                         
   2  19   4          1.73         17.65        11.07 o                         
   3  19   4          7.70         26.98         9.66 o                         
   4  19   4        187.84        192.96        12.98 o                         
   5  19   4         77.35         39.32        17.04 o                         
   6  19   4          1.08         -7.26        19.53 o                         
  -7  20   4         25.46         -5.12        17.78 o                         
  -6  20   4         34.37        -15.04        15.04 o                         
  -5  20   4         12.30          5.33        10.70 o                         
  -4  20   4          0.12         -2.85         9.58 o                         
  -3  20   4        126.00        120.22        12.28 o                         
  -2  20   4          0.00          3.92         9.08 o                         
  -1  20   4          9.62         13.19         8.64 o                         
   0  20   4         35.02         39.73         8.24 o                         
   1  20   4         84.83         94.74         9.44 o                         
   2  20   4         22.28         36.06        11.24 o                         
   3  20   4        121.43        121.45        11.94 o                         
   4  20   4         63.45         66.50        12.56 o                         
   5  20   4         54.52         41.89        17.11 o                         
  -7  21   4          4.38         -6.29        28.68 o                         
  -6  21   4          2.15        -17.58        17.58 o                         
  -5  21   4         26.67         -4.01        13.35 o                         
  -4  21   4          1.32        -10.89        10.89 o                         
  -3  21   4         20.28          6.83        13.68 o                         
  -2  21   4         54.91         70.26        13.70 o                         
  -1  21   4          0.76         26.18         9.78 o                         
   0  21   4          0.90          8.08        10.21 o                         
   1  21   4         57.54         55.85         9.87 o                         
   2  21   4         12.57         15.40        14.44 o                         
   3  21   4          0.71         -5.06        12.82 o                         
   4  21   4          1.58         -0.11        16.63 o                         
   5  21   4          0.73         -5.38        20.23 o                         
  -6  22   4          0.02         -4.75        17.90 o                         
  -5  22   4          5.58        -16.99        16.99 o                         
  -4  22   4         15.21        -10.92        15.31 o                         
  -3  22   4         36.20         -0.90        16.97 o                         
  -2  22   4         89.70         68.41        13.30 o                         
  -1  22   4         18.13         10.84        11.64 o                         
   0  22   4         12.48         13.13        11.13 o                         
   1  22   4          9.29         10.60        11.82 o                         
   2  22   4         55.95         30.38        15.02 o                         
   3  22   4          8.14         -5.76        14.34 o                         
   4  22   4         19.74         10.06        18.19 o                         
  -5  23   4          3.03        -21.03        21.03 o                         
  -4  23   4         11.07        -16.63        16.63 o                         
  -3  23   4          3.85        -12.46        14.21 o                         
  -2  23   4          5.09         16.23        17.03 o                         
  -1  23   4          7.60         -4.50        14.52 o                         
   0  23   4          7.89         10.42        13.73 o                         
   1  23   4          0.77         15.12        16.91 o                         
   2  23   4          3.86        -18.90        18.90 o                         
   3  23   4          0.65         -5.66        17.38 o                         
  -4  24   4          1.72        -18.61        18.61 o                         
  -3  24   4          1.88        -17.11        17.11 o                         
  -2  24   4         22.57         14.59        18.32 o                         
  -1  24   4         20.06         13.49        15.60 o                         
   0  24   4          1.37        -15.09        15.09 o                         
   1  24   4         10.00        -13.16        17.95 o                         
   2  24   4          0.02        -12.91        18.98 o                         
  -2  25   4          0.14        -18.76        20.52 o                         
  -1  25   4          1.27        -19.23        19.92 o                         
   0  25   4          0.08         -7.15        26.39 o                         
   1  25   4         18.83         -3.92        18.85 o                         
 -11   0   5          4.11        -16.51        22.21 o                         
  -9   0   5         86.61         93.72        13.73 o                         
  -7   0   5         60.56         58.51        11.39 o                         
  -5   0   5         38.14         37.91         6.70 o                         
  -3   0   5          6.68          3.98         6.76 o                         
  -1   0   5       1077.18        972.51        18.22 o                         
   1   0   5        245.23        232.17        12.03 o                         
   3   0   5         30.84         40.06         6.17 o                         
   5   0   5         18.09         21.41         6.57 o                         
   7   0   5        107.11         98.77        10.28 o                         
   9   0   5         15.53          5.17        23.81 o                         
 -11   1   5          0.59        -16.00        16.00 o                         
 -10   1   5        222.85        191.02        13.46 o                         
  -9   1   5         34.19         10.90         9.47 o                         
  -8   1   5          6.62         16.83         7.19 o                         
  -7   1   5         58.66         62.31         7.36 o                         
  -6   1   5        243.20        270.54         8.33 o                         
  -5   1   5         90.55        112.61         5.89 o                         
  -4   1   5        219.43        237.45         7.31 o                         
  -3   1   5         11.18         27.14         4.60 o                         
  -2   1   5        610.19        602.92        10.39 o                         
  -1   1   5       1444.23       1336.66        16.57 o                         
   0   1   5        101.65        104.78         4.50 o                         
   1   1   5         13.52         10.09         3.77 o                         
   2   1   5         44.22         43.47         4.13 o                         
   3   1   5        898.60        910.38        16.08 o                         
   4   1   5         44.97         59.83         6.39 o                         
   5   1   5         44.84         61.62         6.56 o                         
   6   1   5        181.95        190.20         8.08 o                         
   7   1   5         66.01         60.85         7.18 o                         
   8   1   5         85.44        109.44        11.07 o                         
   9   1   5          0.02         12.44        16.16 o                         
 -11   2   5          9.21        -15.66        15.66 o                         
 -10   2   5          5.07         -8.51        11.35 o                         
  -9   2   5          5.60         -6.62         8.97 o                         
  -8   2   5         13.81         31.71         7.21 o                         
  -7   2   5        193.78        252.13         8.12 o                         
  -6   2   5         91.63        110.90         6.13 o                         
  -5   2   5        614.33        633.66        12.53 o                         
  -4   2   5        277.74        293.07         7.80 o                         
  -3   2   5        588.27        529.33        10.05 o                         
  -2   2   5         17.25         25.04         3.98 o                         
  -1   2   5        315.63        325.71         7.46 o                         
   0   2   5        155.88        140.53         5.05 o                         
   1   2   5       1370.34       1379.99        19.03 o                         
   2   2   5        210.93        221.08         6.65 o                         
   3   2   5        744.12        707.71        12.12 o                         
   4   2   5       1354.01       1401.91        23.09 o                         
   5   2   5         15.54         17.27         5.72 o                         
   6   2   5       1238.66       1157.31        17.26 o                         
   7   2   5         26.86         34.77         7.62 o                         
   8   2   5         97.67         87.16        10.40 o                         
   9   2   5          1.51        -10.19        18.55 o                         
 -11   3   5          2.41        -16.10        16.10 o                         
 -10   3   5          4.86        -15.97        15.97 o                         
  -9   3   5          0.10          1.29         9.22 o                         
  -8   3   5        150.45        165.44         8.31 o                         
  -7   3   5        256.74        257.86         8.24 o                         
  -6   3   5        450.88        463.83        10.35 o                         
  -5   3   5        706.87        761.98        13.11 o                         
  -4   3   5         41.87         50.15         5.46 o                         
  -3   3   5        600.30        637.08        11.02 o                         
  -2   3   5       6003.01       6169.21        53.88 o                         
  -1   3   5          3.25          4.40         3.46 o                         
   0   3   5       1520.79       1525.85        20.14 o                         
   1   3   5        183.09        211.46         7.29 o                         
   2   3   5          0.24          1.70         3.57 o                         
   3   3   5        475.72        437.73        16.02 o                         
   4   3   5          0.57         15.57         7.83 o                         
   5   3   5          2.12         16.42         5.07 o                         
   6   3   5         14.28         20.75        11.70 o                         
   7   3   5         14.67         19.90         9.07 o                         
   8   3   5        210.34        203.00        14.02 o                         
   9   3   5          1.30        -17.09        17.09 o                         
 -11   4   5         14.29          0.01        15.18 o                         
 -10   4   5        161.50         99.92        12.75 o                         
  -9   4   5        181.75        160.22        10.47 o                         
  -8   4   5          3.72         22.03         6.92 o                         
  -7   4   5         12.87         33.75         6.86 o                         
  -6   4   5        263.07        324.21         9.74 o                         
  -5   4   5       1380.74       1395.60        18.45 o                         
  -4   4   5        941.98        960.64        14.61 o                         
  -3   4   5         46.67         65.39         4.35 o                         
  -2   4   5         12.20         20.44         4.67 o                         
  -1   4   5        190.57        211.64         6.05 o                         
   0   4   5       7408.71       7753.94        80.59 o                         
   1   4   5        131.80        147.83         6.17 o                         
   2   4   5       1147.42       1214.09        18.27 o                         
   3   4   5       1347.99       1381.13        25.22 o                         
   4   4   5        413.72        457.78        14.51 o                         
   5   4   5         11.91          1.92         7.51 o                         
   6   4   5        202.40        194.51        10.96 o                         
   7   4   5        237.12        183.37        12.72 o                         
   8   4   5          2.63         10.57        11.20 o                         
   9   4   5          6.19          8.65        25.65 o                         
 -11   5   5         28.29          1.15        16.85 o                         
 -10   5   5          3.54        -13.25        13.25 o                         
  -9   5   5        148.38        135.53        11.98 o                         
  -8   5   5        178.06        173.62         9.00 o                         
  -7   5   5        846.25        927.10        15.76 o                         
  -6   5   5        186.98        216.41         9.20 o                         
  -5   5   5        228.86        230.11         7.28 o                         
  -4   5   5         27.87         28.34         4.36 o                         
  -3   5   5        935.86        997.56        14.56 o                         
  -2   5   5         26.97         44.84         4.15 o                         
  -1   5   5         20.19         23.88         3.75 o                         
   0   5   5       1584.49       1628.76        21.88 o                         
   1   5   5        877.23        901.28        13.76 o                         
   2   5   5          2.07         -1.65         3.31 o                         
   3   5   5        682.79        724.22        14.86 o                         
   4   5   5          3.66          7.28         7.72 o                         
   5   5   5         23.92         37.24         9.06 o                         
   6   5   5        128.11        145.74         8.05 o                         
   7   5   5          0.42         -2.62         8.24 o                         
   8   5   5         16.16         12.34        12.07 o                         
   9   5   5         11.49         -8.58        20.93 o                         
 -11   6   5          4.16        -15.96        15.96 o                         
 -10   6   5         55.14         23.96        14.51 o                         
  -9   6   5        137.37        176.46        15.05 o                         
  -8   6   5        235.38        217.60        14.88 o                         
  -7   6   5         66.46         94.46         8.48 o                         
  -6   6   5         42.56         42.21         6.29 o                         
  -5   6   5         13.49         12.09         4.94 o                         
  -4   6   5        596.38        625.55        11.50 o                         
  -3   6   5        962.75       1036.71        14.55 o                         
  -2   6   5         84.64         96.34         5.06 o                         
  -1   6   5        624.24        628.44        11.38 o                         
   0   6   5        709.20        791.21        12.57 o                         
   1   6   5       1590.00       1601.49        20.37 o                         
   2   6   5          4.67          8.35         4.27 o                         
   3   6   5        289.16        312.38         9.29 o                         
   4   6   5         72.59         73.48         7.22 o                         
   5   6   5        301.28        331.07        13.00 o                         
   6   6   5        232.31        212.51         9.18 o                         
   7   6   5          6.30          9.10         8.33 o                         
   8   6   5          1.44        -10.61        11.96 o                         
   9   6   5          4.80        -19.36        19.36 o                         
 -11   7   5          2.68         -7.12        20.38 o                         
 -10   7   5          0.01         -3.11        17.68 o                         
  -9   7   5         10.42          4.96        11.46 o                         
  -8   7   5        443.98        441.30        15.88 o                         
  -7   7   5          1.24         13.96         6.92 o                         
  -6   7   5         57.97         57.84         6.27 o                         
  -5   7   5         78.81        109.30         7.77 o                         
  -4   7   5         72.24         69.04         5.58 o                         
  -3   7   5        415.16        472.64         9.99 o                         
  -2   7   5       1312.22       1337.21        19.87 o                         
  -1   7   5       1461.26       1516.17        19.56 o                         
   0   7   5          0.24         -0.73         5.84 o                         
   1   7   5        262.33        297.76         7.96 o                         
   2   7   5        163.65        189.40         6.30 o                         
   3   7   5         90.89         95.54         5.69 o                         
   4   7   5        143.97        178.98         8.02 o                         
   5   7   5         67.11         90.39         7.43 o                         
   6   7   5          2.15          1.94         6.43 o                         
   7   7   5         30.07         31.17         8.96 o                         
   8   7   5          0.25          9.52        12.18 o                         
   9   7   5          8.53        -13.76        21.64 o                         
 -11   8   5          8.25        -18.98        18.98 o                         
 -10   8   5         41.98         19.75        15.09 o                         
  -9   8   5          3.57         -2.92        11.30 o                         
  -8   8   5         42.23         36.39         9.57 o                         
  -7   8   5         18.32         12.05         7.22 o                         
  -6   8   5         28.14         41.99         7.21 o                         
  -5   8   5         30.33         39.04         5.52 o                         
  -4   8   5        257.17        252.04         7.71 o                         
  -3   8   5          4.23          2.29         4.00 o                         
  -2   8   5        673.74        720.62        13.46 o                         
  -1   8   5        480.61        549.32        10.95 o                         
   0   8   5         38.77         36.09         6.23 o                         
   1   8   5          3.56          0.17         4.30 o                         
   2   8   5          0.05         12.39         4.57 o                         
   3   8   5        231.92        253.20         7.33 o                         
   4   8   5          0.02          8.07         5.30 o                         
   5   8   5        111.51        130.50         7.41 o                         
   6   8   5         12.63         20.91         8.42 o                         
   7   8   5         39.84         61.54        12.09 o                         
   8   8   5         23.09         13.80        15.74 o                         
 -10   9   5         39.14         28.23        15.65 o                         
  -9   9   5         36.24         40.39        12.10 o                         
  -8   9   5          8.31         14.20         9.52 o                         
  -7   9   5         22.99         21.97         8.21 o                         
  -6   9   5        139.68        149.80         7.55 o                         
  -5   9   5         82.57        102.93         6.96 o                         
  -4   9   5        243.96        259.96         8.15 o                         
  -3   9   5         22.83         25.82         5.45 o                         
  -2   9   5        107.07        105.94         6.62 o                         
  -1   9   5         32.15         20.83         5.55 o                         
   0   9   5         51.64         64.67         5.08 o                         
   1   9   5        183.14        200.53         8.10 o                         
   2   9   5        246.60        263.27         8.09 o                         
   3   9   5        154.29        144.60        10.14 o                         
   4   9   5         32.11         34.05         5.68 o                         
   5   9   5         15.39         22.37         5.34 o                         
   6   9   5         21.18         46.02         8.37 o                         
   7   9   5        122.86         97.09        10.66 o                         
   8   9   5          3.64          4.52        16.51 o                         
 -10  10   5         18.45        -13.83        15.96 o                         
  -9  10   5         20.63         20.82        12.62 o                         
  -8  10   5         90.07         89.00        14.67 o                         
  -7  10   5         99.47        113.97         8.42 o                         
  -6  10   5          0.05          0.89         8.01 o                         
  -5  10   5         61.11         76.18         6.67 o                         
  -4  10   5          5.38          4.98         5.10 o                         
  -3  10   5         75.24         89.18         6.45 o                         
  -2  10   5          0.58         18.63         5.68 o                         
  -1  10   5        223.48        262.56         8.09 o                         
   0  10   5         36.50         42.99         4.90 o                         
   1  10   5         64.57         54.20         8.86 o                         
   2  10   5        113.07        122.02         6.43 o                         
   3  10   5          8.56         14.63         4.69 o                         
   4  10   5          1.13          8.99         5.42 o                         
   5  10   5         15.92         19.41         6.60 o                         
   6  10   5        157.68        175.37        10.00 o                         
   7  10   5          6.26         -0.08        11.34 o                         
   8  10   5         35.50         16.45        16.92 o                         
 -10  11   5          2.50          2.85        18.98 o                         
  -9  11   5         13.81         -1.09        13.15 o                         
  -8  11   5          0.24         -1.94        10.83 o                         
  -7  11   5        110.29        157.79        12.23 o                         
  -6  11   5         49.78         65.02         7.46 o                         
  -5  11   5         34.41         35.65         6.55 o                         
  -4  11   5          9.46         10.60         5.41 o                         
  -3  11   5        169.88        182.71         7.87 o                         
  -2  11   5         15.93         33.74         5.38 o                         
  -1  11   5        438.41        418.94        10.19 o                         
   0  11   5         47.64         70.98         6.04 o                         
   1  11   5          7.28         17.73         6.44 o                         
   2  11   5         43.60         39.07         5.41 o                         
   3  11   5        257.97        302.99         8.17 o                         
   4  11   5          1.67         14.19         5.97 o                         
   5  11   5         54.65         59.39         7.03 o                         
   6  11   5         34.09         29.58         7.78 o                         
   7  11   5         13.95         40.55        14.18 o                         
   8  11   5         37.60          9.57        20.12 o                         
 -10  12   5          6.00         11.32        19.38 o                         
  -9  12   5         13.61        -13.98        13.98 o                         
  -8  12   5          1.08         -0.49        11.78 o                         
  -7  12   5          1.80         11.04         9.43 o                         
  -6  12   5        255.71        274.46         9.86 o                         
  -5  12   5         14.23         21.91         6.51 o                         
  -4  12   5        101.89        127.06         6.98 o                         
  -3  12   5        185.35        197.03         8.17 o                         
  -2  12   5       1069.92       1139.11        18.28 o                         
  -1  12   5         43.53         59.87         5.88 o                         
   0  12   5        115.29        135.08         8.00 o                         
   1  12   5         56.11         70.74         9.06 o                         
   2  12   5          6.59          9.49         6.74 o                         
   3  12   5        616.97        661.74        13.34 o                         
   4  12   5         59.16         72.52         8.04 o                         
   5  12   5         16.55         41.10         7.23 o                         
   6  12   5         22.78         28.17         8.50 o                         
   7  12   5        145.47        100.76        15.60 o                         
   8  12   5        128.81         78.35        21.17 o                         
 -10  13   5        100.59         50.78        20.16 o                         
  -9  13   5          0.00         -6.52        17.29 o                         
  -8  13   5         11.77         35.39        12.88 o                         
  -7  13   5         33.99         40.63        10.32 o                         
  -6  13   5         58.66         38.31         9.92 o                         
  -5  13   5          7.37         31.50         7.01 o                         
  -4  13   5         13.16         21.87         5.96 o                         
  -3  13   5         54.98         68.97         6.72 o                         
  -2  13   5         60.43        100.04         8.02 o                         
  -1  13   5        447.93        453.75        12.69 o                         
   0  13   5        200.37        241.19         9.52 o                         
   1  13   5         21.60         34.70         7.17 o                         
   2  13   5         47.07         74.42         7.41 o                         
   3  13   5        341.70        345.28        10.33 o                         
   4  13   5        219.06        221.10         9.22 o                         
   5  13   5        173.75        207.30         9.95 o                         
   6  13   5        130.58        141.61        12.77 o                         
   7  13   5         19.39          9.00        16.37 o                         
  -9  14   5         14.81         17.22        16.36 o                         
  -8  14   5          1.01          9.24        13.45 o                         
  -7  14   5        204.69        195.13        14.33 o                         
  -6  14   5         50.65         69.11         9.14 o                         
  -5  14   5        100.80        105.38        10.89 o                         
  -4  14   5        281.77        283.21        12.18 o                         
  -3  14   5        690.30        722.95        12.75 o                         
  -2  14   5          0.19          5.14         6.21 o                         
  -1  14   5        140.64        189.50         8.51 o                         
   0  14   5         71.91         78.84         8.10 o                         
   1  14   5        517.65        511.95        12.69 o                         
   2  14   5        115.19        116.56         8.68 o                         
   3  14   5        601.93        632.49        11.76 o                         
   4  14   5         38.93         36.93         6.91 o                         
   5  14   5         98.67        126.98        11.12 o                         
   6  14   5         15.80         27.76        10.53 o                         
   7  14   5          0.49         -2.71        21.02 o                         
  -9  15   5         13.85         23.26        18.73 o                         
  -8  15   5         30.28        -13.17        15.56 o                         
  -7  15   5         29.10         12.56        12.82 o                         
  -6  15   5         49.49         60.21        10.31 o                         
  -5  15   5        995.17       1094.76        18.86 o                         
  -4  15   5          0.23          7.47         6.39 o                         
  -3  15   5        476.07        537.32        10.73 o                         
  -2  15   5         13.22         19.94         4.87 o                         
  -1  15   5         29.67         40.27         7.15 o                         
   0  15   5        405.09        422.75        10.83 o                         
   1  15   5       1025.39       1059.95        17.35 o                         
   2  15   5        411.35        405.89        10.79 o                         
   3  15   5         27.28         39.20         9.68 o                         
   4  15   5        143.60        155.82         8.79 o                         
   5  15   5        346.58        377.36        14.53 o                         
   6  15   5        135.01        159.53        21.63 o                         
   7  15   5          1.14         19.27        22.84 o                         
  -9  16   5         18.14         11.79        20.03 o                         
  -8  16   5        124.25         84.40        16.19 o                         
  -7  16   5         27.26         30.41        14.57 o                         
  -6  16   5          8.64          3.83        12.32 o                         
  -5  16   5          7.36         23.23        10.30 o                         
  -4  16   5        122.78        127.14         9.24 o                         
  -3  16   5         22.67         32.89         5.62 o                         
  -2  16   5        696.16        682.64        13.79 o                         
  -1  16   5        706.66        693.45        14.75 o                         
   0  16   5        930.71        959.99        16.89 o                         
   1  16   5        647.13        693.01        16.07 o                         
   2  16   5        522.28        556.44        14.55 o                         
   3  16   5         92.25        100.85         7.93 o                         
   4  16   5         13.73         -2.38        10.71 o                         
   5  16   5        119.19        176.25        16.40 o                         
   6  16   5         11.42         27.00        16.18 o                         
  -8  17   5          2.14        -16.10        16.10 o                         
  -7  17   5        130.13        100.96        15.42 o                         
  -6  17   5        184.05        156.67        16.22 o                         
  -5  17   5          4.13          1.70         8.85 o                         
  -4  17   5          1.04          8.89         9.07 o                         
  -3  17   5        272.81        328.34        11.36 o                         
  -2  17   5        848.94        915.53        19.04 o                         
  -1  17   5         27.31         29.58         7.61 o                         
   0  17   5         84.80        103.02         8.15 o                         
   1  17   5        360.26        393.67        13.93 o                         
   2  17   5        163.09        213.38        12.49 o                         
   3  17   5        160.56        161.27        12.82 o                         
   4  17   5         37.88         38.38         9.41 o                         
   5  17   5          3.72         33.99        16.01 o                         
   6  17   5         26.05          2.44        18.14 o                         
  -8  18   5          5.63         -0.04        19.58 o                         
  -7  18   5        145.86        107.04        16.48 o                         
  -6  18   5        316.05        244.38        17.25 o                         
  -5  18   5        313.25        314.69        24.23 o                         
  -4  18   5         78.98         73.87         8.43 o                         
  -3  18   5          9.37         28.53         8.38 o                         
  -2  18   5        253.31        259.15         8.88 o                         
  -1  18   5        201.09        227.09        10.86 o                         
   0  18   5         74.80         82.06         7.92 o                         
   1  18   5          7.72         19.49         8.25 o                         
   2  18   5        276.45        313.40        18.53 o                         
   3  18   5        121.36        133.01        23.15 o                         
   4  18   5          0.02         -5.31        11.25 o                         
   5  18   5         40.52         27.20        15.43 o                         
   6  18   5         34.77         37.12        17.97 o                         
  -7  19   5          0.94        -16.46        16.46 o                         
  -6  19   5         28.22         17.73        16.66 o                         
  -5  19   5          5.65         -6.96         9.61 o                         
  -4  19   5         26.50         12.09         9.17 o                         
  -3  19   5          7.48         -4.50         7.42 o                         
  -2  19   5        251.14        260.48        12.59 o                         
  -1  19   5        208.33        236.05        11.31 o                         
   0  19   5         96.35         93.66         8.98 o                         
   1  19   5         69.03         64.77        11.04 o                         
   2  19   5         82.26         64.75        10.21 o                         
   3  19   5        114.23        134.65        13.24 o                         
   4  19   5          0.27        -12.42        14.40 o                         
   5  19   5          0.02          1.30        18.41 o                         
  -7  20   5         13.41         20.90        32.41 o                         
  -6  20   5          9.30        -15.56        15.56 o                         
  -5  20   5        110.85         48.11        22.38 o                         
  -4  20   5          0.83          5.27        11.10 o                         
  -3  20   5          4.02          8.53         9.12 o                         
  -2  20   5         33.46         33.92         9.01 o                         
  -1  20   5        184.06        224.80        14.13 o                         
   0  20   5         17.59         23.64         8.90 o                         
   1  20   5         90.39         93.03        13.50 o                         
   2  20   5         42.31         40.06        12.58 o                         
   3  20   5        112.81         88.67        14.81 o                         
   4  20   5          1.12         -8.99        16.43 o                         
   5  20   5          7.36         14.34        20.16 o                         
  -6  21   5          4.79          4.15        21.53 o                         
  -5  21   5          5.41        -16.22        16.22 o                         
  -4  21   5          0.03        -10.95        10.95 o                         
  -3  21   5          0.86         -0.25        12.09 o                         
  -2  21   5          0.28         -8.49        12.62 o                         
  -1  21   5         14.67          9.52        13.16 o                         
   0  21   5         27.41         23.22        11.69 o                         
   1  21   5          0.19          8.60        13.78 o                         
   2  21   5          2.16         -5.18        15.75 o                         
   3  21   5          0.62         16.70        16.00 o                         
   4  21   5         43.75         40.28        21.02 o                         
  -5  22   5         12.18        -17.70        17.70 o                         
  -4  22   5          1.54        -10.25        16.08 o                         
  -3  22   5          0.00         -9.91        14.35 o                         
  -2  22   5         13.25          8.60        13.93 o                         
  -1  22   5          4.17         26.03        13.35 o                         
   0  22   5         22.67         39.63        16.51 o                         
   1  22   5          8.60         -7.56        18.06 o                         
   2  22   5         31.14         11.66        16.22 o                         
   3  22   5          5.69          3.73        22.72 o                         
  -4  23   5          9.08        -18.22        18.22 o                         
  -3  23   5          9.43         -4.20        14.93 o                         
  -2  23   5         28.09          1.88        17.45 o                         
  -1  23   5          0.18         -2.75        17.62 o                         
   0  23   5         15.73         16.51        17.39 o                         
   1  23   5         15.20          4.54        17.86 o                         
   2  23   5          2.85          5.53        20.36 o                         
  -3  24   5          0.09         -7.97        21.57 o                         
  -2  24   5          4.65          6.78        17.66 o                         
  -1  24   5         11.43         31.53        21.17 o                         
   0  24   5          2.54          7.37        20.31 o                         
   1  24   5         25.01         31.02        19.63 o                         
 -10   0   6         49.57         24.98        18.44 o                         
  -8   0   6         68.20         49.11        12.89 o                         
  -6   0   6        345.78        380.88        13.88 o                         
  -4   0   6         56.74         43.75         7.80 o                         
  -2   0   6       1593.17       1514.61        26.84 o                         
   0   0   6       1378.32       1344.62        23.85 o                         
   2   0   6        450.37        408.12        14.06 o                         
   4   0   6         75.97         79.41         8.71 o                         
   6   0   6       1762.15       1679.34        34.04 o                         
   8   0   6         23.75         40.83        19.92 o                         
 -11   1   6          0.36         -4.37        19.31 o                         
 -10   1   6         16.90          4.42        12.35 o                         
  -9   1   6         43.01         48.83        10.42 o                         
  -8   1   6          0.02         28.32         8.46 o                         
  -7   1   6          1.68         -2.49         7.59 o                         
  -6   1   6         12.32         27.15         6.06 o                         
  -5   1   6         93.70        103.03         6.63 o                         
  -4   1   6         23.17         20.76         4.89 o                         
  -3   1   6        699.64        756.37        12.81 o                         
  -2   1   6       3414.78       3485.38        36.12 o                         
  -1   1   6        185.25        195.85         6.73 o                         
   0   1   6         37.24         45.51         4.21 o                         
   1   1   6         49.14         73.70         6.07 o                         
   2   1   6        484.15        469.54        10.45 o                         
   3   1   6        165.83        169.85         6.56 o                         
   4   1   6         54.68         79.82         8.82 o                         
   5   1   6        214.22        248.44        10.08 o                         
   6   1   6         41.18         40.65        10.19 o                         
   7   1   6         67.55         28.36        10.03 o                         
   8   1   6         96.92         52.71        17.16 o                         
 -11   2   6         24.77         -4.62        16.04 o                         
 -10   2   6         49.27         25.22        13.86 o                         
  -9   2   6         79.21         68.17        10.77 o                         
  -8   2   6         32.00         39.07         8.27 o                         
  -7   2   6        135.65        153.08         9.13 o                         
  -6   2   6        252.20        252.33         8.51 o                         
  -5   2   6        136.45        123.14         6.80 o                         
  -4   2   6         25.44         22.62         5.12 o                         
  -3   2   6        870.57        906.42        13.79 o                         
  -2   2   6         60.22         92.46         4.57 o                         
  -1   2   6        198.98        189.42         6.23 o                         
   0   2   6        304.22        303.73         8.32 o                         
   1   2   6         49.84         58.56         4.51 o                         
   2   2   6        319.29        377.49         9.22 o                         
   3   2   6          1.87         19.58         7.46 o                         
   4   2   6         26.61         45.15         5.70 o                         
   5   2   6        150.48        123.32         7.78 o                         
   6   2   6        155.21        147.79         9.01 o                         
   7   2   6         61.01         43.88        10.80 o                         
   8   2   6          0.78          2.30        14.88 o                         
 -11   3   6          0.49        -11.26        19.26 o                         
 -10   3   6         10.04         -6.18        13.35 o                         
  -9   3   6         32.10         31.50        11.33 o                         
  -8   3   6         13.21         15.34         8.57 o                         
  -7   3   6          4.43         12.83         8.11 o                         
  -6   3   6          7.88         24.58         6.60 o                         
  -5   3   6        204.73        203.26         8.21 o                         
  -4   3   6         13.89         21.02         5.09 o                         
  -3   3   6         95.91         68.36         4.99 o                         
  -2   3   6        683.98        703.41        11.48 o                         
  -1   3   6          9.95         15.43         3.99 o                         
   0   3   6        144.72        189.91         6.83 o                         
   1   3   6        696.97        669.58        12.95 o                         
   2   3   6        923.45        972.89        16.80 o                         
   3   3   6         23.65         27.48         6.64 o                         
   4   3   6         63.29         76.25        11.87 o                         
   5   3   6        144.57        138.37         7.57 o                         
   6   3   6         20.09         20.03         8.21 o                         
   7   3   6          8.10         32.31         9.29 o                         
   8   3   6         42.85         41.24        17.62 o                         
 -11   4   6          3.74        -17.98        17.98 o                         
 -10   4   6          1.38        -13.11        13.11 o                         
  -9   4   6          0.86          1.64        10.62 o                         
  -8   4   6          5.24          2.02         8.42 o                         
  -7   4   6          3.53          8.79         6.76 o                         
  -6   4   6        153.98        188.47         8.26 o                         
  -5   4   6        424.00        454.14        10.44 o                         
  -4   4   6         25.30         18.51         4.81 o                         
  -3   4   6         44.00         65.40         5.15 o                         
  -2   4   6        920.68        854.52        12.76 o                         
  -1   4   6         17.36         15.49         4.12 o                         
   0   4   6        102.12         90.24         5.67 o                         
   1   4   6       1337.90       1351.83        19.16 o                         
   2   4   6        118.08        112.02         5.18 o                         
   3   4   6        251.05        262.49         8.76 o                         
   4   4   6         26.00         33.69         6.70 o                         
   5   4   6         18.36         21.50         7.42 o                         
   6   4   6          0.10          2.40         6.73 o                         
   7   4   6         17.16         19.13         9.00 o                         
   8   4   6          2.35         30.70        18.26 o                         
 -11   5   6         20.82         -0.60        19.87 o                         
 -10   5   6         65.72         12.02        15.89 o                         
  -9   5   6          6.15          4.23        11.66 o                         
  -8   5   6        151.13        162.26         9.51 o                         
  -7   5   6         75.07         90.47         7.24 o                         
  -6   5   6        276.38        316.57         9.28 o                         
  -5   5   6         17.29         32.86         5.75 o                         
  -4   5   6         13.14         12.64         4.73 o                         
  -3   5   6          6.65          7.02         4.24 o                         
  -2   5   6          6.13          7.72         4.65 o                         
  -1   5   6        270.01        240.22         6.72 o                         
   0   5   6        464.22        482.54        11.40 o                         
   1   5   6          2.87          2.47         3.78 o                         
   2   5   6         36.12         34.35         4.14 o                         
   3   5   6         28.62         47.70         5.81 o                         
   4   5   6          4.95         13.65         8.42 o                         
   5   5   6         45.85         48.90         9.25 o                         
   6   5   6         79.40         76.78         9.34 o                         
   7   5   6         12.69         24.87         9.93 o                         
   8   5   6         13.55         23.46        18.01 o                         
 -11   6   6          5.08        -16.94        18.93 o                         
 -10   6   6          0.41        -15.58        15.58 o                         
  -9   6   6         91.24         76.84        12.69 o                         
  -8   6   6         43.44         60.48         9.82 o                         
  -7   6   6         40.24         61.44         7.82 o                         
  -6   6   6        100.83        129.77         7.03 o                         
  -5   6   6        325.49        356.88         9.19 o                         
  -4   6   6        238.92        264.29         7.79 o                         
  -3   6   6         91.62         77.20         5.48 o                         
  -2   6   6          2.87          9.46         4.41 o                         
  -1   6   6         24.15         30.14         4.28 o                         
   0   6   6        249.13        276.10         7.97 o                         
   1   6   6        416.11        430.34         9.59 o                         
   2   6   6        405.25        457.35         9.22 o                         
   3   6   6         38.06         42.19         6.36 o                         
   4   6   6          4.66         61.02        15.23 o                         
   5   6   6          1.25         23.44        10.61 o                         
   6   6   6          9.51          9.76         6.35 o                         
   7   6   6         29.78         47.40        12.34 o                         
   8   6   6          2.64         -4.57        18.48 o                         
 -10   7   6         15.13         -5.90        14.60 o                         
  -9   7   6        160.44        160.26        19.97 o                         
  -8   7   6          5.48         16.83        11.70 o                         
  -7   7   6          0.24          7.34         8.50 o                         
  -6   7   6         54.78         54.72         7.49 o                         
  -5   7   6        206.09        247.95         8.45 o                         
  -4   7   6         16.60         23.92         5.26 o                         
  -3   7   6        853.43        889.20        16.92 o                         
  -2   7   6          0.13         -5.20         5.20 o                         
  -1   7   6          5.71         10.67         4.93 o                         
   0   7   6        216.71        240.18         8.32 o                         
   1   7   6        217.94        232.68         6.95 o                         
   2   7   6        391.80        417.73         9.43 o                         
   3   7   6        453.24        422.44         9.48 o                         
   4   7   6         27.55         27.50         6.90 o                         
   5   7   6          1.67         21.51         9.64 o                         
   6   7   6          2.61          1.18         8.23 o                         
   7   7   6          1.67         11.52        10.27 o                         
   8   7   6          1.68         -4.42        17.10 o                         
 -10   8   6         20.24        -16.52        16.52 o                         
  -9   8   6         16.11         -5.26        13.09 o                         
  -8   8   6         14.65         25.88        11.47 o                         
  -7   8   6        127.79        146.76         9.42 o                         
  -6   8   6         32.08         33.91         7.31 o                         
  -5   8   6          4.49          1.47         5.61 o                         
  -4   8   6          1.07         14.89         5.33 o                         
  -3   8   6          0.13         14.64         5.72 o                         
  -2   8   6          4.35         10.31         5.56 o                         
  -1   8   6         35.52         38.55         4.65 o                         
   0   8   6        146.32        157.51         7.16 o                         
   1   8   6          7.76         11.24         4.52 o                         
   2   8   6        942.45        938.97        16.41 o                         
   3   8   6        587.46        522.89        11.05 o                         
   4   8   6        237.76        259.82         9.58 o                         
   5   8   6          5.97         18.26        10.40 o                         
   6   8   6          9.07         37.80        17.28 o                         
   7   8   6          1.87          8.61        14.65 o                         
   8   8   6          5.98         10.25        18.55 o                         
 -10   9   6          0.01        -18.37        18.37 o                         
  -9   9   6          2.93        -11.23        14.71 o                         
  -8   9   6         64.59         59.04        13.49 o                         
  -7   9   6        322.88        342.94        12.42 o                         
  -6   9   6        198.11        200.79         8.99 o                         
  -5   9   6        453.75        491.19        10.90 o                         
  -4   9   6        172.65        201.95         7.37 o                         
  -3   9   6         81.16        103.72         6.23 o                         
  -2   9   6        383.78        451.20        11.34 o                         
  -1   9   6         74.37         70.49         5.79 o                         
   0   9   6         12.95         11.66         5.86 o                         
   1   9   6          2.36          9.71         5.82 o                         
   2   9   6        385.84        421.53        11.28 o                         
   3   9   6        924.66        919.27        14.68 o                         
   4   9   6        375.33        359.73        12.82 o                         
   5   9   6         10.03         11.40         5.22 o                         
   6   9   6          0.63         -1.59         8.57 o                         
   7   9   6          0.06        -15.72        15.72 o                         
   8   9   6          9.48        -19.09        19.09 o                         
 -10  10   6         11.05         -4.01        21.03 o                         
  -9  10   6         25.38         18.19        16.33 o                         
  -8  10   6         81.30         95.71        18.29 o                         
  -7  10   6        121.12        132.23        11.23 o                         
  -6  10   6        323.13        344.24        10.44 o                         
  -5  10   6        691.08        707.05        14.31 o                         
  -4  10   6        428.57        440.88        10.51 o                         
  -3  10   6         80.58         69.31         6.97 o                         
  -2  10   6         24.96         39.86         7.03 o                         
  -1  10   6         70.44         88.21         7.86 o                         
   0  10   6         40.36         37.54         6.72 o                         
   1  10   6         79.82         88.28         7.25 o                         
   2  10   6         33.71         38.24         5.57 o                         
   3  10   6        451.46        415.79         9.08 o                         
   4  10   6        887.40        871.95        16.21 o                         
   5  10   6        139.32        144.16         7.55 o                         
   6  10   6          2.93          9.89        11.24 o                         
   7  10   6          2.41        -11.41        17.09 o                         
 -10  11   6         17.36          6.95        20.81 o                         
  -9  11   6         26.02         -2.00        14.51 o                         
  -8  11   6         16.56         27.77        12.29 o                         
  -7  11   6          0.10          7.35         9.51 o                         
  -6  11   6        184.14        161.87        11.43 o                         
  -5  11   6        703.65        719.15        13.79 o                         
  -4  11   6        354.95        344.30         9.11 o                         
  -3  11   6        103.05         97.46         7.96 o                         
  -2  11   6          4.95         15.22         6.81 o                         
  -1  11   6          1.06          2.57         5.88 o                         
   0  11   6        132.21        143.05         8.57 o                         
   1  11   6        219.35        228.91         8.60 o                         
   2  11   6        298.71        271.80        11.77 o                         
   3  11   6          0.08          2.41         5.53 o                         
   4  11   6        188.45        175.09        12.42 o                         
   5  11   6        284.43        291.83         9.75 o                         
   6  11   6         57.29         68.13        16.56 o                         
   7  11   6          0.02        -17.74        17.74 o                         
 -10  12   6         56.77         34.30        19.09 o                         
  -9  12   6        238.77        162.43        18.49 o                         
  -8  12   6          0.44        -17.21        17.21 o                         
  -7  12   6        210.75        226.64        12.73 o                         
  -6  12   6          0.01         -8.81         8.81 o                         
  -5  12   6        413.92        398.88        10.57 o                         
  -4  12   6        947.77        945.57        17.46 o                         
  -3  12   6         53.44         49.39         6.97 o                         
  -2  12   6          0.04          9.08         6.56 o                         
  -1  12   6          0.05          6.84         6.17 o                         
   0  12   6         31.69         64.50         7.73 o                         
   1  12   6         11.77         10.05         5.38 o                         
   2  12   6         94.86        111.32         8.56 o                         
   3  12   6        418.21        449.06        10.20 o                         
   4  12   6         12.18         20.10         9.06 o                         
   5  12   6        165.19        154.07         9.45 o                         
   6  12   6         75.01         72.93        12.51 o                         
   7  12   6         55.19         22.60        21.77 o                         
  -9  13   6         73.65         -2.23        16.57 o                         
  -8  13   6          1.83         -8.35        13.35 o                         
  -7  13   6        222.75        231.09        12.54 o                         
  -6  13   6          0.71         12.12         8.98 o                         
  -5  13   6          1.69         13.97         7.51 o                         
  -4  13   6          8.25         23.34         6.22 o                         
  -3  13   6         19.43         36.86         7.51 o                         
  -2  13   6        438.34        427.38        11.76 o                         
  -1  13   6         85.77         77.40         8.09 o                         
   0  13   6        124.22        135.34         9.92 o                         
   1  13   6          0.07         13.25         8.76 o                         
   2  13   6         92.46        100.29         8.03 o                         
   3  13   6        336.67        315.75        14.21 o                         
   4  13   6          5.51          8.71         7.63 o                         
   5  13   6        160.96        132.66        10.56 o                         
   6  13   6         25.17         23.83        12.77 o                         
   7  13   6         49.48         21.88        23.13 o                         
  -9  14   6         61.78         40.67        17.48 o                         
  -8  14   6         35.55         55.82        16.45 o                         
  -7  14   6         11.03          2.70        12.48 o                         
  -6  14   6         70.69         41.31        10.23 o                         
  -5  14   6        253.93        275.48        11.92 o                         
  -4  14   6          7.56         14.85         6.73 o                         
  -3  14   6        757.28        777.83        15.54 o                         
  -2  14   6        661.47        712.01        15.57 o                         
  -1  14   6        904.36        956.49        18.45 o                         
   0  14   6        464.58        515.41        13.81 o                         
   1  14   6        103.14        132.75        11.61 o                         
   2  14   6         39.09         34.35         6.94 o                         
   3  14   6        241.51        237.78         9.86 o                         
   4  14   6        129.92        162.51         9.62 o                         
   5  14   6         19.63         42.16        10.06 o                         
   6  14   6        121.43         73.05        20.62 o                         
  -9  15   6          0.05          1.78        24.52 o                         
  -8  15   6         76.63         26.57        17.81 o                         
  -7  15   6         58.79         48.53        16.96 o                         
  -6  15   6          3.06         -6.69        10.74 o                         
  -5  15   6         14.74         19.99         8.67 o                         
  -4  15   6        105.46        120.07         9.01 o                         
  -3  15   6        479.00        491.84        15.61 o                         
  -2  15   6         51.55         65.23         7.79 o                         
  -1  15   6         48.94         28.97         9.35 o                         
   0  15   6        172.47        177.53        12.46 o                         
   1  15   6         77.63         92.01        12.87 o                         
   2  15   6         43.03         29.66         7.63 o                         
   3  15   6        169.93        147.76         9.56 o                         
   4  15   6          3.59          3.74         8.66 o                         
   5  15   6         67.83         52.87        12.21 o                         
   6  15   6         81.52         33.17        24.54 o                         
  -8  16   6          4.07        -19.17        19.17 o                         
  -7  16   6         25.75          0.16        13.41 o                         
  -6  16   6         73.65         20.64        11.51 o                         
  -5  16   6        139.19        132.12        12.16 o                         
  -4  16   6         38.25         50.68         7.49 o                         
  -3  16   6          2.87         14.19         8.34 o                         
  -2  16   6         10.00         20.95         8.44 o                         
  -1  16   6        464.25        467.01        12.97 o                         
   0  16   6         64.50         55.63         8.54 o                         
   1  16   6         32.86         36.02        10.75 o                         
   2  16   6        139.72        148.10        12.08 o                         
   3  16   6         30.66         30.98         8.58 o                         
   4  16   6         13.89         23.73        10.25 o                         
   5  16   6         54.84         49.97        14.02 o                         
   6  16   6         50.78        -19.73        28.33 o                         
  -8  17   6         47.62         26.89        17.23 o                         
  -7  17   6         14.05        -12.65        16.16 o                         
  -6  17   6         36.93         13.64        12.14 o                         
  -5  17   6          9.36         12.43        14.90 o                         
  -4  17   6        618.95        686.69        14.64 o                         
  -3  17   6        752.80        814.83        16.24 o                         
  -2  17   6         83.86        107.12         9.52 o                         
  -1  17   6         41.82         63.90        10.94 o                         
   0  17   6         14.12         23.87        11.08 o                         
   1  17   6         11.19         19.66        10.29 o                         
   2  17   6        110.08         63.23        12.37 o                         
   3  17   6          0.80          8.01         8.15 o                         
   4  17   6          9.70         16.89        13.70 o                         
   5  17   6         15.82         16.72        18.66 o                         
  -7  18   6          8.32        -17.13        17.13 o                         
  -6  18   6         17.57        -13.64        13.64 o                         
  -5  18   6          0.05         -9.42        10.09 o                         
  -4  18   6        151.01        187.62        11.55 o                         
  -3  18   6          4.05          9.71        10.02 o                         
  -2  18   6          5.16         23.75        10.19 o                         
  -1  18   6          3.06          1.90         9.16 o                         
   0  18   6          0.02          9.65         8.97 o                         
   1  18   6        265.27        271.07        14.49 o                         
   2  18   6         58.20         55.55         8.35 o                         
   3  18   6          2.54         10.99        15.62 o                         
   4  18   6         27.32         16.68        18.42 o                         
   5  18   6         62.69         30.93        22.02 o                         
  -7  19   6          1.02        -20.17        24.57 o                         
  -6  19   6         14.60        -14.47        14.47 o                         
  -5  19   6         33.04         20.45        12.31 o                         
  -4  19   6          0.61          5.75         9.97 o                         
  -3  19   6         10.57         10.75        12.40 o                         
  -2  19   6         65.60         58.44        10.77 o                         
  -1  19   6          1.68         -6.73        10.79 o                         
   0  19   6          0.73          4.94        10.07 o                         
   1  19   6         15.45         11.54        13.33 o                         
   2  19   6         10.52          2.27        17.02 o                         
   3  19   6          2.57          7.02        15.49 o                         
   4  19   6          1.05         -3.95        19.50 o                         
  -6  20   6          1.47        -17.28        17.28 o                         
  -5  20   6          3.08         -8.51        18.91 o                         
  -4  20   6          0.12         -2.40        18.16 o                         
  -3  20   6         43.82         -1.93        12.39 o                         
  -2  20   6         34.03         28.76        12.41 o                         
  -1  20   6          3.21         25.76        12.81 o                         
   0  20   6          1.34         16.98        14.00 o                         
   1  20   6          0.03          6.56        14.62 o                         
   2  20   6         47.77         29.91        19.75 o                         
   3  20   6          0.35         -4.99        20.80 o                         
   4  20   6         66.07          1.27        24.73 o                         
  -6  21   6          3.90        -21.60        21.60 o                         
  -5  21   6          1.63        -18.64        18.64 o                         
  -4  21   6          2.32        -15.36        15.36 o                         
  -3  21   6          1.26          6.67        16.05 o                         
  -2  21   6          0.02          2.55        14.31 o                         
  -1  21   6          8.59         11.87        14.83 o                         
   0  21   6          2.82         19.17        16.01 o                         
   1  21   6          0.22         -5.64        17.68 o                         
   2  21   6          9.60         21.81        20.88 o                         
   3  21   6          0.25          2.23        23.07 o                         
  -5  22   6          7.48        -22.77        22.77 o                         
  -4  22   6          1.32        -15.74        15.74 o                         
  -3  22   6         23.14          4.70        16.13 o                         
  -2  22   6          0.59         -3.42        16.26 o                         
  -1  22   6          4.28        -18.51        18.51 o                         
   0  22   6          0.95          3.07        19.97 o                         
   1  22   6          0.93         12.95        25.47 o                         
   2  22   6          9.13         10.43        21.49 o                         
  -3  23   6          3.22        -10.43        18.49 o                         
  -2  23   6          0.79          9.95        28.89 o                         
  -1  23   6          0.08          8.61        21.70 o                         
   0  23   6          0.51         17.43        20.85 o                         
   1  23   6          5.13         11.57        20.95 o                         
 -11   0   7         14.25         -2.93        22.97 o                         
  -9   0   7         81.98         61.59        14.80 o                         
  -7   0   7        103.37        105.05        10.81 o                         
  -5   0   7         21.42         29.21         8.25 o                         
  -3   0   7        456.10        506.55        15.25 o                         
  -1   0   7       7072.84       7347.45        98.93 o                         
   1   0   7        427.22        395.55        21.80 o                         
   3   0   7          8.61         12.71         7.93 o                         
   5   0   7        359.16        308.64        15.37 o                         
   7   0   7          5.19         17.60        20.33 o                         
 -11   1   7          0.58        -16.76        16.76 o                         
 -10   1   7        270.45        204.85        14.21 o                         
  -9   1   7        329.09        320.33        19.24 o                         
  -8   1   7         13.80         35.06         9.65 o                         
  -7   1   7        267.16        328.84        11.84 o                         
  -6   1   7        192.58        233.84         8.77 o                         
  -5   1   7          8.13          9.70         6.00 o                         
  -4   1   7         30.77         43.45         6.75 o                         
  -3   1   7        942.47       1023.01        15.44 o                         
  -2   1   7         74.27         65.57         4.96 o                         
  -1   1   7        179.60        204.65         6.95 o                         
   0   1   7        103.76        118.27         7.97 o                         
   1   1   7         58.90         75.38         7.45 o                         
   2   1   7        384.11        355.52         9.61 o                         
   3   1   7          3.73         12.94         5.95 o                         
   4   1   7        374.98        350.94        10.55 o                         
   5   1   7         39.14         27.19         7.72 o                         
   6   1   7         18.65         15.70         7.95 o                         
   7   1   7         34.86         -4.41        14.79 o                         
   8   1   7         48.54        -15.77        23.22 o                         
 -11   2   7          1.36        -14.22        17.07 o                         
 -10   2   7         80.48         48.27        13.77 o                         
  -9   2   7         69.67         46.56        11.65 o                         
  -8   2   7         43.77         47.32         9.21 o                         
  -7   2   7          6.69         19.91         7.30 o                         
  -6   2   7         96.97        113.76         7.08 o                         
  -5   2   7        209.61        233.03         8.31 o                         
  -4   2   7         10.98         16.77         6.02 o                         
  -3   2   7         43.94         50.55         5.05 o                         
  -2   2   7        168.53        176.05         7.11 o                         
  -1   2   7        323.86        318.73         8.87 o                         
   0   2   7        105.98        116.64         6.10 o                         
   1   2   7         48.16         42.51         6.02 o                         
   2   2   7         35.15         43.74         6.33 o                         
   3   2   7          2.02          1.79         8.29 o                         
   4   2   7          0.04         -3.79         6.06 o                         
   5   2   7         69.40         60.62         8.19 o                         
   6   2   7          6.69         10.24        10.46 o                         
   7   2   7         25.45         30.64        11.52 o                         
   8   2   7          3.56         -6.83        20.31 o                         
 -11   3   7          0.28          9.41        18.62 o                         
 -10   3   7         18.90         -2.90        14.03 o                         
  -9   3   7         76.16         62.60        12.93 o                         
  -8   3   7         31.97         37.81         9.38 o                         
  -7   3   7          2.10         10.00         7.31 o                         
  -6   3   7         56.47         90.15         8.28 o                         
  -5   3   7         37.93         45.00         6.66 o                         
  -4   3   7         52.73         64.70         5.86 o                         
  -3   3   7          4.23         11.70         5.07 o                         
  -2   3   7        342.66        334.73         8.73 o                         
  -1   3   7         30.32         36.37         5.67 o                         
   0   3   7         15.63         15.47         5.88 o                         
   1   3   7          0.01         -2.22         4.57 o                         
   2   3   7        261.77        262.55         9.88 o                         
   3   3   7        185.69        228.21         9.80 o                         
   4   3   7         51.48         44.76         6.60 o                         
   5   3   7         65.77         47.42         7.53 o                         
   6   3   7         61.88         44.41        10.84 o                         
   7   3   7          0.27         -6.09        12.40 o                         
   8   3   7         45.54         -2.76        24.28 o                         
 -11   4   7          1.07         -4.35        18.98 o                         
 -10   4   7         17.67         -6.01        14.67 o                         
  -9   4   7         62.08         21.06        17.28 o                         
  -8   4   7          4.14         -9.40        10.21 o                         
  -7   4   7         14.63          8.02         7.59 o                         
  -6   4   7        104.64        125.23         7.91 o                         
  -5   4   7         55.37         56.91         7.41 o                         
  -4   4   7          0.04         17.19         5.81 o                         
  -3   4   7         18.33         28.53         4.80 o                         
  -2   4   7        361.19        378.34         9.37 o                         
  -1   4   7         67.82         88.02         5.82 o                         
   0   4   7        269.90        293.29         9.22 o                         
   1   4   7        182.22        182.19         7.32 o                         
   2   4   7        100.82        145.20         8.27 o                         
   3   4   7        125.52        140.88         7.93 o                         
   4   4   7          9.45          3.53         5.54 o                         
   5   4   7        103.93        106.75         7.56 o                         
   6   4   7          1.47         12.48         8.62 o                         
   7   4   7         63.18         55.45        14.94 o                         
 -10   5   7         33.84         -4.60        16.32 o                         
  -9   5   7         14.39         -2.99        14.31 o                         
  -8   5   7         72.49         85.28        10.79 o                         
  -7   5   7        205.86        216.48        10.98 o                         
  -6   5   7          8.38         26.06         7.01 o                         
  -5   5   7        100.58        116.54         7.12 o                         
  -4   5   7         43.03         40.56         5.57 o                         
  -3   5   7        208.44        236.06         7.50 o                         
  -2   5   7          2.31          6.79         5.05 o                         
  -1   5   7          5.80          7.46         5.79 o                         
   0   5   7         34.50         35.01         6.48 o                         
   1   5   7        167.00        182.33         7.79 o                         
   2   5   7         50.32         47.51         5.20 o                         
   3   5   7        106.79        113.69         6.28 o                         
   4   5   7          2.73         -0.03         6.34 o                         
   5   5   7         21.27         18.28        10.64 o                         
   6   5   7          0.80         13.04         7.79 o                         
   7   5   7          3.77         22.12        16.29 o                         
 -10   6   7          4.58        -10.02        17.26 o                         
  -9   6   7         30.71         19.93        13.68 o                         
  -8   6   7          5.09         -4.36        11.38 o                         
  -7   6   7         59.26         75.76         8.87 o                         
  -6   6   7          2.32          5.74         6.72 o                         
  -5   6   7         28.30         30.00         6.42 o                         
  -4   6   7         55.26         80.44         6.04 o                         
  -3   6   7         22.83         40.84         5.06 o                         
  -2   6   7         33.17         48.22         5.25 o                         
  -1   6   7         12.01         20.35         5.03 o                         
   0   6   7          4.37         20.26         5.56 o                         
   1   6   7          1.71         13.06         6.08 o                         
   2   6   7        577.89        586.23        10.93 o                         
   3   6   7         92.17         97.37         8.78 o                         
   4   6   7         54.86         86.90        12.10 o                         
   5   6   7         40.98         30.66        11.10 o                         
   6   6   7        101.79        118.24        12.99 o                         
   7   6   7          7.35          4.01        16.77 o                         
 -10   7   7          2.71        -18.29        18.45 o                         
  -9   7   7          0.94        -15.14        15.14 o                         
  -8   7   7          1.88         -2.57        10.60 o                         
  -7   7   7          0.68         11.20         8.53 o                         
  -6   7   7        297.24        320.42        11.14 o                         
  -5   7   7         40.09         36.17         6.96 o                         
  -4   7   7         78.59         84.05         6.34 o                         
  -3   7   7         33.24         40.83         5.67 o                         
  -2   7   7         63.94         79.85         6.79 o                         
  -1   7   7         10.98         17.75         5.99 o                         
   0   7   7         34.23         41.43         5.05 o                         
   1   7   7         20.16         21.56         6.21 o                         
   2   7   7        190.46        226.60         7.21 o                         
   3   7   7          1.53         19.27         5.14 o                         
   4   7   7          9.65         35.13        15.54 o                         
   5   7   7          5.16         26.63        11.55 o                         
   6   7   7         16.41         34.36        15.43 o                         
   7   7   7          1.63         -5.34        18.36 o                         
 -10   8   7          9.03        -17.73        17.73 o                         
  -9   8   7          1.11        -16.97        16.97 o                         
  -8   8   7         30.18         11.25        10.71 o                         
  -7   8   7        133.27        141.59        10.35 o                         
  -6   8   7         48.21         48.86         7.39 o                         
  -5   8   7         15.99         21.02         7.90 o                         
  -4   8   7        191.08        220.84         8.04 o                         
  -3   8   7         51.09         75.87         7.00 o                         
  -2   8   7          0.40          6.32         5.77 o                         
  -1   8   7         15.67         28.33         6.23 o                         
   0   8   7         62.39         68.81         6.69 o                         
   1   8   7          0.10          7.15         5.46 o                         
   2   8   7         18.40         27.01         5.88 o                         
   3   8   7        455.51        464.63        10.12 o                         
   4   8   7         25.69         17.62        15.33 o                         
   5   8   7         28.29         26.77        12.13 o                         
   6   8   7          5.26         -9.39        16.05 o                         
   7   8   7         30.15         46.74        18.41 o                         
 -10   9   7          0.00        -20.93        20.93 o                         
  -9   9   7          4.92        -14.83        14.83 o                         
  -8   9   7          4.03        -12.31        12.31 o                         
  -7   9   7          1.10          0.97         9.83 o                         
  -6   9   7        557.95        567.64        13.65 o                         
  -5   9   7          2.28          9.58         7.48 o                         
  -4   9   7        174.72        189.76         8.72 o                         
  -3   9   7         37.12         40.30         7.04 o                         
  -2   9   7          0.31          8.68         6.37 o                         
  -1   9   7          8.52          3.74         6.64 o                         
   0   9   7         13.50         34.28         7.94 o                         
   1   9   7         15.21         25.23         6.30 o                         
   2   9   7        292.51        302.75         8.91 o                         
   3   9   7         11.35         23.39         5.82 o                         
   4   9   7         67.40         85.32         7.33 o                         
   5   9   7          9.55         19.84        17.97 o                         
   6   9   7         28.97         29.54        15.01 o                         
   7   9   7          0.33         17.43        25.83 o                         
 -10  10   7          5.44        -18.56        18.56 o                         
  -9  10   7         21.04         -5.82        15.59 o                         
  -8  10   7          3.75         -7.87        12.91 o                         
  -7  10   7          6.82         24.00        12.67 o                         
  -6  10   7         67.63         55.52         9.14 o                         
  -5  10   7         74.43         52.08         7.97 o                         
  -4  10   7          0.05         18.33         8.19 o                         
  -3  10   7         93.91        108.15         8.74 o                         
  -2  10   7        331.66        307.43         9.81 o                         
  -1  10   7         18.58          3.64         6.87 o                         
   0  10   7        184.77        197.27         9.94 o                         
   1  10   7        167.37        193.45         8.82 o                         
   2  10   7         63.13         78.73         7.41 o                         
   3  10   7          9.80         16.13         5.77 o                         
   4  10   7          0.04         16.61         7.34 o                         
   5  10   7         25.96         31.28        10.51 o                         
   6  10   7          2.13          8.99        16.09 o                         
   7  10   7         21.59        -13.63        19.60 o                         
  -9  11   7          3.97        -16.28        16.28 o                         
  -8  11   7          5.13        -13.01        13.01 o                         
  -7  11   7        137.71        152.37        16.29 o                         
  -6  11   7        144.19        134.49        10.55 o                         
  -5  11   7         87.23         78.10         7.93 o                         
  -4  11   7        198.04        199.13         9.18 o                         
  -3  11   7         12.01         17.75         9.37 o                         
  -2  11   7        170.77        230.65        10.08 o                         
  -1  11   7         40.41         43.92         7.10 o                         
   0  11   7          4.06         21.95         7.97 o                         
   1  11   7          8.99         23.20         9.06 o                         
   2  11   7        354.36        353.31         9.98 o                         
   3  11   7          0.30         -3.81         6.11 o                         
   4  11   7        112.57        134.81         9.12 o                         
   5  11   7          5.77         27.92        11.81 o                         
   6  11   7         25.96          5.54        17.81 o                         
  -9  12   7         17.18         -5.80        23.16 o                         
  -8  12   7          6.59        -14.64        14.64 o                         
  -7  12   7          5.15        -11.47        11.47 o                         
  -6  12   7          4.91         -0.98         9.77 o                         
  -5  12   7         24.94         40.23         7.43 o                         
  -4  12   7         92.59         91.03         9.61 o                         
  -3  12   7         65.96         72.99         9.76 o                         
  -2  12   7        123.53        128.21         7.86 o                         
  -1  12   7        248.12        264.69        10.14 o                         
   0  12   7        102.38        122.89         9.99 o                         
   1  12   7          6.22         11.25         8.11 o                         
   2  12   7         11.83         23.20         6.87 o                         
   3  12   7          3.07          7.93         6.72 o                         
   4  12   7         59.32         71.65         9.60 o                         
   5  12   7          0.06         22.43        11.06 o                         
   6  12   7         68.05         69.70        20.00 o                         
  -9  13   7          0.01        -15.87        17.81 o                         
  -8  13   7         33.59          4.44        14.22 o                         
  -7  13   7         20.65          0.48        11.45 o                         
  -6  13   7         13.51         -9.62        12.47 o                         
  -5  13   7         10.92          7.57        10.55 o                         
  -4  13   7         14.00         20.65        11.08 o                         
  -3  13   7        177.94        179.51        11.99 o                         
  -2  13   7         68.14         57.38         7.81 o                         
  -1  13   7          5.88         11.17         7.40 o                         
   0  13   7          1.58          4.33         8.45 o                         
   1  13   7        121.35        133.89        10.31 o                         
   2  13   7         97.18         80.77         8.62 o                         
   3  13   7         48.06         37.12         7.22 o                         
   4  13   7        174.50        198.94        11.55 o                         
   5  13   7         24.84         45.48        12.50 o                         
   6  13   7         61.33         29.60        25.92 o                         
  -9  14   7          1.70        -21.07        21.07 o                         
  -8  14   7         35.93        -16.97        16.97 o                         
  -7  14   7        148.04        138.51        22.05 o                         
  -6  14   7         17.70          3.82        10.75 o                         
  -5  14   7         63.27         45.11         9.61 o                         
  -4  14   7         65.57         75.26        10.74 o                         
  -3  14   7          4.70         12.41        10.70 o                         
  -2  14   7        237.11        234.51        11.23 o                         
  -1  14   7          3.90         -7.67         7.89 o                         
   0  14   7         31.32         25.87         9.60 o                         
   1  14   7        443.12        464.42        14.36 o                         
   2  14   7         29.21         36.91         9.94 o                         
   3  14   7          3.38         -3.68         7.73 o                         
   4  14   7         27.36         30.25        10.03 o                         
   5  14   7          2.80          1.70        16.76 o                         
   6  14   7         47.36         16.01        27.03 o                         
  -8  15   7          3.71        -10.25        17.82 o                         
  -7  15   7         30.55         18.04        13.47 o                         
  -6  15   7          8.14         -6.65        10.97 o                         
  -5  15   7          0.28         -9.31         9.31 o                         
  -4  15   7        100.53        113.24        13.10 o                         
  -3  15   7         57.23         53.10         9.38 o                         
  -2  15   7        699.26        636.64        25.90 o                         
  -1  15   7         47.56         58.00        10.58 o                         
   0  15   7          7.12         30.38        12.68 o                         
   1  15   7        241.72        247.04        14.12 o                         
   2  15   7          2.38         -5.40        10.04 o                         
   3  15   7         38.32         32.68        11.46 o                         
   4  15   7         14.54         31.97        15.37 o                         
   5  15   7         13.41         13.45        39.85 o                         
  -8  16   7         17.83         -3.33        25.11 o                         
  -7  16   7         58.48         34.03        15.77 o                         
  -6  16   7         16.63          8.10        15.39 o                         
  -5  16   7         64.91         36.27        13.22 o                         
  -4  16   7         35.71         43.88        15.24 o                         
  -3  16   7         22.89         28.05        14.98 o                         
  -2  16   7         17.07         26.84        11.69 o                         
  -1  16   7         11.50         15.95         8.47 o                         
   0  16   7        103.79         78.71        16.81 o                         
   1  16   7          5.02          1.53        11.65 o                         
   2  16   7          2.91         15.19        11.55 o                         
   3  16   7          2.36         18.62        13.14 o                         
   4  16   7         28.88         59.43        13.85 o                         
   5  16   7         21.82        -17.86        27.94 o                         
  -7  17   7         13.78        -18.62        18.62 o                         
  -6  17   7         16.38        -15.89        15.89 o                         
  -5  17   7         88.40         37.05        13.40 o                         
  -4  17   7          1.08        -12.70        12.70 o                         
  -3  17   7        252.72        162.06        16.02 o                         
  -2  17   7         41.40         30.57        12.71 o                         
  -1  17   7        163.68        167.63        11.02 o                         
   0  17   7         19.73         -5.25        13.44 o                         
   1  17   7         35.25         32.46        13.16 o                         
   2  17   7          1.40          1.02        14.13 o                         
   3  17   7         20.35         55.20        15.52 o                         
   4  17   7         10.92         27.01        19.79 o                         
  -7  18   7          0.55        -19.97        21.86 o                         
  -6  18   7         13.35        -17.64        17.64 o                         
  -5  18   7          1.36        -13.18        13.18 o                         
  -4  18   7          8.44         -1.40        13.56 o                         
  -3  18   7         16.89          1.63        12.03 o                         
  -2  18   7          3.30          4.39        14.61 o                         
  -1  18   7          3.37          8.71        12.35 o                         
   0  18   7          0.90         -7.45        12.82 o                         
   1  18   7          0.03         -8.26        16.04 o                         
   2  18   7         26.05         17.60        22.83 o                         
   3  18   7          1.93         -2.13        19.59 o                         
   4  18   7         13.39         11.19        20.32 o                         
  -6  19   7          4.88        -14.08        19.01 o                         
  -5  19   7         23.01        -16.92        16.92 o                         
  -4  19   7        257.49        227.56        18.83 o                         
  -3  19   7         78.12         50.57        12.79 o                         
  -2  19   7         80.51         68.96        24.38 o                         
  -1  19   7         35.99         42.73        14.65 o                         
   0  19   7          0.27        -11.84        16.71 o                         
   1  19   7         13.50          7.58        15.72 o                         
   2  19   7         27.96         13.08        23.68 o                         
   3  19   7         16.31        -10.28        21.59 o                         
  -6  20   7         64.86         -7.23        28.53 o                         
  -5  20   7          0.00        -16.46        16.46 o                         
  -4  20   7          0.85        -14.68        17.36 o                         
  -3  20   7          6.09        -16.32        16.32 o                         
  -2  20   7          9.79          2.21        21.07 o                         
  -1  20   7         10.09         -1.91        16.69 o                         
   0  20   7          1.00         -6.64        16.22 o                         
   1  20   7         40.54         15.03        18.01 o                         
   2  20   7          4.45         33.47        19.56 o                         
   3  20   7         13.72         19.36        36.36 o                         
  -5  21   7          3.16         -5.70        23.02 o                         
  -4  21   7          1.41        -18.80        18.80 o                         
  -3  21   7          3.53        -16.53        16.53 o                         
  -2  21   7         34.42         45.16        21.16 o                         
  -1  21   7         18.14         -2.22        19.25 o                         
   0  21   7          0.10         -9.16        20.93 o                         
   1  21   7          9.72         -8.01        20.30 o                         
   2  21   7         17.32        -15.87        22.34 o                         
  -3  22   7          6.36        -17.43        22.88 o                         
  -2  22   7         16.66        -23.23        23.23 o                         
  -1  22   7         12.96         13.82        21.14 o                         
   0  22   7          2.38        -20.93        20.93 o                         
 -10   0   8          8.29        -21.05        23.82 o                         
  -8   0   8        267.65        279.35        18.77 o                         
  -6   0   8          8.05         16.76        11.25 o                         
  -4   0   8        222.99        235.37        11.99 o                         
  -2   0   8         39.48         40.51         8.68 o                         
   0   0   8       2452.55       2434.38        57.13 o                         
   2   0   8        454.29        482.36        16.13 o                         
   4   0   8         20.61         20.06        19.10 o                         
   6   0   8         54.43         51.10        17.43 o                         
 -10   1   8          4.05        -15.75        15.75 o                         
  -9   1   8         37.94         23.48        12.85 o                         
  -8   1   8        225.07        248.61        13.35 o                         
  -7   1   8        355.48        382.78        13.97 o                         
  -6   1   8         65.47         67.24         8.25 o                         
  -5   1   8        159.33        214.66         9.91 o                         
  -4   1   8          0.79         12.00         6.21 o                         
  -3   1   8        440.81        425.92         9.85 o                         
  -2   1   8        227.79        196.82         8.68 o                         
  -1   1   8        240.92        258.95         8.17 o                         
   0   1   8        826.69        836.34        17.91 o                         
   1   1   8        173.25        200.10         9.54 o                         
   2   1   8         11.54         25.00         6.45 o                         
   3   1   8         70.35         58.54        10.44 o                         
   4   1   8         40.90         23.21         7.44 o                         
   5   1   8        235.72        193.49         9.96 o                         
   6   1   8         41.15         38.11        11.16 o                         
   7   1   8          5.52          7.02        22.18 o                         
 -10   2   8         20.00        -11.54        14.96 o                         
  -9   2   8         11.08         12.58        13.23 o                         
  -8   2   8         17.48          8.87        11.01 o                         
  -7   2   8         73.13        100.27        10.21 o                         
  -6   2   8         45.25         67.88         9.25 o                         
  -5   2   8         49.28         56.17         7.96 o                         
  -4   2   8          8.13         25.67         6.69 o                         
  -3   2   8        178.73        195.11         7.63 o                         
  -2   2   8        273.80        274.64         9.40 o                         
  -1   2   8        226.98        253.70         9.61 o                         
   0   2   8        178.94        165.00         8.31 o                         
   1   2   8          0.02          6.98         7.19 o                         
   2   2   8        310.84        372.10        11.18 o                         
   3   2   8        418.85        412.68        11.03 o                         
   4   2   8         61.76         59.14         9.02 o                         
   5   2   8          7.18         -7.96         8.76 o                         
   6   2   8         11.71         10.13        12.27 o                         
   7   2   8          2.00        -16.13        19.03 o                         
 -10   3   8        113.40         68.98        20.41 o                         
  -9   3   8         39.86         18.83        13.16 o                         
  -8   3   8          4.65         -1.27        11.98 o                         
  -7   3   8          9.80         12.44        10.07 o                         
  -6   3   8         13.52         36.64         8.17 o                         
  -5   3   8        319.73        375.84        12.83 o                         
  -4   3   8         45.36         64.96         6.75 o                         
  -3   3   8       1246.18       1304.76        18.54 o                         
  -2   3   8        367.08        375.96         9.50 o                         
  -1   3   8         49.42         49.32         6.50 o                         
   0   3   8        107.38        124.55         7.40 o                         
   1   3   8        665.71        710.23        15.34 o                         
   2   3   8        256.82        296.58        15.91 o                         
   3   3   8          4.22         16.84         6.64 o                         
   4   3   8        177.63        113.29        13.85 o                         
   5   3   8          1.28         10.53         9.21 o                         
   6   3   8        102.80         97.00        17.04 o                         
   7   3   8         12.02         14.25        18.85 o                         
 -10   4   8          1.23        -15.62        15.62 o                         
  -9   4   8         16.66         11.71        12.59 o                         
  -8   4   8         99.65        103.28        14.60 o                         
  -7   4   8        203.62        238.01        12.97 o                         
  -6   4   8         45.55         34.16         7.93 o                         
  -5   4   8         85.75         78.54         7.30 o                         
  -4   4   8          0.09         14.13         5.90 o                         
  -3   4   8        103.42        116.26         6.70 o                         
  -2   4   8          0.76         -1.17         6.04 o                         
  -1   4   8         20.77         37.05         6.29 o                         
   0   4   8         36.57         51.69         6.23 o                         
   1   4   8        142.84        162.06         9.02 o                         
   2   4   8        665.97        667.91        12.91 o                         
   3   4   8        881.18        892.49        19.33 o                         
   4   4   8        222.82        208.31        13.19 o                         
   5   4   8         51.32         60.29        10.04 o                         
   6   4   8        328.46        316.45        17.88 o                         
   7   4   8          0.14          9.57        24.62 o                         
 -10   5   8         26.95        -10.48        16.59 o                         
  -9   5   8          3.97         -7.02        13.46 o                         
  -8   5   8         77.91         57.34        11.32 o                         
  -7   5   8        191.49        221.49        11.77 o                         
  -6   5   8        427.38        437.41        14.15 o                         
  -5   5   8        434.85        438.34        10.72 o                         
  -4   5   8        247.27        293.54         9.36 o                         
  -3   5   8        188.37        222.80         7.62 o                         
  -2   5   8         32.32         37.96         5.62 o                         
  -1   5   8        196.28        168.02         7.38 o                         
   0   5   8        105.18        134.01         8.45 o                         
   1   5   8         62.01         60.03         6.65 o                         
   2   5   8        371.44        382.49        10.94 o                         
   3   5   8        862.51        890.98        18.42 o                         
   4   5   8         46.09         55.84         7.22 o                         
   5   5   8         25.37         34.71         9.03 o                         
   6   5   8         35.91         36.44        17.93 o                         
   7   5   8         56.76         17.51        19.95 o                         
 -10   6   8         50.39         13.60        17.20 o                         
  -9   6   8          1.45          1.37        15.71 o                         
  -8   6   8          5.15         21.03        12.15 o                         
  -7   6   8        170.73        215.67        12.83 o                         
  -6   6   8        469.57        480.45        13.91 o                         
  -5   6   8        721.51        759.21        13.95 o                         
  -4   6   8         72.28         74.48         7.52 o                         
  -3   6   8         26.91         29.97         6.32 o                         
  -2   6   8         12.16         19.17         5.73 o                         
  -1   6   8          8.18         16.66         5.45 o                         
   0   6   8         11.21          5.15         6.64 o                         
   1   6   8        196.17        194.95         9.53 o                         
   2   6   8         47.19         52.09         6.84 o                         
   3   6   8         87.05         96.97         7.54 o                         
   4   6   8        133.86        116.36         8.19 o                         
   5   6   8        148.46        113.90        12.06 o                         
   6   6   8         62.48         56.36        16.94 o                         
 -10   7   8          0.07        -21.53        22.22 o                         
  -9   7   8          0.29        -12.16        15.26 o                         
  -8   7   8         16.95         14.14        12.38 o                         
  -7   7   8          3.42         13.90        10.30 o                         
  -6   7   8         39.73         21.07         9.96 o                         
  -5   7   8        321.98        314.91        10.08 o                         
  -4   7   8        233.95        250.85         8.04 o                         
  -3   7   8        108.98        126.53         7.51 o                         
  -2   7   8          2.24         17.77         6.12 o                         
  -1   7   8         80.68         97.40         6.30 o                         
   0   7   8        108.04        133.42         7.41 o                         
   1   7   8        535.26        514.52        11.43 o                         
   2   7   8         25.30         39.50         5.74 o                         
   3   7   8         21.29         27.35         7.13 o                         
   4   7   8        250.26        232.07         9.50 o                         
   5   7   8         59.15         25.96        15.49 o                         
   6   7   8          0.31         10.61        17.25 o                         
 -10   8   8         45.03         27.68        21.09 o                         
  -9   8   8          0.41        -19.11        19.11 o                         
  -8   8   8         59.25          3.56        14.45 o                         
  -7   8   8         71.66         71.69        15.95 o                         
  -6   8   8          7.36         21.75         8.80 o                         
  -5   8   8        120.39        112.10         8.47 o                         
  -4   8   8        145.73        136.49         7.52 o                         
  -3   8   8        129.65        109.41         8.30 o                         
  -2   8   8        177.27        202.31        10.42 o                         
  -1   8   8         10.52         33.09         8.46 o                         
   0   8   8          9.13         11.84         5.04 o                         
   1   8   8         28.62         38.30         5.63 o                         
   2   8   8         16.55         26.16         6.46 o                         
   3   8   8         47.67         38.45         6.48 o                         
   4   8   8         33.72         29.02         8.94 o                         
   5   8   8          1.20          2.15        15.18 o                         
   6   8   8         14.24          2.08        19.41 o                         
  -9   9   8         18.49        -17.80        17.80 o                         
  -8   9   8          1.73         -6.65        14.63 o                         
  -7   9   8          5.79         50.81        13.18 o                         
  -6   9   8         51.58         38.76        10.22 o                         
  -5   9   8          0.14         -5.86         7.58 o                         
  -4   9   8          9.56         17.71         8.93 o                         
  -3   9   8         36.86         67.88         7.53 o                         
  -2   9   8          6.74          6.49         6.53 o                         
  -1   9   8         47.13         44.83         8.82 o                         
   0   9   8          4.24          1.94         7.65 o                         
   1   9   8         28.09         27.72         6.07 o                         
   2   9   8        145.98        124.94         8.49 o                         
   3   9   8         46.72         35.33         6.19 o                         
   4   9   8         98.37        147.12        13.86 o                         
   5   9   8          5.92         -2.51        14.68 o                         
   6   9   8         14.91          9.41        18.28 o                         
  -9  10   8          0.94        -20.05        20.05 o                         
  -8  10   8          8.24          6.51        20.18 o                         
  -7  10   8         43.62         27.48        13.55 o                         
  -6  10   8         13.08          8.61        10.57 o                         
  -5  10   8        205.30        179.29        10.41 o                         
  -4  10   8         54.92         80.63        10.60 o                         
  -3  10   8         41.60         39.91         7.74 o                         
  -2  10   8        128.09        120.29         8.21 o                         
  -1  10   8         75.82         72.38         9.44 o                         
   0  10   8          6.87          6.92         8.24 o                         
   1  10   8        266.14        253.01         8.32 o                         
   2  10   8          2.81          3.75         6.85 o                         
   3  10   8          0.01         -0.65         6.95 o                         
   4  10   8         49.27         53.33        13.03 o                         
   5  10   8         42.95         33.46        15.43 o                         
   6  10   8          0.87          0.80        22.56 o                         
  -9  11   8          4.60          6.00        25.56 o                         
  -8  11   8         31.14         -6.67        22.87 o                         
  -7  11   8          5.69          6.91        13.14 o                         
  -6  11   8          0.05          1.84        10.27 o                         
  -5  11   8          8.69          0.38         8.45 o                         
  -4  11   8         38.74         33.16         9.81 o                         
  -3  11   8        313.99        313.34        15.15 o                         
  -2  11   8        136.19        109.07         8.57 o                         
  -1  11   8          1.09         -6.28         8.81 o                         
   0  11   8         20.88         11.60         9.54 o                         
   1  11   8        196.71        195.83        12.52 o                         
   2  11   8         37.86         56.27         8.40 o                         
   3  11   8          0.18         -7.18         7.18 o                         
   4  11   8          0.72         16.16        10.97 o                         
   5  11   8          0.87         -5.46        16.44 o                         
   6  11   8          4.35          3.19        25.55 o                         
  -9  12   8         13.03        -14.74        19.27 o                         
  -8  12   8          6.47         -8.66        22.55 o                         
  -7  12   8         16.38          9.34        23.47 o                         
  -6  12   8         62.93         74.58        13.43 o                         
  -5  12   8         46.34         44.79        12.70 o                         
  -4  12   8         26.84         61.04        10.98 o                         
  -3  12   8         85.61        117.04         9.62 o                         
  -2  12   8        272.71        281.86        12.04 o                         
  -1  12   8         57.19         33.18         9.71 o                         
   0  12   8        398.59        387.61        16.82 o                         
   1  12   8         65.35         95.60        10.14 o                         
   2  12   8         37.81         25.81         8.33 o                         
   3  12   8          7.89         15.78        10.05 o                         
   4  12   8          8.23         15.34        12.13 o                         
   5  12   8          8.12          9.83        17.32 o                         
  -8  13   8         24.07        -18.86        18.86 o                         
  -7  13   8         25.89         -1.14        13.08 o                         
  -6  13   8         18.32          2.97        10.67 o                         
  -5  13   8         54.20         60.24        10.72 o                         
  -4  13   8         17.94         29.98        13.84 o                         
  -3  13   8         60.62         58.86        12.05 o                         
  -2  13   8         84.15         75.53        11.97 o                         
  -1  13   8         54.13         58.76        10.71 o                         
   0  13   8         42.91         53.73        11.23 o                         
   1  13   8          2.15          2.81        11.90 o                         
   2  13   8          1.21          1.01        10.21 o                         
   3  13   8          2.77         20.92         9.04 o                         
   4  13   8          4.67         26.69        12.88 o                         
   5  13   8          2.79          3.67        21.85 o                         
  -8  14   8         62.03         -0.82        20.92 o                         
  -7  14   8         24.68        -16.82        19.93 o                         
  -6  14   8         66.53         34.01        16.38 o                         
  -5  14   8        106.26        130.63        17.56 o                         
  -4  14   8         31.65         72.08        17.92 o                         
  -3  14   8         44.08         47.78        11.13 o                         
  -2  14   8         12.05         18.91        10.16 o                         
  -1  14   8          4.24          9.07        11.29 o                         
   0  14   8         15.69         -3.02        10.89 o                         
   1  14   8         82.50         78.84        11.95 o                         
   2  14   8          1.68         -9.83        10.66 o                         
   3  14   8          7.71         12.22        15.01 o                         
   4  14   8          0.55         -3.24        18.78 o                         
   5  14   8          3.87         54.53        99.76 o                         
  -8  15   8          5.97        -23.39        23.39 o                         
  -7  15   8          5.62         -7.68        21.85 o                         
  -6  15   8         76.26         30.81        16.88 o                         
  -5  15   8          1.16         -1.95        16.25 o                         
  -4  15   8          8.69         22.44        15.64 o                         
  -3  15   8          5.76          3.20        13.72 o                         
  -2  15   8          0.70         -2.21        10.06 o                         
  -1  15   8          3.99         18.23        13.32 o                         
   0  15   8         52.34         53.25        12.13 o                         
   1  15   8        121.62        133.30        14.05 o                         
   2  15   8         14.50         21.35        15.78 o                         
   3  15   8          3.66          7.06        14.40 o                         
   4  15   8          1.20        -27.05        27.05 o                         
  -7  16   8          8.18        -16.56        26.49 o                         
  -6  16   8          1.50        -16.64        16.64 o                         
  -5  16   8          3.65         36.27        21.10 o                         
  -4  16   8         13.35         -4.67        19.14 o                         
  -3  16   8          0.00        -10.86        11.31 o                         
  -2  16   8          1.28        -10.63        10.63 o                         
  -1  16   8         17.36          9.51        12.87 o                         
   0  16   8          0.03        -15.05        15.05 o                         
   1  16   8         37.57         29.81        12.98 o                         
   2  16   8         38.41         55.09        17.23 o                         
   3  16   8         12.36         28.21        16.31 o                         
   4  16   8         16.52        -20.48        28.76 o                         
  -7  17   8         40.63        -22.02        22.02 o                         
  -6  17   8          8.37        -18.15        18.15 o                         
  -5  17   8          8.61         -8.45        19.27 o                         
  -4  17   8          0.32         -5.74        17.77 o                         
  -3  17   8         19.49          9.13        17.32 o                         
  -2  17   8          5.08          0.20        11.50 o                         
  -1  17   8          3.85         -2.89        13.93 o                         
   0  17   8          8.69          5.79        16.97 o                         
   1  17   8          3.21         14.11        18.49 o                         
   2  17   8          4.78          3.13        20.21 o                         
   3  17   8          4.65         24.64        18.21 o                         
  -6  18   8          5.69        -10.35        31.40 o                         
  -5  18   8          6.27        -19.36        19.36 o                         
  -4  18   8         21.33          8.64        19.99 o                         
  -3  18   8         25.65          0.15        14.86 o                         
  -2  18   8        101.45         49.63        20.62 o                         
  -1  18   8         84.45         73.70        16.26 o                         
   0  18   8         61.90         66.64        15.29 o                         
   1  18   8         24.19         17.46        18.09 o                         
   2  18   8          4.19         -3.48        20.60 o                         
   3  18   8          2.25          0.12        20.42 o                         
  -5  19   8          0.07        -23.31        23.31 o                         
  -4  19   8         59.26         -0.36        22.87 o                         
  -3  19   8         12.64        -18.15        18.15 o                         
  -2  19   8         38.27         16.16        20.53 o                         
  -1  19   8          9.35          3.72        19.05 o                         
   0  19   8          0.34        -10.97        18.61 o                         
   1  19   8          1.14          0.17        19.76 o                         
   2  19   8          1.67         -2.34        23.85 o                         
  -4  20   8         60.27        -10.42        19.82 o                         
  -3  20   8         15.51        -21.92        21.92 o                         
  -2  20   8         55.98         11.11        23.89 o                         
  -1  20   8          0.49         26.51        22.73 o                         
   0  20   8         17.68         23.04        21.85 o                         
   1  20   8         14.43          3.31        21.81 o                         
  -3  21   8          2.63        -17.77        28.89 o                         
  -2  21   8          0.68         22.91        22.10 o                         
  -1  21   8         15.61         -1.82        21.85 o                         
  -9   0   9        206.17        138.16        28.24 o                         
  -7   0   9          5.38         10.80        15.46 o                         
  -5   0   9       1293.93       1489.37        30.85 o                         
  -3   0   9         53.16         65.58        10.57 o                         
  -1   0   9       1585.23       1683.62        31.72 o                         
   1   0   9        317.37        335.23        16.90 o                         
   3   0   9        352.84        348.77        16.61 o                         
   5   0   9          0.60         17.92        18.09 o                         
 -10   1   9        135.23         82.22        17.91 o                         
  -9   1   9         10.97        -14.59        14.59 o                         
  -8   1   9          5.89          6.77        12.55 o                         
  -7   1   9          7.40         10.76        10.93 o                         
  -6   1   9        222.31        261.22        11.42 o                         
  -5   1   9         70.56         77.16         9.14 o                         
  -4   1   9        473.44        514.12        11.67 o                         
  -3   1   9        378.30        443.46        10.04 o                         
  -2   1   9        458.72        522.39        12.23 o                         
  -1   1   9        349.45        380.02         9.56 o                         
   0   1   9         39.61         34.81         8.27 o                         
   1   1   9        422.77        464.44        14.32 o                         
   2   1   9        508.91        512.77        12.99 o                         
   3   1   9         65.49         49.41         9.34 o                         
   4   1   9          1.56          4.78        12.79 o                         
   5   1   9         40.73         28.99        12.66 o                         
   6   1   9          2.69         -7.54        22.27 o                         
 -10   2   9         69.05         -5.06        18.04 o                         
  -9   2   9         98.69         48.80        14.60 o                         
  -8   2   9         80.25         53.16        12.80 o                         
  -7   2   9         78.14        114.36        12.29 o                         
  -6   2   9          0.62         26.27         9.64 o                         
  -5   2   9        443.54        483.46        12.29 o                         
  -4   2   9        362.02        419.44        11.33 o                         
  -3   2   9         93.96        123.03         7.82 o                         
  -2   2   9        848.44        878.88        17.10 o                         
  -1   2   9        316.70        334.31        12.37 o                         
   0   2   9         58.38         64.43         7.23 o                         
   1   2   9         26.93         26.05         7.65 o                         
   2   2   9         26.71         32.21         8.03 o                         
   3   2   9         71.66         69.91         9.26 o                         
   4   2   9         61.80         52.79        10.31 o                         
   5   2   9         56.47         39.43        11.43 o                         
   6   2   9         17.90          7.69        25.32 o                         
 -10   3   9         75.13         21.22        19.79 o                         
  -9   3   9          0.02        -16.87        16.87 o                         
  -8   3   9         20.21         12.15        18.92 o                         
  -7   3   9        290.84        327.20        14.06 o                         
  -6   3   9          1.56         17.55         8.71 o                         
  -5   3   9         73.35         94.64         7.64 o                         
  -4   3   9         90.55        123.02         8.61 o                         
  -3   3   9         97.18         90.74         7.34 o                         
  -2   3   9         45.50         56.44         6.64 o                         
  -1   3   9         73.51         74.46         8.83 o                         
   0   3   9         13.49         15.35         6.32 o                         
   1   3   9        168.83        166.77         9.73 o                         
   2   3   9        618.26        708.81        14.32 o                         
   3   3   9        264.78        266.34        17.31 o                         
   4   3   9         78.95         46.21         9.23 o                         
   5   3   9         31.23         30.14        14.21 o                         
   6   3   9         32.74          5.90        22.04 o                         
 -10   4   9         13.74        -12.62        19.14 o                         
  -9   4   9          0.22        -16.04        16.04 o                         
  -8   4   9         56.20         36.51        13.57 o                         
  -7   4   9        368.04        404.80        18.73 o                         
  -6   4   9         10.83         30.73         9.16 o                         
  -5   4   9         56.73         65.68         7.71 o                         
  -4   4   9          5.01         18.73         7.17 o                         
  -3   4   9         65.85        108.69         7.85 o                         
  -2   4   9        121.49        155.42         7.86 o                         
  -1   4   9          7.08         16.20         7.24 o                         
   0   4   9          8.35         15.18         6.91 o                         
   1   4   9         63.54         69.62         8.48 o                         
   2   4   9         19.71         40.96         7.46 o                         
   3   4   9          5.57          4.88         7.98 o                         
   4   4   9        222.42        240.54        11.84 o                         
   5   4   9         99.08         57.26        15.90 o                         
   6   4   9        135.78        118.35        31.33 o                         
  -9   5   9         14.31        -16.07        16.07 o                         
  -8   5   9         13.77          8.35        20.56 o                         
  -7   5   9         44.82         50.10        11.02 o                         
  -6   5   9         28.52         35.15        10.13 o                         
  -5   5   9          0.03         -5.20         8.07 o                         
  -4   5   9         20.95         36.53         7.84 o                         
  -3   5   9         59.03         61.56         7.60 o                         
  -2   5   9        168.08        178.88         8.34 o                         
  -1   5   9         13.13         15.65         7.73 o                         
   0   5   9        180.49        194.20         9.95 o                         
   1   5   9          2.54         12.59         6.33 o                         
   2   5   9         34.19         39.01         6.98 o                         
   3   5   9         80.10         54.00         8.14 o                         
   4   5   9         50.03         55.61         9.11 o                         
   5   5   9         75.90         99.87        16.83 o                         
   6   5   9          0.29         22.47        21.39 o                         
  -9   6   9          1.59        -15.96        16.28 o                         
  -8   6   9         23.85         31.63        13.84 o                         
  -7   6   9         16.90         14.98        12.52 o                         
  -6   6   9        131.59        117.22        17.72 o                         
  -5   6   9          6.58          9.47         7.60 o                         
  -4   6   9         66.90         85.39         9.99 o                         
  -3   6   9        139.00        152.84        10.36 o                         
  -2   6   9         87.83         96.50         7.34 o                         
  -1   6   9          1.40         15.18         8.29 o                         
   0   6   9         18.74         18.41         7.14 o                         
   1   6   9          8.24          8.70         7.31 o                         
   2   6   9          1.24         16.11         9.83 o                         
   3   6   9         67.89         45.60         8.51 o                         
   4   6   9          5.63         -6.30        14.18 o                         
   5   6   9         64.34         14.42        19.27 o                         
  -9   7   9          0.02        -15.25        17.87 o                         
  -8   7   9          0.84         -5.37        14.67 o                         
  -7   7   9         31.31         36.03        11.88 o                         
  -6   7   9          0.06         -0.93        12.61 o                         
  -5   7   9          1.83         -5.32         7.81 o                         
  -4   7   9         18.37         17.40         6.55 o                         
  -3   7   9         10.99         23.84         6.64 o                         
  -2   7   9        177.59        214.85        10.86 o                         
  -1   7   9          0.01          8.30         6.68 o                         
   0   7   9          8.34          1.81         6.01 o                         
   1   7   9         25.78         23.92         7.69 o                         
   2   7   9         12.75         11.66         7.77 o                         
   3   7   9         61.74        110.50        13.85 o                         
   4   7   9         41.52         31.86        14.24 o                         
   5   7   9         12.21         -6.59        18.27 o                         
  -9   8   9         28.40        -10.74        17.38 o                         
  -8   8   9         49.82         14.20        14.51 o                         
  -7   8   9          9.34         -1.08        12.53 o                         
  -6   8   9          0.03          1.59        14.82 o                         
  -5   8   9         41.09         27.43         8.98 o                         
  -4   8   9         54.12         38.10         8.86 o                         
  -3   8   9          3.07          7.78         8.61 o                         
  -2   8   9          2.58          3.11         6.93 o                         
  -1   8   9         12.98          4.73         8.67 o                         
   0   8   9         77.21         77.21         7.55 o                         
   1   8   9         56.72         44.77         7.02 o                         
   2   8   9        154.69        118.29         8.56 o                         
   3   8   9         64.96         36.40        12.05 o                         
   4   8   9         42.95         27.54        15.67 o                         
   5   8   9          8.36         -8.50        19.63 o                         
  -9   9   9         14.46        -15.29        19.43 o                         
  -8   9   9          0.35          3.43        23.85 o                         
  -7   9   9         12.35         14.17        13.93 o                         
  -6   9   9         27.47         21.19        11.18 o                         
  -5   9   9          1.59        -10.81        10.85 o                         
  -4   9   9         15.30         13.58         9.46 o                         
  -3   9   9        247.95        252.77        10.59 o                         
  -2   9   9         69.74         36.70         8.93 o                         
  -1   9   9          0.13          4.83         9.19 o                         
   0   9   9        169.24        160.43        10.80 o                         
   1   9   9          2.04          8.20         7.47 o                         
   2   9   9          0.23         22.76         7.63 o                         
   3   9   9        106.90         51.63        18.33 o                         
   4   9   9          0.47          9.24        16.88 o                         
   5   9   9          7.09        -15.58        18.77 o                         
  -9  10   9          2.59         12.97        26.02 o                         
  -8  10   9         16.17         -2.98        22.35 o                         
  -7  10   9         33.29         31.14        13.17 o                         
  -6  10   9         19.90        -11.83        11.83 o                         
  -5  10   9        111.65         92.40        11.75 o                         
  -4  10   9         30.92         21.03        10.91 o                         
  -3  10   9         81.38         71.81        10.10 o                         
  -2  10   9         15.14          7.38         8.25 o                         
  -1  10   9         48.43         45.20         9.82 o                         
   0  10   9        208.51        220.48        16.04 o                         
   1  10   9         29.57         25.65         6.62 o                         
   2  10   9         31.03         20.07         7.54 o                         
   3  10   9         14.46         12.76        11.19 o                         
   4  10   9         12.36         13.79        18.28 o                         
   5  10   9         13.11        -19.33        19.33 o                         
  -8  11   9         38.14         26.35        20.66 o                         
  -7  11   9          5.19         -2.57        14.33 o                         
  -6  11   9         88.99         77.47        16.86 o                         
  -5  11   9          0.08         26.07        14.28 o                         
  -4  11   9          8.66          1.51        12.65 o                         
  -3  11   9        224.91        207.85        11.41 o                         
  -2  11   9        386.06        296.79        12.17 o                         
  -1  11   9          3.00         13.57        10.80 o                         
   0  11   9        271.57        279.57        13.16 o                         
   1  11   9         28.82         26.98        10.78 o                         
   2  11   9          0.41          4.72         8.35 o                         
   3  11   9         55.35         47.72        11.83 o                         
   4  11   9          2.50        -20.76        20.76 o                         
  -8  12   9        136.67        106.12        25.95 o                         
  -7  12   9         53.01          9.92        30.20 o                         
  -6  12   9        160.93        171.46        23.22 o                         
  -5  12   9         18.51         24.42        15.71 o                         
  -4  12   9        160.81        163.75        16.11 o                         
  -3  12   9          0.23         -3.77        10.04 o                         
  -2  12   9         19.84          6.82         9.75 o                         
  -1  12   9          0.53         -5.95        11.69 o                         
   0  12   9          8.68         -7.01        10.81 o                         
   1  12   9         15.06         26.12        10.95 o                         
   2  12   9         84.38         75.79        14.52 o                         
   3  12   9         37.66         23.25        14.21 o                         
   4  12   9          6.16          0.28        24.86 o                         
  -8  13   9         16.07         18.66        25.74 o                         
  -7  13   9         18.34        -12.49        22.86 o                         
  -6  13   9         32.06         43.64        27.84 o                         
  -5  13   9         59.45         52.82        16.21 o                         
  -4  13   9         78.95        104.77        13.83 o                         
  -3  13   9          5.25          3.61        11.57 o                         
  -2  13   9         10.55          2.58        16.05 o                         
  -1  13   9         16.58          8.09        13.57 o                         
   0  13   9         16.99          1.40        12.60 o                         
   1  13   9         10.43         19.13        11.86 o                         
   2  13   9        212.31        228.88        23.43 o                         
   3  13   9          0.98        -16.03        16.38 o                         
   4  13   9         12.97          9.84        25.51 o                         
  -7  14   9         55.62         18.45        32.71 o                         
  -6  14   9         21.53         -3.20        21.50 o                         
  -5  14   9         30.64          6.14        17.02 o                         
  -4  14   9         88.24        100.59        14.98 o                         
  -3  14   9         16.28         14.19        11.80 o                         
  -2  14   9         32.13          8.29        10.70 o                         
  -1  14   9         17.51         -9.00        13.16 o                         
   0  14   9         26.97          0.01        13.36 o                         
   1  14   9          2.57         14.65        14.06 o                         
   2  14   9         45.18         11.47        23.18 o                         
   3  14   9          0.04         19.07        21.98 o                         
  -7  15   9          8.80         10.83        31.55 o                         
  -6  15   9          2.95         18.10        31.57 o                         
  -5  15   9          3.39        -11.16        18.72 o                         
  -4  15   9         55.52          5.12        14.61 o                         
  -3  15   9         11.85         14.31        17.94 o                         
  -2  15   9         14.34         -3.54        18.33 o                         
  -1  15   9          2.07          2.36        15.15 o                         
   0  15   9          1.01         27.39        15.40 o                         
   1  15   9          0.80         -4.79        25.18 o                         
   2  15   9         15.56         11.88        15.13 o                         
   3  15   9          6.55        -16.91        27.71 o                         
  -6  16   9          8.97         69.13        37.12 o                         
  -5  16   9         42.16          8.88        19.43 o                         
  -4  16   9          8.00          1.63        28.65 o                         
  -3  16   9          5.19         -5.84        13.95 o                         
  -2  16   9          0.61          1.88        16.73 o                         
  -1  16   9         29.69          1.17        17.55 o                         
   0  16   9        115.43         86.35        16.99 o                         
   1  16   9         32.51        -10.35        31.37 o                         
   2  16   9          4.38         -7.44        21.51 o                         
  -6  17   9          2.22        -18.87        33.17 o                         
  -5  17   9         26.74         -7.47        23.86 o                         
  -4  17   9          1.00        -12.71        19.57 o                         
  -3  17   9         11.24        -18.39        18.69 o                         
  -2  17   9          2.60        -18.33        18.38 o                         
  -1  17   9          0.03        -16.55        16.55 o                         
   0  17   9          0.50         -7.25        18.35 o                         
   1  17   9          0.00         -0.49        19.22 o                         
   2  17   9         47.85         81.30        36.52 o                         
  -5  18   9         25.70         -1.85        36.04 o                         
  -4  18   9          0.33          7.37        24.55 o                         
  -3  18   9         16.74        -20.78        20.78 o                         
  -2  18   9          1.39         17.44        31.04 o                         
  -1  18   9          9.71        -21.26        21.26 o                         
   0  18   9         13.03         -0.53        20.81 o                         
   1  18   9          4.95         26.55        21.37 o                         
  -3  19   9          0.55        -22.82        22.82 o                         
  -2  19   9         10.63         13.68        22.02 o                         
  -1  19   9         11.74         12.63        22.82 o                         
   0  19   9         46.99         93.10        56.73 o                         
  -8   0  10         28.71        -14.51        19.52 o                         
  -6   0  10         76.16         93.22        16.31 o                         
  -4   0  10        200.47        199.53        20.22 o                         
  -2   0  10        443.97        419.42        15.20 o                         
   0   0  10         84.52         73.70        13.98 o                         
   2   0  10        620.45        663.11        32.96 o                         
   4   0  10        108.06         40.34        20.48 o                         
  -9   1  10          8.84        -15.43        20.19 o                         
  -8   1  10         15.65          1.38        19.28 o                         
  -7   1  10       1063.84       1044.67        23.87 o                         
  -6   1  10          3.55          0.68        11.30 o                         
  -5   1  10        329.24        386.68        13.28 o                         
  -4   1  10         39.01         61.31         8.86 o                         
  -3   1  10        436.35        472.23        12.90 o                         
  -2   1  10         45.28         36.87         7.71 o                         
  -1   1  10          0.45          1.40         6.34 o                         
   0   1  10         16.97         13.86         9.67 o                         
   1   1  10        578.69        708.43        16.97 o                         
   2   1  10          4.46          2.33         9.31 o                         
   3   1  10        352.96        306.94        19.37 o                         
   4   1  10          1.61        -12.11        12.11 o                         
   5   1  10         32.48        -21.51        23.25 o                         
  -9   2  10         72.52         -3.80        16.42 o                         
  -8   2  10          0.41          8.60        15.78 o                         
  -7   2  10          0.00          1.52        12.61 o                         
  -6   2  10        188.18        213.47        14.74 o                         
  -5   2  10        612.74        650.50        20.23 o                         
  -4   2  10         29.11         33.04        10.47 o                         
  -3   2  10         27.69         35.61         9.53 o                         
  -2   2  10        194.95        212.76        10.35 o                         
  -1   2  10        104.11        102.54         9.21 o                         
   0   2  10        266.83        296.27        13.40 o                         
   1   2  10       1022.90       1076.21        21.14 o                         
   2   2  10         80.75         83.61         9.75 o                         
   3   2  10         22.54         16.41        10.17 o                         
   4   2  10         70.39         15.47        12.68 o                         
   5   2  10        106.23         26.08        30.25 o                         
  -9   3  10         48.27        -16.79        16.79 o                         
  -8   3  10          0.21        -14.29        14.29 o                         
  -7   3  10          0.58        -12.52        12.52 o                         
  -6   3  10          0.00        -10.33        10.33 o                         
  -5   3  10         23.70         15.58        10.92 o                         
  -4   3  10        104.20        115.35        11.19 o                         
  -3   3  10         23.47         35.02         9.04 o                         
  -2   3  10          6.60          7.48         8.25 o                         
  -1   3  10        326.34        347.03        15.47 o                         
   0   3  10          2.65         10.21         6.95 o                         
   1   3  10        110.68        132.10        10.08 o                         
   2   3  10         29.97         30.48         9.46 o                         
   3   3  10         45.22         54.61        11.29 o                         
   4   3  10         12.58         -1.60        15.53 o                         
   5   3  10          1.16        -23.78        26.45 o                         
  -9   4  10          0.18        -19.33        19.33 o                         
  -8   4  10         13.05         -8.04        16.36 o                         
  -7   4  10         17.32         14.01        13.67 o                         
  -6   4  10         20.64         26.83        11.45 o                         
  -5   4  10        107.25         97.56        10.17 o                         
  -4   4  10        106.61         96.15         9.68 o                         
  -3   4  10          0.78          3.68         8.55 o                         
  -2   4  10          7.31         12.26         8.98 o                         
  -1   4  10          1.04          8.59         8.82 o                         
   0   4  10         76.82        103.06        10.50 o                         
   1   4  10         13.32          6.42        10.15 o                         
   2   4  10          6.33         11.13         9.10 o                         
   3   4  10        154.46        127.22        13.07 o                         
   4   4  10         30.81         12.15        22.48 o                         
   5   4  10         26.26          5.54        20.62 o                         
  -9   5  10          3.32        -19.33        19.33 o                         
  -8   5  10         25.50        -15.56        15.56 o                         
  -7   5  10         18.04        -11.50        15.99 o                         
  -6   5  10         37.88         16.12        11.02 o                         
  -5   5  10         32.30         15.32         9.62 o                         
  -4   5  10         19.61          7.84         9.18 o                         
  -3   5  10          6.09         -2.27         8.06 o                         
  -2   5  10         16.97         26.54         6.84 o                         
  -1   5  10         13.82         25.91         8.38 o                         
   0   5  10        144.71        144.77        10.65 o                         
   1   5  10         46.96         47.45         9.97 o                         
   2   5  10         32.60         22.37        12.26 o                         
   3   5  10        114.65        118.46        14.78 o                         
   4   5  10          1.02        -19.01        19.01 o                         
  -9   6  10          4.12        -18.52        18.52 o                         
  -8   6  10          1.85        -15.99        15.99 o                         
  -7   6  10         10.89         -4.89        15.02 o                         
  -6   6  10         70.47         45.24        12.48 o                         
  -5   6  10         28.24         47.90        10.82 o                         
  -4   6  10          0.37         -2.65         9.60 o                         
  -3   6  10         58.98         90.43        10.50 o                         
  -2   6  10         93.05         86.70         8.40 o                         
  -1   6  10         30.04         28.01         8.40 o                         
   0   6  10         29.53         19.18         8.55 o                         
   1   6  10          4.46          7.30         8.74 o                         
   2   6  10          8.67          0.35         9.85 o                         
   3   6  10          7.29         -0.02        10.57 o                         
   4   6  10         25.22          9.40        17.58 o                         
  -8   7  10          3.32        -15.85        19.69 o                         
  -7   7  10         10.19         -8.92        14.48 o                         
  -6   7  10          5.80         -5.62        11.98 o                         
  -5   7  10         21.84         -1.96        11.33 o                         
  -4   7  10         27.12         43.95         9.83 o                         
  -3   7  10         23.75         18.85         7.78 o                         
  -2   7  10         61.10         75.21         8.32 o                         
  -1   7  10        102.17        148.76         9.94 o                         
   0   7  10         10.53         -2.39         7.98 o                         
   1   7  10         53.22         52.28        10.26 o                         
   2   7  10         22.24          4.98        10.72 o                         
   3   7  10         10.53          6.48        13.91 o                         
   4   7  10         13.55         -4.03        19.66 o                         
  -8   8  10          6.56        -16.60        16.60 o                         
  -7   8  10          8.34          3.25        15.54 o                         
  -6   8  10         54.05         19.47        14.42 o                         
  -5   8  10          7.46         -0.32         9.61 o                         
  -4   8  10         60.96         78.68        19.11 o                         
  -3   8  10         30.17         34.80         9.26 o                         
  -2   8  10         23.95          7.67         9.09 o                         
  -1   8  10         33.38         25.46        10.86 o                         
   0   8  10         41.44         32.41        10.31 o                         
   1   8  10         78.22         72.80         9.59 o                         
   2   8  10         10.50        -10.78        10.78 o                         
   3   8  10         33.81         18.89        13.28 o                         
   4   8  10          5.45        -19.52        19.52 o                         
  -8   9  10          1.36        -21.65        22.68 o                         
  -7   9  10          0.85        -15.84        15.84 o                         
  -6   9  10          5.73         -4.12        15.91 o                         
  -5   9  10          5.32        -10.97        14.70 o                         
  -4   9  10         39.44         24.19        12.38 o                         
  -3   9  10        165.88        165.72        14.20 o                         
  -2   9  10        183.16        183.09        15.18 o                         
  -1   9  10          2.78         -7.42        11.27 o                         
   0   9  10        188.57        220.15        13.04 o                         
   1   9  10         34.05         22.75        12.55 o                         
   2   9  10          1.61         -9.76        21.49 o                         
   3   9  10         32.25         -0.14        26.62 o                         
   4   9  10          0.60         -6.81        49.88 o                         
  -8  10  10         15.70         -0.16        25.49 o                         
  -7  10  10         14.99        -10.86        25.85 o                         
  -6  10  10          8.34        -16.29        16.29 o                         
  -5  10  10         26.53         -1.02        13.56 o                         
  -4  10  10          8.90         14.37        16.70 o                         
  -3  10  10         19.93         29.58        11.31 o                         
  -2  10  10        169.54        116.40        14.37 o                         
  -1  10  10         30.65         13.47        11.32 o                         
   0  10  10         99.71        102.66        11.88 o                         
   1  10  10         50.53         36.14        17.40 o                         
   2  10  10          0.05        -14.21        19.28 o                         
   3  10  10         12.79        -23.79        23.79 o                         
  -7  11  10         15.51         18.83        23.74 o                         
  -6  11  10          0.01        -17.05        17.05 o                         
  -5  11  10          0.40        -11.35        14.90 o                         
  -4  11  10         20.70         46.66        13.69 o                         
  -3  11  10        109.89        118.87        19.28 o                         
  -2  11  10         11.51         19.13        22.21 o                         
  -1  11  10          0.06        -10.89        18.35 o                         
   0  11  10          3.56         13.69        12.57 o                         
   1  11  10          0.38        -13.71        13.71 o                         
   2  11  10         10.91          0.13        17.94 o                         
   3  11  10          4.82        -25.33        25.33 o                         
  -7  12  10          0.01        -25.14        25.14 o                         
  -6  12  10         20.09         -8.37        20.14 o                         
  -5  12  10         65.26         14.71        16.69 o                         
  -4  12  10          0.98        -12.86        13.75 o                         
  -3  12  10         21.96         28.43        14.00 o                         
  -2  12  10         48.37         16.12        15.47 o                         
  -1  12  10          1.75         -7.48        15.37 o                         
   0  12  10         26.79         20.82        17.24 o                         
   1  12  10          1.61         22.43        16.24 o                         
   2  12  10         10.80        -15.17        23.64 o                         
   3  12  10         28.98        -10.37        38.83 o                         
  -7  13  10         32.53         23.31        30.19 o                         
  -6  13  10          8.82        -15.83        20.39 o                         
  -5  13  10         19.12         11.00        18.17 o                         
  -4  13  10         31.77         14.29        22.64 o                         
  -3  13  10         12.54        -14.00        24.10 o                         
  -2  13  10          3.72        -16.29        16.29 o                         
  -1  13  10          5.38         18.20        18.21 o                         
   0  13  10         49.54         55.26        18.79 o                         
   1  13  10          7.92        -16.57        16.57 o                         
   2  13  10          1.19        -22.01        29.53 o                         
  -6  14  10          0.74        -12.83        24.85 o                         
  -5  14  10          1.18        -21.01        21.01 o                         
  -4  14  10          7.73         -0.05        17.84 o                         
  -3  14  10          1.01         -6.88        34.51 o                         
  -2  14  10          0.02        -21.63        21.63 o                         
  -1  14  10         48.89          8.23        17.07 o                         
   0  14  10          0.38         -9.30        25.06 o                         
   1  14  10          1.73        -10.35        22.53 o                         
   2  14  10         12.80         10.06        50.76 o                         
  -5  15  10          2.17        -14.75        33.17 o                         
  -4  15  10          7.65         25.20        25.59 o                         
  -3  15  10          1.54        -26.20        26.20 o                         
  -2  15  10          2.26        -20.49        29.98 o                         
  -1  15  10          3.00        -19.17        19.17 o                         
   0  15  10          0.68        -14.97        19.37 o                         
   1  15  10         12.80         -3.13        39.96 o                         
  -5  16  10          2.88         -5.70        28.88 o                         
  -4  16  10          4.79        -15.60        30.86 o                         
  -3  16  10         14.68        -13.56        30.09 o                         
  -2  16  10          4.75        -20.66        20.66 o                         
  -1  16  10          0.14         -8.67        25.78 o                         
   0  16  10         36.12          5.77        24.61 o                         
  -3  17  10          0.05        -24.86        24.86 o                         
  -2  17  10          0.45         -8.14        23.10 o                         
  -1  17  10          2.37        -11.74        21.77 o                         
  -7   0  11         99.40         22.56        34.55 o                         
  -5   0  11        118.37        119.68        15.66 o                         
  -3   0  11        119.18        111.29        15.72 o                         
  -1   0  11         99.05         92.11        19.19 o                         
   1   0  11         38.80         63.12        28.31 o                         
   3   0  11         61.85         10.71        21.24 o                         
  -8   1  11          0.03        -15.43        24.53 o                         
  -7   1  11          0.06        -16.24        16.24 o                         
  -6   1  11          8.34         34.12        13.93 o                         
  -5   1  11         22.55         31.82        12.81 o                         
  -4   1  11        140.75        130.60        16.59 o                         
  -3   1  11         62.14         47.34        11.40 o                         
  -2   1  11          0.03          9.47         9.37 o                         
  -1   1  11          2.16        -11.49        11.49 o                         
   0   1  11          1.81          4.09        12.70 o                         
   1   1  11         22.01         -1.64        12.70 o                         
   2   1  11         60.82         53.41        14.23 o                         
   3   1  11          7.58        -19.57        19.57 o                         
  -8   2  11         81.18         -2.52        16.51 o                         
  -7   2  11         35.50         -3.64        14.82 o                         
  -6   2  11          5.29          0.11        13.60 o                         
  -5   2  11         82.52         49.72        13.47 o                         
  -4   2  11         25.29         17.70        10.75 o                         
  -3   2  11         59.18         57.57        10.33 o                         
  -2   2  11          0.22          1.27         8.06 o                         
  -1   2  11         62.49         37.02        10.63 o                         
   0   2  11         84.50         49.28        18.69 o                         
   1   2  11         21.67         47.81        14.86 o                         
   2   2  11        144.42        134.33        18.48 o                         
   3   2  11         53.37         20.22        16.65 o                         
  -8   3  11          0.36        -12.14        20.47 o                         
  -7   3  11          0.02        -14.81        14.81 o                         
  -6   3  11         11.72        -13.60        13.60 o                         
  -5   3  11         14.61         45.34        13.47 o                         
  -4   3  11         19.83         11.20        12.43 o                         
  -3   3  11          0.46          8.65        13.09 o                         
  -2   3  11        245.43        223.06        12.00 o                         
  -1   3  11         22.42          9.70        10.78 o                         
   0   3  11        113.31        130.91        15.29 o                         
   1   3  11         36.31         33.46        13.09 o                         
   2   3  11         27.99         21.87        16.08 o                         
   3   3  11          0.18        -11.20        30.61 o                         
  -8   4  11          0.84        -18.83        18.83 o                         
  -7   4  11          1.88          8.90        17.82 o                         
  -6   4  11          0.20        -13.61        13.61 o                         
  -5   4  11         76.14         84.46        14.45 o                         
  -4   4  11          5.56          4.43        10.60 o                         
  -3   4  11         18.29         17.79        10.36 o                         
  -2   4  11         13.25         11.63        11.01 o                         
  -1   4  11          0.11         21.91        11.84 o                         
   0   4  11         17.51          8.14        12.97 o                         
   1   4  11         35.73         26.11        16.47 o                         
   2   4  11         13.45          1.71        13.82 o                         
   3   4  11         69.22         20.73        23.35 o                         
  -8   5  11         10.59          2.90        19.83 o                         
  -7   5  11          0.91        -13.73        17.11 o                         
  -6   5  11          2.18         -9.67        13.69 o                         
  -5   5  11         38.36          3.93        13.58 o                         
  -4   5  11         74.73         73.21        14.01 o                         
  -3   5  11         28.39         29.43         9.96 o                         
  -2   5  11          8.88         10.37        10.60 o                         
  -1   5  11        151.95        135.61        15.42 o                         
   0   5  11          5.44        -10.93        13.97 o                         
   1   5  11         15.42          0.50        15.74 o                         
   2   5  11          1.51         -3.82        14.35 o                         
   3   5  11          2.42          9.28        23.72 o                         
  -8   6  11          5.62         -9.36        20.29 o                         
  -7   6  11          3.07        -19.46        19.46 o                         
  -6   6  11         15.51          7.89        13.86 o                         
  -5   6  11         13.88         13.45        18.58 o                         
  -4   6  11         36.08         32.16        11.56 o                         
  -3   6  11         75.24         48.93        10.78 o                         
  -2   6  11         74.75         70.81        13.64 o                         
  -1   6  11          0.96         20.92        12.76 o                         
   0   6  11         59.05         38.95        12.43 o                         
   1   6  11          0.10         -7.60        13.08 o                         
   2   6  11          1.84         -9.19        14.43 o                         
   3   6  11         10.60        -23.88        26.44 o                         
  -7   7  11         20.26         34.99        23.45 o                         
  -6   7  11          0.37         -6.19        21.29 o                         
  -5   7  11         11.14        -14.64        14.64 o                         
  -4   7  11          0.62        -12.70        12.70 o                         
  -3   7  11         36.73         50.32        11.74 o                         
  -2   7  11          0.02         11.59        13.20 o                         
  -1   7  11          4.41          9.59        13.21 o                         
   0   7  11         10.16         -4.92        13.70 o                         
   1   7  11          0.53        -15.84        15.84 o                         
   2   7  11          0.12        -16.06        16.06 o                         
   3   7  11          0.47        -26.39        26.72 o                         
  -7   8  11          4.22        -19.38        19.38 o                         
  -6   8  11          0.01          1.18        19.37 o                         
  -5   8  11          2.08          4.83        21.01 o                         
  -4   8  11         26.90         32.79        14.02 o                         
  -3   8  11          5.38         -4.24        14.08 o                         
  -2   8  11         54.68         60.07        15.58 o                         
  -1   8  11          2.79         -2.58        13.51 o                         
   0   8  11         24.19        -10.61        16.15 o                         
   1   8  11         12.57         33.07        22.21 o                         
   2   8  11          0.32        -19.85        19.85 o                         
  -7   9  11          8.78          1.50        23.11 o                         
  -6   9  11         26.43         23.84        19.80 o                         
  -5   9  11          0.91         -4.78        23.88 o                         
  -4   9  11         70.91         34.52        18.79 o                         
  -3   9  11          0.00         21.74        18.44 o                         
  -2   9  11          0.09          0.98        16.04 o                         
  -1   9  11          0.15         -3.17        13.69 o                         
   0   9  11          4.05          2.80        14.96 o                         
   1   9  11          0.18          6.53        18.87 o                         
   2   9  11          3.90        -21.91        21.91 o                         
  -6  10  11         20.55        -16.34        18.66 o                         
  -5  10  11         31.49         25.64        17.16 o                         
  -4  10  11          0.37          3.13        18.36 o                         
  -3  10  11         65.33         40.67        25.63 o                         
  -2  10  11          8.22        -13.76        20.38 o                         
  -1  10  11          4.13         10.78        15.01 o                         
   0  10  11          6.94          4.39        20.22 o                         
   1  10  11          1.54        -20.11        20.11 o                         
   2  10  11         14.81          1.15        27.22 o                         
  -6  11  11          0.00        -20.34        20.34 o                         
  -5  11  11          3.50          7.43        19.74 o                         
  -4  11  11          7.53         -8.39        21.93 o                         
  -3  11  11          8.95         14.78        19.09 o                         
  -2  11  11          0.01         -5.32        19.49 o                         
  -1  11  11         40.00         35.38        17.02 o                         
   0  11  11          1.29          3.38        38.42 o                         
   1  11  11          6.24        -10.71        23.57 o                         
  -6  12  11          9.50        -37.02        37.02 o                         
  -5  12  11         20.53          6.13        22.56 o                         
  -4  12  11          0.41         28.65        43.78 o                         
  -3  12  11         13.54         -1.73        26.74 o                         
  -2  12  11          3.45         -1.76        33.55 o                         
  -1  12  11          9.42         -3.64        27.74 o                         
   0  12  11          0.49        -21.06        26.29 o                         
   1  12  11         12.38        -24.33        24.33 o                         
  -5  13  11          1.77        -23.38        26.00 o                         
  -4  13  11         24.31        -22.88        22.88 o                         
  -3  13  11         19.41         -2.30        25.91 o                         
  -2  13  11          9.91         -3.36        23.51 o                         
  -1  13  11          2.45         -6.18        25.81 o                         
   0  13  11          0.05        -23.47        23.47 o                         
  -4  14  11          3.48          4.16        27.88 o                         
  -3  14  11          0.18         -7.45        38.30 o                         
  -2  14  11          6.42          2.28        26.88 o                         
  -1  14  11         44.55        -22.79        25.59 o                         
  -6   0  12         16.27          4.10        30.75 o                         
  -4   0  12        227.41        279.02        29.08 o                         
  -2   0  12         14.24        -23.98        28.37 o                         
   0   0  12         21.13        -12.63        30.69 o                         
   2   0  12         14.47        -30.53        30.53 o                         
  -7   1  12         22.22         17.62        24.28 o                         
  -6   1  12         42.79         63.20        22.59 o                         
  -5   1  12         12.44        -16.58        16.58 o                         
  -4   1  12          9.16         22.63        14.10 o                         
  -3   1  12         46.04         50.39        14.08 o                         
  -2   1  12          3.97        -20.22        22.87 o                         
  -1   1  12         38.82          4.58        20.94 o                         
   0   1  12          2.27        -27.22        28.99 o                         
   1   1  12          3.59        -24.99        24.99 o                         
   2   1  12          0.13        -28.95        28.95 o                         
  -7   2  12          0.66        -18.50        18.50 o                         
  -6   2  12         11.81          7.86        18.67 o                         
  -5   2  12        121.03         82.29        18.14 o                         
  -4   2  12          4.84         -8.36        15.27 o                         
  -3   2  12         19.63         18.35        16.06 o                         
  -2   2  12         11.92         -5.62        32.41 o                         
  -1   2  12         16.53        -22.82        22.82 o                         
   0   2  12         12.50          6.74        20.60 o                         
   1   2  12          3.02        -11.84        26.24 o                         
   2   2  12          2.91        -34.25        34.25 o                         
  -7   3  12        101.65         32.66        19.95 o                         
  -6   3  12        120.00         -1.99        22.85 o                         
  -5   3  12         26.80          0.79        21.74 o                         
  -4   3  12         43.39         15.29        15.63 o                         
  -3   3  12         71.34         45.15        19.94 o                         
  -2   3  12         19.49         16.08        23.56 o                         
  -1   3  12         34.89         -7.63        23.74 o                         
   0   3  12         28.28        -17.85        20.58 o                         
   1   3  12         22.31        -12.50        23.09 o                         
  -6   4  12         42.08          3.39        21.12 o                         
  -5   4  12        108.33         48.50        24.17 o                         
  -4   4  12         42.14         -2.91        21.21 o                         
  -3   4  12          4.50          8.15        17.53 o                         
  -2   4  12          9.25         -0.40        18.91 o                         
  -1   4  12          0.53         31.36        67.92 o                         
   0   4  12          3.21        -22.04        22.04 o                         
   1   4  12         23.98        -30.51        34.04 o                         
  -6   5  12         12.25        -18.25        21.08 o                         
  -5   5  12          0.05        -17.67        17.67 o                         
  -4   5  12          2.37        -18.35        18.35 o                         
  -3   5  12         17.68         61.52        21.38 o                         
  -2   5  12         22.80         49.33        20.92 o                         
  -1   5  12         38.42         16.04        29.48 o                         
   0   5  12         40.10        -20.73        20.73 o                         
   1   5  12         57.38         11.58        33.20 o                         
  -6   6  12          6.98         -7.15        21.37 o                         
  -5   6  12          9.07        -17.35        19.48 o                         
  -4   6  12          6.85        -25.19        31.09 o                         
  -3   6  12         15.60         -0.13        18.88 o                         
  -2   6  12         29.72          0.24        24.23 o                         
  -1   6  12          5.03         -4.33        24.95 o                         
   0   6  12         30.17        -21.10        21.10 o                         
   1   6  12         38.39         14.45        37.73 o                         
  -6   7  12         33.84          7.05        20.06 o                         
  -5   7  12         46.76         -0.93        20.43 o                         
  -4   7  12          0.14        -16.95        21.86 o                         
  -3   7  12          3.20         24.51        30.65 o                         
  -2   7  12         13.33          3.60        36.11 o                         
  -1   7  12          6.15         16.43        27.54 o                         
   0   7  12        111.98         44.85        21.62 o                         
   1   7  12         59.97         98.82        35.50 o                         
  -5   8  12          5.89        -21.06        21.06 o                         
  -4   8  12         11.59        -14.11        22.41 o                         
  -3   8  12         13.19        -21.70        21.70 o                         
  -2   8  12         26.71         27.54        20.95 o                         
  -1   8  12          4.12        -22.24        22.24 o                         
   0   8  12          3.30         -4.53        27.37 o                         
  -5   9  12          1.17         -2.42        22.24 o                         
  -4   9  12          0.00          2.99        37.45 o                         
  -3   9  12          0.05        -22.35        22.35 o                         
  -2   9  12          1.23        -26.01        26.01 o                         
  -1   9  12          0.21        -23.24        23.24 o                         
   0   9  12          3.35        -26.01        29.68 o                         
  -4  10  12          0.45         -4.79        25.40 o                         
  -3  10  12          0.03        -23.52        23.52 o                         
  -2  10  12         31.94         10.21        27.26 o                         
  -1  10  12          0.01        -27.21        27.21 o                         
  -3  11  12          0.03        -30.30        30.30 o                         
  -3   0  13          6.99        -43.05        43.05 o                         
  -1   0  13         17.88        -44.22        44.22 o                         
  -4   1  13         48.00        -11.62        35.78 o                         
  -3   1  13         19.59         -8.79        33.63 o                         
  -2   1  13         56.92         25.85        31.68 o                         
  -4   2  13         66.90        -33.80        35.48 o                         
  -3   2  13         18.32        -34.02        34.02 o                         
  -2   2  13         13.94        -32.45        32.45 o                         
  -4   3  13          0.22        -36.38        36.38 o                         
  -3   3  13         11.96        -33.70        33.70 o                         
  -2   3  13          7.42        -33.05        33.05 o                         
  -3   4  13          0.49        -47.12        47.12 o                         
                                                                                
